# Supplementary material for: Global Proteomic Analysis of Lysine Malonylation in Toxoplasma gondii
Source: Front Microbiol. 2020 Apr 28;11:776. doi: 10.3389/fmicb.2020.00776 (PMC7198775; doi:10.3389/fmicb.2020.00776)
Supplement: TABLE S2 — The identified Kmal sites in T. gondii in Exp.2. [file Table_2.XLSX]

## Sheet: Summary
Header line description of table 1			Table 1. MS/MS spectrum database search analysis summary
Total spectrums	Number of spectrums produced by mass spectrometer
Matched spectrums	Number of spectrums matched with alignment protein		Total spectrums	Matched spectrums	Peptides	Modified peptides	Identified proteins	Identified sites
Peptides	Number of peptides which spectrums hit		30192	3464 (11.5%)	2314	344	236	345
Modified peptides	Total number of modified peptides identified
Identified proteins	Number of proteins detected by spectrum search analysis
Identified sites	Number of modification sites detected by spectrum search analysis
Header line description of worksheet "Quant"
Protein accession	Protein accession number of database used for search
Position	Modification site localization in protein
Amino acid	The amino acid that modification site modified
Protein description	Protein functional description
Gene name	Indicates the name of the gene that code for the protein sequence
Localization probability	Probability of a certain amino acid containing this modification in this peptide
PEP	The maximal posterior error probability for peptides
Score	A simple rule to be used to judge whether a result is significant or not
Modified sequence	Identified peptide sequence marked with modification sites localization probabilities
Charge	Carried charge of peptide
Mass error [ppm]	Parts per million ratio of peptide mass error between the theory and practice
MS/MS Count	Number of spectrum matched with peptide
Header line description of worksheet "pep_quant"
ID	Identified peptide index number
Sequence	Identified peptide amino acid sequence
Length	Identified peptide amino acid length
Modifications	identified peptide with modification markers
Modified sequence	Identified peptide sequence marked with modification sites localization probabilities
Protein accession	Protein accession number of database used for search
Protein description	Protein functional description
Charge	Carried charge of peptide
m/z	Mass-to-charge ratio of peptide
Mass error [ppm]	Parts per million ratio of peptide mass error between the theory and practice
PEP	The maximal posterior error probability for peptides
Score	A simple rule to be used to judge whether a result is significant or not
MS/MS Count	Number of spectrum matched with peptide

## Sheet: Quant
Protein accession	Position	Amino acid	Protein description	Gene name	Localization probability	PEP	Score	Modified sequence	Charge	Mass error [ppm]	MS/MS Count
TGME49_201380-t26_1-p1	404	K	chorismate synthase, putative GN=TGME49_201380	TGME49_201380	1	0.0129292	55.724	YTSK(1)SEASITR	2	-0.4435	1
TGME49_203150-t26_1-p1	762	K	hypothetical protein GN=TGME49_203150	TGME49_203150	1	0.00553637	47.548	PLAGVCTLDK(1)SAR	2	-2.1083	1
TGME49_203420-t26_1-p1	1065	K	4'-phosphopantetheinyl transferase domain-containing protein GN=TGME49_203420	TGME49_203420	1	0.000890442	105.52	ASAFLAK(1)R	2	0.40765	2
TGME49_205240-t26_1-p1	774	K	cleft lip and palate transmembrane protein 1 (clptm1) protein GN=TGME49_205240	TGME49_205240	1	0.0188657	48.527	SSGK(1)TPGAACK	2	-0.99257	1
TGME49_205320-t26_1-p1	362	K	Putative serine-rich adhesin for platelets family protein(predict) GN=TGME49_205320	TGME49_205320	1	0.000207777	43.592	APEK(1)QHLQTVFESQR	3	-0.16971	1
TGME49_205340-t26_1-p1	33	K	ribosomal protein RPS12 GN=TGME49_205340	TGME49_205340	1	0.000150959	52.576	VLK(1)NALIHDGLVR	3	0.45631	1
TGME49_205380-t26_1-p1	385	K	fructose-bisphospatase I GN=TGME49_205380	TGME49_205380	1	0.0038625	44.252	TAELGTPNAGNK(1)R	2	0.49316	1
TGME49_205440-t26_1-p1	251	K	CCT chaperonin gamma subunit GN=TGME49_205440	TGME49_205440	1	0.00992663	40.941	VLLLDCPLEYK(1)K	2	-0.33726	1
TGME49_205470-t26_1-p1	137	K	translation elongation factor 2 family protein, putative GN=TGME49_205470	TGME49_205470	1	0.0280489	51.286	EIMGNPK(1)NIR	2	-0.12071	1
TGME49_205470-t26_1-p1	924	K	translation elongation factor 2 family protein, putative GN=TGME49_205470	TGME49_205470	1	0.00111794	44.82	GSK(1)MEELVHNIR	3	0.4164	1
TGME49_206610-t26_1-p1	492	K	pyruvate dehydrogenase complex subunit PDH-E2 GN=TGME49_206610	TGME49_206610	1	4.31026e-05	67.136	TAAFMK(1)HGQALAR	3	-0.10206	1
TGME49_206610-t26_1-p1	624	K	pyruvate dehydrogenase complex subunit PDH-E2 GN=TGME49_206610	TGME49_206610	0.863409	0.000240828	86.911	K(0.863)NK(0.137)LNLEEVK	3	0.14573	2
TGME49_207620-t26_1-p1	431	K	pyridine nucleotide-disulfide oxidoreductase domain-containing protein GN=TGME49_207620	TGME49_207620	1	0.0205694	44.925	VGGSIK(1)QLICSK	2	3.293	1
TGME49_207640-t26_1-p1	855	K	isoleucyl-tRNA synthetase family protein GN=TGME49_207640	TGME49_207640	1	0.00325698	49.595	ASALISK(1)GNSMDR	2	-0.44081	1
TGME49_208070-t26_1-p1	409	K	inositol polyphosphate kinase GN=TGME49_208070	TGME49_208070	1	0.0167832	44.847	LCGCQFYNK(1)K	2	-0.36212	1
TGME49_208390-t26_1-p1	379	K	Capping protein alpha-like subunit, putative(predict) GN=TGME49_208390	TGME49_208390	1	0.00290725	53.028	HVIEFIK(1)TK	3	-0.38999	2
TGME49_208560-t26_1-p1	395	K	carrier superfamily protein GN=TGME49_208560	TGME49_208560	1	0.00493057	42.068	GK(1)AASPQEALTTVLR	2	0.64593	1
TGME49_209030-t26_1-p1	327	K	actin ACT1 GN=TGME49_209030	TGME49_209030	1	0.0100077	45.438	ELTSLAPSTMK(1)IK	2	0.60516	1
TGME49_209030-t26_1-p1	38	K	actin ACT1 GN=TGME49_209030	TGME49_209030	1	0.0161854	51.726	AVFPSIVGK(1)PK	2	0.44931	1
TGME49_209030-t26_1-p1	207	K	actin ACT1 GN=TGME49_209030	TGME49_209030	1	0.0010504	52.172	GYGFTTSAEK(1)EIVR	2	0.70452	1
TGME49_209030-t26_1-p1	40	K	actin ACT1 GN=TGME49_209030	TGME49_209030	1	0.00102117	65.47	PK(1)NPGIMVGMEEK	2	0.9465	1
TGME49_209030-t26_1-p1	329	K	actin ACT1 GN=TGME49_209030	TGME49_209030	1	0.010326	78.548	IK(1)VVAPPER	2	0.37455	2
TGME49_209030-t26_1-p1	62	K	actin ACT1 GN=TGME49_209030	TGME49_209030	1	0.000280555	73.834	DCYVGDEAQSK(1)R	2	-0.43118	2
TGME49_209450-t26_1-p1	123	K	TLD protein GN=TGME49_209450	TGME49_209450	1	2.91757e-10	104.95	NLGNLTCSGK(1)GAR	2	0.34217	1
TGME49_209910-t26_1-p1	19	K	histone H2Bv GN=TGME49_209910	TGME49_209910	1	0.000262773	60.255	TAGK(1)SLGPR	2	0.8685	1
TGME49_209910-t26_1-p1	113	K	histone H2Bv GN=TGME49_209910	TGME49_209910	1	4.78335e-06	86.548	HAVSEGTK(1)AVTK	3	0.032013	4
TGME49_211030-t26_1-p1	148	K	hypothetical protein GN=TGME49_211030	TGME49_211030	1	0.0218578	47.774	LTTADEK(1)FVTK	2	0.83251	1
TGME49_211250-t26_1-p1	82	K	hypothetical protein GN=TGME49_211250	TGME49_211250	1	0.00850742	42.52	TPGAAPTFAEK(1)K	2	-0.69382	1
TGME49_213350-t26_1-p1	77	K	ribosomal protein RPS15 GN=TGME49_213350	TGME49_213350	1	9.00907e-07	53.168	NCAFGEK(1)PEPVNTHLR	3	1.5893	1
TGME49_213350-t26_1-p1	70	K	ribosomal protein RPS15 GN=TGME49_213350	TGME49_213350	0.999439	7.68087e-07	48.623	K(0.999)NCAFGEK(0.001)PEPVNTHLR	3	-0.12197	2
TGME49_213610-t26_1-p1	276	K	Putative transmembrane protein(predict) GN=TGME49_213610	TGME49_213610	1	0.00022056	48.216	DHELGK(1)NLEMCVR	3	-0.30266	1
TGME49_213740-t26_1-p1	393	K	Spermine/spermidine synthase family,related protein(predict) GN=TGME49_213740	TGME49_213740	1	0.0173766	44.511	VFEETCDEK(1)K	2	-0.039685	1
TGME49_214290-t26_1-p1	242	K	DJ-1 family protein GN=TGME49_214290	TGME49_214290	1	0.0058444	59.709	LIEVLYNK(1)EQAK	2	0.63662	1
TGME49_215060-t26_1-p1	133	K	small GTP-binding protein sar1, putative GN=TGME49_215060	TGME49_215060	1	0.00247819	54.898	IDK(1)PQAASEEELR	2	0.58322	1
TGME49_216650-t26_1-p1	124	K	S15 sporozoite-expressed protein GN=TGME49_216650	TGME49_216650	1	0.00069945	63.682	RGDCK(1)LGIEGDK	3	-0.8398	2
TGME49_216650-t26_1-p1	112	K	S15 sporozoite-expressed protein GN=TGME49_216650	TGME49_216650	1	0.0222628	54.343	AVQSGK(1)FDVK	2	0.31537	1
TGME49_216650-t26_1-p1	360	K	S15 sporozoite-expressed protein GN=TGME49_216650	TGME49_216650	1	3.79456e-24	108.71	HTDNIHFK(1)CSCDAEEK	4	-0.13561	3
TGME49_216860-t26_1-p1	217	K	DEAD (Asp-Glu-Ala-Asp) box polypeptide DDX39 GN=TGME49_216860	TGME49_216860	1	6.78493e-07	90.561	K(1)DVQNIFMATPK	2	1.2059	1
TGME49_216900-t26_1-p1	356	K	cytokine induced apoptosis inhibitor 1 family protein GN=TGME49_216900	TGME49_216900	1	0.00120825	85.274	K(1)EAEEAAEK	2	0.040708	2
TGME49_217000-t26_1-p1	637	K	hypothetical protein GN=TGME49_217000	TGME49_217000	1	0.0118972	75.416	HIGK(1)LSLQK	2	0.10727	1
TGME49_217010-t26_1-p1	29	K	GYF domain-containing protein(predict) GN=TGME49_217010	TGME49_217010	1	0.00346238	71.176	VCFK(1)QEQEVR	2	-0.37735	1
TGME49_217480-t26_1-p1	121	K	Cgd7_610 protein(predict) GN=TGME49_217480	TGME49_217480	1	0.00109372	51.495	VGAVCAGK(1)QGAESR	2	-0.23503	1
TGME49_217740-t26_1-p1	328	K	3-ketoacyl-(acyl-carrier-protein) reductase GN=TGME49_217740	TGME49_217740	1	5.32961e-06	98.105	K(1)HAMAQIPANR	2	-0.18852	4
TGME49_217740-t26_1-p1	321	K	3-ketoacyl-(acyl-carrier-protein) reductase GN=TGME49_217740	TGME49_217740	1	0.00106126	58.885	SAMTDK(1)MPEEAK	2	-0.34214	3
TGME49_217890-t26_1-p1	67	K	alkyl hydroperoxide reductase/ Thiol specific antioxidant/ Mal allergen, putative GN=TGME49_217890	TGME49_217890	1	0.0233392	42.336	LHGEFEK(1)R	2	-0.25068	1
TGME49_218000-t26_1-p1	1022	K	GATA-type domain-containing protein(predict) GN=TGME49_218000	TGME49_218000	1	6.68104e-07	92.939	EK(1)AEAAVHASQK	2	0.4821	4
TGME49_219310-t26_1-p1	274	K	DnaK family protein GN=TGME49_219310	TGME49_219310	1	0.00263093	87.568	LEDQANK(1)AK	2	0.66593	3
TGME49_219540-t26_1-p1	1146	K	cytosolic tRNA-Ala synthetase GN=TGME49_219540	TGME49_219540	1	0.000364225	107.79	ALLELQK(1)AR	2	-0.083852	1
TGME49_219850-t26_1-p1	206	K	prolyl-tRNA synthetase (ProRS) GN=TGME49_219850	TGME49_219850	1	0.00323385	72.29	GIAK(1)LLSAPR	2	0.51234	2
TGME49_220350-t26_1-p1	956	K	tRNA ligases class II (D, K and N) domain-containing protein GN=TGME49_220350	TGME49_220350	1	0.000143185	53.565	LQECPEK(1)EGQEHR	3	0.22013	1
TGME49_220400-t26_1-p1	35	K	actin depolymerizing factor ADF GN=TGME49_220400	TGME49_220400	1	0.00122074	83.204	IENTK(1)IVVEK	2	-0.029428	2
TGME49_220400-t26_1-p1	91	K	actin depolymerizing factor ADF GN=TGME49_220400	TGME49_220400	1	0.00880427	51.771	MTYASSK(1)DALLK	2	-0.63675	1
TGME49_220400-t26_1-p1	19	K	actin depolymerizing factor ADF GN=TGME49_220400	TGME49_220400	1	0.0263366	83.623	FNELK(1)IR	2	1.6919	1
TGME49_220400-t26_1-p1	43	K	actin depolymerizing factor ADF GN=TGME49_220400	TGME49_220400	1	0.0107831	61.235	DGK(1)GNADEFR	2	1.2457	1
TGME49_221320-t26_1-p1	1558	K	acetyl-CoA carboxylase ACC1 GN=TGME49_221320	TGME49_221320	1	6.22531e-09	86.367	K(1)PVSQAQAPQNVFVR	2	0.4101	1
TGME49_221420-t26_1-p1	685	K	Chromosome-associated kinesin KLP1, putative GN=TGME49_221420	TGME49_221420	1	0.00189264	58.885	VK(1)EANLIAAELNK	2	0.38502	1
TGME49_221460-t26_1-p1	429	K	phosphoglycerate mutase family protein GN=TGME49_221460	TGME49_221460	1	0.00412685	44.193	LATACASAK(1)K	2	-0.48434	1
TGME49_221610-t26_1-p1	656	K	ubiquitin carboxyl-terminal hydrolase GN=TGME49_221610	TGME49_221610	1	0.00634516	44.925	LPVSLAATAGK(1)R	2	0.33132	1
TGME49_222020-t26_1-p1	254	K	phosphoglycerate kinase PGKII GN=TGME49_222020	TGME49_222020	1	1.81408e-17	105.52	TIVCSHLGRPK(1)TEEDR	4	-0.24555	3
TGME49_222020-t26_1-p1	317	K	phosphoglycerate kinase PGKII GN=TGME49_222020	TGME49_222020	1	8.92731e-05	90.861	GETK(1)NDEELSR	2	0.46892	2
TGME49_222020-t26_1-p1	394	K	phosphoglycerate kinase PGKII GN=TGME49_222020	TGME49_222020	1	0.0233511	65.278	VSSK(1)LGVLR	2	-0.095674	2
TGME49_224850-t26_1-p1	373	K	polyadenylate binding protein, putative GN=TGME49_224850	TGME49_224850	1	0.0115769	60.157	AK(1)FEQMNQDR	2	-0.75911	1
TGME49_224890-t26_1-p1	543	K	AMP-binding enzyme(predict) GN=TGME49_224890	TGME49_224890	1	2.98731e-05	69.979	VVERPAGK(1)QEINER	3	0.81622	1
TGME49_224900-t26_1-p1	197	K	adenylate kinase, putative GN=TGME49_224900	TGME49_224900	1	0.00922892	61.11	K(1)DDNEATLK	2	0.28826	1
TGME49_224960-t26_1-p1	209	K	Preprotein translocase subunit Sec66(predict) GN=TGME49_224960	TGME49_224960	1	3.2741e-12	94.487	AAIQK(1)QECVLQQQK	2	0.29078	2
TGME49_225470-t26_1-p1	236	K	peptide methionine sulfoxide reductase GN=TGME49_225470	TGME49_225470	1	0.00946911	49.988	ILGGK(1)LSDSCFK	2	1.8793	1
TGME49_225930-t26_1-p1	58	K	triose-phosphate isomerase TPI-I GN=TGME49_225930	TGME49_225930	1	0.032253	45.207	K(1)YHVGLQNCSK	3	0.42967	1
TGME49_225990-t26_1-p1	418	K	acyl transferase domain-containing protein GN=TGME49_225990	TGME49_225990	1	0.00281901	50.874	K(1)TLEETEIQTPK	2	0.87278	1
TGME49_225990-t26_1-p1	378	K	acyl transferase domain-containing protein GN=TGME49_225990	TGME49_225990	1	0.0202401	62.104	K(1)VTPEEAK	2	0.49372	1
TGME49_226400-t26_1-p1	200	K	lipoic acid synthase LIPA GN=TGME49_226400	TGME49_226400	1	0.018892	68.107	GSK(1)DEVIPR	2	0.070722	1
TGME49_226720-t26_1-p1	88	K	translin family protein GN=TGME49_226720	TGME49_226720	1	1.2185e-05	60.161	LAK(1)QAIFALHR	2	-0.69943	2
TGME49_226910-t26_1-p1	731	K	Amylo-alpha-1,6-glucosidase GN=TGME49_226910	TGME49_226910	1	0.00226653	56.339	AK(1)SSPSSSGTDCR	2	0.3547	1
TGME49_226960-t26_1-p1	206	K	phosphofructokinase PFKII GN=TGME49_226960	TGME49_226960	1	0.00290985	53.013	HK(1)IETDEQK	3	0.4863	2
TGME49_226960-t26_1-p1	1213	K	phosphofructokinase PFKII GN=TGME49_226960	TGME49_226960	1	0.000115602	59.728	GAMK(1)SEACGAAACR	2	-0.49757	5
TGME49_227000-t26_1-p1	791	K	hypothetical protein GN=TGME49_227000	TGME49_227000	1	2.34468e-11	112.96	HLCIQNK(1)GATEK	3	0.34414	3
TGME49_227100-t26_1-p1	70	K	Glutaredoxin domain-containing protein(predict) GN=TGME49_227100	TGME49_227100	1	0.0227908	40.377	EK(1)TGDRPGPR	3	-0.34576	1
TGME49_227100-t26_1-p1	20	K	Glutaredoxin domain-containing protein(predict) GN=TGME49_227100	TGME49_227100	1	0.0018136	67.385	LCSVIK(1)SHK	2	-3.9729	2
TGME49_227100-t26_1-p1	14	K	Glutaredoxin domain-containing protein(predict) GN=TGME49_227100	TGME49_227100	1	4.77254e-05	71.685	CSGEAGEK(1)LCSVIK	2	0.087394	1
TGME49_227280-t26_1-p1	136	K	dense granule protein GRA3 GN=TGME49_227280	TGME49_227280	1	0.0342514	44.425	TDRPGLK(1)R	2	0.92661	1
TGME49_227390-t26_1-p1	669	K	SET domain-containing protein(predict) GN=TGME49_227390	TGME49_227390	1	0.00109932	55.258	EK(1)HSAPTLYR	3	-0.66459	1
TGME49_227620-t26_1-p1	116	K	dense granule protein GRA2 GN=TGME49_227620	TGME49_227620	1	0.00223149	42.785	GFTAAK(1)THTVR	3	-0.92963	1
TGME49_227620-t26_1-p1	110	K	dense granule protein GRA2 GN=TGME49_227620	TGME49_227620	1	0.00619861	65.043	VVAEK(1)GFTAAK	2	0.58971	1
TGME49_227650-t26_1-p1	365	K	microtubule-associated protein RP/EB family, putative GN=TGME49_227650	TGME49_227650	1	4.13372e-07	57.366	TDK(1)TGGACATHAQGSR	3	0.73461	1
TGME49_228120-t26_1-p1	3789	K	Chloroquine resistance marker(predict) GN=TGME49_228120	TGME49_228120	1	0.00282016	52.569	EK(1)DGAGASGAAGR	2	-0.70179	1
TGME49_228190-t26_1-p1	272	K	eukaryotic initiation factor-3, subunit 5, putative GN=TGME49_228190	TGME49_228190	1	2.22798e-15	119.96	LSDQLNK(1)CGAYVR	2	0.27354	2
TGME49_228190-t26_1-p1	286	K	eukaryotic initiation factor-3, subunit 5, putative GN=TGME49_228190	TGME49_228190	1	0.00568893	40.968	SVLDGSEK(1)ADPEIGR	2	-0.30128	1
TGME49_229140-t26_1-p1	124	K	MaoC family domain-containing protein GN=TGME49_229140	TGME49_229140	1	0.00739007	53.448	SFISDVEDK(1)K	2	-1.6334	1
TGME49_229930-t26_1-p1	27	K	p25-alpha family protein GN=TGME49_229930	TGME49_229930	1	0.010155	62.088	LCK(1)ETGVIDK	2	-0.27209	1
TGME49_230420-t26_1-p1	483	K	sarco/endoplasmic reticulum Ca2+-ATPase GN=TGME49_230420	TGME49_230420	1	0.00125934	48.907	LEIAPGSQGMK(1)FTR	2	0.25661	1
TGME49_230450-t26_1-p1	549	K	bifunctional GMP synthase/glutamine amidotransferase protein GN=TGME49_230450	TGME49_230450	1	9.06904e-05	57.175	IINEVK(1)GINR	2	-0.044549	1
TGME49_230520-t26_1-p1	116	K	cyclophilin 1, putative GN=TGME49_230520	TGME49_230520	1	0.0281709	42.317	GVGVSGK(1)PLCYK	2	0.25042	1
TGME49_231480-t26_1-p1	334	K	GCN1, putative GN=TGME49_231480	TGME49_231480	0.786749	5.34436e-05	42.123	GGDSPGSHTALDDEK(0.787)K(0.213)K	4	0.61561	1
TGME49_231480-t26_1-p1	342	K	GCN1, putative GN=TGME49_231480	TGME49_231480	1	0.0207749	61.602	K(1)ATALEMR	2	-0.044801	1
TGME49_231630-t26_1-p1	273	K	alveolin domain containing intermediate filament IMC4 GN=TGME49_231630	TGME49_231630	1	3.5662e-07	83.633	YK(1)EVPVPVHVQR	3	0.28783	2
TGME49_231850-t26_1-p1	213	K	serine-threonine phosophatase 2C (PP2C) GN=TGME49_231850	TGME49_231850	1	9.37168e-08	54.225	NGGSVEYLHNHNNK(1)PFIR	3	-0.16062	1
TGME49_232350-t26_1-p1	120	K	lactate dehydrogenase LDH1 GN=TGME49_232350	TGME49_232350	1	0.0115594	70.256	EIGQNIK(1)K	2	0.4428	2
TGME49_232350-t26_1-p1	94	K	lactate dehydrogenase LDH1 GN=TGME49_232350	TGME49_232350	1	0.00871028	61.167	VPGK(1)PDSEWSR	2	-0.12442	1
TGME49_232660-t26_1-p1	164	K	Hsp70 interacting protein HIP GN=TGME49_232660	TGME49_232660	1	0.021045	42.976	RADVLLK(1)LK	2	0.34405	1
TGME49_232800-t26_1-p1	91	K	hypothetical protein GN=TGME49_232800	TGME49_232800	1	0.0017506	68.171	K(1)AGAGETLQK	2	0.33102	1
TGME49_233838-t26_1-p1	895	K	PET112 family, C terminal region domain-containing protein GN=TGME49_233838	TGME49_233838	1	0.0096267	45.618	LSCSGEK(1)DEGETK	2	0.061676	1
TGME49_235170-t26_1-p1	1028	K	ATPase, AAA family protein GN=TGME49_235170	TGME49_235170	1	0.0228676	54.023	VEK(1)AQGFLGR	2	0.40171	1
TGME49_235470-t26_1-p1	11	K	myosin A GN=TGME49_235470	TGME49_235470	1	1.05759e-08	96.247	TTSEELK(1)TATALK	2	0.18378	2
TGME49_236040-t26_1-p1	180	K	fructose-1,6-bisphosphate aldolase GN=TGME49_236040	TGME49_236040	1	8.97874e-17	105.91	VDK(1)GLETLPLTDDEK	2	0.32924	3
TGME49_236040-t26_1-p1	385	K	fructose-1,6-bisphosphate aldolase GN=TGME49_236040	TGME49_236040	1	0.0312654	60.255	AWK(1)GVPENK	2	-0.17137	1
TGME49_236040-t26_1-p1	382	K	fructose-1,6-bisphosphate aldolase GN=TGME49_236040	TGME49_236040	1	0.0317626	45.28	ALQASCLK(1)AWK	2	0.049444	1
TGME49_236040-t26_1-p1	393	K	fructose-1,6-bisphosphate aldolase GN=TGME49_236040	TGME49_236040	1	5.86033e-07	111.94	AK(1)AQQVLMER	2	-0.013443	2
TGME49_236040-t26_1-p1	177	K	fructose-1,6-bisphosphate aldolase GN=TGME49_236040	TGME49_236040	1	0.00852221	52.527	AEGIIPGIK(1)VDK	2	0.80636	1
TGME49_236040-t26_1-p1	111	K	fructose-1,6-bisphosphate aldolase GN=TGME49_236040	TGME49_236040	1	5.96781e-17	108.63	GILAADESTGTIK(1)K	2	-0.13093	2
TGME49_237140-t26_1-p1	255	K	ethylene inducible protein, putative GN=TGME49_237140	TGME49_237140	1	0.0224622	65.842	SQCPEK(1)TAR	2	-0.68187	1
TGME49_238390-t26_1-p1	412	K	Putative transmembrane protein(predict) GN=TGME49_238390	TGME49_238390	1	0.0192262	41.088	SAATLSACESK(1)SR	2	-0.27912	1
TGME49_239260-t26_1-p1	32	K	histone H4 GN=TGME49_239260	TGME49_239260	1	0.0165121	46.318	DNIQGITK(1)PAIR	2	1.0424	1
TGME49_239620-t26_1-p1	438	K	5'-nucleotidase, C-terminal domain-containing protein GN=TGME49_239620	TGME49_239620	1	6.56622e-05	73.834	EACSSGVNICIK(1)K	2	-0.68985	2
TGME49_239680-t26_1-p1	573	K	Putative transmembrane protein(predict) GN=TGME49_239680	TGME49_239680	1	0.013262	68.657	QLQAEVK(1)R	2	0.60433	1
TGME49_239820-t26_1-p1	8	K	D-3-phosphoglycerate dehydrogenase GN=TGME49_239820	TGME49_239820	1	0.00453459	60.102	AEATAQK(1)R	2	-0.17025	1
TGME49_239820-t26_1-p1	404	K	D-3-phosphoglycerate dehydrogenase GN=TGME49_239820	TGME49_239820	1	0.00370745	65.043	CDHIVNFVNVK(1)R	3	0.29762	1
TGME49_240550-t26_1-p1	33	K	copper chaperone COX17-1, putative GN=TGME49_240550	TGME49_240550	1	0.0089923	81.191	VNAAGK(1)R	2	-0.51118	2
TGME49_240600-t26_1-p1	436	K	chaperonin cpn60, putative GN=TGME49_240600	TGME49_240600	1	4.19544e-07	63.998	TSILTRPEYQPSIK(1)DR	3	0.075665	1
TGME49_240600-t26_1-p1	483	K	chaperonin cpn60, putative GN=TGME49_240600	TGME49_240600	1	0.000797755	56.121	IMIGASTETEQK(1)EK	2	-0.44918	1
TGME49_240600-t26_1-p1	452	K	chaperonin cpn60, putative GN=TGME49_240600	TGME49_240600	1	0.00740248	63.185	ELEVSTSK(1)FDR	2	-0.29807	1
TGME49_240640-t26_1-p1	45	K	casein kinase I GN=TGME49_240640	TGME49_240640	1	0.00162974	45.614	SK(1)HPQLLYESK	3	0.031714	1
TGME49_240810-t26_1-p1	31	K	Putative transporter(predict) GN=TGME49_240810	TGME49_240810	1	3.54385e-58	128.01	LHSCAGGEESSGQCLEK(1)QGAGAR	3	-0.050497	2
TGME49_240890-t26_1-p1	1235	K	6-phosphofructokinase GN=TGME49_240890	TGME49_240890	1	0.0217926	66.267	LTNSAK(1)DIR	2	-0.16228	2
TGME49_240890-t26_1-p1	1229	K	6-phosphofructokinase GN=TGME49_240890	TGME49_240890	1	0.00164435	48.288	GGQAGDPK(1)LTNSAK	2	0.6837	2
TGME49_242010-t26_1-p1	670	K	glucose inhibited division protein A subfamily protein GN=TGME49_242010	TGME49_242010	1	0.0185218	85.355	FK(1)TGTPAR	2	-0.17805	1
TGME49_242070-t26_1-p1	108	K	cAMP-dependent protein kinase regulatory subunit GN=TGME49_242070	TGME49_242070	1	0.0069644	41.689	K(1)FVAPVYPK	2	0.22914	1
TGME49_242290-t26_1-p1	188	K	proteasome subunit alpha1, putative GN=TGME49_242290	TGME49_242290	1	0.00256883	54.281	EQEATNILEK(1)MVK	2	1.7893	1
TGME49_242380-t26_1-p1	333	K	fatty acid elongase GN=TGME49_242380	TGME49_242380	1	0.00787893	83.869	GNACQK(1)PVR	2	-0.42249	2
TGME49_242880-t26_1-p1	131	K	flavoprotein GN=TGME49_242880	TGME49_242880	1	0.0126162	56.205	K(1)GDSVLHIELR	3	-0.17717	1
TGME49_242890-t26_1-p1	1757	K	BLM10_mid domain-containing protein (Fragment)(predict) GN=TGME49_242890	TGME49_242890	1	0.0139188	43.592	GGDAEAK(1)GGIAGK	2	-0.095401	1
TGME49_243280-t26_1-p1	729	K	Met-10+ like-protein GN=TGME49_243280	TGME49_243280	1	1.03738e-09	54.73	ATK(1)GAEAAGEVEGDSAHAEK	3	-0.07715	1
TGME49_243600-t26_1-p1	173	K	acetyltransferase, GNAT family protein GN=TGME49_243600	TGME49_243600	1	0.00213657	46.892	K(1)CLCCAGTDGACK	2	-0.90981	1
TGME49_243600-t26_1-p1	491	K	acetyltransferase, GNAT family protein GN=TGME49_243600	TGME49_243600	1	0.00417124	68.171	LDLTVEK(1)PEAR	2	-1.3267	1
TGME49_243800-t26_1-p1	708	K	long-chain fatty acid CoA ligase, putative GN=TGME49_243800	TGME49_243800	1	0.00718581	42.336	GFEVVK(1)HFR	3	-0.51131	1
TGME49_244050-t26_1-p1	881	K	PPR repeat protein(predict) GN=TGME49_244050	TGME49_244050	1	5.38837e-05	52.862	HTQAK(1)LLHALGAAR	3	-0.1161	1
TGME49_244560-t26_1-p1	408	K	heat shock protein 90, putative GN=TGME49_244560	TGME49_244560	1	0.0264707	57.59	ALLYIPK(1)R	2	0.92778	1
TGME49_244560-t26_1-p1	490	K	heat shock protein 90, putative GN=TGME49_244560	TGME49_244560	1	0.0158074	66.267	K(1)LSVDALK	2	0.037008	1
TGME49_244560-t26_1-p1	478	K	heat shock protein 90, putative GN=TGME49_244560	TGME49_244560	1	0.0049904	80.037	ILNVISK(1)K	2	0.68749	2
TGME49_244690-t26_1-p1	238	K	hypothetical protein GN=TGME49_244690	TGME49_244690	1	0.0189653	72.042	K(1)TDLQER	2	-0.37128	1
TGME49_244880-t26_1-p1	2722	K	DNA-directed RNA polymerase I RPA1 GN=TGME49_244880	TGME49_244880	1	1.25628e-05	73.279	AETAGEQEVTGVK(1)K	2	-0.089497	2
TGME49_245460-t26_1-p1	146	K	ribosomal protein RPS8 GN=TGME49_245460	TGME49_245460	1	1.91031e-06	102.4	HTLCLQNK(1)HR	3	-0.9614	1
TGME49_246090-t26_1-p1	691	K	hypothetical protein GN=TGME49_246090	TGME49_246090	1	2.12746e-06	60.621	AK(1)SGPEGCGDSAVSLR	2	-0.22928	1
TGME49_246960-t26_1-p1	446	K	Metallo-beta-lactamase domain protein(predict) GN=TGME49_246960	TGME49_246960	1	0.00375966	83.045	MQK(1)ALLDAR	2	-0.52736	3
TGME49_247760-t26_1-p1	462	K	AMP-binding enzyme domain-containing protein GN=TGME49_247760	TGME49_247760	1	0.00389669	64.52	MLDK(1)ILSGVSEK	2	0.34448	1
TGME49_248340-t26_1-p1	113	K	GTP-binding nuclear protein ran/tc4 GN=TGME49_248340	TGME49_248340	1	0.0286278	46.069	ITYK(1)NIPNWYR	2	0.1025	1
TGME49_248880-t26_1-p1	361	K	GTPase RAB7 GN=TGME49_248880	TGME49_248880	1	0.0247818	47.037	VSSSK(1)AEAFCR	2	0.35638	1
TGME49_249390-t26_1-p1	122	K	glutamate/leucine/phenylalanine/valine dehydrogenase family protein GN=TGME49_249390	TGME49_249390	1	5.42224e-22	98.543	APSAVFHPSTSAPAICFPK(1)R	3	0.041343	1
TGME49_249390-t26_1-p1	417	K	glutamate/leucine/phenylalanine/valine dehydrogenase family protein GN=TGME49_249390	TGME49_249390	1	0.000463591	64.121	GLHTK(1)EFFSR	3	-0.26798	3
TGME49_249970-t26_1-p1	181	K	PH domain-containing protein(predict) GN=TGME49_249970	TGME49_249970	1	0.0185631	45.614	ITSVK(1)SQADNTK	2	0.42747	1
TGME49_251630-t26_1-p1	876	K	slc30a2 protein GN=TGME49_251630	TGME49_251630	1	0.000668888	57.174	K(1)ATVLCQR	2	-1.3969	1
TGME49_251680-t26_1-p1	122	K	histamine-releasing factor, putative GN=TGME49_251680	TGME49_251680	1	0.00883099	46.069	FMSGAQALVK(1)K	2	0.05952	1
TGME49_251690-t26_1-p1	62	K	seryl-tRNA synthetase, cytoplasmic, putative GN=TGME49_251690	TGME49_251690	1	6.62224e-06	83.692	ELNAVNK(1)EIGQR	2	0.14144	1
TGME49_251690-t26_1-p1	55	K	seryl-tRNA synthetase, cytoplasmic, putative GN=TGME49_251690	TGME49_251690	1	0.000900392	105.4	K(1)ELNAVNK	2	0.4149	1
TGME49_251810-t26_1-p1	70	K	translation initiation factor eIF-5A, putative GN=TGME49_251810	TGME49_251810	1	5.01743e-08	69.398	K(1)YEDVCPTSHNMEVPNVK	3	0.5035	1
TGME49_251810-t26_1-p1	41	K	translation initiation factor eIF-5A, putative GN=TGME49_251810	TGME49_251810	1	0.000247034	72.428	GNPCK(1)VVDYSTSK	2	-0.049706	2
TGME49_251870-t26_1-p1	99	K	histone H2Bb GN=TGME49_251870	TGME49_251870	1	0.000511422	45.363	LVLPGELAK(1)HAVSEGTK	2	0.53009	1
TGME49_251870-t26_1-p1	37	K	histone H2Bb GN=TGME49_251870	TGME49_251870	1	1.33832e-06	81.565	VLK(1)QVHPETGISK	3	-0.02764	1
TGME49_251870-t26_1-p1	111	K	histone H2Bb GN=TGME49_251870	TGME49_251870	1	0.0258433	77.662	AVTK(1)YTGK	2	-0.51997	1
TGME49_251870-t26_1-p1	107	K	histone H2Bb GN=TGME49_251870	TGME49_251870	1	4.78335e-06	86.548	HAVSEGTK(1)AVTK	3	0.032013	4
TGME49_251880-t26_1-p1	379	K	tRNA synthetases class I family protein GN=TGME49_251880	TGME49_251880	1	0.0264404	68.485	K(1)VNMLAR	2	-0.045807	1
TGME49_251930-t26_1-p1	339	K	enoyl-acyl carrier reductase ENR GN=TGME49_251930	TGME49_251930	1	5.84135e-06	102.87	AASAIGK(1)SGEK	2	0.0023601	3
TGME49_252220-t26_1-p1	425	K	tetratricopeptide repeat domain containing protein GN=TGME49_252220	TGME49_252220	1	0.000276118	56.424	AAALTK(1)LCEYPSALR	2	0.50122	1
TGME49_253430-t26_1-p1	513	K	asparagine synthetase, putative GN=TGME49_253430	TGME49_253430	1	0.00762162	43.955	NAK(1)LLFPTNTPVTK	2	0.41315	1
TGME49_254570-t26_1-p1	119	K	hypothetical protein GN=TGME49_254570	TGME49_254570	1	0.0105147	59.198	VCAEPGDK(1)K	2	-0.81798	1
TGME49_256050-t26_1-p1	116	K	signal recognition particle 14kd protein GN=TGME49_256050	TGME49_256050	1	8.13758e-13	56.882	THPTTNCPEAK(1)SSDVIQSPGNK	3	-0.10432	1
TGME49_256760-t26_1-p1	211	K	pyruvate kinase PyK1 GN=TGME49_256760	TGME49_256760	1	0.00168277	91.095	K(1)NMNLPNVK	2	0.22699	1
TGME49_256840-t26_1-p1	396	K	Putative transmembrane protein (Fragment)(predict) GN=TGME49_256840	TGME49_256840	1	2.11546e-08	86.005	ATDAFADAASK(1)TFLK	2	0.48615	1
TGME49_256990-t26_1-p1	516	K	glycyl-tRNA synthetase GN=TGME49_256990	TGME49_256990	1	0.00675284	66.708	VSK(1)VDLVASR	2	0.13332	2
TGME49_256990-t26_1-p1	513	K	glycyl-tRNA synthetase GN=TGME49_256990	TGME49_256990	1	4.52539e-05	75.018	SAFDLTSHSK(1)VSK	3	0.46484	2
TGME49_257090-t26_1-p1	225	K	NAC domain-containing protein GN=TGME49_257090	TGME49_257090	1	0.0109713	88.819	LQLTLK(1)R	2	-0.26535	1
TGME49_257680-t26_1-p1	7	K	myosin light chain MLC1 GN=TGME49_257680	TGME49_257680	1	0.00845851	42.348	K(1)CPVCYQK	2	0.77452	1
TGME49_258150-t26_1-p1	117	K	proteasome subunit alpha type 7, putative GN=TGME49_258150	TGME49_258150	1	0.0058444	59.709	FIAQVQQK(1)YTHR	2	0.052083	1
TGME49_260440-t26_1-p1	251	K	nuclear factor NF3 GN=TGME49_260440	TGME49_260440	1	0.0321796	40.941	GAPQK(1)GDAAAYK	2	-1.7622	1
TGME49_260440-t26_1-p1	266	K	nuclear factor NF3 GN=TGME49_260440	TGME49_260440	1	0.0038956	44.543	SALVDFLK(1)K	2	-0.017425	1
TGME49_260440-t26_1-p1	279	K	nuclear factor NF3 GN=TGME49_260440	TGME49_260440	1	0.0175195	50.088	TPLATLGQK(1)VK	2	1.0677	1
TGME49_260440-t26_1-p1	226	K	nuclear factor NF3 GN=TGME49_260440	TGME49_260440	1	0.0022625	63.29	K(1)AVEVAQASNK	2	0.035071	2
TGME49_261240-t26_1-p1	123	K	histone H3 GN=TGME49_261240	TGME49_261240	1	0.00515963	61.409	VTIMPK(1)DIQLAR	2	0.6342	1
TGME49_261430-t26_1-p1	981	K	Putative transmembrane protein(predict) GN=TGME49_261430	TGME49_261430	1	0.00696677	41.684	TDAPSVEK(1)K	2	-0.62898	1
TGME49_261570-t26_1-p1	216	K	ribosomal protein RPL7A GN=TGME49_261570	TGME49_261570	1	0.000250003	74.789	K(1)EDQAELEAQCK	2	0.22151	1
TGME49_263060-t26_1-p1	825	K	Proteasome/cyclosome repeat-containing protein GN=TGME49_263060	TGME49_263060	1	0.000994006	45.614	VIADK(1)HEDVMAR	3	0.10377	1
TGME49_263070-t26_1-p1	296	K	CMGC kinase, CK2 family GN=TGME49_263070	TGME49_263070	1	0.0175195	50.088	LLDVVK(1)DPASR	2	-1.2416	1
TGME49_263090-t26_1-p1	119	K	14-3-3 protein GN=TGME49_263090	TGME49_263090	1	8.50237e-09	92.773	NLLSVAYK(1)NAVGAR	2	0.076348	2
TGME49_263090-t26_1-p1	142	K	14-3-3 protein GN=TGME49_263090	TGME49_263090	1	6.81684e-05	99.752	ELSK(1)QHMQNK	3	-0.23817	3
TGME49_263090-t26_1-p1	138	K	14-3-3 protein GN=TGME49_263090	TGME49_263090	1	6.84355e-11	106.14	IISSVEQK(1)ELSK	3	-1.481	3
TGME49_263090-t26_1-p1	187	K	14-3-3 protein GN=TGME49_263090	TGME49_263090	1	0.0301992	41.621	TSDSESK(1)VFYYK	2	-0.13924	1
TGME49_263240-t26_1-p1	159	K	MerC mercury resistance protein(predict) GN=TGME49_263240	TGME49_263240	1	3.09443e-17	84.166	AIHGHGAAGSHTCCEMK(1)GR	4	-0.5536	1
TGME49_263300-t26_1-p1	74	K	eukaryotic porin protein GN=TGME49_263300	TGME49_263300	1	0.00880427	51.771	MMAMGK(1)STIDVK	2	-0.65799	1
TGME49_263300-t26_1-p1	57	K	eukaryotic porin protein GN=TGME49_263300	TGME49_263300	1	0.00136593	62.813	LK(1)YCVSDVTTEVK	2	-0.1146	2
TGME49_263300-t26_1-p1	80	K	eukaryotic porin protein GN=TGME49_263300	TGME49_263300	1	0.0161854	51.726	STIDVK(1)YAAPK	2	-0.094249	1
TGME49_263300-t26_1-p1	9	K	eukaryotic porin protein GN=TGME49_263300	TGME49_263300	1	0.0263356	42.947	DLNK(1)SCADLLTK	2	0.45212	1
TGME49_263300-t26_1-p1	17	K	eukaryotic porin protein GN=TGME49_263300	TGME49_263300	1	0.00024682	66.809	SCADLLTK(1)GYPHEK	2	-0.40421	1
TGME49_263300-t26_1-p1	242	K	eukaryotic porin protein GN=TGME49_263300	TGME49_263300	1	0.0300306	74.424	AK(1)LTQNAR	2	-2.2994	1
TGME49_263870-t26_1-p1	467	K	glutamate-tRNA ligase GN=TGME49_263870	TGME49_263870	1	0.0167836	90.15	IDMQSK(1)NK	2	-0.31204	1
TGME49_263870-t26_1-p1	844	K	glutamate-tRNA ligase GN=TGME49_263870	TGME49_263870	1	0.00698676	40.475	LSGAK(1)ITGK	2	0.6233	1
TGME49_264190-t26_1-p1	727	K	TRUD domain-containing protein(predict) GN=TGME49_264190	TGME49_264190	1	0.00572072	85.29	K(1)PPCVVLK	2	-0.27743	2
TGME49_264660-t26_1-p1	1712	K	SAG-related sequence SRS44 GN=TGME49_264660	TGME49_264660	1	0.000108522	57.973	LK(1)HVPAAATTGLR	3	0.23487	1
TGME49_265450-t26_1-p1	110	K	hexokinase GN=TGME49_265450	TGME49_265450	1	0.00019856	85.554	MEIIQDK(1)ICLR	2	-0.11907	3
TGME49_267690-t26_1-p1	1563	K	Putative transmembrane protein(predict) GN=TGME49_267690	TGME49_267690	1	0.0186843	63.565	K(1)INLLFAR	2	0.36488	1
TGME49_267690-t26_1-p1	1505	K	Putative transmembrane protein(predict) GN=TGME49_267690	TGME49_267690	1	0.0134401	72.34	HLK(1)EEVVIR	2	-0.092239	1
TGME49_267720-t26_1-p1	1034	K	transporter, cation channel family protein GN=TGME49_267720	TGME49_267720	1	0.00354894	60.255	K(1)AQETCGVEK	2	-0.83696	1
TGME49_268200-t26_1-p1	246	K	RNA recognition motif-containing protein GN=TGME49_268200	TGME49_268200	1	1.40864e-05	79.346	DSATGTGK(1)GCAFVK	2	0.035611	2
TGME49_268200-t26_1-p1	56	K	RNA recognition motif-containing protein GN=TGME49_268200	TGME49_268200	1	3.53181e-13	69.071	ETGCAHLGAQGPK(1)AASPAPAK	3	-0.0039752	2
TGME49_268690-t26_1-p1	536	K	Putative transmembrane protein(predict) GN=TGME49_268690	TGME49_268690	1	0.000796516	46.88	HHDK(1)GSGSMEIR	3	0.14259	1
TGME49_268850-t26_1-p1	373	K	enolase 2 GN=TGME49_268850	TGME49_268850	1	0.031226	73.499	IEK(1)AVQEK	2	1.253	1
TGME49_268850-t26_1-p1	103	K	enolase 2 GN=TGME49_268850	TGME49_268850	1	1.3863e-05	50.354	AVENIHK(1)IIK	3	-0.19533	2
TGME49_268950-t26_1-p1	127	K	La domain protein(predict) GN=TGME49_268950	TGME49_268950	1	0.00915931	99.568	IK(1)SLNLTK	2	-0.37173	1
TGME49_268950-t26_1-p1	309	K	La domain protein(predict) GN=TGME49_268950	TGME49_268950	1	0.0276283	76.282	EK(1)DLQTLR	2	-0.13938	1
TGME49_268950-t26_1-p1	41	K	La domain protein(predict) GN=TGME49_268950	TGME49_268950	1	8.46965e-07	104.95	HEGK(1)NVCNEEK	2	0.50585	3
TGME49_268950-t26_1-p1	48	K	La domain protein(predict) GN=TGME49_268950	TGME49_268950	1	1.39391e-07	110.92	NVCNEEK(1)ELSR	2	-0.1319	2
TGME49_269190-t26_1-p1	861	K	glyceraldehyde-3-phosphate dehydrogenase GAPDH2 GN=TGME49_269190	TGME49_269190	1	5.58776e-12	64.522	AAAGNIIPSATGAAK(1)AVAR	3	0.25728	1
TGME49_269190-t26_1-p1	760	K	glyceraldehyde-3-phosphate dehydrogenase GAPDH2 GN=TGME49_269190	TGME49_269190	1	8.59311e-08	54.668	HVNRPGGAK(1)HAIISAPAK	4	0.8073	1
TGME49_269190-t26_1-p1	839	K	glyceraldehyde-3-phosphate dehydrogenase GAPDH2 GN=TGME49_269190	TGME49_269190	1	0.0265682	57.532	VVDGTSK(1)K	2	-1.2552	1
TGME49_269190-t26_1-p1	299	K	glyceraldehyde-3-phosphate dehydrogenase GAPDH2 GN=TGME49_269190	TGME49_269190	1	0.00268795	50.102	K(1)ENLAAAAEK	2	0.79297	1
TGME49_270510-t26_1-p1	261	K	asparaginyl-tRNA synthetase (NOB+tRNA synthase) GN=TGME49_270510	TGME49_270510	1	8.89177e-12	109.07	SPAK(1)GQAVELAVR	2	0.98031	2
TGME49_271350-t26_1-p1	374	K	bifunctional protein FolC subfamily protein GN=TGME49_271350	TGME49_271350	1	0.00367974	96.229	VVVSLTK(1)ER	2	0.38918	2
TGME49_271600-t26_1-p1	496	K	hypothetical protein GN=TGME49_271600	TGME49_271600	1	0.0117109	59.975	LQK(1)LASLLQK	2	0.11227	1
TGME49_272030-t26_1-p1	189	K	kelch repeat-containing protein GN=TGME49_272030	TGME49_272030	1	0.0173203	44.543	SVELYHPVK(1)R	2	0.64245	1
TGME49_272290-t26_1-p1	260	K	pyruvate dehydrogenase complex subunit PD-HE1Beta GN=TGME49_272290	TGME49_272290	1	2.12414e-14	93.753	GPGGVGK(1)QLGPEHSQR	3	-0.089103	1
TGME49_272660-t26_1-p1	96	K	Inhibitor of cysteine protease 2(predict) GN=TGME49_272660	TGME49_272660	1	0.0328503	72.243	AAQEK(1)PLK	2	1.5424	1
TGME49_272910-t26_1-p1	234	K	T-complex protein 1 delta subunit GN=TGME49_272910	TGME49_272910	1	0.00053092	80.96	GIVMVEQK(1)VSK	2	0.021646	3
TGME49_273490-t26_1-p1	448	K	glutamine synthetase, type I, putative GN=TGME49_273490	TGME49_273490	1	0.0292547	61.161	LTYSK(1)GNR	2	0.62495	1
TGME49_273520-t26_1-p1	243	K	PCI domain-containing protein GN=TGME49_273520	TGME49_273520	1	0.00856983	62.466	AALAEAAK(1)K	2	-1.2039	1
TGME49_273760-t26_1-p1	499	K	heat shock protein HSP70 GN=TGME49_273760	TGME49_273760	1	0.00111975	51.089	STGK(1)SNQITITNDK	2	-0.16686	1
TGME49_273760-t26_1-p1	56	K	heat shock protein HSP70 GN=TGME49_273760	TGME49_273760	1	4.04944e-07	93.348	LVGDAAK(1)NQVAR	2	0.62193	2
TGME49_273760-t26_1-p1	253	K	heat shock protein HSP70 GN=TGME49_273760	TGME49_273760	1	7.01016e-05	114.86	GK(1)DISTNSR	2	0.49288	1
TGME49_273760-t26_1-p1	599	K	heat shock protein HSP70 GN=TGME49_273760	TGME49_273760	1	0.00618192	44.998	QK(1)EVESVCTPIITK	2	0.42773	1
TGME49_273870-t26_1-p1	1254	K	SWI2/SNF2 ISWI-like (AT hook) GN=TGME49_273870	TGME49_273870	1	0.00269471	53.237	VEK(1)AADIR	2	0.3012	1
TGME49_273950-t26_1-p1	394	K	replication factor C subunit 5, putative GN=TGME49_273950	TGME49_273950	1	0.00832733	64.64	VLHLADVVK(1)R	3	0.19878	1
TGME49_276110-t26_1-p1	203	K	cytochrome b5 family heme/steroid binding domain-containing protein GN=TGME49_276110	TGME49_276110	1	2.66956e-05	48.616	NCCTSATATK(1)GADSVK	2	0.57551	1
TGME49_276110-t26_1-p1	188	K	cytochrome b5 family heme/steroid binding domain-containing protein GN=TGME49_276110	TGME49_276110	1	0.0185631	45.614	SATGCMNK(1)TLPR	2	2.2674	1
TGME49_276110-t26_1-p1	193	K	cytochrome b5 family heme/steroid binding domain-containing protein GN=TGME49_276110	TGME49_276110	1	0.0045973	53.3	K(1)NCCTSATATK	2	-0.55437	1
TGME49_278050-t26_1-p1	115	K	proteasome subunit alpha type 1, putative GN=TGME49_278050	TGME49_278050	1	0.00363659	43.946	LVLMVADK(1)SQANTQR	2	0.81097	1
TGME49_278720-t26_1-p1	627	K	hypothetical protein GN=TGME49_278720	TGME49_278720	1	0.00579627	84.615	K(1)NMPGLIR	2	0.25104	1
TGME49_279390-t26_1-p1	410	K	proliferation-associated protein 2G4, putative GN=TGME49_279390	TGME49_279390	1	0.000280555	73.834	FTLLLLPTGTK(1)K	2	0.50548	2
TGME49_280410-t26_1-p1	805	K	3'5'-cyclic nucleotide phosphodiesterase domain-containing protein GN=TGME49_280410	TGME49_280410	1	0.00997054	62.338	FLCEVDK(1)AYR	2	-0.27187	2
TGME49_280560-t26_1-p1	103	K	selenide, water dikinase GN=TGME49_280560	TGME49_280560	1	0.000504937	59.709	K(1)LIFCDDGRPPLR	3	-0.0068285	2
TGME49_280560-t26_1-p1	691	K	selenide, water dikinase GN=TGME49_280560	TGME49_280560	1	7.46779e-06	47.75	TACGK(1)SGVSHAECIQTK	3	-0.41206	1
TGME49_280560-t26_1-p1	744	K	selenide, water dikinase GN=TGME49_280560	TGME49_280560	1	0.000961322	53.565	CGGCGAK(1)VPSTVLR	2	-0.68688	1
TGME49_283810-t26_1-p1	1070	K	Putative raffinose synthase 1(predict) GN=TGME49_283810	TGME49_283810	1	0.00887707	81.296	K(1)LLQQLR	2	-0.37586	1
TGME49_284580-t26_1-p1	451	K	ribose-phosphate diphosphokinase subfamily protein GN=TGME49_284580	TGME49_284580	1	0.0222331	80.455	LAVK(1)YFQK	2	-0.035991	1
TGME49_285700-t26_1-p1	571	K	ubiquitin fusion degradation protein UFD1AP GN=TGME49_285700	TGME49_285700	1	0.00520111	50.897	AANAECEGEK(1)K	2	-0.78559	1
TGME49_285980-t26_1-p1	11	K	glucosephosphate-mutase GPM1 GN=TGME49_285980	TGME49_285980	1	0.0252768	82.287	TK(1)EEACR	2	0.21311	1
TGME49_285980-t26_1-p1	43	K	glucosephosphate-mutase GPM1 GN=TGME49_285980	TGME49_285980	1	2.99129e-08	77.899	PTTAYQDQK(1)PGTSGLR	2	0.671	1
TGME49_286580-t26_1-p1	278	K	Inner membrane complex protein 17(predict) GN=TGME49_286580	TGME49_286580	1	0.000770349	60.764	K(1)EVPVEHITVQAR	2	0.7961	2
TGME49_286750-t26_1-p1	414	K	MA3 domain-containing protein GN=TGME49_286750	TGME49_286750	1	0.00468371	48.785	K(1)EAACILR	2	-0.40539	1
TGME49_287270-t26_1-p1	459	K	Apicoplast PPC1(predict) GN=TGME49_287270	TGME49_287270	1	0.000709365	75.764	AVATSSIAK(1)SAR	2	-0.25997	2
TGME49_287500-t26_1-p1	59	K	T complex chaperonin, putative GN=TGME49_287500	TGME49_287500	1	0.00330971	77.744	LVVTSLGK(1)R	2	0.92321	2
TGME49_288030-t26_1-p1	306	K	Putative transmembrane protein(predict) GN=TGME49_288030	TGME49_288030	1	0.010155	62.088	DCALEK(1)GSCR	2	-0.49539	2
TGME49_288360-t26_1-p1	324	K	tryptophanyl-tRNA synthetase (TrpRS2) GN=TGME49_288360	TGME49_288360	1	0.0112444	70.552	IEALTGK(1)R	2	0.36266	1
TGME49_288380-t26_1-p1	553	K	heat shock protein HSP90 GN=TGME49_288380	TGME49_288380	1	0.00663949	43.308	LMK(1)EVLHDK	3	-0.80805	1
TGME49_288380-t26_1-p1	384	K	heat shock protein HSP90 GN=TGME49_288380	TGME49_288380	1	0.010703	61.344	ESLQQNK(1)ILK	2	0.39575	1
TGME49_288380-t26_1-p1	524	K	heat shock protein HSP90 GN=TGME49_288380	TGME49_288380	1	0.00250958	53.565	K(1)GLELEDDEEEK	2	-0.12248	1
TGME49_288630-t26_1-p1	18	K	nucleosome assembly protein (NAP), putative GN=TGME49_288630	TGME49_288630	1	3.03372e-12	107.93	NNAEAAACQK(1)QR	3	0.16138	4
TGME49_289000-t26_1-p1	521	K	hypothetical protein GN=TGME49_289000	TGME49_289000	1	4.81241e-09	67.646	VATK(1)ADQADHSCPQGQGR	3	0.049896	1
TGME49_289000-t26_1-p1	372	K	hypothetical protein GN=TGME49_289000	TGME49_289000	1	1.46624e-09	83.692	EHEGNEK(1)TEPCSEYR	3	-0.079555	2
TGME49_289000-t26_1-p1	537	K	hypothetical protein GN=TGME49_289000	TGME49_289000	1	1.32765e-09	53.281	DK(1)DGSDDANSSPNVAQHSAR	3	-0.1654	1
TGME49_289330-t26_1-p1	1231	K	ubiquitin carboxyl-terminal hydrolase family 2 protein GN=TGME49_289330	TGME49_289330	1	0.000302651	53.255	K(1)VGEDPSDVPEALR	2	0.29081	1
TGME49_289650-t26_1-p1	127	K	PEP-carboxykinase I GN=TGME49_289650	TGME49_289650	1	1.59867e-07	49.515	QIDANLQHHK(1)PGDCPLTK	3	0.56736	1
TGME49_289650-t26_1-p1	135	K	PEP-carboxykinase I GN=TGME49_289650	TGME49_289650	0.999848	1.66033e-06	46.065	QIDANLQHHKPGDCPLTK(1)K	4	0.33165	1
TGME49_289680-t26_1-p1	197	K	Ras-related protein Rab11 GN=TGME49_289680	TGME49_289680	1	0.0115769	60.157	GQK(1)IHLDEER	2	0.16826	1
TGME49_289690-t26_1-p1	370	K	glyceraldehyde-3-phosphate dehydrogenase GAPDH1 GN=TGME49_289690	TGME49_289690	1	0.00679325	57.164	AVGK(1)IIPSLNGK	2	0.58301	2
TGME49_289690-t26_1-p1	366	K	glyceraldehyde-3-phosphate dehydrogenase GAPDH1 GN=TGME49_289690	TGME49_289690	1	9.17058e-12	63.937	SAGVNIIPASTGAAK(1)AVGK	3	0.72035	2
TGME49_289690-t26_1-p1	405	K	glyceraldehyde-3-phosphate dehydrogenase GAPDH1 GN=TGME49_289690	TGME49_289690	1	0.0058444	59.709	PAK(1)YEDIVAAVK	2	0.86726	1
TGME49_289690-t26_1-p1	255	K	glyceraldehyde-3-phosphate dehydrogenase GAPDH1 GN=TGME49_289690	TGME49_289690	1	0.00477479	62.357	EK(1)AQAHLTNGAK	2	0.042611	1
TGME49_289690-t26_1-p1	211	K	glyceraldehyde-3-phosphate dehydrogenase GAPDH1 GN=TGME49_289690	TGME49_289690	1	1.48698e-08	61.345	YDSVHGHYPGEVSHK(1)DGK	4	0.08635	2
TGME49_289750-t26_1-p1	48	K	ribosomal-ubiquitin protein RPL40 GN=TGME49_289750	TGME49_289750	1	0.00283455	67.136	LIFAGK(1)QLEDGR	2	0.21533	1
TGME49_290660-t26_1-p1	99	K	RNA recognition motif-containing protein GN=TGME49_290660	TGME49_290660	1	0.00100656	72.898	LNELVVK(1)NNTQK	2	0.19339	1
TGME49_290670-t26_1-p1	721	K	leucyl aminopeptidase LAP GN=TGME49_290670	TGME49_290670	1	0.00443853	63.185	CADMNNVGGK(1)GK	2	0.18793	1
TGME49_290670-t26_1-p1	386	K	leucyl aminopeptidase LAP GN=TGME49_290670	TGME49_290670	1	1.04524e-12	74.222	TVAVVLPTCQK(1)VCPSAEGQR	2	-0.65765	2
TGME49_290950-t26_1-p1	1488	K	clathrin heavy chain, putative GN=TGME49_290950	TGME49_290950	1	0.00128312	43.761	AGHLAVVEK(1)YLR	3	-1.9891	1
TGME49_290950-t26_1-p1	1479	K	clathrin heavy chain, putative GN=TGME49_290950	TGME49_290950	1	0.00294137	73.927	K(1)AGHLAVVEK	3	0.75575	1
TGME49_291680-t26_1-p1	429	K	Sec23/Sec24 trunk domain-containing protein GN=TGME49_291680	TGME49_291680	1	0.00208811	78.324	IEVLCSK(1)EFK	2	-0.10015	2
TGME49_293180-t26_1-p1	427	K	NADP-specific glutamate dehydrogenase GN=TGME49_293180	TGME49_293180	1	0.0090804	51.03	VSEFAAK(1)YSTVK	2	-0.19671	1
TGME49_293590-t26_1-p1	452	K	3-oxoacyl-acyl-carrier protein synthase I/II, putative GN=TGME49_293590	TGME49_293590	1	0.0183466	51.445	K(1)VFGDEQAR	2	0.89033	1
TGME49_293590-t26_1-p1	125	K	3-oxoacyl-acyl-carrier protein synthase I/II, putative GN=TGME49_293590	TGME49_293590	1	3.70295e-07	83.692	SSTETCGVK(1)GRPR	3	-0.39917	3
TGME49_294200-t26_1-p1	206	K	glucose-6-phosphate 1-dehydrogenase GN=TGME49_294200	TGME49_294200	1	0.0240722	64.82	VVVEK(1)PFGR	2	-0.28729	1
TGME49_294620-t26_1-p1	641	K	eukaryotic initiation factor-3, subunit 8, putative GN=TGME49_294620	TGME49_294620	1	0.000118171	56.746	HK(1)ELLAQGLSNLK	3	0.56409	1
TGME49_294800-t26_1-p1	371	K	elongation factor 1-alpha (EF-1-ALPHA), putative GN=TGME49_294800	TGME49_294800	1	0.00934678	63.185	SGK(1)TLEEAPK	2	-0.20519	1
TGME49_294800-t26_1-p1	437	K	elongation factor 1-alpha (EF-1-ALPHA), putative GN=TGME49_294800	TGME49_294800	1	7.20236e-05	82.925	EPGAGSK(1)VTK	2	0.46114	4
TGME49_294800-t26_1-p1	230	K	elongation factor 1-alpha (EF-1-ALPHA), putative GN=TGME49_294800	TGME49_294800	1	0.00797752	67.113	RPSDK(1)PLR	2	-0.18352	1
TGME49_294800-t26_1-p1	425	K	elongation factor 1-alpha (EF-1-ALPHA), putative GN=TGME49_294800	TGME49_294800	1	7.9053e-09	92.8	QTVAVGVIK(1)SVEK	3	0.68978	3
TGME49_294800-t26_1-p1	316	K	elongation factor 1-alpha (EF-1-ALPHA), putative GN=TGME49_294800	TGME49_294800	1	0.000235609	72.898	GYVASDSK(1)NDPAK	2	0.70209	1
TGME49_294800-t26_1-p1	212	K	elongation factor 1-alpha (EF-1-ALPHA), putative GN=TGME49_294800	TGME49_294800	1	0.000140552	63.302	GK(1)TLVEALDTMEAPK	2	-0.011945	2
TGME49_294800-t26_1-p1	44	K	elongation factor 1-alpha (EF-1-ALPHA), putative GN=TGME49_294800	TGME49_294800	1	0.0115769	60.157	FEK(1)ESSEMGK	2	-0.53524	1
TGME49_294800-t26_1-p1	378	K	elongation factor 1-alpha (EF-1-ALPHA), putative GN=TGME49_294800	TGME49_294800	1	0.0150126	58.172	TLEEAPK(1)CIK	2	0.58124	2
TGME49_295650-t26_1-p1	206	K	hypothetical protein GN=TGME49_295650	TGME49_295650	0.999987	0.00200518	56.514	LDKPDVCQQK(1)DR	3	0.36663	1
TGME49_295710-t26_1-p1	3403	K	HECT-domain (ubiquitin-transferase) domain-containing protein GN=TGME49_295710	TGME49_295710	1	0.0149033	53.3	TALGAK(1)TGSCK	2	0.14542	1
TGME49_295710-t26_1-p1	8081	K	HECT-domain (ubiquitin-transferase) domain-containing protein GN=TGME49_295710	TGME49_295710	1	0.00809135	52.247	K(1)LLLAITEGK	2	0.55576	1
TGME49_297060-t26_1-p1	189	K	phosphoglycerate mutase PGMII GN=TGME49_297060	TGME49_297060	1	7.56514e-29	121.26	HYGALQGLNK(1)AETAAK	2	1.2322	3
TGME49_297060-t26_1-p1	202	K	phosphoglycerate mutase PGMII GN=TGME49_297060	TGME49_297060	1	0.00168829	49.448	HGDEQVK(1)IWR	3	-0.36908	1
TGME49_300140-t26_1-p1	200	K	elongation factor 1-gamma, putative GN=TGME49_300140	TGME49_300140	1	0.0107382	41.695	IFGEAK(1)AAPQAAAK	2	0.41018	1
TGME49_300140-t26_1-p1	217	K	elongation factor 1-gamma, putative GN=TGME49_300140	TGME49_300140	1	0.000662933	44.391	AAAK(1)PAQSAGDDEEPAK	2	0.4448	1
TGME49_300140-t26_1-p1	194	K	elongation factor 1-gamma, putative GN=TGME49_300140	TGME49_300140	1	0.0197274	71.342	K(1)IFGEAK	2	0.23605	1
TGME49_300140-t26_1-p1	230	K	elongation factor 1-gamma, putative GN=TGME49_300140	TGME49_300140	0.75189	4.61176e-05	45.135	PAQSAGDDEEPAK(0.752)K(0.248)PAVK	3	0.58115	1
TGME49_300140-t26_1-p1	2	K	elongation factor 1-gamma, putative GN=TGME49_300140	TGME49_300140	1	5.92675e-06	66.568	MK(1)LLTPK	2	-0.35037	1
TGME49_300330-t26_1-p1	230	K	GCFC domain-containing protein(predict) GN=TGME49_300330	TGME49_300330	1	0.00814174	40.941	GK(1)TAPCASPEK	2	0.012382	1
TGME49_301380-t26_1-p1	1197	K	elongation factor Tu GTP binding domain-containing protein GN=TGME49_301380	TGME49_301380	1	0.0205694	44.925	GCNAFIPK(1)EGAK	2	0.31027	1
TGME49_301440-t26_1-p1	93	K	calcium-dependent protein kinase CDPK1 GN=TGME49_301440	TGME49_301440	1	0.0198979	82.261	TDK(1)ESLLR	2	-0.21061	1
TGME49_302060-t26_1-p1	48	K	elongation factor tu, apicoplast, putative GN=TGME49_302060	TGME49_302060	1	0.00121904	49.537	TYK(1)EIDCAPEEIAR	2	0.22769	1
TGME49_304760-t26_1-p1	1202	K	RNA recognition motif-containing protein GN=TGME49_304760	TGME49_304760	1	0.0050936	46.318	K(1)EEEGLGGPCAR	2	1.6962	1
TGME49_305980-t26_1-p1	631	K	pyruvate dehydrogenase complex subunit PDH-E3I GN=TGME49_305980	TGME49_305980	1	0.0165818	55.064	K(1)AVGMNAH	2	-1.075	2
TGME49_306560-t26_1-p1	346	K	Nucleoporin FG repeat region protein(predict) GN=TGME49_306560	TGME49_306560	1	0.00480306	62.287	LQQLEQQVK(1)LLR	2	0.64975	1
TGME49_306630-t26_1-p1	492	K	tRNA methyltransferase complex GCD14 subunit protein GN=TGME49_306630	TGME49_306630	1	0.00167418	60.255	VCHSK(1)STLR	3	-0.65553	1
TGME49_307040-t26_1-p1	2958	K	shikimate dehydrogenase substrate binding domain-containing protein GN=TGME49_307040	TGME49_307040	1	0.00459656	42.446	HPSAK(1)LITYR	3	-0.57836	1
TGME49_307850-t26_1-p1	280	K	6-phosphogluconate dehydrogenase GN=TGME49_307850	TGME49_307850	1	0.00798006	53.981	ILDAAGSK(1)GTGK	2	-0.15401	1
TGME49_307850-t26_1-p1	37	K	6-phosphogluconate dehydrogenase GN=TGME49_307850	TGME49_307850	1	0.000716998	79.875	TPSK(1)ITVAVQK	2	0.34652	1
TGME49_309140-t26_1-p1	438	K	transducin beta-like protein TBL1 GN=TGME49_309140	TGME49_309140	1	0.0165121	46.318	TAECGEK(1)VGAGR	2	0.61665	1
TGME49_309210-t26_1-p1	391	K	peroxiredoxin 6, putative GN=TGME49_309210	TGME49_309210	1	0.0150126	58.172	ECPSGK(1)NYLR	2	-0.27505	1
TGME49_309210-t26_1-p1	334	K	peroxiredoxin 6, putative GN=TGME49_309210	TGME49_309210	1	0.0247858	82.426	NFK(1)EVLR	2	-0.4943	1
TGME49_309570-t26_1-p1	351	K	DEAD/DEAH box helicase domain-containing protein GN=TGME49_309570	TGME49_309570	1	1.548e-08	87.429	LQQTTETALCAEK(1)K	2	-0.39791	2
TGME49_309730-t26_1-p1	270	K	thioredoxin reductase GN=TGME49_309730	TGME49_309730	1	0.00189759	58.885	K(1)AGVTYINAYAK	2	1.1882	1
TGME49_310030-t26_1-p1	72	K	cyclase-associated protein, putative GN=TGME49_310030	TGME49_310030	1	0.00580561	90.05	IDSATMK(1)QK	2	0.69908	2
TGME49_310030-t26_1-p1	126	K	cyclase-associated protein, putative GN=TGME49_310030	TGME49_310030	1	2.93287e-05	60.093	FQVK(1)GTCHSIAIDK	3	-0.068016	1
TGME49_310150-t26_1-p1	481	K	AMP-binding enzyme domain-containing protein GN=TGME49_310150	TGME49_310150	1	0.00852221	52.527	LATTLLEK(1)IEAR	2	2.5363	1
TGME49_310640-t26_1-p1	147	K	phosphorylase family protein GN=TGME49_310640	TGME49_310640	1	0.000132146	63.894	NYCHFDGEAALGNK(1)R	3	-0.23454	1
TGME49_310700-t26_1-p1	140	K	serine/threonine phosophatase PP1 GN=TGME49_310700	TGME49_310700	1	0.0217516	42.031	IYGFYDECK(1)R	2	0.26166	1
TGME49_311240-t26_1-p1	242	K	DnaJ family chaperone, putative GN=TGME49_311240	TGME49_311240	1	0.00344706	62.463	NHHK(1)VIFR	3	-1.2936	2
TGME49_311720-t26_1-p1	628	K	chaperonin protein BiP GN=TGME49_311720	TGME49_311720	1	0.000841525	55.437	LK(1)DVEAVCNPIISK	2	0.41038	1
TGME49_311720-t26_1-p1	334	K	chaperonin protein BiP GN=TGME49_311720	TGME49_311720	1	0.0166271	42.314	AK(1)FEELNSDLFQK	2	-0.32998	1
TGME49_311720-t26_1-p1	276	K	chaperonin protein BiP GN=TGME49_311720	TGME49_311720	1	0.00428203	40.377	VMDHFIK(1)LVK	3	0.36021	1
TGME49_311810-t26_1-p1	225	K	hypothetical protein GN=TGME49_311810	TGME49_311810	1	0.00106806	71.176	VQQLGEEVK(1)K	2	0.086524	1
TGME49_312110-t26_1-p1	506	K	apicoplast-associated thioredoxin family protein Atrx1 GN=TGME49_312110	TGME49_312110	1	0.0117717	70.056	PTAFPWK(1)K	2	0.16425	1
TGME49_312600-t26_1-p1	10	K	heat shock protein HSP21 GN=TGME49_312600	TGME49_312600	1	4.30295e-10	54.225	ASPTSASSK(1)APGTESEACGHR	3	-0.089501	2
TGME49_312630-t26_1-p1	2036	K	anonymous antigen-1, putative GN=TGME49_312630	TGME49_312630	1	8.11185e-13	97.502	GLSNYDGSEEK(1)TAIR	2	-0.17892	2
TGME49_313290-t26_1-p1	334	K	MORN repeat-containing protein GN=TGME49_313290	TGME49_313290	1	0.00476087	42.314	GK(1)MDGEVVEISPSGK	2	2.2587	1
TGME49_313370-t26_1-p1	1436	K	Leucine rich repeat protein(predict) GN=TGME49_313370	TGME49_313370	1	1.87643e-12	52.97	SAHGGGPGSTPGDALMK(1)EDLLR	3	0.24972	1
TGME49_313640-t26_1-p1	196	K	Putative transmembrane protein(predict) GN=TGME49_313640	TGME49_313640	1	1.38086e-08	78.615	SAGEESCGTGNK(1)ETGGS	2	-0.50582	2
TGME49_313640-t26_1-p1	168	K	Putative transmembrane protein(predict) GN=TGME49_313640	TGME49_313640	1	0.0219308	80.688	DVTEAK(1)GR	2	0.48634	1
TGME49_313640-t26_1-p1	184	K	Putative transmembrane protein(predict) GN=TGME49_313640	TGME49_313640	1	1.29605e-21	70.449	SVNPHQQLGELGTK(1)SAGEESCGTGNK	3	-0.0048246	1
TGME49_313870-t26_1-p1	5	K	zinc finger, C3HC4 type (RING finger) domain-containing protein GN=TGME49_313870	TGME49_313870	0.99905	0.0132801	46.37	K(0.001)FGK(0.999)SIR	2	0.47879	2
TGME49_314530-t26_1-p1	2655	K	RPAP1 family, C-terminal protein GN=TGME49_314530	TGME49_314530	1	0.00411897	48.216	SVENSSLEK(1)DFAR	2	0.30604	1
TGME49_314890-t26_1-p1	1188	K	ThiF family protein GN=TGME49_314890	TGME49_314890	1	0.00316162	63.32	ALDSLLLK(1)R	2	0.39778	2
TGME49_315320-t26_1-p1	291	K	SAG-related sequence SRS52A GN=TGME49_315320	TGME49_315320	1	0.0239223	79.148	NACTVK(1)IR	2	-0.29314	1
TGME49_315860-t26_1-p1	3610	K	EF hand domain-containing protein GN=TGME49_315860	TGME49_315860	1	0.0192262	41.088	AVVSGCLTEK(1)NEK	2	-0.20412	1
TGME49_316400-t26_1-p1	336	K	alpha tubulin TUBA1 GN=TGME49_316400	TGME49_316400	1	0.00759623	55.011	DVNAAVATIK(1)TK	2	-0.27097	1
TGME49_316540-t26_1-p1	108	K	IMC sub-compartment protein ISP3 GN=TGME49_316540	TGME49_316540	1	0.0239673	47.242	SSECADSK(1)MLR	2	0.46858	1
TGME49_318150-t26_1-p1	31	K	transporter, major facilitator family protein GN=TGME49_318150	TGME49_318150	1	0.0171372	57.106	K(1)MHVAVVSAK	3	0.38598	1
TGME49_318230-t26_1-p1	92	K	phosphoglycerate kinase PGKI GN=TGME49_318230	TGME49_318230	1	0.00296621	49.595	K(1)VTFVEDCVGPK	2	0.17154	1
TGME49_318230-t26_1-p1	131	K	phosphoglycerate kinase PGKI GN=TGME49_318230	TGME49_318230	1	1.27413e-09	78.848	FHIEEEGK(1)GVDEQGNK	3	0.90741	3
TGME49_318230-t26_1-p1	141	K	phosphoglycerate kinase PGKI GN=TGME49_318230	TGME49_318230	1	0.00858151	64.224	IK(1)ASPEAIAK	2	0.44434	2
TGME49_318230-t26_1-p1	139	K	phosphoglycerate kinase PGKI GN=TGME49_318230	TGME49_318230	1	7.16698e-07	85.813	GVDEQGNK(1)IK	2	-0.03425	3
TGME49_318600-t26_1-p1	505	K	DNA /pantothenate metabolism flavoprotein GN=TGME49_318600	TGME49_318600	1	0.0166271	42.314	APPLDITSDGK(1)VR	2	1.2532	1
TGME49_321500-t26_1-p1	219	K	RNA recognition motif-containing protein GN=TGME49_321500	TGME49_321500	1	0.019864	82.287	FAESK(1)AAR	2	0.071755	1
TGME49_321500-t26_1-p1	178	K	RNA recognition motif-containing protein GN=TGME49_321500	TGME49_321500	1	1.78846e-12	99.344	DNVQNTGK(1)GCCFVK	2	-0.64098	2
TGME49_321520-t26_1-p1	206	K	CS domain-containing protein(predict) GN=TGME49_321520	TGME49_321520	1	2.22292e-10	119.39	ECEGEK(1)AEEHK	2	-0.26509	2
TGME49_321640-t26_1-p1	780	K	cell division protein CDC48AP GN=TGME49_321640	TGME49_321640	1	1.14848e-06	56.514	TLLAK(1)AVANECK	2	-0.28518	1

## Sheet: pep_quant
ID	Sequence	Length	Modifications	Modified sequence	Protein accession	Protein description	Charge	m/z	Mass error [ppm]	PEP	Score	MS/MS Count
0	AAAAIPAAASR	11	Unmodified	_AAAAIPAAASR_	TGME49_215785-t26_1-p1	rhoptry protein ROP2A GN=TGME49_215785	2	485.277	-0.29961	0.0038507	61.213	1
1	AAAAIPAAASR	11	Unmodified	_AAAAIPAAASR_	TGME49_215785-t26_1-p1	rhoptry protein ROP2A GN=TGME49_215785	2	485.277	-0.12371	7.7326e-06	98.04	1
2	AAAGGSAAAGLR	12	Unmodified	_AAAGGSAAAGLR_	TGME49_269690-t26_1-p1	Putative transmembrane protein(predict) GN=TGME49_269690	2	486.765		0.00082596	41.383	1
3	AAAGNIIPSATGAAKAVAR	19	malon(K)	_AAAGNIIPSATGAAK(ma)AVAR_	TGME49_269190-t26_1-p1	glyceraldehyde-3-phosphate dehydrogenase GAPDH2 GN=TGME49_269190	3	599.327	0.25684	5.5878e-12	64.522	1
4	AAAKPAQSAGDDEEPAK	17	malon(K)	_AAAK(ma)PAQSAGDDEEPAK_	TGME49_300140-t26_1-p1	elongation factor 1-gamma, putative GN=TGME49_300140	2	871.397	0.44428	0.00066293	44.391	1
5	AAALTKLCEYPSALR	15	malon(K)	_AAALTK(ma)LCEYPSALR_	TGME49_252220-t26_1-p1	tetratricopeptide repeat domain containing protein GN=TGME49_252220	2	875.446	0.50065	0.00027612	56.424	1
6	AAAQEGHLER	10	Unmodified	_AAAQEGHLER_	TGME49_220270-t26_1-p1	alveolin domain containing intermediate filament IMC6 GN=TGME49_220270	3	361.184	-0.83903	0.00084776	56.548	1
7	AAAVGTPVFTR	11	Unmodified	_AAAVGTPVFTR_	TGME49_272400-t26_1-p1	casein kinase ii regulatory subunit protein GN=TGME49_272400	2	545.306	1.6544	0.013819	45.433	1
8	AAEDSSDIEK	10	Unmodified	_AAEDSSDIEK_	TGME49_209030-t26_1-p1	actin ACT1 GN=TGME49_209030	2	532.741	0.62171	0.00023367	90.05	1
9	AAEDSSDIEK	10	Unmodified	_AAEDSSDIEK_	TGME49_209030-t26_1-p1	actin ACT1 GN=TGME49_209030	2	532.741	-0.045276	4.561e-07	108.47	1
10	AAGIPLTK	8	Unmodified	_AAGIPLTK_	TGME49_226960-t26_1-p1	phosphofructokinase PFKII GN=TGME49_226960	2	385.742	-0.10948	0.020234	67.897	1
11	AAGLLMK	7	Unmodified	_AAGLLMK_	TGME49_318230-t26_1-p1	phosphoglycerate kinase PGKI GN=TGME49_318230	2	352.212		0.0038793	55.441	1
12	AAGQVVFHAHVHVVPR	16	Unmodified	_AAGQVVFHAHVHVVPR_	TGME49_243580-t26_1-p1	Hit family protein involved in cell-cycle regulation, putative GN=TGME49_243580	4	431.743	0.033577	0.00011258	44.925	1
13	AAHVPVPDFSQ	11	Unmodified	_AAHVPVPDFSQ_	TGME49_227620-t26_1-p1	dense granule protein GRA2 GN=TGME49_227620	2	584.293	0.58112	0.0013164	70.028	1
14	AAHVPVPDFSQ	11	Unmodified	_AAHVPVPDFSQ_	TGME49_227620-t26_1-p1	dense granule protein GRA2 GN=TGME49_227620	2	584.293	0.4193	0.00037335	79.148	1
15	AAIQKQECVLQQQK	14	malon(K)	_AAIQK(ma)QECVLQQQK_	TGME49_224960-t26_1-p1	Preprotein translocase subunit Sec66(predict) GN=TGME49_224960	2	879.446	0.62952	0.0003742	63.966	1
16	AAIQKQECVLQQQK	14	malon(K)	_AAIQK(ma)QECVLQQQK_	TGME49_224960-t26_1-p1	Preprotein translocase subunit Sec66(predict) GN=TGME49_224960	2	879.446	0.29045	3.2741e-12	94.487	1
17	AALAEAAKK	9	malon(K)	_AALAEAAK(ma)K_	TGME49_273520-t26_1-p1	PCI domain-containing protein GN=TGME49_273520	2	479.764	-1.2014	0.0085698	62.466	1
18	AALVDGIR	8	Unmodified	_AALVDGIR_	TGME49_204530-t26_1-p1	microneme protein MIC11 GN=TGME49_204530	2	407.743	0.24412	0.030933	60.91	1
19	AALVDGIR	8	Unmodified	_AALVDGIR_	TGME49_204530-t26_1-p1	microneme protein MIC11 GN=TGME49_204530	2	407.743	1.4453	0.0085613	83.206	1
20	AANAECEGEKK	11	malon(K)	_AANAECEGEK(ma)K_	TGME49_285700-t26_1-p1	ubiquitin fusion degradation protein UFD1AP GN=TGME49_285700	2	646.775	-0.78436	0.0052011	50.897	1
21	AAPALEPPPSHAVAVDAPVVGGGK	24	Unmodified	_AAPALEPPPSHAVAVDAPVVGGGK_	TGME49_263810-t26_1-p1	Putative transmembrane protein(predict) GN=TGME49_263810	3	736.399	0.56004	0.0094706	22.886	1
22	AAPTVSAGGK	10	Acetyl (Protein N-term)	_(ac)AAPTVSAGGK_	TGME49_249900-t26_1-p1	adenine nucleotide translocator, putative GN=TGME49_249900	2	450.743	-0.24656	0.0019203	46.844	1
23	AAQEKPLK	8	malon(K)	_AAQEK(ma)PLK_	TGME49_272660-t26_1-p1	Inhibitor of cysteine protease 2(predict) GN=TGME49_272660	2	485.764	1.5392	0.03285	72.243	1
24	AASAIGKSGEK	11	malon(K)	_AASAIGK(ma)SGEK_	TGME49_251930-t26_1-p1	enoyl-acyl carrier reductase ENR GN=TGME49_251930	2	552.78	0.23432	2.5404e-05	94.717	1
25	AASAIGKSGEK	11	malon(K)	_AASAIGK(ma)SGEK_	TGME49_251930-t26_1-p1	enoyl-acyl carrier reductase ENR GN=TGME49_251930	2	552.78	-0.0044323	5.8413e-06	102.87	1
26	AASAIGKSGEK	11	malon(K)	_AASAIGK(ma)SGEK_	TGME49_251930-t26_1-p1	enoyl-acyl carrier reductase ENR GN=TGME49_251930	2	552.78	0.0023558	0.0041024	68.277	1
27	AASSSAVSGASSSPGSVK	18	Acetyl (Protein N-term)	_(ac)AASSSAVSGASSSPGSVK_	TGME49_274060-t26_1-p1	2-oxoglutarate/malate translocase OMT GN=TGME49_274060	2	789.884	-0.22268	1.0662e-07	51.798	1
28	AATGEEGEAQGSGLGPATR	19	Unmodified	_AATGEEGEAQGSGLGPATR_	TGME49_263700-t26_1-p1	ribosomal protein RPS14 GN=TGME49_263700	2	879.916	-0.95461	2.5418e-08	50.957	1
29	AATGEEGEAQGSGLGPATR	19	Unmodified	_AATGEEGEAQGSGLGPATR_	TGME49_263700-t26_1-p1	ribosomal protein RPS14 GN=TGME49_263700	2	879.916	0.33862	2.1321e-29	107.72	1
30	AATVAAGNELFK	12	Unmodified	_AATVAAGNELFK_	TGME49_288650-t26_1-p1	dense granule protein GRA12 GN=TGME49_288650	2	596.322	0.094253	0.012329	42.446	1
31	AATVAAGNELFK	12	Unmodified	_AATVAAGNELFK_	TGME49_288650-t26_1-p1	dense granule protein GRA12 GN=TGME49_288650	2	596.322	0.69949	0.0025134	60.161	1
32	AATVAAGNELFK	12	Unmodified	_AATVAAGNELFK_	TGME49_288650-t26_1-p1	dense granule protein GRA12 GN=TGME49_288650	2	596.322	1.0978	0.015003	40.377	1
33	AAVAAIENGSLR	12	Unmodified	_AAVAAIENGSLR_	TGME49_271888-t26_1-p1	3-ketoacyl-CoA reductase, putative GN=TGME49_271888	2	586.325	0.66398	0.012798	42.083	1
34	AAVSSLATR	9	Unmodified	_AAVSSLATR_	TGME49_278830-t26_1-p1	glucose-6-phosphate 1-dehydrogenase GN=TGME49_278830	2	438.251	-0.12719	0.026382	51.445	1
35	AAVTGHPVR	9	Unmodified	_AAVTGHPVR_	TGME49_286450-t26_1-p1	dense granule protein GRA5 GN=TGME49_286450	2	454.259	-0.071904	0.00036661	104.2	1
36	ACVFVPHTAGR	11	Unmodified	_ACVFVPHTAGR_	TGME49_242330-t26_1-p1	ribosomal protein RPS5 GN=TGME49_242330	3	405.541	-0.34412	0.0006883	53.567	1
37	ACVFVPHTAGR	11	Unmodified	_ACVFVPHTAGR_	TGME49_242330-t26_1-p1	ribosomal protein RPS5 GN=TGME49_242330	3	405.541	-0.21202	0.00073321	52.391	1
38	ACYGVLR	7	Unmodified	_ACYGVLR_	TGME49_232300-t26_1-p1	ribosomal protein RPS3 GN=TGME49_232300	2	419.716	-0.8725	0.026781	72.355	1
39	ADAGDAAANQPK	12	Acetyl (Protein N-term)	_(ac)ADAGDAAANQPK_	TGME49_213350-t26_1-p1	ribosomal protein RPS15 GN=TGME49_213350	2	585.773	0.1613	0.0011726	42.976	1
40	ADAGDAAANQPK	12	Acetyl (Protein N-term)	_(ac)ADAGDAAANQPK_	TGME49_213350-t26_1-p1	ribosomal protein RPS15 GN=TGME49_213350	2	585.773	-0.36582	0.00031943	56.205	1
42	ADQLNVLVLNR	11	Unmodified	_ADQLNVLVLNR_	TGME49_267400-t26_1-p1	ribosomal protein RPL32 GN=TGME49_267400	2	627.862	0.75885	0.013122	45.829	1
43	ADQLNVLVLNR	11	Unmodified	_ADQLNVLVLNR_	TGME49_267400-t26_1-p1	ribosomal protein RPL32 GN=TGME49_267400	2	627.862	0.21212	0.0002548	80.706	1
44	ADVFEDFQGR	10	Unmodified	_ADVFEDFQGR_	TGME49_262620-t26_1-p1	RNA recognition motif-containing protein GN=TGME49_262620	2	592.273	0.39912	0.017907	47.302	1
45	ADVFEDFQGR	10	Unmodified	_ADVFEDFQGR_	TGME49_262620-t26_1-p1	RNA recognition motif-containing protein GN=TGME49_262620	2	592.273	0.37526	0.0036415	64.73	1
46	ADVMTMPDGR	10	Unmodified	_ADVMTMPDGR_	TGME49_262620-t26_1-p1	RNA recognition motif-containing protein GN=TGME49_262620	2	546.744	-0.3006	0.020316	46.352	1
47	AEALDAQDGR	10	Unmodified	_AEALDAQDGR_	TGME49_252290-t26_1-p1	importin alpha, putative GN=TGME49_252290	2	523.249	1.1663	0.024906	44.543	1
48	AEATAQKR	8	Acetyl (Protein N-term),malon(K)	_(ac)AEATAQK(ma)R_	TGME49_239820-t26_1-p1	D-3-phosphoglycerate dehydrogenase GN=TGME49_239820	2	501.746	-0.16991	0.0045346	60.102	1
49	AEDGSILLSR	10	Unmodified	_AEDGSILLSR_	TGME49_221470-t26_1-p1	hypothetical protein GN=TGME49_221470	2	530.785	2.858	0.011635	52.247	1
50	AEDILEK	7	Unmodified	_AEDILEK_	TGME49_309820-t26_1-p1	ribosomal protein RPL11 GN=TGME49_309820	2	409.219	-0.31493	0.022301	75.213	1
51	AEFEPLCK	8	Unmodified	_AEFEPLCK_	TGME49_288380-t26_1-p1	heat shock protein HSP90 GN=TGME49_288380	2	497.239	0.20149	0.031658	60.436	1
52	AEGIIPGIK	9	Unmodified	_AEGIIPGIK_	TGME49_236040-t26_1-p1	fructose-1,6-bisphosphate aldolase GN=TGME49_236040	2	449.274	-0.24558	0.023025	53.756	1
53	AEGIIPGIKVDK	12	malon(K)	_AEGIIPGIK(ma)VDK_	TGME49_236040-t26_1-p1	fructose-1,6-bisphosphate aldolase GN=TGME49_236040	2	663.369	0.80513	0.0085222	52.527	1
54	AEGQFENIVR	10	Unmodified	_AEGQFENIVR_	TGME49_288380-t26_1-p1	heat shock protein HSP90 GN=TGME49_288380	2	581.796	0.11917	0.00044478	85.355	1
55	AEGQFENIVR	10	Unmodified	_AEGQFENIVR_	TGME49_288380-t26_1-p1	heat shock protein HSP90 GN=TGME49_288380	2	581.796	-0.0078577	9.6757e-05	93.096	1
56	AEGTEEEDADTAAR	14	Unmodified	_AEGTEEEDADTAAR_	TGME49_237015-t26_1-p1	Putative transmembrane protein(predict) GN=TGME49_237015	2	732.808	0.34761	8.4937e-05	68.044	1
57	AEIMEIVQQSK	11	Unmodified	_AEIMEIVQQSK_	TGME49_235470-t26_1-p1	myosin A GN=TGME49_235470	2	638.334	0.3732	0.0052149	57.164	1
58	AEIMEIVQQSK	11	Unmodified	_AEIMEIVQQSK_	TGME49_235470-t26_1-p1	myosin A GN=TGME49_235470	2	638.334	0.099049	1.4877e-06	103.91	1
59	AEIVNEVSLAAPVVTK	16	Unmodified	_AEIVNEVSLAAPVVTK_	TGME49_242070-t26_1-p1	cAMP-dependent protein kinase regulatory subunit GN=TGME49_242070	2	820.467	0.67046	0.0011229	39.338	1
60	AELVNNLGTIAR	12	Unmodified	_AELVNNLGTIAR_	TGME49_288380-t26_1-p1	heat shock protein HSP90 GN=TGME49_288380	2	635.859	0.45853	0.0033281	55.261	1
61	AEMKPAAPDEDSEEEEGDLEER	22	Unmodified	_AEMKPAAPDEDSEEEEGDLEER_	TGME49_310750-t26_1-p1	emp24/gp25L/p24 family protein GN=TGME49_310750	3	826.015	0.24679	2.6407e-07	47.931	1
62	AEQEEQAEAYTR	12	Unmodified	_AEQEEQAEAYTR_	TGME49_313380-t26_1-p1	G2 protein(predict) GN=TGME49_313380	2	712.818	-0.43973	0.0018035	64.104	1
63	AETAGEQEVTGVKK	14	malon(K)	_AETAGEQEVTGVK(ma)K_	TGME49_244880-t26_1-p1	DNA-directed RNA polymerase I RPA1 GN=TGME49_244880	2	766.876	0.075466	1.2563e-05	73.279	1
64	AETAGEQEVTGVKK	14	malon(K)	_AETAGEQEVTGVK(ma)K_	TGME49_244880-t26_1-p1	DNA-directed RNA polymerase I RPA1 GN=TGME49_244880	2	766.876	-0.089379	0.0016435	45.618	1
65	AETEAAVAEVR	11	Unmodified	_AETEAAVAEVR_	TGME49_212300-t26_1-p1	Putative transmembrane protein(predict) GN=TGME49_212300	2	573.293	0.11364	0.00071863	74.611	1
66	AFAEGGWK	8	Unmodified	_AFAEGGWK_	TGME49_247350-t26_1-p1	thioredoxin domain-containing protein GN=TGME49_247350	2	433.214	1.7806	0.024293	65.246	1
67	AFAEGGWK	8	Unmodified	_AFAEGGWK_	TGME49_247350-t26_1-p1	thioredoxin domain-containing protein GN=TGME49_247350	2	433.214	-0.21824	0.0083424	84.568	1
68	AFEPLLLLGK	10	Unmodified	_AFEPLLLLGK_	TGME49_263040-t26_1-p1	ribosomal protein RPS16 GN=TGME49_263040	2	550.839	-0.86316	0.0052168	59.908	1
69	AFLAGQEVCR	10	Unmodified	_AFLAGQEVCR_	TGME49_257990-t26_1-p1	heat shock protein 101, putative GN=TGME49_257990	2	575.787	-0.40934	0.0011028	76.228	1
70	AFLVEEQK	8	Unmodified	_AFLVEEQK_	TGME49_227600-t26_1-p1	ribosomal protein RPL34 GN=TGME49_227600	2	482.261	0.78997	0.001981	103.83	1
71	AFVAAAGRPEPELPAR	16	Unmodified	_AFVAAAGRPEPELPAR_	TGME49_310080-t26_1-p1	AMP-binding enzyme domain-containing protein GN=TGME49_310080	3	551.302	0.11024	0.029535	29.723	1
72	AGEFTLSLK	9	Unmodified	_AGEFTLSLK_	TGME49_263300-t26_1-p1	eukaryotic porin protein GN=TGME49_263300	2	483.269	0.81738	0.015846	58.699	1
73	AGEFTLSLK	9	Unmodified	_AGEFTLSLK_	TGME49_263300-t26_1-p1	eukaryotic porin protein GN=TGME49_263300	2	483.269	0.6962	0.003918	81.525	1
74	AGEFTLSLK	9	Unmodified	_AGEFTLSLK_	TGME49_263300-t26_1-p1	eukaryotic porin protein GN=TGME49_263300	2	483.269	0.27418	0.028325	50.108	1
75	AGHLAVVEKYLR	12	malon(K)	_AGHLAVVEK(ma)YLR_	TGME49_290950-t26_1-p1	clathrin heavy chain, putative GN=TGME49_290950	3	481.265	-1.985	0.0012831	43.761	1
76	AGILFVVLH	9	Unmodified	_AGILFVVLH_	TGME49_299780-t26_1-p1	Putative transmembrane protein(predict) GN=TGME49_299780	2	484.8	0.99539	0.033856	47.849	1
77	AGLQFPVGR	9	Unmodified	_AGLQFPVGR_	TGME49_300200-t26_1-p1	histone H2AZ GN=TGME49_300200	2	472.769	0.5836	0.0008064	101.43	1
78	AGLQFPVGR	9	Unmodified	_AGLQFPVGR_	TGME49_300200-t26_1-p1	histone H2AZ GN=TGME49_300200	2	472.769	0.4926	4.1814e-05	114.28	1
79	AGVAGDDAPR	10	Unmodified	_AGVAGDDAPR_	TGME49_209030-t26_1-p1	actin ACT1 GN=TGME49_209030	2	464.728	-0.20674	0.0040027	63.624	1
80	AGVHMVVGTPGR	12	Unmodified	_AGVHMVVGTPGR_	TGME49_250770-t26_1-p1	eukaryotic initiation factor-4A, putative GN=TGME49_250770	3	394.213	-0.027411	2.4029e-07	86.014	1
81	AHASMVGIEVPVR	13	Unmodified	_AHASMVGIEVPVR_	TGME49_318230-t26_1-p1	phosphoglycerate kinase PGKI GN=TGME49_318230	3	455.915	-0.6695	2.1431e-05	69.815	1
82	AHGYPPQNAFQTLGSHEFK	19	Unmodified	_AHGYPPQNAFQTLGSHEFK_	TGME49_291960-t26_1-p1	rhoptry kinase family protein ROP40 (incomplete catalytic triad) GN=TGME49_291960	3	710.345	0.76719	0.0010823	28.627	1
83	AHIVGLDIFTGK	12	Unmodified	_AHIVGLDIFTGK_	TGME49_251810-t26_1-p1	translation initiation factor eIF-5A, putative GN=TGME49_251810	2	635.861	0.059203	0.014876	40.475	1
84	AHIVGLDIFTGK	12	Unmodified	_AHIVGLDIFTGK_	TGME49_251810-t26_1-p1	translation initiation factor eIF-5A, putative GN=TGME49_251810	3	424.243	-0.017523	0.00010622	68.536	1
85	AHIVGLDIFTGK	12	Unmodified	_AHIVGLDIFTGK_	TGME49_251810-t26_1-p1	translation initiation factor eIF-5A, putative GN=TGME49_251810	3	424.243	0.072822	0.00010622	68.536	1
86	AHIVGLDIFTGK	12	Unmodified	_AHIVGLDIFTGK_	TGME49_251810-t26_1-p1	translation initiation factor eIF-5A, putative GN=TGME49_251810	2	635.861	0.8142	0.014876	40.475	1
87	AHMQQLFDSK	10	Unmodified	_AHMQQLFDSK_	TGME49_262670-t26_1-p1	ribosomal protein RPL18A GN=TGME49_262670	2	602.793	0.084029	0.0014224	72.434	1
88	AIAPDVEESR	10	Unmodified	_AIAPDVEESR_	TGME49_223920-t26_1-p1	rhoptry neck protein RON3 GN=TGME49_223920	2	543.775	-0.13015	0.0041826	63.073	1
89	AIAPDVEESR	10	Unmodified	_AIAPDVEESR_	TGME49_223920-t26_1-p1	rhoptry neck protein RON3 GN=TGME49_223920	2	543.775	0.20591	0.0099452	54.259	1
90	AIGYPVLIR	9	Unmodified	_AIGYPVLIR_	TGME49_215260-t26_1-p1	carbamoylphosphate synthetase GN=TGME49_215260	2	501.311	0.25222	0.0061484	71.501	1
91	AIGYPVLIR	9	Unmodified	_AIGYPVLIR_	TGME49_215260-t26_1-p1	carbamoylphosphate synthetase GN=TGME49_215260	2	501.311	0.27205	0.012267	62.546	1
92	AIHGHGAAGSHTCCEMKGR	19	malon(K)	_AIHGHGAAGSHTCCEMK(ma)GR_	TGME49_263240-t26_1-p1	MerC mercury resistance protein(predict) GN=TGME49_263240	4	531.48	-0.55255	3.0944e-17	84.166	1
93	AILMDLEPGTMDSVR	15	Unmodified	_AILMDLEPGTMDSVR_	TGME49_266960-t26_1-p1	beta tubulin GN=TGME49_266960	2	824.408	0.021847	0.00015544	53.3	1
94	AIPDAFIYFNPR	12	Unmodified	_AIPDAFIYFNPR_	TGME49_227030-t26_1-p1	IMP2_N domain-containing protein(predict) GN=TGME49_227030	2	712.372	-0.27694	0.011816	42.843	1
95	AIPGAGALSGAGAK	14	Unmodified	_AIPGAGALSGAGAK_	TGME49_217460-t26_1-p1	glutaminyl-tRNA synthetase (GlnRS) GN=TGME49_217460	2	570.822	0.36167	0.02633	31.914	1
96	AITSAYYR	8	Unmodified	_AITSAYYR_	TGME49_289680-t26_1-p1	Ras-related protein Rab11 GN=TGME49_289680	2	472.745		0.013015	47.574	1
97	AIVDMVMEKPDGR	13	Unmodified	_AIVDMVMEKPDGR_	TGME49_317720-t26_1-p1	eukaryotic translation initiation factor 3 subunit 7, putative GN=TGME49_317720	3	487.579	-0.62239	0.012236	41.317	1
98	AIVDMVMEKPDGR	13	Unmodified	_AIVDMVMEKPDGR_	TGME49_317720-t26_1-p1	eukaryotic translation initiation factor 3 subunit 7, putative GN=TGME49_317720	3	487.579	-0.97795	0.0021549	49.298	1
99	AIVGLSLEDIKR	12	Unmodified	_AIVGLSLEDIKR_	TGME49_244320-t26_1-p1	ribosomal protein RPL24 GN=TGME49_244320	3	438.598	0.54943	0.00046749	53.557	1
100	AKAQQVLMER	10	malon(K)	_AK(ma)AQQVLMER_	TGME49_236040-t26_1-p1	fructose-1,6-bisphosphate aldolase GN=TGME49_236040	2	630.324	-0.39689	0.011577	60.157	1
101	AKAQQVLMER	10	malon(K)	_AK(ma)AQQVLMER_	TGME49_236040-t26_1-p1	fructose-1,6-bisphosphate aldolase GN=TGME49_236040	2	630.324	-0.013422	5.8603e-07	111.94	1
102	AKFEELNSDLFQK	13	Unmodified	_AKFEELNSDLFQK_	TGME49_311720-t26_1-p1	chaperonin protein BiP GN=TGME49_311720	2	784.901	0.5731	0.0017332	55.724	1
103	AKFEELNSDLFQK	13	malon(K)	_AK(ma)FEELNSDLFQK_	TGME49_311720-t26_1-p1	chaperonin protein BiP GN=TGME49_311720	2	827.902	-0.32957	0.016627	42.314	1
104	AKFEQMNQDR	10	malon(K)	_AK(ma)FEQMNQDR_	TGME49_224850-t26_1-p1	polyadenylate binding protein, putative GN=TGME49_224850	2	676.799	-0.75798	0.011577	60.157	1
105	AKLTQNAR	8	malon(K)	_AK(ma)LTQNAR_	TGME49_263300-t26_1-p1	eukaryotic porin protein GN=TGME49_263300	2	494.265	-2.2947	0.030031	74.424	1
106	AKNLVVDPLPR	11	malon(K)	_AK(ma)NLVVDPLPR_	TGME49_288650-t26_1-p1	dense granule protein GRA12 GN=TGME49_288650	2	654.37	0.13446	0.03469	44.543	1
107	AKSGPEGCGDSAVSLR	16	malon(K)	_AK(ma)SGPEGCGDSAVSLR_	TGME49_246090-t26_1-p1	hypothetical protein GN=TGME49_246090	2	838.881	-0.22901	2.1275e-06	60.621	1
108	AKSSPSSSGTDCR	13	malon(K)	_AK(ma)SSPSSSGTDCR_	TGME49_226910-t26_1-p1	Amylo-alpha-1,6-glucosidase GN=TGME49_226910	2	713.299	0.3542	0.0022665	56.339	1
109	ALAAEYR	7	Unmodified	_ALAAEYR_	TGME49_263090-t26_1-p1	14-3-3 protein GN=TGME49_263090	2	397.214	0.041618	0.01555	97.602	1
110	ALAAEYR	7	Unmodified	_ALAAEYR_	TGME49_263090-t26_1-p1	14-3-3 protein GN=TGME49_263090	2	397.214	-0.013494	0.0069029	105.39	1
111	ALDNLHAVNK	10	Unmodified	_ALDNLHAVNK_	TGME49_235470-t26_1-p1	myosin A GN=TGME49_235470	3	365.537	1.0426	0.010249	30.392	1
112	ALDNLHAVNK	10	Unmodified	_ALDNLHAVNK_	TGME49_235470-t26_1-p1	myosin A GN=TGME49_235470	3	365.537	-0.28859	0.0036548	40.725	1
113	ALDNLHAVNK	10	Unmodified	_ALDNLHAVNK_	TGME49_235470-t26_1-p1	myosin A GN=TGME49_235470	2	547.801	-0.66572	0.0012095	74.962	1
114	ALDNLHAVNK	10	Unmodified	_ALDNLHAVNK_	TGME49_235470-t26_1-p1	myosin A GN=TGME49_235470	3	365.537	-0.33549	0.010777	29.755	1
115	ALDQLVDEGK	10	Unmodified	_ALDQLVDEGK_	TGME49_209600-t26_1-p1	Cgd5_3650 protein(predict) GN=TGME49_209600	2	544.285	-0.25772	0.016406	47.894	1
116	ALDSLLLKR	9	malon(K)	_ALDSLLLK(ma)R_	TGME49_314890-t26_1-p1	ThiF family protein GN=TGME49_314890	2	557.827	0.30535	0.0081547	63.32	1
117	ALDSLLLKR	9	malon(K)	_ALDSLLLK(ma)R_	TGME49_314890-t26_1-p1	ThiF family protein GN=TGME49_314890	2	557.827		0.0031616	46.73	1
118	ALEPHEQQDSLR	12	Unmodified	_ALEPHEQQDSLR_	TGME49_300100-t26_1-p1	rhoptry neck protein RON2 GN=TGME49_300100	3	474.904	-0.19119	0.00020982	63.091	1
119	ALEPVNLK	8	Unmodified	_ALEPVNLK_	TGME49_227360-t26_1-p1	ribosomal protein RPL3 GN=TGME49_227360	2	442.266	-1.5994	0.029322	61.962	1
120	ALGALETAK	9	Unmodified	_ALGALETAK_	TGME49_268830-t26_1-p1	ATP synthase F0 subunit d-like protein, putative(predict) GN=TGME49_268830	2	437.256	3.9958	0.029847	49.06	1
122	ALGLVGMR	8	Unmodified	_ALGLVGMR_	TGME49_309740-t26_1-p1	LSM domain-containing protein GN=TGME49_309740	2	408.742	0.1377	0.011168	78.178	1
123	ALGLVGMR	8	Unmodified	_ALGLVGMR_	TGME49_309740-t26_1-p1	LSM domain-containing protein GN=TGME49_309740	2	408.742	-0.98111	0.001681	104.45	1
124	ALGSPSAFR	9	Unmodified	_ALGSPSAFR_	TGME49_214320-t26_1-p1	facilitative glucose transporter GT1 GN=TGME49_214320	2	453.246	-0.084704	0.0064867	70.816	1
125	ALLASLSK	8	Unmodified	_ALLASLSK_	TGME49_313390-t26_1-p1	ribosomal protein RPL6 GN=TGME49_313390	2	401.755	-0.12395	0.017282	69.825	1
126	ALLAVSVNPK	10	Unmodified	_ALLAVSVNPK_	TGME49_279390-t26_1-p1	proliferation-associated protein 2G4, putative GN=TGME49_279390	2	506.313	-0.092081	0.0026699	67.704	1
127	ALLAVSVNPK	10	Unmodified	_ALLAVSVNPK_	TGME49_279390-t26_1-p1	proliferation-associated protein 2G4, putative GN=TGME49_279390	2	506.313	-0.4633	0.02639	43.958	1
128	ALLEGFLR	8	Unmodified	_ALLEGFLR_	TGME49_215775-t26_1-p1	rhoptry protein ROP8 GN=TGME49_215775	2	459.774	-0.050681	0.0032042	101.33	1
129	ALLELQKAR	9	malon(K)	_ALLELQK(ma)AR_	TGME49_219540-t26_1-p1	cytosolic tRNA-Ala synthetase GN=TGME49_219540	2	564.325	-0.083702	0.00036422	107.79	1
130	ALLYIPKR	8	malon(K)	_ALLYIPK(ma)R_	TGME49_244560-t26_1-p1	heat shock protein 90, putative GN=TGME49_244560	2	530.313	0.92602	0.026471	57.59	1
131	ALMSNADLSR	10	Unmodified	_ALMSNADLSR_	TGME49_309120-t26_1-p1	ribosomal protein RPL4 GN=TGME49_309120	2	539.271	-0.31925	0.007352	57.347	1
132	ALPGIPAVAPHR	12	Unmodified	_ALPGIPAVAPHR_	TGME49_227600-t26_1-p1	ribosomal protein RPL34 GN=TGME49_227600	3	400.24	-0.80735	0.014855	22.578	1
133	ALPSNIQIIR	10	Unmodified	_ALPSNIQIIR_	TGME49_262670-t26_1-p1	ribosomal protein RPL18A GN=TGME49_262670	2	562.843	1.3301	0.013225	50.353	1
134	ALQASCLKAWK	11	malon(K)	_ALQASCLK(ma)AWK_	TGME49_236040-t26_1-p1	fructose-1,6-bisphosphate aldolase GN=TGME49_236040	2	681.348	0.049371	0.031763	45.28	1
135	ALQDLGR	7	Unmodified	_ALQDLGR_	TGME49_269690-t26_1-p1	Putative transmembrane protein(predict) GN=TGME49_269690	2	386.719		7.7465e-06	69.383	1
136	ALQEQLEAR	9	Unmodified	_ALQEQLEAR_	TGME49_289530-t26_1-p1	ribosomal protein RPL19 GN=TGME49_289530	2	529.285	-0.45163	0.0020399	93.649	1
137	ALQEQLEAR	9	Unmodified	_ALQEQLEAR_	TGME49_289530-t26_1-p1	ribosomal protein RPL19 GN=TGME49_289530	2	529.285	0.52298	8.8692e-08	126.07	1
138	ALQFLTPK	8	Unmodified	_ALQFLTPK_	TGME49_257090-t26_1-p1	NAC domain-containing protein GN=TGME49_257090	2	459.276	1.415	0.030933	60.91	1
139	ALVLQDR	7	Unmodified	_ALVLQDR_	TGME49_320050-t26_1-p1	ribosomal protein RPL5 GN=TGME49_320050	2	407.743	-0.16111	0.017989	91.626	1
140	AMCPIVER	8	Unmodified	_AMCPIVER_	TGME49_242330-t26_1-p1	ribosomal protein RPS5 GN=TGME49_242330	2	488.241	-0.34155	0.0067249	94.114	1
141	AMDVLVPK	8	Unmodified	_AMDVLVPK_	TGME49_270510-t26_1-p1	asparaginyl-tRNA synthetase (NOB+tRNA synthase) GN=TGME49_270510	2	436.749		0.0077058	51.193	1
142	AMKPTAEGVK	10	Unmodified	_AMKPTAEGVK_	TGME49_217890-t26_1-p1	alkyl hydroperoxide reductase/ Thiol specific antioxidant/ Mal allergen, putative GN=TGME49_217890	2	516.281		0.0037031	32.999	1
143	AMKPTAEGVK	10	Unmodified	_AMKPTAEGVK_	TGME49_217890-t26_1-p1	alkyl hydroperoxide reductase/ Thiol specific antioxidant/ Mal allergen, putative GN=TGME49_217890	2	516.281		2.5298e-05	63.073	1
144	AMKPTAEGVK	10	Oxidation (M)	_AM(ox)KPTAEGVK_	TGME49_217890-t26_1-p1	alkyl hydroperoxide reductase/ Thiol specific antioxidant/ Mal allergen, putative GN=TGME49_217890	2	524.279	-0.0073874	0.0063139	40.883	1
145	AMLFGPNNDANLFYK	15	Unmodified	_AMLFGPNNDANLFYK_	TGME49_249900-t26_1-p1	adenine nucleotide translocator, putative GN=TGME49_249900	2	857.917	0.63276	0.0025315	40.941	1
146	AMLFGPNNDANLFYK	15	Unmodified	_AMLFGPNNDANLFYK_	TGME49_249900-t26_1-p1	adenine nucleotide translocator, putative GN=TGME49_249900	2	857.917	-0.32907	1.6549e-05	69.92	1
147	APEIQIDPNLVQEAER	16	Unmodified	_APEIQIDPNLVQEAER_	TGME49_248340-t26_1-p1	GTP-binding nuclear protein ran/tc4 GN=TGME49_248340	2	911.471	0.66266	4.7877e-07	66.022	1
148	APEKQHLQTVFESQR	15	malon(K)	_APEK(ma)QHLQTVFESQR_	TGME49_205320-t26_1-p1	Putative serine-rich adhesin for platelets family protein(predict) GN=TGME49_205320	3	628.646	-0.16944	0.00020778	43.592	1
149	APFDLFETR	9	Unmodified	_APFDLFETR_	TGME49_288380-t26_1-p1	heat shock protein HSP90 GN=TGME49_288380	2	548.277	-0.45924	0.0050846	76.282	1
150	APGLGATLGR	10	Unmodified	_APGLGATLGR_	TGME49_294200-t26_1-p1	glucose-6-phosphate 1-dehydrogenase GN=TGME49_294200	2	456.767	0.35753	0.00055826	82.831	1
151	APHESGQSELCSSTR	15	Unmodified	_APHESGQSELCSSTR_	TGME49_283780-t26_1-p1	glucose-6-phosphate isomerase GPI GN=TGME49_283780	3	549.246	0.34007	1.8328e-05	51.591	1
152	APIDWIGCDNPR	12	Unmodified	_APIDWIGCDNPR_	TGME49_262050-t26_1-p1	rhoptry kinase family protein ROP39 GN=TGME49_262050	2	707.333	-0.097286	0.032531	34.264	1
153	APIDWIGCDNPR	12	Unmodified	_APIDWIGCDNPR_	TGME49_262050-t26_1-p1	rhoptry kinase family protein ROP39 GN=TGME49_262050	2	707.333	-0.70455	0.0016098	65.179	1
154	APILISNVPR	10	Unmodified	_APILISNVPR_	TGME49_313140-t26_1-p1	isocitrate dehydrogenase GN=TGME49_313140	2	540.332	0.057285	0.0036415	64.73	1
155	APPKPNPCPR	10	Unmodified	_APPKPNPCPR_	TGME49_276990-t26_1-p1	cytochrome b5 family heme/steroid binding domain-containing protein GN=TGME49_276990	3	378.534	-0.84841	0.0053067	64.841	1
156	APPLDITSDGKVR	13	malon(K)	_APPLDITSDGK(ma)VR_	TGME49_318600-t26_1-p1	DNA /pantothenate metabolism flavoprotein GN=TGME49_318600	2	727.878	1.2515	0.016627	42.314	1
157	APPVPPR	7	Unmodified	_APPVPPR_	TGME49_254720-t26_1-p1	dense granule protein GRA8 GN=TGME49_254720	2	367.221	1.0747	0.022147	75.311	1
158	APPVPPR	7	Unmodified	_APPVPPR_	TGME49_254720-t26_1-p1	dense granule protein GRA8 GN=TGME49_254720	2	367.221		0.034417	42.229	1
159	APPYKPIPESR	11	Unmodified	_APPYKPIPESR_	TGME49_232280-t26_1-p1	IMP2_N domain-containing protein(predict) GN=TGME49_232280	3	418.9		0.0004775	48.568	1
160	APSAVFHPSTSAPAICFPKR	20	malon(K)	_APSAVFHPSTSAPAICFPK(ma)R_	TGME49_249390-t26_1-p1	glutamate/leucine/phenylalanine/valine dehydrogenase family protein GN=TGME49_249390	3	743.037	0.041287	5.4222e-22	98.543	1
161	APSDIYSNYFDK	12	Unmodified	_APSDIYSNYFDK_	TGME49_244560-t26_1-p1	heat shock protein 90, putative GN=TGME49_244560	2	710.325	1.1394	0.0014612	66.004	1
162	APSFGER	7	Unmodified	_APSFGER_	TGME49_240600-t26_1-p1	chaperonin cpn60, putative GN=TGME49_240600	2	382.19		0.02489	46.426	1
163	APTCGATITSSGVAK	15	Unmodified	_APTCGATITSSGVAK_	TGME49_249990-t26_1-p1	Microtubule-binding protein, putative(predict) GN=TGME49_249990	2	710.859	0.43204	0.018957	32.152	1
164	APTCGATITSSGVAK	15	Unmodified	_APTCGATITSSGVAK_	TGME49_249990-t26_1-p1	Microtubule-binding protein, putative(predict) GN=TGME49_249990	2	710.859	0.05352	1.4632e-05	70.197	1
165	APTGDPSQNSDGNR	14	Unmodified	_APTGDPSQNSDGNR_	TGME49_315320-t26_1-p1	SAG-related sequence SRS52A GN=TGME49_315320	2	708.311	0.11353	1.8821e-05	72.891	1
166	APTGDPSQNSDGNR	14	Unmodified	_APTGDPSQNSDGNR_	TGME49_315320-t26_1-p1	SAG-related sequence SRS52A GN=TGME49_315320	2	708.311	0.32175	0.00019796	62.357	1
167	AQATAVYHVCK	11	Unmodified	_AQATAVYHVCK_	TGME49_233110-t26_1-p1	IMP dehydrogenas GN=TGME49_233110	3	416.545	-0.05131	0.0047225	34.231	1
168	AQELATQMDCPVPSR	15	Unmodified	_AQELATQMDCPVPSR_	TGME49_222220-t26_1-p1	alveolin domain containing intermediate filament IMC7 GN=TGME49_222220	2	851.898		0.010606	30.072	1
169	AQLFSTDEGPVSESASK	17	Unmodified	_AQLFSTDEGPVSESASK_	TGME49_203990-t26_1-p1	rhoptry protein ROP12 GN=TGME49_203990	2	876.918	0.22177	0.00029406	44.391	1
170	AQQVLMER	8	Unmodified	_AQQVLMER_	TGME49_236040-t26_1-p1	fructose-1,6-bisphosphate aldolase GN=TGME49_236040	2	487.758	-0.3913	0.00053768	111.95	1
171	AQQVLMER	8	Unmodified	_AQQVLMER_	TGME49_236040-t26_1-p1	fructose-1,6-bisphosphate aldolase GN=TGME49_236040	2	487.758	-0.27002	2.376e-06	124.98	1
172	AQSQQDCNHQLFYTR	15	Unmodified	_AQSQQDCNHQLFYTR_	TGME49_290160-t26_1-p1	sortilin, putative GN=TGME49_290160	3	632.62	1.5118	0.014319	20.966	1
173	ARPIGAGPGR	10	Unmodified	_ARPIGAGPGR_	TGME49_235930-t26_1-p1	domain K- type RNA binding proteins family protein GN=TGME49_235930	2	476.278	-0.045086	0.00039964	89.886	1
174	ASAFLAKR	8	malon(K)	_ASAFLAK(ma)R_	TGME49_203420-t26_1-p1	4'-phosphopantetheinyl transferase domain-containing protein GN=TGME49_203420	2	475.259	0.56377	0.0024858	100.57	1
175	ASAFLAKR	8	malon(K)	_ASAFLAK(ma)R_	TGME49_203420-t26_1-p1	4'-phosphopantetheinyl transferase domain-containing protein GN=TGME49_203420	2	475.259	0.40679	0.00089044	105.52	1
176	ASALISKGNSMDR	13	malon(K)	_ASALISK(ma)GNSMDR_	TGME49_207640-t26_1-p1	isoleucyl-tRNA synthetase family protein GN=TGME49_207640	2	718.346	-0.44019	0.003257	49.595	1
177	ASDIEVGVVTK	11	Unmodified	_ASDIEVGVVTK_	TGME49_242290-t26_1-p1	proteasome subunit alpha1, putative GN=TGME49_242290	2	559.309	0.36204	0.0168	53.388	1
178	ASGEPFVASGGCGGGK	16	Unmodified	_ASGEPFVASGGCGGGK_	TGME49_309730-t26_1-p1	thioredoxin reductase GN=TGME49_309730	2	719.325	-0.19566	0.0029385	36.597	1
179	ASGHALPSFWR	11	Unmodified	_ASGHALPSFWR_	TGME49_215010-t26_1-p1	Protease prsW family protein (Fragment)(predict) GN=TGME49_215010	3	410.212	0.22968	0.030992	16.155	1
180	ASGHALPSFWR	11	Unmodified	_ASGHALPSFWR_	TGME49_215010-t26_1-p1	Protease prsW family protein (Fragment)(predict) GN=TGME49_215010	3	410.212	0.17228	0.0023568	40.616	1
181	ASGMGVDENCVAR	13	Acetyl (Protein N-term),Oxidation (M)	_(ac)ASGM(ox)GVDENCVAR_	TGME49_220400-t26_1-p1	actin depolymerizing factor ADF GN=TGME49_220400	2	712.301	-0.45405	5.9689e-05	60.157	1
182	ASGMGVDENCVAR	13	Acetyl (Protein N-term),Oxidation (M)	_(ac)ASGM(ox)GVDENCVAR_	TGME49_220400-t26_1-p1	actin depolymerizing factor ADF GN=TGME49_220400	2	712.301	-0.0071167	6.4287e-05	59.227	1
183	ASGMGVDENCVAR	13	Acetyl (Protein N-term),Oxidation (M)	_(ac)ASGM(ox)GVDENCVAR_	TGME49_220400-t26_1-p1	actin depolymerizing factor ADF GN=TGME49_220400	2	712.301	0.060213	6.4287e-05	59.227	1
184	ASGMGVDENCVAR	13	Acetyl (Protein N-term)	_(ac)ASGMGVDENCVAR_	TGME49_220400-t26_1-p1	actin depolymerizing factor ADF GN=TGME49_220400	2	704.303	-0.22115	7.6412e-05	60.157	1
185	ASLAWGAASR	10	Unmodified	_ASLAWGAASR_	TGME49_308860-t26_1-p1	hypothetical protein GN=TGME49_308860	2	495.262		0.0015598	51.286	1
186	ASPTSASSKAPGTESEACGHR	21	Acetyl (Protein N-term),malon(K)	_(ac)ASPTSASSK(ma)APGTESEACGHR_	TGME49_312600-t26_1-p1	heat shock protein HSP21 GN=TGME49_312600	3	739.322	-0.55641	1.2917e-06	41.615	1
187	ASPTSASSKAPGTESEACGHR	21	Acetyl (Protein N-term),malon(K)	_(ac)ASPTSASSK(ma)APGTESEACGHR_	TGME49_312600-t26_1-p1	heat shock protein HSP21 GN=TGME49_312600	3	739.322	-0.089379	4.303e-10	54.225	1
188	ASQFYTAPTALR	12	Unmodified	_ASQFYTAPTALR_	TGME49_266640-t26_1-p1	Acetyl-coenzyme A synthetase 2, putative GN=TGME49_266640	2	663.346	0.16736	0.0076459	46.069	1
189	ASVAFQGDDAR	11	Unmodified	_ASVAFQGDDAR_	TGME49_215220-t26_1-p1	hypothetical protein GN=TGME49_215220	2	568.77	0.098463	9.6594e-06	96.229	1
190	ASVESQLPR	9	Unmodified	_ASVESQLPR_	TGME49_203310-t26_1-p1	dense granule protein GRA7 GN=TGME49_203310	2	493.767	0.476	2.3434e-11	134.26	2
191	ATAEFTAK	8	Unmodified	_ATAEFTAK_	TGME49_230160-t26_1-p1	Rna binding(predict) GN=TGME49_230160	2	419.719	-1.1743	0.01238	76.064	1
192	ATAEFTAK	8	Unmodified	_ATAEFTAK_	TGME49_230160-t26_1-p1	Rna binding(predict) GN=TGME49_230160	2	419.719	-1.4288	0.0098621	80.455	1
193	ATAGDTHLGGEDFDNR	16	Unmodified	_ATAGDTHLGGEDFDNR_	TGME49_273760-t26_1-p1	heat shock protein HSP70 GN=TGME49_273760	3	559.248	0.20622	5.7649e-10	80.632	1
194	ATAGDTHLGGEDFDNR	16	Unmodified	_ATAGDTHLGGEDFDNR_	TGME49_273760-t26_1-p1	heat shock protein HSP70 GN=TGME49_273760	2	838.369	-0.077321	5.3449e-07	65.374	1
195	ATDAFADAASKTFLK	15	malon(K)	_ATDAFADAASK(ma)TFLK_	TGME49_256840-t26_1-p1	Putative transmembrane protein (Fragment)(predict) GN=TGME49_256840	2	821.902	0.48555	2.1155e-08	86.005	1
196	ATEGTIVADK	10	Unmodified	_ATEGTIVADK_	TGME49_306930-t26_1-p1	proteasome subunit beta type 7 precursor, putative GN=TGME49_306930	2	502.767	-0.89699	0.0051033	60.255	1
197	ATETAEAELPSTHPIR	16	Unmodified	_ATETAEAELPSTHPIR_	TGME49_263090-t26_1-p1	14-3-3 protein GN=TGME49_263090	2	861.936	0.40941	2.7391e-06	58.079	1
198	ATETAEAELPSTHPIR	16	Unmodified	_ATETAEAELPSTHPIR_	TGME49_263090-t26_1-p1	14-3-3 protein GN=TGME49_263090	3	574.96	-0.17203	1.0547e-17	98.676	1
199	ATETAEAELPSTHPIR	16	Unmodified	_ATETAEAELPSTHPIR_	TGME49_263090-t26_1-p1	14-3-3 protein GN=TGME49_263090	3	574.96	0.1576	0.025669	15.193	1
200	ATKGAEAAGEVEGDSAHAEK	20	malon(K)	_ATK(ma)GAEAAGEVEGDSAHAEK_	TGME49_243280-t26_1-p1	Met-10+ like-protein GN=TGME49_243280	3	671.971	-0.077034	1.0374e-09	54.73	1
201	ATMGLDGLSER	11	Unmodified	_ATMGLDGLSER_	TGME49_236040-t26_1-p1	fructose-1,6-bisphosphate aldolase GN=TGME49_236040	2	575.282	-0.73256	0.0076752	50.354	1
202	AVASECSANFVSIK	14	Unmodified	_AVASECSANFVSIK_	TGME49_273090-t26_1-p1	cell division protein CDC48CY GN=TGME49_273090	2	741.866	0.91796	0.00045587	52.527	1
203	AVATSSIAKSAR	12	malon(K)	_AVATSSIAK(ma)SAR_	TGME49_287270-t26_1-p1	Apicoplast PPC1(predict) GN=TGME49_287270	2	624.333	-0.9177	0.0028345	67.136	1
204	AVATSSIAKSAR	12	malon(K)	_AVATSSIAK(ma)SAR_	TGME49_287270-t26_1-p1	Apicoplast PPC1(predict) GN=TGME49_287270	2	624.333	-0.25955	0.00070937	75.764	1
205	AVDGCTHFTYNDDSK	15	Unmodified	_AVDGCTHFTYNDDSK_	TGME49_208030-t26_1-p1	microneme protein MIC4 GN=TGME49_208030	3	577.242	0.051392	2.0554e-05	49.595	1
206	AVDGCTHFTYNDDSK	15	Unmodified	_AVDGCTHFTYNDDSK_	TGME49_208030-t26_1-p1	microneme protein MIC4 GN=TGME49_208030	2	865.36	-1.0193	0.0025315	40.941	1
207	AVDTVLGANAER	12	Unmodified	_AVDTVLGANAER_	TGME49_293870-t26_1-p1	thioredoxin, putative GN=TGME49_293870	2	608.32	0.45431	3.4916e-12	115.33	1
208	AVENIHKIIK	10	malon(K)	_AVENIHK(ma)IIK_	TGME49_268850-t26_1-p1	enolase 2 GN=TGME49_268850	3	417.575	-0.19486	0.0015965	50.354	1
209	AVENIHKIIKPALIGK	16	malon(K)	_AVENIHK(ma)IIKPALIGK_	TGME49_268850-t26_1-p1	enolase 2 GN=TGME49_268850	4	458.277	-0.28053	1.3863e-05	47.68	1
210	AVEYNNTDVDGR	12	Unmodified	_AVEYNNTDVDGR_	TGME49_291930-t26_1-p1	RNA recognition motif-containing protein GN=TGME49_291930	2	676.807	0.20073	0.0041615	50.222	1
211	AVFDPADGSAHGMYK	15	Unmodified	_AVFDPADGSAHGMYK_	TGME49_316340-t26_1-p1	Inner membrane complex protein 22(predict) GN=TGME49_316340	3	522.573	-0.5025	0.014588	20.838	1
212	AVFPSIVGKPK	11	malon(K)	_AVFPSIVGK(ma)PK_	TGME49_209030-t26_1-p1	actin ACT1 GN=TGME49_209030	2	614.85	0.44857	0.016185	51.726	1
213	AVGKIIPSLNGK	12	malon(K)	_AVGK(ma)IIPSLNGK_	TGME49_289690-t26_1-p1	glyceraldehyde-3-phosphate dehydrogenase GAPDH1 GN=TGME49_289690	2	641.872	0.80522	0.0096019	49.632	1
214	AVGKIIPSLNGK	12	malon(K)	_AVGK(ma)IIPSLNGK_	TGME49_289690-t26_1-p1	glyceraldehyde-3-phosphate dehydrogenase GAPDH1 GN=TGME49_289690	2	641.872	0.58209	0.0067932	57.164	1
217	AVLLDLVEGK	10	Unmodified	_AVLLDLVEGK_	TGME49_258060-t26_1-p1	myosin heavy chain, putative GN=TGME49_258060	2	528.819	-0.32039	0.0080235	56.548	1
218	AVLLDLVEGK	10	Unmodified	_AVLLDLVEGK_	TGME49_258060-t26_1-p1	myosin heavy chain, putative GN=TGME49_258060	2	528.819	-0.019403	0.0084473	56.043	1
219	AVLSIDPAK	9	Unmodified	_AVLSIDPAK_	TGME49_236040-t26_1-p1	fructose-1,6-bisphosphate aldolase GN=TGME49_236040	2	457.271	0.12243	0.0001633	107.69	1
220	AVLSIDPAK	9	Unmodified	_AVLSIDPAK_	TGME49_236040-t26_1-p1	fructose-1,6-bisphosphate aldolase GN=TGME49_236040	2	457.271	-0.056604	0.005489	74.464	1
221	AVLTIPHDNFPEAQK	15	Unmodified	_AVLTIPHDNFPEAQK_	TGME49_308840-t26_1-p1	SAG-related sequence SRS51 GN=TGME49_308840	3	560.63	0.58735	7.0593e-05	47.037	1
222	AVNSDGNVDVK	11	Unmodified	_AVNSDGNVDVK_	TGME49_204130-t26_1-p1	perforin-like protein PLP1 GN=TGME49_204130	2	559.278	-0.093621	0.0076752	50.354	1
223	AVQSGKFDVK	10	malon(K)	_AVQSGK(ma)FDVK_	TGME49_216650-t26_1-p1	S15 sporozoite-expressed protein GN=TGME49_216650	2	582.798	0.31482	0.022263	54.343	1
224	AVSVTGPNGDFVQGEPR	17	Unmodified	_AVSVTGPNGDFVQGEPR_	TGME49_320600-t26_1-p1	cold-shock DNA-binding domain-containing protein GN=TGME49_320600	2	865.429	0.21319	4.2458e-06	52.862	1
225	AVTKYTGK	8	malon(K)	_AVTK(ma)YTGK_	TGME49_251870-t26_1-p1	histone H2Bb GN=TGME49_251870	2	477.251	-0.51888	0.025843	77.662	1
226	AVTLAEVLK	9	Unmodified	_AVTLAEVLK_	TGME49_221380-t26_1-p1	alba 1 GN=TGME49_221380	2	472.295	0.74604	0.011897	63.076	1
227	AVTVFNEK	8	Unmodified	_AVTVFNEK_	TGME49_289690-t26_1-p1	glyceraldehyde-3-phosphate dehydrogenase GAPDH1 GN=TGME49_289690	2	454.248	0.25599	0.013285	74.486	1
228	AVTVFNEK	8	Unmodified	_AVTVFNEK_	TGME49_289690-t26_1-p1	glyceraldehyde-3-phosphate dehydrogenase GAPDH1 GN=TGME49_289690	2	454.248	0.26287	0.0013452	105.14	1
229	AVVAFNQK	8	Unmodified	_AVVAFNQK_	TGME49_263040-t26_1-p1	ribosomal protein RPS16 GN=TGME49_263040	2	438.751	-0.55091	0.0050226	97.602	1
230	AVVAFNQK	8	Unmodified	_AVVAFNQK_	TGME49_263040-t26_1-p1	ribosomal protein RPS16 GN=TGME49_263040	2	438.751	0.1026	0.006653	94.262	1
231	AVVQVFEGTSGIDTR	15	Unmodified	_AVVQVFEGTSGIDTR_	TGME49_219800-t26_1-p1	vacuolar ATP synthase subunit b, putative GN=TGME49_219800	2	789.91	0.44523	0.013863	33.842	1
232	AVVSGCLTEKNEK	13	malon(K)	_AVVSGCLTEK(ma)NEK_	TGME49_315860-t26_1-p1	EF hand domain-containing protein GN=TGME49_315860	2	760.867	-0.20385	0.019226	41.088	1
233	AVYAPSVYDR	10	Unmodified	_AVYAPSVYDR_	TGME49_227920-t26_1-p1	hypothetical protein GN=TGME49_227920	2	570.788		0.0044314	43.297	1
234	AWADLEK	7	Unmodified	_AWADLEK_	TGME49_219320-t26_1-p1	acid phosphatase GAP50 GN=TGME49_219320	2	416.714		7.918e-06	69.198	1
235	AWKGVPENK	9	malon(K)	_AWK(ma)GVPENK_	TGME49_236040-t26_1-p1	fructose-1,6-bisphosphate aldolase GN=TGME49_236040	2	557.78	-0.17106	0.031265	60.255	1
236	AYDNNDIAEFVR	12	Unmodified	_AYDNNDIAEFVR_	TGME49_261440-t26_1-p1	ARM repeats containing protein GN=TGME49_261440	2	713.834	0.79755	0.00348	54.343	1
237	AYMDIDIDGEHAGR	14	Unmodified	_AYMDIDIDGEHAGR_	TGME49_221210-t26_1-p1	cyclophilin GN=TGME49_221210	3	521.568		3.212e-10	57.267	1
238	AYMDIDIDGEHAGR	14	Unmodified	_AYMDIDIDGEHAGR_	TGME49_221210-t26_1-p1	cyclophilin GN=TGME49_221210	2	781.849	0.4705	0.00043393	53.3	1
239	CADMNNVGGKGK	12	malon(K)	_CADMNNVGGK(ma)GK_	TGME49_290670-t26_1-p1	leucyl aminopeptidase LAP GN=TGME49_290670	2	668.785	0.18765	0.0044385	63.185	1
240	CDHIVNFVNVKR	12	malon(K)	_CDHIVNFVNVK(ma)R_	TGME49_239820-t26_1-p1	D-3-phosphoglycerate dehydrogenase GN=TGME49_239820	3	529.596	0.29706	0.0037074	65.043	1
241	CGAGCSFR	8	Unmodified	_CGAGCSFR_	TGME49_270510-t26_1-p1	asparaginyl-tRNA synthetase (NOB+tRNA synthase) GN=TGME49_270510	2	457.684	0.14752	0.014888	71.692	1
242	CGGAVPNLHPNPGK	14	Unmodified	_CGGAVPNLHPNPGK_	TGME49_285870-t26_1-p1	SAG-related sequence SRS20A GN=TGME49_285870	3	473.238	0.0012085	0.025894	16.265	1
243	CGGCGAKVPSTVLR	14	malon(K)	_CGGCGAK(ma)VPSTVLR_	TGME49_280560-t26_1-p1	selenide, water dikinase GN=TGME49_280560	2	774.369	-0.68599	0.00096132	53.565	1
244	CKKKIEEVRAK	11	Unmodified	_CKKKIEEVRAK_	TGME49_283850-t26_1-p1	peptidyl-prolyl cis-trans isomerase GN=TGME49_283850	2	694.906	0.29414	0.03469	13.4	1
246	CPEALFQPSFLGK	13	Unmodified	_CPEALFQPSFLGK_	TGME49_209030-t26_1-p1	actin ACT1 GN=TGME49_209030	2	747.376	0.32432	1.0773e-15	119.25	1
247	CPEALFQPSFLGK	13	Unmodified	_CPEALFQPSFLGK_	TGME49_209030-t26_1-p1	actin ACT1 GN=TGME49_209030	2	747.376	-0.37627	6.3224e-05	76.728	1
248	CRFSRTRGRCR	11	Unmodified	_CRFSRTRGRCR_	TGME49_283780-t26_1-p1	glucose-6-phosphate isomerase GPI GN=TGME49_283780	2	756.381	-2.6056	0.03469	13.4	1
249	CSGEAGEKLCSVIK	14	malon(K)	_CSGEAGEK(ma)LCSVIK_	TGME49_227100-t26_1-p1	Glutaredoxin domain-containing protein(predict) GN=TGME49_227100	2	812.371	0.087286	4.7725e-05	71.685	1
250	CTHFTFNDNTR	11	Unmodified	_CTHFTFNDNTR_	TGME49_208030-t26_1-p1	microneme protein MIC4 GN=TGME49_208030	3	471.539	-0.56855	0.015584	38.96	1
251	CYLIGSGFSAHR	12	Unmodified	_CYLIGSGFSAHR_	TGME49_208030-t26_1-p1	microneme protein MIC4 GN=TGME49_208030	3	456.556	-0.97898	0.00046861	48.568	1
252	CYLIGSGFSAHR	12	Unmodified	_CYLIGSGFSAHR_	TGME49_208030-t26_1-p1	microneme protein MIC4 GN=TGME49_208030	3	456.556	-1.0504	3.2575e-07	83.182	1
253	DAAAAAAEPLIPLTK	15	Unmodified	_DAAAAAAEPLIPLTK_	TGME49_270510-t26_1-p1	asparaginyl-tRNA synthetase (NOB+tRNA synthase) GN=TGME49_270510	2	726.409	1.1692	0.015601	33.265	1
254	DAAVKPTVYK	10	Unmodified	_DAAVKPTVYK_	TGME49_279390-t26_1-p1	proliferation-associated protein 2G4, putative GN=TGME49_279390	2	546.308	0.3524	0.0046956	67.207	1
255	DAAVKPTVYK	10	Unmodified	_DAAVKPTVYK_	TGME49_279390-t26_1-p1	proliferation-associated protein 2G4, putative GN=TGME49_279390	3	364.541	0.37626	0.031561	45.908	1
256	DADVIIVTAGVPR	13	Unmodified	_DADVIIVTAGVPR_	TGME49_318430-t26_1-p1	malate dehydrogenase MDH GN=TGME49_318430	2	663.375	0.90734	0.00075879	60.157	1
257	DAGAIAGLNVIR	12	Unmodified	_DAGAIAGLNVIR_	TGME49_311720-t26_1-p1	chaperonin protein BiP GN=TGME49_311720	2	585.335	0.44328	0.0024966	60.255	1
258	DAGTIAGLSVLR	12	Unmodified	_DAGTIAGLSVLR_	TGME49_273760-t26_1-p1	heat shock protein HSP70 GN=TGME49_273760	2	586.835	0.43779	0.005522	47.712	1
259	DAGTIAGLSVLR	12	Unmodified	_DAGTIAGLSVLR_	TGME49_273760-t26_1-p1	heat shock protein HSP70 GN=TGME49_273760	2	586.835	0.36357	2.8012e-06	84.169	1
260	DAGTIAGLSVLR	12	Unmodified	_DAGTIAGLSVLR_	TGME49_273760-t26_1-p1	heat shock protein HSP70 GN=TGME49_273760	2	586.835	-0.055846	0.026107	35.677	1
261	DALFVLLR	8	Unmodified	_DALFVLLR_	TGME49_277270-t26_1-p1	NTPase II GN=TGME49_277270	2	473.79	-0.63325	0.00944	81.191	1
262	DALFVLLR	8	Unmodified	_DALFVLLR_	TGME49_277270-t26_1-p1	NTPase II GN=TGME49_277270	2	473.79	-0.48992	0.0079845	86.794	1
263	DASGALQSGAVK	12	Unmodified	_DASGALQSGAVK_	TGME49_214080-t26_1-p1	toxofilin GN=TGME49_214080	2	552.288	0.1029	0.00043802	73.082	1
264	DASGALQSGAVK	12	Unmodified	_DASGALQSGAVK_	TGME49_214080-t26_1-p1	toxofilin GN=TGME49_214080	2	552.288	-0.14921	1.3406e-11	111.94	1
265	DAVEAADFK	9	Unmodified	_DAVEAADFK_	TGME49_290670-t26_1-p1	leucyl aminopeptidase LAP GN=TGME49_290670	2	483.232	-0.44437	0.027968	50.353	1
266	DAVEAADFK	9	Unmodified	_DAVEAADFK_	TGME49_290670-t26_1-p1	leucyl aminopeptidase LAP GN=TGME49_290670	2	483.232	-0.53381	0.015846	58.699	1
267	DAVLLIFANK	10	Unmodified	_DAVLLIFANK_	TGME49_276140-t26_1-p1	ADP ribosylation factor ARF1 GN=TGME49_276140	2	552.327	-1.3024	0.0023586	68.657	1
268	DAVLLIFANK	10	Unmodified	_DAVLLIFANK_	TGME49_276140-t26_1-p1	ADP ribosylation factor ARF1 GN=TGME49_276140	2	552.327	-0.89415	0.032879	41.399	1
269	DAVLLIFANK	10	Unmodified	_DAVLLIFANK_	TGME49_276140-t26_1-p1	ADP ribosylation factor ARF1 GN=TGME49_276140	2	552.327	-0.12772	0.0052168	59.908	1
270	DCALEKGSCR	10	malon(K)	_DCALEK(ma)GSCR_	TGME49_288030-t26_1-p1	Putative transmembrane protein(predict) GN=TGME49_288030	2	641.264	-0.32885	0.010155	62.088	1
271	DCALEKGSCR	10	malon(K)	_DCALEK(ma)GSCR_	TGME49_288030-t26_1-p1	Putative transmembrane protein(predict) GN=TGME49_288030	2	641.264	-0.49462	0.010155	62.088	1
272	DCTQIEVNPLVETHDGR	17	Unmodified	_DCTQIEVNPLVETHDGR_	TGME49_309752-t26_1-p1	succinate-Coenzyme A ligase, beta subunit, putative GN=TGME49_309752	3	661.646	-0.52612	0.029251	13.636	1
273	DCYVGDEAQSK	11	Unmodified	_DCYVGDEAQSK_	TGME49_209030-t26_1-p1	actin ACT1 GN=TGME49_209030	2	636.264	0.05852	0.0010128	71.085	1
274	DCYVGDEAQSK	11	Unmodified	_DCYVGDEAQSK_	TGME49_209030-t26_1-p1	actin ACT1 GN=TGME49_209030	2	636.264	-0.25748	1.4877e-06	103.91	1
275	DCYVGDEAQSK	11	Unmodified	_DCYVGDEAQSK_	TGME49_209030-t26_1-p1	actin ACT1 GN=TGME49_209030	2	636.264	-0.10416	0.0083927	48.513	1
276	DCYVGDEAQSKR	12	malon(K)	_DCYVGDEAQSK(ma)R_	TGME49_209030-t26_1-p1	actin ACT1 GN=TGME49_209030	2	757.315	-0.47262	0.0014729	62.357	1
277	DCYVGDEAQSKR	12	malon(K)	_DCYVGDEAQSK(ma)R_	TGME49_209030-t26_1-p1	actin ACT1 GN=TGME49_209030	2	757.315	-0.4306	0.00028055	73.834	1
278	DDEEHFSNNPEFDTDR	16	Unmodified	_DDEEHFSNNPEFDTDR_	TGME49_235930-t26_1-p1	domain K- type RNA binding proteins family protein GN=TGME49_235930	3	656.261	0.31551	9.6346e-05	41.088	1
279	DDEVMVVR	8	Unmodified	_DDEVMVVR_	TGME49_248390-t26_1-p1	ribosomal protein RPL26 GN=TGME49_248390	2	481.734	-0.23987	0.0083424	84.568	1
280	DDHEEDTIGEDGNACGK	17	Unmodified	_DDHEEDTIGEDGNACGK_	TGME49_293690-t26_1-p1	profilin PRF GN=TGME49_293690	3	621.243	-0.67492	3.716e-05	43.557	1
281	DDIGFLTGER	10	Unmodified	_DDIGFLTGER_	TGME49_270250-t26_1-p1	dense granule protein GRA1 GN=TGME49_270250	2	561.775	0.42102	0.011635	52.247	1
282	DDIGFLTGER	10	Unmodified	_DDIGFLTGER_	TGME49_270250-t26_1-p1	dense granule protein GRA1 GN=TGME49_270250	2	561.775	0.51973	1.5154e-05	102.52	1
283	DDKDPAFLAK	10	Unmodified	_DDKDPAFLAK_	TGME49_300140-t26_1-p1	elongation factor 1-gamma, putative GN=TGME49_300140	2	560.288	-0.24009	0.002054	74.611	1
284	DDKDPAFLAK	10	Unmodified	_DDKDPAFLAK_	TGME49_300140-t26_1-p1	elongation factor 1-gamma, putative GN=TGME49_300140	2	560.288	-0.6313	0.0027883	70.728	1
285	DDKDPAFLAK	10	Unmodified	_DDKDPAFLAK_	TGME49_300140-t26_1-p1	elongation factor 1-gamma, putative GN=TGME49_300140	3	373.861	-0.65361	0.0020936	72.434	1
286	DEAGAGEEPATGR	13	Unmodified	_DEAGAGEEPATGR_	TGME49_256990-t26_1-p1	glycyl-tRNA synthetase GN=TGME49_256990	2	630.279	0.12773	0.011149	38.3	1
287	DEFNLESK	8	Unmodified	_DEFNLESK_	TGME49_289680-t26_1-p1	Ras-related protein Rab11 GN=TGME49_289680	2	491.23	-0.72939	0.033795	59.35	1
288	DELSVEER	8	Unmodified	_DELSVEER_	TGME49_263090-t26_1-p1	14-3-3 protein GN=TGME49_263090	2	488.733	-0.084509	3.7232e-15	145.13	1
289	DFASLLETR	9	Unmodified	_DFASLLETR_	TGME49_206610-t26_1-p1	pyruvate dehydrogenase complex subunit PDH-E2 GN=TGME49_206610	2	526.275	0.29274	0.015846	58.699	1
290	DFATPEER	8	Unmodified	_DFATPEER_	TGME49_219310-t26_1-p1	DnaK family protein GN=TGME49_219310	2	482.722	-0.48245	0.026483	63.816	1
291	DFDHVAVLSDAAR	13	Unmodified	_DFDHVAVLSDAAR_	TGME49_200320-t26_1-p1	hypoxanthine-xanthine-guanine phosphoribosyl transferase HXGPRT GN=TGME49_200320	3	472.569	0.20869	2.4248e-05	69.352	1
292	DFFLKPELLR	10	Unmodified	_DFFLKPELLR_	TGME49_216860-t26_1-p1	DEAD (Asp-Glu-Ala-Asp) box polypeptide DDX39 GN=TGME49_216860	3	426.58	1.5631	0.028068	46.844	1
293	DFFLKPELLR	10	Unmodified	_DFFLKPELLR_	TGME49_216860-t26_1-p1	DEAD (Asp-Glu-Ala-Asp) box polypeptide DDX39 GN=TGME49_216860	2	639.366	1.4891	0.023391	49.3	1
294	DFFLKPELLR	10	Unmodified	_DFFLKPELLR_	TGME49_216860-t26_1-p1	DEAD (Asp-Glu-Ala-Asp) box polypeptide DDX39 GN=TGME49_216860	3	426.58	0.57495	0.0016946	75.652	1
295	DFFLKPELLR	10	Unmodified	_DFFLKPELLR_	TGME49_216860-t26_1-p1	DEAD (Asp-Glu-Ala-Asp) box polypeptide DDX39 GN=TGME49_216860	2	639.366	-0.060076	0.023391	49.3	1
296	DFGQLFR	7	Unmodified	_DFGQLFR_	TGME49_223920-t26_1-p1	rhoptry neck protein RON3 GN=TGME49_223920	2	441.727		5.8488e-16	89.673	1
297	DFGSLVR	7	Unmodified	_DFGSLVR_	TGME49_295110-t26_1-p1	rhoptry protein ROP7 GN=TGME49_295110	2	397.214	-0.0030598	0.028441	71.296	1
298	DFGSLVR	7	Unmodified	_DFGSLVR_	TGME49_295110-t26_1-p1	rhoptry protein ROP7 GN=TGME49_295110	2	397.214	-0.37854	0.01899	94.539	1
299	DFHEWYR	7	Unmodified	_DFHEWYR_	TGME49_277270-t26_1-p1	NTPase II GN=TGME49_277270	3	351.491	-0.06384	0.0061307	62.717	1
300	DFHEWYR	7	Unmodified	_DFHEWYR_	TGME49_277270-t26_1-p1	NTPase II GN=TGME49_277270	3	351.491	-1.1624	0.011372	51.787	1
301	DFHEWYR	7	Unmodified	_DFHEWYR_	TGME49_277270-t26_1-p1	NTPase II GN=TGME49_277270	2	526.733	-1.5971	0.011675	83.614	1
302	DFLHDDNSVR	10	Unmodified	_DFLHDDNSVR_	TGME49_280710-t26_1-p1	20S proteasome subunit beta 7, putative GN=TGME49_280710	3	406.523	-0.36006	0.0015192	48.981	1
303	DFNTYGAR	8	Unmodified	_DFNTYGAR_	TGME49_226730-t26_1-p1	aconitate hydratase ACN/IRP GN=TGME49_226730	2	472.217	1.2073	0.025796	64.265	1
304	DFTVSSMHGDMDQK	14	Unmodified	_DFTVSSMHGDMDQK_	TGME49_250770-t26_1-p1	eukaryotic initiation factor-4A, putative GN=TGME49_250770	3	533.226	-0.55035	0.027445	15.548	1
305	DFTVSSMHGDMDQK	14	Unmodified	_DFTVSSMHGDMDQK_	TGME49_250770-t26_1-p1	eukaryotic initiation factor-4A, putative GN=TGME49_250770	3	533.226	-0.88329	2.2385e-05	61.657	1
306	DFTVSSMHGDMDQK	14	Unmodified	_DFTVSSMHGDMDQK_	TGME49_250770-t26_1-p1	eukaryotic initiation factor-4A, putative GN=TGME49_250770	2	799.335	-0.58165	1.507e-08	89.507	1
307	DGGIDDAAAIEGK	13	Unmodified	_DGGIDDAAAIEGK_	TGME49_235470-t26_1-p1	myosin A GN=TGME49_235470	2	616.294	0.78711	0.033708	43.03	1
308	DGGIDDAAAIEGK	13	Unmodified	_DGGIDDAAAIEGK_	TGME49_235470-t26_1-p1	myosin A GN=TGME49_235470	2	616.294	0.15175	0.0009904	56.569	1
309	DGKGNADEFR	10	malon(K)	_DGK(ma)GNADEFR_	TGME49_220400-t26_1-p1	actin depolymerizing factor ADF GN=TGME49_220400	2	597.755	1.2436	0.010783	61.235	1
310	DGVVTEK	7	Unmodified	_DGVVTEK_	TGME49_232350-t26_1-p1	lactate dehydrogenase LDH1 GN=TGME49_232350	2	374.198	-1.0103	0.018053	77.923	1
311	DHAVVIGQYR	10	Unmodified	_DHAVVIGQYR_	TGME49_311430-t26_1-p1	fibrillarin GN=TGME49_311430	3	386.54	0.032766	0.00069704	58.246	1
312	DHELGKNLEMCVR	13	malon(K)	_DHELGK(ma)NLEMCVR_	TGME49_213610-t26_1-p1	Putative transmembrane protein(predict) GN=TGME49_213610	3	562.924	-0.30212	0.00022056	48.216	1
313	DHFQAVITAIGQGK	14	Unmodified	_DHFQAVITAIGQGK_	TGME49_273520-t26_1-p1	PCI domain-containing protein GN=TGME49_273520	3	495.6	0.45793	2.8013e-05	59.248	1
314	DHFVPVPVR	9	Unmodified	_DHFVPVPVR_	TGME49_231640-t26_1-p1	alveolin domain containing intermediate filament IMC1 GN=TGME49_231640	2	533.296	0.37542	0.0041599	80.438	1
315	DHFVPVPVR	9	Unmodified	_DHFVPVPVR_	TGME49_231640-t26_1-p1	alveolin domain containing intermediate filament IMC1 GN=TGME49_231640	2	533.296	-0.57427	0.0061059	71.692	1
316	DHGIHGEEAGLFR	13	Unmodified	_DHGIHGEEAGLFR_	TGME49_258660-t26_1-p1	rhoptry protein ROP6 GN=TGME49_258660	3	479.901	-0.40841	0.005402	27.681	1
317	DHGIHGEEAGLFR	13	Unmodified	_DHGIHGEEAGLFR_	TGME49_258660-t26_1-p1	rhoptry protein ROP6 GN=TGME49_258660	3	479.901	0.39697	0.016932	21.06	1
318	DHHETMYELK	10	Unmodified	_DHHETMYELK_	TGME49_228190-t26_1-p1	eukaryotic initiation factor-3, subunit 5, putative GN=TGME49_228190	3	434.864	-1.1023	0.0033923	41.704	1
319	DHHETMYELK	10	Unmodified	_DHHETMYELK_	TGME49_228190-t26_1-p1	eukaryotic initiation factor-3, subunit 5, putative GN=TGME49_228190	3	434.864	-1.3483	0.0014115	50.194	1
320	DHKPITLQQGATLK	14	Unmodified	_DHKPITLQQGATLK_	TGME49_256760-t26_1-p1	pyruvate kinase PyK1 GN=TGME49_256760	3	517.295	0.51509	9.752e-13	100.31	1
321	DHLFCQYR	8	Unmodified	_DHLFCQYR_	TGME49_239490-t26_1-p1	dehydrogenase E1 component family protein GN=TGME49_239490	3	380.175	-0.56358	0.0019939	68.787	1
322	DIDGVPSDK	9	Unmodified	_DIDGVPSDK_	TGME49_214940-t26_1-p1	MIC2-associated protein M2AP GN=TGME49_214940	2	473.23	0.31743	0.0086621	67.704	1
323	DIDGVPSDK	9	Unmodified	_DIDGVPSDK_	TGME49_214940-t26_1-p1	MIC2-associated protein M2AP GN=TGME49_214940	2	473.23	0.39	0.0089208	67.334	1
324	DIIACGFDPDK	11	Unmodified	_DIIACGFDPDK_	TGME49_288360-t26_1-p1	tryptophanyl-tRNA synthetase (TrpRS2) GN=TGME49_288360	2	625.79	0.15651	0.022553	40.475	1
325	DIQFMDPVAEGR	12	Unmodified	_DIQFMDPVAEGR_	TGME49_228170-t26_1-p1	inner membrane complex protein IMC2A GN=TGME49_228170	2	689.327	-1.0111	0.0065982	46.88	1
326	DIQFMDPVAEGR	12	Unmodified	_DIQFMDPVAEGR_	TGME49_228170-t26_1-p1	inner membrane complex protein IMC2A GN=TGME49_228170	2	689.327	0.44406	1.7011e-06	88.021	1
327	DITGGSQIR	9	Unmodified	_DITGGSQIR_	TGME49_321620-t26_1-p1	dynamin-related protein DRPB GN=TGME49_321620	2	473.751		0.014021	37.789	1
328	DIYQSCPVIIVVK	13	Unmodified	_DIYQSCPVIIVVK_	TGME49_264660-t26_1-p1	SAG-related sequence SRS44 GN=TGME49_264660	2	767.421	0.86402	0.0045877	45.28	1
329	DKDGSDDANSSPNVAQHSAR	20	malon(K)	_DK(ma)DGSDDANSSPNVAQHSAR_	TGME49_289000-t26_1-p1	hypothetical protein GN=TGME49_289000	3	719.641	-0.16517	1.3277e-09	53.281	1
330	DKDLLPYEIINK	12	Unmodified	_DKDLLPYEIINK_	TGME49_311720-t26_1-p1	chaperonin protein BiP GN=TGME49_311720	2	730.903	0.66747	0.0024168	66.023	1
331	DKDLLPYEIINK	12	Unmodified	_DKDLLPYEIINK_	TGME49_311720-t26_1-p1	chaperonin protein BiP GN=TGME49_311720	3	487.605	0.04912	0.0017491	67.519	1
332	DKDLLPYEIINK	12	Unmodified	_DKDLLPYEIINK_	TGME49_311720-t26_1-p1	chaperonin protein BiP GN=TGME49_311720	2	730.903	0.29821	0.011445	46.643	1
333	DKVPGEVIIR	10	Unmodified	_DKVPGEVIIR_	TGME49_295110-t26_1-p1	rhoptry protein ROP7 GN=TGME49_295110	3	375.892	0.61467	0.011036	57.174	1
334	DKVPGEVIIR	10	Unmodified	_DKVPGEVIIR_	TGME49_295110-t26_1-p1	rhoptry protein ROP7 GN=TGME49_295110	2	563.335	0.63307	0.013628	48.284	1
335	DKVPGEVIIR	10	Unmodified	_DKVPGEVIIR_	TGME49_295110-t26_1-p1	rhoptry protein ROP7 GN=TGME49_295110	3	375.892	-0.48976	0.0066926	61.958	1
336	DKVPGEVIIR	10	Unmodified	_DKVPGEVIIR_	TGME49_295110-t26_1-p1	rhoptry protein ROP7 GN=TGME49_295110	2	563.335	0.73841	0.021788	50.452	1
337	DLDGIQAELQK	11	Unmodified	_DLDGIQAELQK_	TGME49_288630-t26_1-p1	nucleosome assembly protein (NAP), putative GN=TGME49_288630	2	615.322	0.34304	0.0044799	59.198	1
338	DLDLVWLCGTEK	12	Unmodified	_DLDLVWLCGTEK_	TGME49_211680-t26_1-p1	protein disulfide isomerase GN=TGME49_211680	2	724.858	1.2429	0.0076459	46.069	1
339	DLDLVWLCGTEK	12	Unmodified	_DLDLVWLCGTEK_	TGME49_211680-t26_1-p1	protein disulfide isomerase GN=TGME49_211680	2	724.858	-0.050139	0.0021665	62.088	1
340	DLLFSTK	7	Unmodified	_DLLFSTK_	TGME49_236040-t26_1-p1	fructose-1,6-bisphosphate aldolase GN=TGME49_236040	2	412.232	0.24066	0.022301	75.213	1
341	DLNKSCADLLTK	12	malon(K)	_DLNK(ma)SCADLLTK_	TGME49_263300-t26_1-p1	eukaryotic porin protein GN=TGME49_263300	2	732.356	0.4515	0.026336	42.947	1
342	DLVVLAVEK	9	Unmodified	_DLVVLAVEK_	TGME49_258150-t26_1-p1	proteasome subunit alpha type 7, putative GN=TGME49_258150	2	493.3	0.82969	0.026395	51.436	1
343	DLYGTAMK	8	Unmodified	_DLYGTAMK_	TGME49_300140-t26_1-p1	elongation factor 1-gamma, putative GN=TGME49_300140	2	449.721	-0.35398	0.026702	63.673	1
344	DNEAFYVK	8	Unmodified	_DNEAFYVK_	TGME49_232250-t26_1-p1	catalase GN=TGME49_232250	2	493.235	-0.40369	0.013756	73.665	1
345	DNEAFYVK	8	Unmodified	_DNEAFYVK_	TGME49_232250-t26_1-p1	catalase GN=TGME49_232250	2	493.235	-0.13913	0.0083536	84.498	1
346	DNIQGITK	8	Unmodified	_DNIQGITK_	TGME49_239260-t26_1-p1	histone H4 GN=TGME49_239260	2	444.743	-0.17781	8.3241e-06	117.81	1
347	DNIQGITKPAIR	12	Unmodified	_DNIQGITKPAIR_	TGME49_239260-t26_1-p1	histone H4 GN=TGME49_239260	3	442.589		2.6013e-10	68.676	1
348	DNIQGITKPAIR	12	Unmodified	_DNIQGITKPAIR_	TGME49_239260-t26_1-p1	histone H4 GN=TGME49_239260	3	442.589	1.1709	0.0049524	55.04	1
349	DNIQGITKPAIR	12	Unmodified	_DNIQGITKPAIR_	TGME49_239260-t26_1-p1	histone H4 GN=TGME49_239260	3	442.589	0.14719	0.00069831	72.29	1
350	DNIQGITKPAIR	12	Unmodified	_DNIQGITKPAIR_	TGME49_239260-t26_1-p1	histone H4 GN=TGME49_239260	2	663.38	0.031387	0.00014604	80.69	1
351	DNIQGITKPAIR	12	malon(K)	_DNIQGITK(ma)PAIR_	TGME49_239260-t26_1-p1	histone H4 GN=TGME49_239260	2	706.381	1.041	0.016512	46.318	1
352	DNMEVNQAER	10	Unmodified	_DNMEVNQAER_	TGME49_204050-t26_1-p1	subtilisin SUB1 GN=TGME49_204050	2	603.264	-0.074801	0.0013215	73.632	1
353	DNMEVNQAER	10	Unmodified	_DNMEVNQAER_	TGME49_204050-t26_1-p1	subtilisin SUB1 GN=TGME49_204050	2	603.264	-0.2372	5.3614e-07	107.06	1
354	DNVDVEIQR	9	Unmodified	_DNVDVEIQR_	TGME49_214320-t26_1-p1	facilitative glucose transporter GT1 GN=TGME49_214320	2	544.273		2.0011e-47	128.6	1
355	DNVHYVYICK	10	Unmodified	_DNVHYVYICK_	TGME49_310070-t26_1-p1	methyltransferase, putative GN=TGME49_310070	3	437.545	-0.33534	0.00065684	58.699	1
356	DNVQNTGKGCCFVK	14	malon(K)	_DNVQNTGK(ma)GCCFVK_	TGME49_321500-t26_1-p1	RNA recognition motif-containing protein GN=TGME49_321500	2	856.872	-0.25941	1.7885e-12	99.344	1
357	DNVQNTGKGCCFVK	14	malon(K)	_DNVQNTGK(ma)GCCFVK_	TGME49_321500-t26_1-p1	RNA recognition motif-containing protein GN=TGME49_321500	2	856.872	-0.64023	0.00026352	66.436	1
358	DPCQDLLAK	9	Unmodified	_DPCQDLLAK_	TGME49_251690-t26_1-p1	seryl-tRNA synthetase, cytoplasmic, putative GN=TGME49_251690	2	530.261	-0.85453	0.0034949	83.869	1
359	DPCQDLLAK	9	Unmodified	_DPCQDLLAK_	TGME49_251690-t26_1-p1	seryl-tRNA synthetase, cytoplasmic, putative GN=TGME49_251690	2	530.261	-0.3948	0.00036326	104.22	1
360	DPEEIPWADK	10	Unmodified	_DPEEIPWADK_	TGME49_269190-t26_1-p1	glyceraldehyde-3-phosphate dehydrogenase GAPDH2 GN=TGME49_269190	2	600.283	0.32942	0.003612	64.82	1
361	DPGYQAPIDESLVK	14	Unmodified	_DPGYQAPIDESLVK_	TGME49_221380-t26_1-p1	alba 1 GN=TGME49_221380	2	766.386	-1.4951	1.7973e-06	81.632	1
362	DPKEETTK	8	Unmodified	_DPKEETTK_	TGME49_316340-t26_1-p1	Inner membrane complex protein 22(predict) GN=TGME49_316340	2	474.238	0.197	0.0063721	100.02	1
363	DPKEETTK	8	Unmodified	_DPKEETTK_	TGME49_316340-t26_1-p1	Inner membrane complex protein 22(predict) GN=TGME49_316340	2	474.238	0.027364	0.020524	76.064	1
364	DPKEETTK	8	Unmodified	_DPKEETTK_	TGME49_316340-t26_1-p1	Inner membrane complex protein 22(predict) GN=TGME49_316340	2	474.238	0.53386	0.012697	88.819	1
365	DPVTGQLPYK	10	Unmodified	_DPVTGQLPYK_	TGME49_274060-t26_1-p1	2-oxoglutarate/malate translocase OMT GN=TGME49_274060	2	559.298		0.0085387	32.731	1
366	DQVAFLQQYGHA	12	Unmodified	_DQVAFLQQYGHA_	TGME49_292130-t26_1-p1	ribosomal protein RPL13A GN=TGME49_292130	2	688.833	0.62492	0.002649	59.367	1
367	DQYGHPHTTLDFSR	14	Unmodified	_DQYGHPHTTLDFSR_	TGME49_258410-t26_1-p1	photosensitized INA-labeled protein PHIL1 GN=TGME49_258410	3	558.594	-0.81936	2.2721e-06	71.513	1
368	DREAFESHR	9	Unmodified	_DREAFESHR_	TGME49_232410-t26_1-p1	PDI family protein GN=TGME49_232410	3	382.848	0.39686	0.030086	23.378	1
369	DRPHPAGVQLLR	12	Unmodified	_DRPHPAGVQLLR_	TGME49_212250-t26_1-p1	XPG N-terminal domain-containing protein GN=TGME49_212250	3	453.593	-0.72545	0.0016536	67.879	1
370	DRPHPAGVQLLR	12	Unmodified	_DRPHPAGVQLLR_	TGME49_212250-t26_1-p1	XPG N-terminal domain-containing protein GN=TGME49_212250	3	453.593	-0.25046	0.0034149	61.235	1
371	DSAALTAMLK	10	Unmodified	_DSAALTAMLK_	TGME49_214290-t26_1-p1	DJ-1 family protein GN=TGME49_214290	2	510.773	-0.038597	0.0013326	73.499	1
372	DSATGTGKGCAFVK	14	malon(K)	_DSATGTGK(ma)GCAFVK_	TGME49_268200-t26_1-p1	RNA recognition motif-containing protein GN=TGME49_268200	2	742.838	0.35804	1.4086e-05	79.346	1
373	DSATGTGKGCAFVK	14	malon(K)	_DSATGTGK(ma)GCAFVK_	TGME49_268200-t26_1-p1	RNA recognition motif-containing protein GN=TGME49_268200	2	742.838	0.035563	0.00054085	60.246	1
374	DSEGNLDEVATQVK	14	Unmodified	_DSEGNLDEVATQVK_	TGME49_251810-t26_1-p1	translation initiation factor eIF-5A, putative GN=TGME49_251810	2	752.86	-0.26702	5.4111e-13	101.2	1
375	DSEGNLDEVATQVK	14	Unmodified	_DSEGNLDEVATQVK_	TGME49_251810-t26_1-p1	translation initiation factor eIF-5A, putative GN=TGME49_251810	2	752.86	-0.2421	2.4678e-34	143.94	1
376	DSEGNLDEVATQVK	14	Unmodified	_DSEGNLDEVATQVK_	TGME49_251810-t26_1-p1	translation initiation factor eIF-5A, putative GN=TGME49_251810	3	502.242	-0.30104	0.030843	13.791	1
377	DSLTLEETHR	10	Unmodified	_DSLTLEETHR_	TGME49_288360-t26_1-p1	tryptophanyl-tRNA synthetase (TrpRS2) GN=TGME49_288360	3	400.867	-0.034988	0.00033899	66.056	1
378	DSLTLEETHR	10	Unmodified	_DSLTLEETHR_	TGME49_288360-t26_1-p1	tryptophanyl-tRNA synthetase (TrpRS2) GN=TGME49_288360	2	600.796	0.58091	0.017907	47.302	1
379	DSQTVTCAYGSASNADVHR	19	Unmodified	_DSQTVTCAYGSASNADVHR_	TGME49_308840-t26_1-p1	SAG-related sequence SRS51 GN=TGME49_308840	3	680.301	-0.37975	6.818e-31	113.86	1
380	DSQTVTCAYGSASNADVHR	19	Unmodified	_DSQTVTCAYGSASNADVHR_	TGME49_308840-t26_1-p1	SAG-related sequence SRS51 GN=TGME49_308840	3	680.301	-0.099041	4.5814e-56	149.52	1
381	DSQTVTCAYGSASNADVHR	19	Unmodified	_DSQTVTCAYGSASNADVHR_	TGME49_308840-t26_1-p1	SAG-related sequence SRS51 GN=TGME49_308840	2	1019.95	-0.49994	0.0101	28.748	1
382	DSSLVAPSTSIGAAVR	16	Unmodified	_DSSLVAPSTSIGAAVR_	TGME49_231960-t26_1-p1	omega secalin, putative GN=TGME49_231960	2	765.91	0.39002	0.014013	32.152	1
383	DSSLVQVLNR	10	Unmodified	_DSSLVQVLNR_	TGME49_269980-t26_1-p1	preprotein translocase Sec61, putative GN=TGME49_269980	2	565.812	-0.89152	0.0023586	68.657	1
384	DSTLIMQLLR	10	Oxidation (M)	_DSTLIM(ox)QLLR_	TGME49_263090-t26_1-p1	14-3-3 protein GN=TGME49_263090	2	603.332	-0.31575	0.0016236	63.216	1
385	DSVTYTEHAR	10	Unmodified	_DSVTYTEHAR_	TGME49_239260-t26_1-p1	histone H4 GN=TGME49_239260	2	589.775	-0.58907	0.0013326	73.499	1
386	DSVTYTEHAR	10	Unmodified	_DSVTYTEHAR_	TGME49_239260-t26_1-p1	histone H4 GN=TGME49_239260	2	589.775	0.24063	3.8142e-07	109.79	1
387	DSVVPEEWK	9	Unmodified	_DSVVPEEWK_	TGME49_231640-t26_1-p1	alveolin domain containing intermediate filament IMC1 GN=TGME49_231640	2	544.767	0.39788	0.0055557	74.165	1
388	DSVVPEEWK	9	Unmodified	_DSVVPEEWK_	TGME49_231640-t26_1-p1	alveolin domain containing intermediate filament IMC1 GN=TGME49_231640	2	544.767	-0.18009	0.005763	73.233	1
389	DSWVVLLGTR	10	Unmodified	_DSWVVLLGTR_	TGME49_290890-t26_1-p1	carbonyl reductase 1, putative GN=TGME49_290890	2	573.319	-0.65331	0.017907	47.302	1
390	DTFDLSK	7	Unmodified	_DTFDLSK_	TGME49_235470-t26_1-p1	myosin A GN=TGME49_235470	2	413.203	0.1553	0.017989	91.626	1
392	DTQILLDMQNR	11	Unmodified	_DTQILLDMQNR_	TGME49_201680-t26_1-p1	eukaryotic initiation factor-3 subunit 10, putative GN=TGME49_201680	2	673.84	0.46674	0.0073383	51.286	1
393	DVDHLVVAK	9	Unmodified	_DVDHLVVAK_	TGME49_211680-t26_1-p1	protein disulfide isomerase GN=TGME49_211680	2	498.28	0.28429	0.0010832	99.688	1
394	DVDLVMSQVECSR	13	Unmodified	_DVDLVMSQVECSR_	TGME49_205558-t26_1-p1	NAC domain-containing protein GN=TGME49_205558	2	769.353	0.48895	0.00047754	65.043	1
395	DVDLVMSQVECSR	13	Unmodified	_DVDLVMSQVECSR_	TGME49_205558-t26_1-p1	NAC domain-containing protein GN=TGME49_205558	2	769.353	-0.16173	0.0009904	56.569	1
396	DVEAVCNPIISK	12	Unmodified	_DVEAVCNPIISK_	TGME49_311720-t26_1-p1	chaperonin protein BiP GN=TGME49_311720	2	672.845	0.97536	0.0026721	59.227	1
397	DVEAVCNPIISK	12	Unmodified	_DVEAVCNPIISK_	TGME49_311720-t26_1-p1	chaperonin protein BiP GN=TGME49_311720	2	672.845	0.83936	0.0037722	52.576	1
398	DVGLGFQTPR	10	Unmodified	_DVGLGFQTPR_	TGME49_226970-t26_1-p1	ribosomal protein RPS11 GN=TGME49_226970	2	545.288	-0.063758	0.00032331	88.056	1
399	DVKPHNVMIDHSK	13	Unmodified	_DVKPHNVMIDHSK_	TGME49_263070-t26_1-p1	CMGC kinase, CK2 family GN=TGME49_263070	3	507.261	-0.39108	0.0019888	51.03	1
400	DVLLNQLSLHALK	13	Unmodified	_DVLLNQLSLHALK_	TGME49_223270-t26_1-p1	hypothetical protein GN=TGME49_223270	3	488.624	0.49774	0.017989	20.585	1
401	DVNAAVATIKTK	12	malon(K)	_DVNAAVATIK(ma)TK_	TGME49_316400-t26_1-p1	alpha tubulin TUBA1 GN=TGME49_316400	2	658.856	-0.27056	0.0075962	55.011	1
402	DVQATVIGTHGDCMVPLVR	19	Oxidation (M)	_DVQATVIGTHGDCM(ox)VPLVR_	TGME49_232350-t26_1-p1	lactate dehydrogenase LDH1 GN=TGME49_232350	3	695.347	-0.54334	1.6226e-06	45.347	1
403	DVTEAKGR	8	malon(K)	_DVTEAK(ma)GR_	TGME49_313640-t26_1-p1	Putative transmembrane protein(predict) GN=TGME49_313640	2	481.233	0.48532	0.021931	80.688	1
404	DVTETATEVK	10	Unmodified	_DVTETATEVK_	TGME49_229000-t26_1-p1	kelch repeat-containing protein GN=TGME49_229000	2	546.775	0.0195	0.002979	66.758	1
405	DYAEALDSK	9	Unmodified	_DYAEALDSK_	TGME49_290670-t26_1-p1	leucyl aminopeptidase LAP GN=TGME49_290670	2	506.235	0.16615	0.01531	59.067	1
406	DYASSTSVTAVLAK	14	Unmodified	_DYASSTSVTAVLAK_	TGME49_231850-t26_1-p1	serine-threonine phosophatase 2C (PP2C) GN=TGME49_231850	2	706.867	0.78119	0.0014946	47.037	1
407	DYASSTSVTAVLAK	14	Unmodified	_DYASSTSVTAVLAK_	TGME49_231850-t26_1-p1	serine-threonine phosophatase 2C (PP2C) GN=TGME49_231850	2	706.867	0.31651	0.00045587	52.527	1
408	DYESLVR	7	Unmodified	_DYESLVR_	TGME49_294620-t26_1-p1	eukaryotic initiation factor-3, subunit 8, putative GN=TGME49_294620	2	441.222	0.070325	0.01974	76.847	1
409	EAADLAAR	8	Unmodified	_EAADLAAR_	TGME49_313080-t26_1-p1	Putative transmembrane protein(predict) GN=TGME49_313080	2	408.714	-0.55994	0.030933	60.91	1
410	EACSSGVNICIKK	13	malon(K)	_EACSSGVNICIK(ma)K_	TGME49_239620-t26_1-p1	5'-nucleotidase, C-terminal domain-containing protein GN=TGME49_239620	2	776.361	-1.1608	6.5662e-05	73.834	1
411	EACSSGVNICIKK	13	malon(K)	_EACSSGVNICIK(ma)K_	TGME49_239620-t26_1-p1	5'-nucleotidase, C-terminal domain-containing protein GN=TGME49_239620	2	776.361	-0.68896	0.00058383	58.885	1
412	EAEDLAEK	8	Unmodified	_EAEDLAEK_	TGME49_223940-t26_1-p1	GAP45 GN=TGME49_223940	2	452.717	0.022998	0.01238	76.064	1
413	EAEELVER	8	Unmodified	_EAEELVER_	TGME49_215980-t26_1-p1	Putative transmembrane protein(predict) GN=TGME49_215980	2	487.743	-0.45036	0.004274	99.136	1
414	EAEGEVDETGVDPK	14	Unmodified	_EAEGEVDETGVDPK_	TGME49_205558-t26_1-p1	NAC domain-containing protein GN=TGME49_205558	2	737.831	-0.19117	4.7667e-05	69.92	1
415	EAFESHR	7	Unmodified	_EAFESHR_	TGME49_232410-t26_1-p1	PDI family protein GN=TGME49_232410	2	438.204	0.062258	3.7913e-05	121.52	1
416	EAFPAESK	8	Unmodified	_EAFPAESK_	TGME49_233460-t26_1-p1	SAG-related sequence SRS29B GN=TGME49_233460	2	439.716	0.43781	0.0091809	81.642	1
417	EALEALTK	8	Unmodified	_EALEALTK_	TGME49_216450-t26_1-p1	peptidase, T1 family protein GN=TGME49_216450	2	437.748	-0.41156	0.010028	80.165	1
418	EAQFLPICSGLEEGDR	16	Unmodified	_EAQFLPICSGLEEGDR_	TGME49_232410-t26_1-p1	PDI family protein GN=TGME49_232410	2	910.928	0.3657	0.00013288	47.548	1
419	EAQFLPICSGLEEGDR	16	Unmodified	_EAQFLPICSGLEEGDR_	TGME49_232410-t26_1-p1	PDI family protein GN=TGME49_232410	2	910.928	0.18511	0.00051358	44.391	1
420	EASVYNTYTLPK	12	Unmodified	_EASVYNTYTLPK_	TGME49_243570-t26_1-p1	ribosomal protein RPS26 GN=TGME49_243570	2	693.351	0.20642	0.023183	36.32	1
421	EAVITVPAYFNDSQR	15	Unmodified	_EAVITVPAYFNDSQR_	TGME49_273760-t26_1-p1	heat shock protein HSP70 GN=TGME49_273760	2	855.428	0.33362	0.00017157	51.771	1
422	EAVITVPAYFNDSQR	15	Unmodified	_EAVITVPAYFNDSQR_	TGME49_273760-t26_1-p1	heat shock protein HSP70 GN=TGME49_273760	2	855.428	0.18085	5.0089e-13	94.487	1
425	ECEGEKAEEHK	11	malon(K)	_ECEGEK(ma)AEEHK_	TGME49_321520-t26_1-p1	CS domain-containing protein(predict) GN=TGME49_321520	3	477.861	-0.79763	0.00086669	51.726	1
426	ECEGEKAEEHK	11	malon(K)	_ECEGEK(ma)AEEHK_	TGME49_321520-t26_1-p1	CS domain-containing protein(predict) GN=TGME49_321520	2	716.288	-0.26472	2.2229e-10	119.39	1
427	ECGDVVR	7	Unmodified	_ECGDVVR_	TGME49_262620-t26_1-p1	RNA recognition motif-containing protein GN=TGME49_262620	2	417.692	-0.13342	0.02712	72.138	1
428	ECLASSILK	9	Unmodified	_ECLASSILK_	TGME49_290670-t26_1-p1	leucyl aminopeptidase LAP GN=TGME49_290670	2	510.773		0.014322	37.344	1
429	ECPSGKNYLR	10	malon(K)	_ECPSGK(ma)NYLR_	TGME49_309210-t26_1-p1	peroxiredoxin 6, putative GN=TGME49_309210	2	655.296	-0.27463	0.015013	58.172	1
430	ECSHYTYNVK	10	Unmodified	_ECSHYTYNVK_	TGME49_208030-t26_1-p1	microneme protein MIC4 GN=TGME49_208030	3	434.192	-0.58982	0.0095091	31.286	1
431	EDAANNFAR	9	Unmodified	_EDAANNFAR_	TGME49_316400-t26_1-p1	alpha tubulin TUBA1 GN=TGME49_316400	2	504.231	0.42892	0.0041562	80.455	1
432	EDATEFLNEWK	11	Unmodified	_EDATEFLNEWK_	TGME49_244560-t26_1-p1	heat shock protein 90, putative GN=TGME49_244560	2	691.317	0.51147	0.026971	37.968	1
433	EEAAASEPQVEAEAK	15	Unmodified	_EEAAASEPQVEAEAK_	TGME49_235540-t26_1-p1	eukaryotic initiation factor-2 beta, putative GN=TGME49_235540	2	779.865	-0.25248	0.00013054	55.66	1
434	EEEDEKVGDEDAKDEEKNEEGEADEPEEK	29	Unmodified	_EEEDEKVGDEDAKDEEKNEEGEADEPEEK_	TGME49_244560-t26_1-p1	heat shock protein 90, putative GN=TGME49_244560	5	670.879	0.59906	0.019971	14.351	1
435	EEEDEKVGDEDAKDEEKNEEGEADEPEEK	29	Unmodified	_EEEDEKVGDEDAKDEEKNEEGEADEPEEK_	TGME49_244560-t26_1-p1	heat shock protein 90, putative GN=TGME49_244560	4	838.347	-0.18786	1.6012e-57	120.13	1
436	EEEDEKVGDEDAKDEEKNEEGEADEPEEK	29	Unmodified	_EEEDEKVGDEDAKDEEKNEEGEADEPEEK_	TGME49_244560-t26_1-p1	heat shock protein 90, putative GN=TGME49_244560	4	838.347	-0.010616	1.1356e-28	77.63	1
437	EEELIGYCR	9	Unmodified	_EEELIGYCR_	TGME49_308090-t26_1-p1	rhoptry protein ROP5 GN=TGME49_308090	2	584.769	-0.75146	0.0029339	87.639	1
438	EELQNVVSAQR	11	Unmodified	_EELQNVVSAQR_	TGME49_238250-t26_1-p1	ribosomal protein RPL36 GN=TGME49_238250	2	636.831	0.027973	0.00062666	75.819	1
439	EEMINELVQR	10	Unmodified	_EEMINELVQR_	TGME49_314810-t26_1-p1	ribosomal protein RPL7 GN=TGME49_314810	2	630.816	0.82316	0.025291	51.276	1
440	EEMINELVQR	10	Unmodified	_EEMINELVQR_	TGME49_314810-t26_1-p1	ribosomal protein RPL7 GN=TGME49_314810	2	630.816	-0.14443	0.0012196	74.841	1
441	EEVAGSSNLLK	11	Unmodified	_EEVAGSSNLLK_	TGME49_256760-t26_1-p1	pyruvate kinase PyK1 GN=TGME49_256760	2	573.804	-0.51291	0.0076752	50.354	1
442	EEYDESGPSIVHR	13	Unmodified	_EEYDESGPSIVHR_	TGME49_209030-t26_1-p1	actin ACT1 GN=TGME49_209030	3	506.567	-0.44353	6.1333e-10	94.122	1
443	EEYDESGPSIVHR	13	Unmodified	_EEYDESGPSIVHR_	TGME49_209030-t26_1-p1	actin ACT1 GN=TGME49_209030	2	759.347	0.088631	0.00036554	66.989	1
444	EEYDESGPSIVHR	13	Unmodified	_EEYDESGPSIVHR_	TGME49_209030-t26_1-p1	actin ACT1 GN=TGME49_209030	3	506.567	0.46209	2.689e-08	89.43	1
445	EEYDESGPSIVHR	13	Unmodified	_EEYDESGPSIVHR_	TGME49_209030-t26_1-p1	actin ACT1 GN=TGME49_209030	2	759.347	0.019284	5.0654e-05	77.894	1
446	EFADEKDEGVLER	13	Unmodified	_EFADEKDEGVLER_	TGME49_216670-t26_1-p1	FUSE-binding protein 2 / KH-type splicing regulatory protein GN=TGME49_216670	3	512.911	0.80565	0.0007029	65.043	1
447	EFAGAALQAPR	11	Unmodified	_EFAGAALQAPR_	TGME49_225160-t26_1-p1	Putative transmembrane protein(predict) GN=TGME49_225160	2	565.801	0.40664	0.026971	37.968	1
448	EFAGAALQAPR	11	Unmodified	_EFAGAALQAPR_	TGME49_225160-t26_1-p1	Putative transmembrane protein(predict) GN=TGME49_225160	2	565.801	0.33494	0.0028137	64.82	1
449	EFGISASSCK	10	Unmodified	_EFGISASSCK_	TGME49_319560-t26_1-p1	microneme protein MIC3 GN=TGME49_319560	2	543.25	-0.19557	0.00058149	82.417	1
450	EFIVGCTQEGK	11	Unmodified	_EFIVGCTQEGK_	TGME49_308840-t26_1-p1	SAG-related sequence SRS51 GN=TGME49_308840	2	634.303	-0.14056	0.028601	48.284	1
451	EFIVGCTQEGK	11	Unmodified	_EFIVGCTQEGK_	TGME49_308840-t26_1-p1	SAG-related sequence SRS51 GN=TGME49_308840	2	634.303	0.26276	0.0023978	66.267	1
452	EFIVGCTQEGK	11	Unmodified	_EFIVGCTQEGK_	TGME49_308840-t26_1-p1	SAG-related sequence SRS51 GN=TGME49_308840	2	634.303		0.0042544	35.677	1
453	EFTGLVDCLGK	11	Unmodified	_EFTGLVDCLGK_	TGME49_249900-t26_1-p1	adenine nucleotide translocator, putative GN=TGME49_249900	2	619.808	-0.021685	0.0073383	51.286	1
454	EFTSVENFK	9	Unmodified	_EFTSVENFK_	TGME49_316310-t26_1-p1	superoxide dismutase GN=TGME49_316310	2	550.767	-0.028379	0.0081365	68.456	1
455	EFTSVENFKDEFSK	14	Unmodified	_EFTSVENFKDEFSK_	TGME49_316310-t26_1-p1	superoxide dismutase GN=TGME49_316310	3	569.602	0.79602	0.0003191	61.409	1
456	EGTASTEPTCR	11	Unmodified	_EGTASTEPTCR_	TGME49_262620-t26_1-p1	RNA recognition motif-containing protein GN=TGME49_262620	2	604.764	-0.078346	0.0069913	52.247	1
457	EGTASTEPTCR	11	Unmodified	_EGTASTEPTCR_	TGME49_262620-t26_1-p1	RNA recognition motif-containing protein GN=TGME49_262620	2	604.764	-0.2608	0.0069913	52.247	1
458	EGVLCEENMR	10	Unmodified	_EGVLCEENMR_	TGME49_205470-t26_1-p1	translation elongation factor 2 family protein, putative GN=TGME49_205470	2	618.771	-0.028094	0.014378	48.981	1
459	EGVVGGVR	8	Unmodified	_EGVVGGVR_	TGME49_309590-t26_1-p1	rhoptry protein ROP1 GN=TGME49_309590	2	386.719	1.2503	0.014429	72.492	1
460	EGVVGGVR	8	Unmodified	_EGVVGGVR_	TGME49_309590-t26_1-p1	rhoptry protein ROP1 GN=TGME49_309590	2	386.719	0.58533	0.0037603	100.19	1
461	EGVVGGVR	8	Unmodified	_EGVVGGVR_	TGME49_309590-t26_1-p1	rhoptry protein ROP1 GN=TGME49_309590	2	386.719	0.79448	0.0049268	97.798	1
462	EHASSLELVHIIK	13	Unmodified	_EHASSLELVHIIK_	TGME49_243710-t26_1-p1	t-complex protein beta subunit GN=TGME49_243710	3	492.612	-0.16354	0.022115	18.73	1
463	EHCNSAFQWASK	12	Unmodified	_EHCNSAFQWASK_	TGME49_205470-t26_1-p1	translation elongation factor 2 family protein, putative GN=TGME49_205470	3	488.882	-0.31591	2.2747e-12	109.16	1
464	EHEGNEKTEPCSEYR	15	malon(K)	_EHEGNEK(ma)TEPCSEYR_	TGME49_289000-t26_1-p1	hypothetical protein GN=TGME49_289000	3	650.931	0.080822	1.1738e-05	58.817	1
465	EHEGNEKTEPCSEYR	15	malon(K)	_EHEGNEK(ma)TEPCSEYR_	TGME49_289000-t26_1-p1	hypothetical protein GN=TGME49_289000	3	650.931	-0.079432	1.4662e-09	83.692	1
466	EHGAVQINVGQVDEHGR	17	Unmodified	_EHGAVQINVGQVDEHGR_	TGME49_259240-t26_1-p1	ribosomal protein RPS21 GN=TGME49_259240	3	615.638	-0.48916	1.6662e-09	72.433	1
467	EHGIPLLDVTDSK	13	Unmodified	_EHGIPLLDVTDSK_	TGME49_205340-t26_1-p1	ribosomal protein RPS12 GN=TGME49_205340	3	475.252	0.12646	0.0021147	35.3	1
468	EHGIPLLDVTDSK	13	Unmodified	_EHGIPLLDVTDSK_	TGME49_205340-t26_1-p1	ribosomal protein RPS12 GN=TGME49_205340	2	712.375		0.001605	36.572	1
469	EHGIPLLDVTDSK	13	Unmodified	_EHGIPLLDVTDSK_	TGME49_205340-t26_1-p1	ribosomal protein RPS12 GN=TGME49_205340	3	475.252	0.90755	5.0457e-05	65.043	1
470	EIAEAYLGK	9	Unmodified	_EIAEAYLGK_	TGME49_273760-t26_1-p1	heat shock protein HSP70 GN=TGME49_273760	2	497.266	0.29265	0.0053877	74.92	1
471	EIAQDFK	7	Unmodified	_EIAQDFK_	TGME49_261240-t26_1-p1	histone H3 GN=TGME49_261240	2	425.719	-0.61324	0.014072	80.462	1
472	EIAQDFK	7	Unmodified	_EIAQDFK_	TGME49_261240-t26_1-p1	histone H3 GN=TGME49_261240	2	425.719	-0.68606	0.014072	80.462	1
473	EIFEESLK	8	Unmodified	_EIFEESLK_	TGME49_242070-t26_1-p1	cAMP-dependent protein kinase regulatory subunit GN=TGME49_242070	2	497.758	-0.72176	0.012143	76.478	1
474	EIGQNIKK	8	malon(K)	_EIGQNIK(ma)K_	TGME49_232350-t26_1-p1	lactate dehydrogenase LDH1 GN=TGME49_232350	2	508.275	0.4479	0.018718	63.534	1
475	EIGQNIKK	8	malon(K)	_EIGQNIK(ma)K_	TGME49_232350-t26_1-p1	lactate dehydrogenase LDH1 GN=TGME49_232350	2	508.275	0.44192	0.011559	70.256	1
476	EILESLLR	8	Unmodified	_EILESLLR_	TGME49_223270-t26_1-p1	hypothetical protein GN=TGME49_223270	2	486.79	-1.4097	0.012869	75.213	1
477	EILESLLR	8	Unmodified	_EILESLLR_	TGME49_223270-t26_1-p1	hypothetical protein GN=TGME49_223270	2	486.79	-0.89287	0.013989	73.26	1
478	EIMGNPKNIR	10	malon(K)	_EIMGNPK(ma)NIR_	TGME49_205470-t26_1-p1	translation elongation factor 2 family protein, putative GN=TGME49_205470	2	629.316	-0.12052	0.028049	51.286	1
479	EIQTAVR	7	Unmodified	_EIQTAVR_	TGME49_251870-t26_1-p1	histone H2Bb GN=TGME49_251870	2	408.732	0.45527	0.011675	83.614	1
480	EIQTAVR	7	Unmodified	_EIQTAVR_	TGME49_251870-t26_1-p1	histone H2Bb GN=TGME49_251870	2	408.732	0.89315	0.023551	74.415	1
481	EIVDLSLDR	9	Unmodified	_EIVDLSLDR_	TGME49_316400-t26_1-p1	alpha tubulin TUBA1 GN=TGME49_316400	2	530.288	-0.31461	0.0064223	70.908	1
482	EIVDLSLDR	9	Unmodified	_EIVDLSLDR_	TGME49_316400-t26_1-p1	alpha tubulin TUBA1 GN=TGME49_316400	2	530.288	0.47544	0.0029091	87.806	1
483	EIVHVQGGQCGNQIGAK	17	Unmodified	_EIVHVQGGQCGNQIGAK_	TGME49_266960-t26_1-p1	beta tubulin GN=TGME49_266960	3	598.969	-0.57189	1.2362e-18	103.79	1
484	EKAEAAVHASQK	12	malon(K)	_EK(ma)AEAAVHASQK_	TGME49_218000-t26_1-p1	GATA-type domain-containing protein(predict) GN=TGME49_218000	2	677.834	0.083348	0.00039314	78.814	1
485	EKAEAAVHASQK	12	malon(K)	_EK(ma)AEAAVHASQK_	TGME49_218000-t26_1-p1	GATA-type domain-containing protein(predict) GN=TGME49_218000	2	677.834	0.30795	0.0044385	63.185	1
486	EKAEAAVHASQK	12	malon(K)	_EK(ma)AEAAVHASQK_	TGME49_218000-t26_1-p1	GATA-type domain-containing protein(predict) GN=TGME49_218000	2	677.834	-0.022722	6.681e-07	92.939	1
487	EKAEAAVHASQK	12	malon(K)	_EK(ma)AEAAVHASQK_	TGME49_218000-t26_1-p1	GATA-type domain-containing protein(predict) GN=TGME49_218000	2	677.834	0.48138	0.0078702	54.276	1
488	EKAQAHLTNGAK	12	malon(K)	_EK(ma)AQAHLTNGAK_	TGME49_289690-t26_1-p1	glyceraldehyde-3-phosphate dehydrogenase GAPDH1 GN=TGME49_289690	2	677.341	0.042547	0.0047748	62.357	1
489	EKDGAGASGAAGR	13	malon(K)	_EK(ma)DGAGASGAAGR_	TGME49_228120-t26_1-p1	Chloroquine resistance marker(predict) GN=TGME49_228120	2	616.779	-0.70065	0.0028202	52.569	1
490	EKDLQTLR	8	malon(K)	_EK(ma)DLQTLR_	TGME49_268950-t26_1-p1	La domain protein(predict) GN=TGME49_268950	2	544.783	-0.13912	0.027628	76.282	1
491	EKHSAPTLYR	10	malon(K)	_EK(ma)HSAPTLYR_	TGME49_227390-t26_1-p1	SET domain-containing protein(predict) GN=TGME49_227390	3	429.882	-0.66303	0.0010993	55.258	1
492	EKTGDRPGPR	10	malon(K)	_EK(ma)TGDRPGPR_	TGME49_227100-t26_1-p1	Glutaredoxin domain-containing protein(predict) GN=TGME49_227100	3	400.199	-0.34489	0.022791	40.377	1
494	ELADVVLYDVVK	12	Unmodified	_ELADVVLYDVVK_	TGME49_232350-t26_1-p1	lactate dehydrogenase LDH1 GN=TGME49_232350	2	681.879	-0.16281	0.017895	38.14	1
495	ELAENAR	7	Unmodified	_ELAENAR_	TGME49_236040-t26_1-p1	fructose-1,6-bisphosphate aldolase GN=TGME49_236040	2	401.706	0.31381	0.0036826	110.63	1
496	ELAQQIQK	8	Unmodified	_ELAQQIQK_	TGME49_250770-t26_1-p1	eukaryotic initiation factor-4A, putative GN=TGME49_250770	2	479.272	-0.2371	0.0080362	86.472	1
497	ELAQQIQK	8	Unmodified	_ELAQQIQK_	TGME49_250770-t26_1-p1	eukaryotic initiation factor-4A, putative GN=TGME49_250770	2	479.272	0.49344	0.00035829	113.5	1
498	ELAQQIQK	8	Unmodified	_ELAQQIQK_	TGME49_250770-t26_1-p1	eukaryotic initiation factor-4A, putative GN=TGME49_250770	2	479.272	0.48994	0.0075823	89.296	1
499	ELAVDPDFVR	10	Unmodified	_ELAVDPDFVR_	TGME49_215430-t26_1-p1	Putative transmembrane protein(predict) GN=TGME49_215430	2	580.801	-0.80276	0.013359	50.194	1
500	ELDSIHTVEDESLK	14	Unmodified	_ELDSIHTVEDESLK_	TGME49_279390-t26_1-p1	proliferation-associated protein 2G4, putative GN=TGME49_279390	2	807.896	0.95436	0.0084869	36.944	1
501	ELEAIDAR	8	Unmodified	_ELEAIDAR_	TGME49_232440-t26_1-p1	Brf1p family coiled coil protein GN=TGME49_232440	2	458.74	0.3194	0.022079	66.692	1
502	ELEDGEDIQQK	11	Unmodified	_ELEDGEDIQQK_	TGME49_219540-t26_1-p1	cytosolic tRNA-Ala synthetase GN=TGME49_219540	2	652.304	-1.161	0.0069913	52.247	1
503	ELEELTEK	8	Unmodified	_ELEELTEK_	TGME49_228170-t26_1-p1	inner membrane complex protein IMC2A GN=TGME49_228170	2	495.753	-0.21836	0.0069438	93.267	1
504	ELEQEEDEAK	10	Unmodified	_ELEQEEDEAK_	TGME49_244560-t26_1-p1	heat shock protein 90, putative GN=TGME49_244560	2	610.27	-0.14767	0.00013527	92.239	1
505	ELESEDPDYAVR	12	Unmodified	_ELESEDPDYAVR_	TGME49_232250-t26_1-p1	catalase GN=TGME49_232250	2	711.823	0.46235	0.00052983	71.176	1
506	ELESEDPDYAVR	12	Unmodified	_ELESEDPDYAVR_	TGME49_232250-t26_1-p1	catalase GN=TGME49_232250	2	711.823	0.57268	0.0033281	55.261	1
507	ELEVSTSKFDR	11	malon(K)	_ELEVSTSK(ma)FDR_	TGME49_240600-t26_1-p1	chaperonin cpn60, putative GN=TGME49_240600	2	698.833	-0.29764	0.0074025	63.185	1
508	ELFTSLPVTFQHK	13	Unmodified	_ELFTSLPVTFQHK_	TGME49_226960-t26_1-p1	phosphofructokinase PFKII GN=TGME49_226960	3	516.28	0.93607	0.0038774	31.215	1
509	ELFTSLPVTFQHK	13	Unmodified	_ELFTSLPVTFQHK_	TGME49_226960-t26_1-p1	phosphofructokinase PFKII GN=TGME49_226960	3	516.28	0.62048	0.00063558	43.761	1
510	ELGEWAGLCK	10	Unmodified	_ELGEWAGLCK_	TGME49_205340-t26_1-p1	ribosomal protein RPS12 GN=TGME49_205340	2	581.782	-0.26878	0.012308	51.445	1
511	ELGGIVTVLAVGHYVK	16	Unmodified	_ELGGIVTVLAVGHYVK_	TGME49_201780-t26_1-p1	microneme protein MIC2 GN=TGME49_201780	3	552.322	0.89106	0.024299	15.844	1
512	ELGISAVHVK	10	Unmodified	_ELGISAVHVK_	TGME49_263700-t26_1-p1	ribosomal protein RPS14 GN=TGME49_263700	3	351.541	1.0201	0.0066371	34.755	1
513	ELISNASDALDK	12	Unmodified	_ELISNASDALDK_	TGME49_288380-t26_1-p1	heat shock protein HSP90 GN=TGME49_288380	2	638.325	-0.22794	0.00024933	77.185	1
514	ELISNAVDALEK	12	Unmodified	_ELISNAVDALEK_	TGME49_244560-t26_1-p1	heat shock protein 90, putative GN=TGME49_244560	2	651.351	-0.28706	0.0043086	49.333	1
515	ELISNAVDALEK	12	Unmodified	_ELISNAVDALEK_	TGME49_244560-t26_1-p1	heat shock protein 90, putative GN=TGME49_244560	2	651.351	-0.68509	0.0025142	60.157	1
516	ELLQEGK	7	Unmodified	_ELLQEGK_	TGME49_285980-t26_1-p1	glucosephosphate-mutase GPM1 GN=TGME49_285980	2	408.727	0.6187	0.015843	88.904	1
517	ELNAVNKEIGQR	12	malon(K)	_ELNAVNK(ma)EIGQR_	TGME49_251690-t26_1-p1	seryl-tRNA synthetase, cytoplasmic, putative GN=TGME49_251690	2	728.873	0.14124	6.6222e-06	83.692	1
518	ELQALVLGHQER	12	Unmodified	_ELQALVLGHQER_	TGME49_288360-t26_1-p1	tryptophanyl-tRNA synthetase (TrpRS2) GN=TGME49_288360	2	696.883	1.2071	0.00030046	76.073	1
519	ELQALVLGHQER	12	Unmodified	_ELQALVLGHQER_	TGME49_288360-t26_1-p1	tryptophanyl-tRNA synthetase (TrpRS2) GN=TGME49_288360	2	696.883	-0.20482	1.0609e-08	101.53	1
520	ELQALVLGHQER	12	Unmodified	_ELQALVLGHQER_	TGME49_288360-t26_1-p1	tryptophanyl-tRNA synthetase (TrpRS2) GN=TGME49_288360	3	464.925	0.15734	0.00083224	45.891	1
521	ELSKQHMQNK	10	Oxidation (M),malon(K)	_ELSK(ma)QHM(ox)QNK_	TGME49_263090-t26_1-p1	14-3-3 protein GN=TGME49_263090	2	672.814	0.56932	0.00035289	78.548	1
522	ELSKQHMQNK	10	malon(K)	_ELSK(ma)QHMQNK_	TGME49_263090-t26_1-p1	14-3-3 protein GN=TGME49_263090	2	664.817	-0.013156	6.8168e-05	99.752	1
523	ELSKQHMQNK	10	malon(K)	_ELSK(ma)QHMQNK_	TGME49_263090-t26_1-p1	14-3-3 protein GN=TGME49_263090	3	443.547	-0.23763	0.00090608	57.164	1
524	ELSTDEVQSLLDK	13	Unmodified	_ELSTDEVQSLLDK_	TGME49_278050-t26_1-p1	proteasome subunit alpha type 1, putative GN=TGME49_278050	2	738.875	0.19072	0.00014104	70.889	1
525	ELTSLAPSTMK	11	Oxidation (M)	_ELTSLAPSTM(ox)K_	TGME49_209030-t26_1-p1	actin ACT1 GN=TGME49_209030	2	597.308	-0.85472	0.0077779	42.031	1
526	ELTSLAPSTMK	11	Oxidation (M)	_ELTSLAPSTM(ox)K_	TGME49_209030-t26_1-p1	actin ACT1 GN=TGME49_209030	2	597.308	0.20272	0.0028807	51.286	1
527	ELTSLAPSTMK	11	Unmodified	_ELTSLAPSTMK_	TGME49_209030-t26_1-p1	actin ACT1 GN=TGME49_209030	2	589.31	0.37304	0.019813	42.031	1
528	ELTSLAPSTMK	11	Unmodified	_ELTSLAPSTMK_	TGME49_209030-t26_1-p1	actin ACT1 GN=TGME49_209030	2	589.31	0.95431	0.005211	57.175	1
529	ELTSLAPSTMKIK	13	malon(K)	_ELTSLAPSTMK(ma)IK_	TGME49_209030-t26_1-p1	actin ACT1 GN=TGME49_209030	2	752.9	0.60435	0.010008	45.438	1
530	ELTSVVQK	8	Unmodified	_ELTSVVQK_	TGME49_232300-t26_1-p1	ribosomal protein RPS3 GN=TGME49_232300	2	452.261	-0.15427	0.029322	61.962	1
531	ELVSCSNCTDYQAR	14	Unmodified	_ELVSCSNCTDYQAR_	TGME49_251690-t26_1-p1	seryl-tRNA synthetase, cytoplasmic, putative GN=TGME49_251690	2	851.862	-0.47228	0.0048086	41.621	1
532	ELVSCSNCTDYQAR	14	Unmodified	_ELVSCSNCTDYQAR_	TGME49_251690-t26_1-p1	seryl-tRNA synthetase, cytoplasmic, putative GN=TGME49_251690	2	851.862	0.055914	4.7667e-05	69.92	1
533	ELVTEGESIVAVHGMK	16	Unmodified	_ELVTEGESIVAVHGMK_	TGME49_256760-t26_1-p1	pyruvate kinase PyK1 GN=TGME49_256760	3	566.963	0.45424	0.031848	11.918	1
534	EMEEQLSAASR	11	Unmodified	_EMEEQLSAASR_	TGME49_295110-t26_1-p1	rhoptry protein ROP7 GN=TGME49_295110	2	625.788	-0.059951	0.0008769	72.531	1
535	EMEEQLSAASR	11	Unmodified	_EMEEQLSAASR_	TGME49_295110-t26_1-p1	rhoptry protein ROP7 GN=TGME49_295110	2	625.788	0.25255	0.0035271	62.338	1
536	EMEEQLSAASR	11	Oxidation (M)	_EM(ox)EEQLSAASR_	TGME49_295110-t26_1-p1	rhoptry protein ROP7 GN=TGME49_295110	2	633.785	0.18847	0.0072162	42.843	1
537	EMIELPLR	8	Unmodified	_EMIELPLR_	TGME49_273090-t26_1-p1	cell division protein CDC48CY GN=TGME49_273090	2	500.778	-1.336	0.026868	63.565	1
538	EMIELPLR	8	Unmodified	_EMIELPLR_	TGME49_273090-t26_1-p1	cell division protein CDC48CY GN=TGME49_273090	2	500.778	-0.086519	0.026868	63.565	1
539	EMIVGFLR	8	Unmodified	_EMIVGFLR_	TGME49_258580-t26_1-p1	rhoptry protein ROP17 GN=TGME49_258580	2	482.768	-0.32254	0.017038	69.984	1
540	EMIVGFLR	8	Unmodified	_EMIVGFLR_	TGME49_258580-t26_1-p1	rhoptry protein ROP17 GN=TGME49_258580	2	482.768	-0.1109	0.018242	69.198	1
541	EMLQALPPLR	10	Unmodified	_EMLQALPPLR_	TGME49_294200-t26_1-p1	glucose-6-phosphate 1-dehydrogenase GN=TGME49_294200	2	584.331	0.46911	0.025477	44.318	1
542	ENLFQLEQLK	10	Unmodified	_ENLFQLEQLK_	TGME49_251690-t26_1-p1	seryl-tRNA synthetase, cytoplasmic, putative GN=TGME49_251690	2	631.343	-0.073463	0.0013326	73.499	1
543	ENMYLFDVEGK	11	Unmodified	_ENMYLFDVEGK_	TGME49_300260-t26_1-p1	threonyl-tRNA synthetase family protein GN=TGME49_300260	2	672.811	0.126	0.022039	40.767	1
544	EPGAGSKVTK	10	malon(K)	_EPGAGSK(ma)VTK_	TGME49_294800-t26_1-p1	elongation factor 1-alpha (EF-1-ALPHA), putative GN=TGME49_294800	2	530.269	0.46026	0.014733	58.32	1
545	EPLETEPDEQEEVHFR	16	Unmodified	_EPLETEPDEQEEVHFR_	TGME49_203310-t26_1-p1	dense granule protein GRA7 GN=TGME49_203310	3	661.969	-0.3409	0.0021578	29.58	1
546	EPLETEPDEQEEVHFR	16	Unmodified	_EPLETEPDEQEEVHFR_	TGME49_203310-t26_1-p1	dense granule protein GRA7 GN=TGME49_203310	3	661.969	-0.1024	1.0954e-12	87.447	1
547	EPLETEPDEQEEVHFR	16	Unmodified	_EPLETEPDEQEEVHFR_	TGME49_203310-t26_1-p1	dense granule protein GRA7 GN=TGME49_203310	2	992.45	-0.34069	2.841e-06	57.973	1
548	EQATEILR	8	Unmodified	_EQATEILR_	TGME49_266640-t26_1-p1	Acetyl-coenzyme A synthetase 2, putative GN=TGME49_266640	2	480.261	-0.77192	0.014689	72.038	1
549	EQEATNILEK	10	Unmodified	_EQEATNILEK_	TGME49_242290-t26_1-p1	proteasome subunit alpha1, putative GN=TGME49_242290	2	587.801		0.0068091	37.18	1
550	EQEATNILEKMVK	13	malon(K)	_EQEATNILEK(ma)MVK_	TGME49_242290-t26_1-p1	proteasome subunit alpha1, putative GN=TGME49_242290	2	809.903	1.7871	0.0025688	54.281	1
551	EQEQAVEKPSVEGVK	15	Unmodified	_EQEQAVEKPSVEGVK_	TGME49_299050-t26_1-p1	ribosomal protein RPL17 GN=TGME49_299050	3	552.953	0.45893	0.0022779	44.16	1
552	EQIAAAAAAGSR	12	Unmodified	_EQIAAAAAAGSR_	TGME49_231140-t26_1-p1	ribosomal protein RPS25 GN=TGME49_231140	2	558.294	0.70354	0.0031117	56.569	1
553	EQIAAAAAAGSR	12	Unmodified	_EQIAAAAAAGSR_	TGME49_231140-t26_1-p1	ribosomal protein RPS25 GN=TGME49_231140	2	558.294	0.44517	0.00029277	76.24	1
554	EQIAEVEAK	9	Unmodified	_EQIAEVEAK_	TGME49_226730-t26_1-p1	aconitate hydratase ACN/IRP GN=TGME49_226730	2	508.767	1.8582	0.027968	50.353	1
555	EQIMSYVDSSVTDK	14	Unmodified	_EQIMSYVDSSVTDK_	TGME49_214220-t26_1-p1	hypothetical protein GN=TGME49_214220	2	801.372	-1.6496	0.00047734	51.771	1
556	EQLILTQQQNELR	13	Unmodified	_EQLILTQQQNELR_	TGME49_216670-t26_1-p1	FUSE-binding protein 2 / KH-type splicing regulatory protein GN=TGME49_216670	2	806.936	-1.0362	0.013299	36.944	1
557	EQPLGPPSGIPR	12	Unmodified	_EQPLGPPSGIPR_	TGME49_291960-t26_1-p1	rhoptry kinase family protein ROP40 (incomplete catalytic triad) GN=TGME49_291960	2	624.341	-0.4253	0.017847	38.178	1
558	EQQLLNR	7	Unmodified	_EQQLLNR_	TGME49_273520-t26_1-p1	PCI domain-containing protein GN=TGME49_273520	2	450.749	-0.54689	0.015638	88.643	1
559	EQSPGGEAQPDHPTK	15	Unmodified	_EQSPGGEAQPDHPTK_	TGME49_291890-t26_1-p1	microneme protein MIC1 GN=TGME49_291890	3	526.578	0.087914	0.0030266	28.939	1
560	EQSPGGEAQPDHPTK	15	Unmodified	_EQSPGGEAQPDHPTK_	TGME49_291890-t26_1-p1	microneme protein MIC1 GN=TGME49_291890	3	526.578	-0.36195	2.133e-05	48.899	1
561	ESATAEEEEVAEEE	14	Unmodified	_ESATAEEEEVAEEE_	TGME49_286450-t26_1-p1	dense granule protein GRA5 GN=TGME49_286450	2	776.313	0.57113	6.7621e-17	110.31	1
562	ESATAEEEEVAEEE	14	Unmodified	_ESATAEEEEVAEEE_	TGME49_286450-t26_1-p1	dense granule protein GRA5 GN=TGME49_286450	2	776.313	0.25149	0.0053308	40.767	1
563	ESGVVLVDLPAQTTDK	16	Unmodified	_ESGVVLVDLPAQTTDK_	TGME49_204050-t26_1-p1	subtilisin SUB1 GN=TGME49_204050	2	836.444	0.29536	4.9745e-06	55.755	1
564	ESGVVLVDLPAQTTDK	16	Unmodified	_ESGVVLVDLPAQTTDK_	TGME49_204050-t26_1-p1	subtilisin SUB1 GN=TGME49_204050	2	836.444	0.40355	6.8016e-07	63.682	1
565	ESIASLLDK	9	Unmodified	_ESIASLLDK_	TGME49_209950-t26_1-p1	thioredoxin, putative GN=TGME49_209950	2	488.271	2.082	0.0089208	67.334	1
566	ESLQQNKILK	10	malon(K)	_ESLQQNK(ma)ILK_	TGME49_288380-t26_1-p1	heat shock protein HSP90 GN=TGME49_288380	2	643.851	0.39513	0.010703	61.344	1
567	ESNVATAVTALR	12	Unmodified	_ESNVATAVTALR_	TGME49_288720-t26_1-p1	ribosomal protein RPL10 GN=TGME49_288720	2	616.336	0.0012854	0.0076459	46.069	1
568	ESNVATAVTALR	12	Unmodified	_ESNVATAVTALR_	TGME49_288720-t26_1-p1	ribosomal protein RPL10 GN=TGME49_288720	2	616.336	-0.22295	0.0011023	67.997	1
569	ETAEQFLGK	9	Unmodified	_ETAEQFLGK_	TGME49_311720-t26_1-p1	chaperonin protein BiP GN=TGME49_311720	2	511.761	0.61264	0.005554	74.173	1
570	ETGCAHLGAQGPKAASPAPAK	21	malon(K)	_ETGCAHLGAQGPK(ma)AASPAPAK_	TGME49_268200-t26_1-p1	RNA recognition motif-containing protein GN=TGME49_268200	3	702.341	-0.29617	3.5318e-13	69.071	1
571	ETGCAHLGAQGPKAASPAPAK	21	malon(K)	_ETGCAHLGAQGPK(ma)AASPAPAK_	TGME49_268200-t26_1-p1	RNA recognition motif-containing protein GN=TGME49_268200	3	702.341	-0.0039695	1.6759e-12	60.472	1
572	ETVDGAVVR	9	Unmodified	_ETVDGAVVR_	TGME49_264660-t26_1-p1	SAG-related sequence SRS44 GN=TGME49_264660	2	473.254	-0.32024	0.0049963	76.679	1
573	ETVSAPSHMTCLSK	14	Unmodified	_ETVSAPSHMTCLSK_	TGME49_205470-t26_1-p1	translation elongation factor 2 family protein, putative GN=TGME49_205470	3	516.578	-1.0118	0.00075704	37.77	1
574	EVATAIR	7	Unmodified	_EVATAIR_	TGME49_305520-t26_1-p1	ribosomal protein RPS2 GN=TGME49_305520	2	380.222	-0.6377	0.018209	91.906	1
576	EVDACQQQAENLR	13	Unmodified	_EVDACQQQAENLR_	TGME49_313080-t26_1-p1	Putative transmembrane protein(predict) GN=TGME49_313080	2	780.857	-0.95951	0.00049163	64.798	1
577	EVDACQQQAENLR	13	Unmodified	_EVDACQQQAENLR_	TGME49_313080-t26_1-p1	Putative transmembrane protein(predict) GN=TGME49_313080	2	780.857	-0.066924	6.7533e-16	122.46	1
578	EVDEQMLNVQNK	12	Unmodified	_EVDEQMLNVQNK_	TGME49_266960-t26_1-p1	beta tubulin GN=TGME49_266960	2	723.848	-0.20198	0.00025494	77.062	1
579	EVEFSAER	8	Unmodified	_EVEFSAER_	TGME49_219310-t26_1-p1	DnaK family protein GN=TGME49_219310	2	483.73		3.6572e-06	67.897	1
580	EVEFSAER	8	Unmodified	_EVEFSAER_	TGME49_219310-t26_1-p1	DnaK family protein GN=TGME49_219310	2	483.73	0.33599	0.0078485	87.639	1
581	EVEMGVVNPNYQ	12	Unmodified	_EVEMGVVNPNYQ_	TGME49_219270-t26_1-p1	multi-pass transmembrane protein GN=TGME49_219270	2	689.819	-0.46351	8.7362e-05	80.706	1
582	EVESVCTPIITK	12	Unmodified	_EVESVCTPIITK_	TGME49_273760-t26_1-p1	heat shock protein HSP70 GN=TGME49_273760	2	688.361	0.72044	0.0015889	65.295	1
583	EVESVCTPIITK	12	Unmodified	_EVESVCTPIITK_	TGME49_273760-t26_1-p1	heat shock protein HSP70 GN=TGME49_273760	2	688.361	0.15077	0.0028588	58.098	1
584	EVEVPQGR	8	Unmodified	_EVEVPQGR_	TGME49_239100-t26_1-p1	ribosomal protein RPS7 GN=TGME49_239100	2	457.241	-0.080514	0.0043418	98.997	1
585	EVLQLIEDR	9	Unmodified	_EVLQLIEDR_	TGME49_270550-t26_1-p1	gamma-glutamyl phosphate reductase, putative GN=TGME49_270550	2	557.809	0.24087	0.0070178	70.056	1
586	EVMMIVMQR	9	Unmodified	_EVMMIVMQR_	TGME49_207440-t26_1-p1	ribosomal protein RPS4 GN=TGME49_207440	2	568.785		0.023577	31.422	1
587	EVPVPVHVQR	10	Unmodified	_EVPVPVHVQR_	TGME49_231630-t26_1-p1	alveolin domain containing intermediate filament IMC4 GN=TGME49_231630	3	387.224	0.19644	0.00015759	71.614	1
588	EVPVPVHVQR	10	Unmodified	_EVPVPVHVQR_	TGME49_231630-t26_1-p1	alveolin domain containing intermediate filament IMC4 GN=TGME49_231630	3	387.224	0.10922	0.00020188	70.028	1
589	EVPVPVHVQR	10	Unmodified	_EVPVPVHVQR_	TGME49_231630-t26_1-p1	alveolin domain containing intermediate filament IMC4 GN=TGME49_231630	2	580.333		0.00052129	54.191	1
590	EVVVEYEQLNK	11	Unmodified	_EVVVEYEQLNK_	TGME49_288380-t26_1-p1	heat shock protein HSP90 GN=TGME49_288380	2	675.351	0.69392	0.0044799	59.198	1
591	EWVTGDSVLTGLK	13	Unmodified	_EWVTGDSVLTGLK_	TGME49_233480-t26_1-p1	SAG-related sequence SRS29C GN=TGME49_233480	2	702.872	0.38518	0.013299	36.944	1
592	EWVTGDSVLTGLK	13	Unmodified	_EWVTGDSVLTGLK_	TGME49_233480-t26_1-p1	SAG-related sequence SRS29C GN=TGME49_233480	2	702.872	-0.021849	0.00093405	57.434	1
594	EYECAVAR	8	Unmodified	_EYECAVAR_	TGME49_226430-t26_1-p1	reticulon protein GN=TGME49_226430	2	499.224	-0.87144	0.010828	78.77	1
595	EYEVPTYGYGSR	12	Unmodified	_EYEVPTYGYGSR_	TGME49_232410-t26_1-p1	PDI family protein GN=TGME49_232410	2	710.823	-0.59314	1.8044e-07	93.345	1
596	EYFTQDGR	8	Unmodified	_EYFTQDGR_	TGME49_321500-t26_1-p1	RNA recognition motif-containing protein GN=TGME49_321500	2	508.228	0.31639	0.03469	58.981	1
597	EYHLTVSSGR	10	Unmodified	_EYHLTVSSGR_	TGME49_244110-t26_1-p1	nucleosome assembly protein (nap) protein GN=TGME49_244110	3	383.528	0.13968	0.0013013	51.436	1
598	EYHLTVSSGR	10	Unmodified	_EYHLTVSSGR_	TGME49_244110-t26_1-p1	nucleosome assembly protein (nap) protein GN=TGME49_244110	3	383.528	-0.65173	0.00012292	75.509	1
599	FAAEIAHNISSR	12	Unmodified	_FAAEIAHNISSR_	TGME49_267400-t26_1-p1	ribosomal protein RPL32 GN=TGME49_267400	3	439.23	-0.1348	0.015327	38.445	1
600	FADENFSYK	9	Unmodified	_FADENFSYK_	TGME49_205700-t26_1-p1	cyclophilin precursor GN=TGME49_205700	2	560.751	-0.032758	0.0030442	86.898	1
601	FADENFSYK	9	Unmodified	_FADENFSYK_	TGME49_205700-t26_1-p1	cyclophilin precursor GN=TGME49_205700	2	560.751	0.18934	0.00012697	109.66	1
602	FADENFSYK	9	Unmodified	_FADENFSYK_	TGME49_205700-t26_1-p1	cyclophilin precursor GN=TGME49_205700	2	560.751	-0.27722	0.0041042	80.688	1
603	FAESKAAR	8	malon(K)	_FAESK(ma)AAR_	TGME49_321500-t26_1-p1	RNA recognition motif-containing protein GN=TGME49_321500	2	483.238	0.071605	0.019864	82.287	1
604	FANSYSEVQLR	11	Unmodified	_FANSYSEVQLR_	TGME49_273460-t26_1-p1	eukaryotic translation initiation factor 3 subunit 6 interacting protein GN=TGME49_273460	2	657.328	-1.4234	0.026924	37.995	1
605	FASDQFHVR	9	Unmodified	_FASDQFHVR_	TGME49_232410-t26_1-p1	PDI family protein GN=TGME49_232410	2	553.773	-0.95795	0.0035077	83.783	1
606	FASDQFHVRPTLLEQ	15	Unmodified	_FASDQFHVRPTLLEQ_	TGME49_232410-t26_1-p1	PDI family protein GN=TGME49_232410	3	596.641	0.80415	0.0095282	36.292	1
607	FDASAMK	7	Unmodified	_FDASAMK_	TGME49_263300-t26_1-p1	eukaryotic porin protein GN=TGME49_263300	2	385.181	0.4918	0.012001	81.784	1
608	FDASAMK	7	Unmodified	_FDASAMK_	TGME49_263300-t26_1-p1	eukaryotic porin protein GN=TGME49_263300	2	385.181	0.046807	0.016182	79.116	1
609	FDDAVGQGMLK	11	Unmodified	_FDDAVGQGMLK_	TGME49_290670-t26_1-p1	leucyl aminopeptidase LAP GN=TGME49_290670	2	590.787	-0.53314	0.0010539	70.942	1
610	FDDAVGQGMLK	11	Unmodified	_FDDAVGQGMLK_	TGME49_290670-t26_1-p1	leucyl aminopeptidase LAP GN=TGME49_290670	2	590.787	-0.81993	0.015266	44.612	1
611	FDDENFDLK	9	Unmodified	_FDDENFDLK_	TGME49_221210-t26_1-p1	cyclophilin GN=TGME49_221210	2	571.754	-0.042321	0.0016144	96.342	1
612	FDGGDLNAHTIR	12	Unmodified	_FDGGDLNAHTIR_	TGME49_305850-t26_1-p1	RNA recognition motif-containing protein GN=TGME49_305850	3	439.218	-0.06869	0.0062731	28.361	1
613	FDMGGAAAVLGAAR	14	Unmodified	_FDMGGAAAVLGAAR_	TGME49_290670-t26_1-p1	leucyl aminopeptidase LAP GN=TGME49_290670	2	653.832	0.93496	0.00024168	60.157	1
614	FDNNANTQICEDK	13	Unmodified	_FDNNANTQICEDK_	TGME49_318230-t26_1-p1	phosphoglycerate kinase PGKI GN=TGME49_318230	2	784.836	-0.68966	4.0547e-07	86.738	1
615	FDNNANTQICEDK	13	Unmodified	_FDNNANTQICEDK_	TGME49_318230-t26_1-p1	phosphoglycerate kinase PGKI GN=TGME49_318230	2	784.836	-0.14287	5.4017e-12	106.32	1
616	FDNVYGCR	8	Unmodified	_FDNVYGCR_	TGME49_225050-t26_1-p1	adenosylhomocysteinase, putative GN=TGME49_225050	2	515.724	-0.48383	0.0079782	86.833	1
617	FDQADHPSLWQLEEEQQR	18	Unmodified	_FDQADHPSLWQLEEEQQR_	TGME49_320220-t26_1-p1	ubiquinol cytochrome c oxidoreductase, putative GN=TGME49_320220	3	752.682	0.10109	0.0025047	25.586	1
618	FDQEGADNLR	10	Unmodified	_FDQEGADNLR_	TGME49_223920-t26_1-p1	rhoptry neck protein RON3 GN=TGME49_223920	2	582.768	-0.63497	0.0099452	54.259	1
619	FDQEGADNLR	10	Unmodified	_FDQEGADNLR_	TGME49_223920-t26_1-p1	rhoptry neck protein RON3 GN=TGME49_223920	2	582.768	-0.31626	1.5154e-05	102.52	1
620	FDSIGVENTEANR	13	Unmodified	_FDSIGVENTEANR_	TGME49_236040-t26_1-p1	fructose-1,6-bisphosphate aldolase GN=TGME49_236040	2	726.342	0.029338	0.0011354	54.343	1
621	FDSIGVENTEANR	13	Unmodified	_FDSIGVENTEANR_	TGME49_236040-t26_1-p1	fructose-1,6-bisphosphate aldolase GN=TGME49_236040	2	726.342	0.47872	2.5042e-12	111.79	1
622	FDVELLDSHPKPK	13	Unmodified	_FDVELLDSHPKPK_	TGME49_283850-t26_1-p1	peptidyl-prolyl cis-trans isomerase GN=TGME49_283850	4	381.957	1.1005	0.022401	31.215	1
623	FEELCMDYFR	10	Unmodified	_FEELCMDYFR_	TGME49_273760-t26_1-p1	heat shock protein HSP70 GN=TGME49_273760	2	705.297	-0.43984	0.015416	48.284	1
624	FEELNSDLFQK	11	Unmodified	_FEELNSDLFQK_	TGME49_311720-t26_1-p1	chaperonin protein BiP GN=TGME49_311720	2	685.335	-0.46238	9.7896e-05	84.479	1
625	FEELNSDLFQK	11	Unmodified	_FEELNSDLFQK_	TGME49_311720-t26_1-p1	chaperonin protein BiP GN=TGME49_311720	2	685.335	0.21007	1.2206e-07	105.46	1
626	FEILGMTDAAK	11	Unmodified	_FEILGMTDAAK_	TGME49_270510-t26_1-p1	asparaginyl-tRNA synthetase (NOB+tRNA synthase) GN=TGME49_270510	2	598.305	0.42086	0.028716	37.144	1
627	FEILGMTDAAK	11	Unmodified	_FEILGMTDAAK_	TGME49_270510-t26_1-p1	asparaginyl-tRNA synthetase (NOB+tRNA synthase) GN=TGME49_270510	2	598.305	-0.08361	0.032704	36.417	1
628	FEKESSEMGK	10	malon(K)	_FEK(ma)ESSEMGK_	TGME49_294800-t26_1-p1	elongation factor 1-alpha (EF-1-ALPHA), putative GN=TGME49_294800	2	629.269	-0.53438	0.011577	60.157	1
629	FENDVEEFLR	10	Unmodified	_FENDVEEFLR_	TGME49_273460-t26_1-p1	eukaryotic translation initiation factor 3 subunit 6 interacting protein GN=TGME49_273460	2	649.307	0.016354	0.0081438	56.404	1
631	FFAPVNSQYK	10	Unmodified	_FFAPVNSQYK_	TGME49_228170-t26_1-p1	inner membrane complex protein IMC2A GN=TGME49_228170	2	600.806	1.259	0.029321	42.802	1
632	FFASASSEVR	10	Unmodified	_FFASASSEVR_	TGME49_255190-t26_1-p1	myosin C GN=TGME49_255190	2	550.772	0.62726	0.019069	46.844	1
633	FGFEFLR	7	Unmodified	_FGFEFLR_	TGME49_212300-t26_1-p1	Putative transmembrane protein(predict) GN=TGME49_212300	2	458.24	0.60357	1.6548e-05	125.08	1
634	FGFEFLR	7	Unmodified	_FGFEFLR_	TGME49_212300-t26_1-p1	Putative transmembrane protein(predict) GN=TGME49_212300	2	458.24	0.0042026	0.0036826	110.63	1
635	FGGSSDPCAFIR	12	Unmodified	_FGGSSDPCAFIR_	TGME49_290040-t26_1-p1	macrophage migration inhibitory factor, putative GN=TGME49_290040	2	657.301	0.49575	0.011816	42.843	1
636	FGLYEYFK	8	Unmodified	_FGLYEYFK_	TGME49_278990-t26_1-p1	phosphate carrier, putative GN=TGME49_278990	2	533.766	0.37672	0.01116	78.192	1
637	FGQASQQLGGK	11	Unmodified	_FGQASQQLGGK_	TGME49_257090-t26_1-p1	NAC domain-containing protein GN=TGME49_257090	2	560.791	-1.8006	4.7129e-06	100.88	1
638	FGVYDCGNK	9	Unmodified	_FGVYDCGNK_	TGME49_220400-t26_1-p1	actin depolymerizing factor ADF GN=TGME49_220400	2	530.232	-0.14933	0.0033839	84.615	1
639	FHIEEEGKGVDEQGNK	16	malon(K)	_FHIEEEGK(ma)GVDEQGNK_	TGME49_318230-t26_1-p1	phosphoglycerate kinase PGKI GN=TGME49_318230	3	634.622	0.53638	1.2741e-09	78.848	1
640	FHIEEEGKGVDEQGNK	16	malon(K)	_FHIEEEGK(ma)GVDEQGNK_	TGME49_318230-t26_1-p1	phosphoglycerate kinase PGKI GN=TGME49_318230	2	951.429	0.41233	2.0298e-05	51.566	1
641	FHIEEEGKGVDEQGNK	16	malon(K)	_FHIEEEGK(ma)GVDEQGNK_	TGME49_318230-t26_1-p1	phosphoglycerate kinase PGKI GN=TGME49_318230	3	634.622	0.90597	1.3547e-09	78.615	1
642	FHIEEEGKGVDEQGNKIK	18	malon(K)	_FHIEEEGKGVDEQGNK(ma)IK_	TGME49_318230-t26_1-p1	phosphoglycerate kinase PGKI GN=TGME49_318230	3	715.015	-0.28716	7.167e-07	51.31	1
643	FHILPLSEYK	10	Unmodified	_FHILPLSEYK_	TGME49_235470-t26_1-p1	myosin A GN=TGME49_235470	3	416.233	0.54509	0.0052545	36.424	1
644	FHILPLSEYK	10	Unmodified	_FHILPLSEYK_	TGME49_235470-t26_1-p1	myosin A GN=TGME49_235470	3	416.233	0.057477	0.00014589	72.928	1
645	FHILPLSEYK	10	Unmodified	_FHILPLSEYK_	TGME49_235470-t26_1-p1	myosin A GN=TGME49_235470	3	416.233	0.099646	0.0085746	32.415	1
646	FHPSVTLSVMK	11	Unmodified	_FHPSVTLSVMK_	TGME49_293180-t26_1-p1	NADP-specific glutamate dehydrogenase GN=TGME49_293180	3	415.894	-0.50929	0.0026243	39.179	1
647	FIAQVQQKYTHR	12	malon(K)	_FIAQVQQK(ma)YTHR_	TGME49_258150-t26_1-p1	proteasome subunit alpha type 7, putative GN=TGME49_258150	2	802.913	0.052018	0.0058444	59.709	1
648	FIEVYPATR	9	Unmodified	_FIEVYPATR_	TGME49_236540-t26_1-p1	RNA recognition motif-containing protein GN=TGME49_236540	2	548.295	1.2153	0.0096643	66.27	1
649	FIIGEGQVIR	10	Unmodified	_FIIGEGQVIR_	TGME49_283850-t26_1-p1	peptidyl-prolyl cis-trans isomerase GN=TGME49_283850	2	566.33	0.71304	0.030504	42.336	1
650	FKPPISQTYDR	11	Unmodified	_FKPPISQTYDR_	TGME49_256000-t26_1-p1	endoplasmic reticulum retention receptor GN=TGME49_256000	3	451.238		0.0087276	30.004	1
651	FKTGTPAR	8	malon(K)	_FK(ma)TGTPAR_	TGME49_242010-t26_1-p1	glucose inhibited division protein A subfamily protein GN=TGME49_242010	2	482.248	-0.17768	0.018522	85.355	1
652	FLAYTGR	7	Unmodified	_FLAYTGR_	TGME49_204050-t26_1-p1	subtilisin SUB1 GN=TGME49_204050	2	414.224	-0.44017	0.012727	81.32	1
653	FLAYTGR	7	Unmodified	_FLAYTGR_	TGME49_204050-t26_1-p1	subtilisin SUB1 GN=TGME49_204050	2	414.224	0.32789	0.018338	77.741	1
654	FLCEVDKAYR	10	malon(K)	_FLCEVDK(ma)AYR_	TGME49_280410-t26_1-p1	3'5'-cyclic nucleotide phosphodiesterase domain-containing protein GN=TGME49_280410	2	693.822	0.18608	0.0099705	62.338	1
655	FLCEVDKAYR	10	malon(K)	_FLCEVDK(ma)AYR_	TGME49_280410-t26_1-p1	3'5'-cyclic nucleotide phosphodiesterase domain-containing protein GN=TGME49_280410	2	693.822	-0.27147	0.018961	56.087	1
656	FLDELAK	7	Unmodified	_FLDELAK_	TGME49_249990-t26_1-p1	Microtubule-binding protein, putative(predict) GN=TGME49_249990	2	418.232	-1.7135	0.012727	81.32	1
657	FLDITLTR	8	Unmodified	_FLDITLTR_	TGME49_299210-t26_1-p1	CTP synthase GN=TGME49_299210	2	489.785	-0.15211	0.004274	99.136	1
658	FLEECHDDK	9	Unmodified	_FLEECHDDK_	TGME49_247510-t26_1-p1	fructose-bisphospatase II GN=TGME49_247510	3	398.169	0.42722	0.0027875	51.445	1
659	FLEECHDDK	9	Unmodified	_FLEECHDDK_	TGME49_247510-t26_1-p1	fructose-bisphospatase II GN=TGME49_247510	3	398.169	-0.039533	0.0027875	51.445	1
660	FLFDGER	7	Unmodified	_FLFDGER_	TGME49_266460-t26_1-p1	small ubiquitin family modifier, putative GN=TGME49_266460	2	442.219	0.5672	0.012171	84.244	1
661	FLGFEQIFK	9	Unmodified	_FLGFEQIFK_	TGME49_293180-t26_1-p1	NADP-specific glutamate dehydrogenase GN=TGME49_293180	2	564.808	-0.17682	0.029847	49.06	1
662	FLGPAYR	7	Unmodified	_FLGPAYR_	TGME49_312630-t26_1-p1	anonymous antigen-1, putative GN=TGME49_312630	2	412.227	-0.30923	0.018723	77.496	1
663	FLGPAYR	7	Unmodified	_FLGPAYR_	TGME49_312630-t26_1-p1	anonymous antigen-1, putative GN=TGME49_312630	2	412.227	-0.24377	0.018913	77.374	1
664	FLIQEVIR	8	Unmodified	_FLIQEVIR_	TGME49_207640-t26_1-p1	isoleucyl-tRNA synthetase family protein GN=TGME49_207640	2	509.308	0.12453	0.0093794	81.296	1
665	FLIQSTAVSSDAPLAR	16	Unmodified	_FLIQSTAVSSDAPLAR_	TGME49_318160-t26_1-p1	MSP (Major sperm protein) domain-containing protein GN=TGME49_318160	2	838.454	0.881	0.00083866	41.695	1
666	FLIQSTAVSSDAPLAR	16	Unmodified	_FLIQSTAVSSDAPLAR_	TGME49_318160-t26_1-p1	MSP (Major sperm protein) domain-containing protein GN=TGME49_318160	2	838.454	0.2379	7.5087e-07	62.861	1
667	FLIQSTAVSSDAPLAR	16	Unmodified	_FLIQSTAVSSDAPLAR_	TGME49_318160-t26_1-p1	MSP (Major sperm protein) domain-containing protein GN=TGME49_318160	3	559.305	-0.20542	0.0032798	25.823	1
668	FLNDDQHNHVEEGDGEVGGR	20	Unmodified	_FLNDDQHNHVEEGDGEVGGR_	TGME49_258870-t26_1-p1	Putative transmembrane protein(predict) GN=TGME49_258870	3	741.993	0.61636	3.9333e-12	61.942	1
669	FLNDDQHNHVEEGDGEVGGR	20	Unmodified	_FLNDDQHNHVEEGDGEVGGR_	TGME49_258870-t26_1-p1	Putative transmembrane protein(predict) GN=TGME49_258870	4	556.747	1.0446	3.0932e-12	68.243	1
670	FLQCEGR	7	Unmodified	_FLQCEGR_	TGME49_230420-t26_1-p1	sarco/endoplasmic reticulum Ca2+-ATPase GN=TGME49_230420	2	455.216	-0.20422	0.012976	85.265	1
671	FLQCEGR	7	Unmodified	_FLQCEGR_	TGME49_230420-t26_1-p1	sarco/endoplasmic reticulum Ca2+-ATPase GN=TGME49_230420	2	455.216	-0.15044	0.017698	78.149	1
672	FLQCMQR	7	Unmodified	_FLQCMQR_	TGME49_234450-t26_1-p1	ribosomal protein RPS15A GN=TGME49_234450	2	491.733	-0.32902	0.018829	92.692	1
673	FLQCMQR	7	Unmodified	_FLQCMQR_	TGME49_234450-t26_1-p1	ribosomal protein RPS15A GN=TGME49_234450	2	491.733	-0.95849	0.019412	94.163	1
674	FLTDVTEVSSSR	12	Unmodified	_FLTDVTEVSSSR_	TGME49_310640-t26_1-p1	phosphorylase family protein GN=TGME49_310640	2	670.838	0.72842	0.0013912	66.393	1
675	FMQLDVGR	8	Oxidation (M)	_FM(ox)QLDVGR_	TGME49_235470-t26_1-p1	myosin A GN=TGME49_235470	2	491.245	-0.35941	0.01839	53.968	1
676	FMSGAQALVK	10	Unmodified	_FMSGAQALVK_	TGME49_251680-t26_1-p1	histamine-releasing factor, putative GN=TGME49_251680	2	526.284	0.21023	0.00971	54.539	1
677	FMSGAQALVK	10	Unmodified	_FMSGAQALVK_	TGME49_251680-t26_1-p1	histamine-releasing factor, putative GN=TGME49_251680	2	526.284	-0.17638	0.0023586	68.657	1
678	FMSGAQALVKK	11	malon(K)	_FMSGAQALVK(ma)K_	TGME49_251680-t26_1-p1	histamine-releasing factor, putative GN=TGME49_251680	2	633.332	0.059425	0.008831	46.069	1
679	FNELKIR	7	malon(K)	_FNELK(ma)IR_	TGME49_220400-t26_1-p1	actin depolymerizing factor ADF GN=TGME49_220400	2	503.272	1.6885	0.026337	83.623	1
680	FNQSSWGK	8	Unmodified	_FNQSSWGK_	TGME49_267060-t26_1-p1	ribosomal protein RPL14 GN=TGME49_267060	2	477.227	0.00051752	0.010354	79.596	1
681	FPAHGALQLLK	11	Unmodified	_FPAHGALQLLK_	TGME49_226960-t26_1-p1	phosphofructokinase PFKII GN=TGME49_226960	3	398.905	-0.55799	0.0235	19.559	1
682	FPDFIHTQK	9	Unmodified	_FPDFIHTQK_	TGME49_232250-t26_1-p1	catalase GN=TGME49_232250	3	378.198	0.11147	0.0050459	44.863	1
683	FPDFIHTQK	9	Unmodified	_FPDFIHTQK_	TGME49_232250-t26_1-p1	catalase GN=TGME49_232250	3	378.198	-0.26813	0.0016177	59.067	1
684	FPGQLNSDLR	10	Unmodified	_FPGQLNSDLR_	TGME49_266960-t26_1-p1	beta tubulin GN=TGME49_266960	2	573.799	-0.46574	0.003612	64.82	1
685	FPGQLNSDLR	10	Unmodified	_FPGQLNSDLR_	TGME49_266960-t26_1-p1	beta tubulin GN=TGME49_266960	2	573.799	-0.58516	3.1239e-05	99.568	3
686	FPLVSDLDK	9	Unmodified	_FPLVSDLDK_	TGME49_230410-t26_1-p1	peroxiredoxin PRX3 GN=TGME49_230410	2	517.282	-0.55409	0.0047774	77.662	1
687	FPQEDRPLADAAR	13	Unmodified	_FPQEDRPLADAAR_	TGME49_295125-t26_1-p1	rhoptry protein ROP4 GN=TGME49_295125	3	495.92	0.55381	0.00042884	68.277	1
688	FPTLITHNDKLEDK	14	Unmodified	_FPTLITHNDKLEDK_	TGME49_215470-t26_1-p1	ribosomal protein RPL10A GN=TGME49_215470	4	418.474	-0.17009	0.030005	25.823	1
689	FQAQHLTGR	9	Unmodified	_FQAQHLTGR_	TGME49_243730-t26_1-p1	rhoptry protein ROP9 GN=TGME49_243730	3	353.189	0.58811	0.005584	43.77	1
692	FQDLAVAAGGADQR	14	Unmodified	_FQDLAVAAGGADQR_	TGME49_293470-t26_1-p1	Immune mapped protein 1(predict) GN=TGME49_293470	2	709.855	0.79049	0.0060272	39.629	1
693	FQEVWNSASTK	11	Unmodified	_FQEVWNSASTK_	TGME49_234380-t26_1-p1	hypothetical protein GN=TGME49_234380	2	648.815	-0.83534	0.0033107	63.091	1
694	FQVEEEAAR	9	Unmodified	_FQVEEEAAR_	TGME49_238050-t26_1-p1	nuclease and tudor domain-containing protein GN=TGME49_238050	2	539.762	0.17415	0.012957	61.56	1
696	FQVKGTCHSIAIDK	14	malon(K)	_FQVK(ma)GTCHSIAIDK_	TGME49_310030-t26_1-p1	cyclase-associated protein, putative GN=TGME49_310030	3	563.947	-0.067894	2.9329e-05	60.093	1
697	FSAAVTPGDQLR	12	Unmodified	_FSAAVTPGDQLR_	TGME49_229140-t26_1-p1	MaoC family domain-containing protein GN=TGME49_229140	2	631.33	-0.64675	0.00072548	70.089	1
698	FSADNLWYR	9	Unmodified	_FSADNLWYR_	TGME49_238050-t26_1-p1	nuclease and tudor domain-containing protein GN=TGME49_238050	2	586.28	0.29786	0.0058309	72.928	1
699	FSAEEELK	8	Unmodified	_FSAEEELK_	TGME49_246560-t26_1-p1	vacuolar ATP synthase subunit g, putative GN=TGME49_246560	2	476.735		0.0078226	51.113	1
700	FSCLGAGGAR	10	Unmodified	_FSCLGAGGAR_	TGME49_226250-t26_1-p1	DEAD (Asp-Glu-Ala-Asp) box polypeptide DDX3X GN=TGME49_226250	2	498.24	0.2268	0.012701	50.978	1
701	FSIQAQLQHLQSK	13	Unmodified	_FSIQAQLQHLQSK_	TGME49_314830-t26_1-p1	pre-mRNA splicing factor subunit, putative GN=TGME49_314830	3	509.947	0.022369	0.00012323	53.869	1
702	FSQLDLR	7	Unmodified	_FSQLDLR_	TGME49_206510-t26_1-p1	toxolysin TLN4 GN=TGME49_206510	2	439.74		2.3794e-06	75.189	1
703	FSSKPGIPFEGR	12	Unmodified	_FSSKPGIPFEGR_	TGME49_223920-t26_1-p1	rhoptry neck protein RON3 GN=TGME49_223920	3	441.235	-0.055189	0.033213	20.585	1
704	FSSQVSSSR	9	Unmodified	_FSSQVSSSR_	TGME49_248390-t26_1-p1	ribosomal protein RPL26 GN=TGME49_248390	2	492.741	-0.4024	0.00013386	109.29	1
705	FSSQVSSSR	9	Unmodified	_FSSQVSSSR_	TGME49_248390-t26_1-p1	ribosomal protein RPL26 GN=TGME49_248390	2	492.741	-0.46275	0.0011903	99.013	1
706	FSTVAGESGSADTR	14	Unmodified	_FSTVAGESGSADTR_	TGME49_232250-t26_1-p1	catalase GN=TGME49_232250	2	692.821	0.23451	0.0068179	38.337	1
707	FTALSHPEVLEPK	13	Unmodified	_FTALSHPEVLEPK_	TGME49_244560-t26_1-p1	heat shock protein 90, putative GN=TGME49_244560	3	489.933	0.19477	0.00013652	51.939	1
708	FTALSHPEVLEPK	13	Unmodified	_FTALSHPEVLEPK_	TGME49_244560-t26_1-p1	heat shock protein 90, putative GN=TGME49_244560	3	489.933	-0.54703	0.0010276	39.815	1
709	FTELAQER	8	Unmodified	_FTELAQER_	TGME49_249390-t26_1-p1	glutamate/leucine/phenylalanine/valine dehydrogenase family protein GN=TGME49_249390	2	497.254	-0.50708	0.012028	76.679	1
710	FTFSGLHR	8	Unmodified	_FTFSGLHR_	TGME49_306650-t26_1-p1	Glycosyl transferase, putative(predict) GN=TGME49_306650	2	482.754	-0.066693	0.0013118	105.25	1
711	FTFSGLHR	8	Unmodified	_FTFSGLHR_	TGME49_306650-t26_1-p1	Glycosyl transferase, putative(predict) GN=TGME49_306650	2	482.754	0.56068	0.012567	75.738	1
712	FTGCIGR	7	Unmodified	_FTGCIGR_	TGME49_299050-t26_1-p1	ribosomal protein RPL17 GN=TGME49_299050	2	405.7	-0.29608	0.017484	90.986	1
713	FTGCIGR	7	Unmodified	_FTGCIGR_	TGME49_299050-t26_1-p1	ribosomal protein RPL17 GN=TGME49_299050	2	405.7	-0.0378	5.8907e-05	118.01	1
714	FTLCPQLVPGR	11	Unmodified	_FTLCPQLVPGR_	TGME49_231850-t26_1-p1	serine-threonine phosophatase 2C (PP2C) GN=TGME49_231850	2	644.348	0.015049	0.020925	41.399	1
715	FTLLLLPTGTKK	12	malon(K)	_FTLLLLPTGTK(ma)K_	TGME49_279390-t26_1-p1	proliferation-associated protein 2G4, putative GN=TGME49_279390	2	709.419	0.98421	0.00028055	73.834	1
716	FTLLLLPTGTKK	12	malon(K)	_FTLLLLPTGTK(ma)K_	TGME49_279390-t26_1-p1	proliferation-associated protein 2G4, putative GN=TGME49_279390	2	709.419	0.50476	0.00076062	68.044	1
717	FTNFFLEPLMNR	12	Oxidation (M)	_FTNFFLEPLM(ox)NR_	TGME49_294200-t26_1-p1	glucose-6-phosphate 1-dehydrogenase GN=TGME49_294200	2	772.882	-0.048643	0.0054509	41.242	1
718	FTNFFLEPLMNR	12	Unmodified	_FTNFFLEPLMNR_	TGME49_294200-t26_1-p1	glucose-6-phosphate 1-dehydrogenase GN=TGME49_294200	2	764.884	-0.17116	0.012798	42.083	1
719	FTNPVNEK	8	Unmodified	_FTNPVNEK_	TGME49_262690-t26_1-p1	ribosomal protein RPL27 GN=TGME49_262690	2	474.743	0.03881	0.0078485	87.639	1
720	FTQAGSEVSALLGR	14	Unmodified	_FTQAGSEVSALLGR_	TGME49_261950-t26_1-p1	ATP synthase beta subunit ATP-B GN=TGME49_261950	2	718.381	0.6788	0.019492	33.842	1
721	FTVDCQKPVDDNIIEAK	17	Unmodified	_FTVDCQKPVDDNIIEAK_	TGME49_239760-t26_1-p1	ribosomal protein RPL22 GN=TGME49_239760	3	664.663	0.20183	0.0078117	34.928	1
722	FTVDCQKPVDDNIIEAK	17	Unmodified	_FTVDCQKPVDDNIIEAK_	TGME49_239760-t26_1-p1	ribosomal protein RPL22 GN=TGME49_239760	3	664.663	-0.15495	5.7046e-06	53.565	1
723	FVCLDSDGEEPR	12	Unmodified	_FVCLDSDGEEPR_	TGME49_290290-t26_1-p1	ubiquitin-activating enzyme E1 family protein GN=TGME49_290290	2	712.312	0.40715	0.0086654	45.28	1
724	FVDQHTGR	8	Unmodified	_FVDQHTGR_	TGME49_283850-t26_1-p1	peptidyl-prolyl cis-trans isomerase GN=TGME49_283850	2	480.238	0.17407	0.017302	69.812	1
725	FVGNVWNVDFK	11	Unmodified	_FVGNVWNVDFK_	TGME49_263850-t26_1-p1	Cysteine proteinase(predict) GN=TGME49_263850	2	662.838	-0.45383	0.0281	37.327	1
726	FVGPAAEEVER	11	Unmodified	_FVGPAAEEVER_	TGME49_248810-t26_1-p1	nuclear factor NF7 GN=TGME49_248810	2	602.304	0.41947	0.017041	43.604	1
727	FVHNAWR	7	Unmodified	_FVHNAWR_	TGME49_217890-t26_1-p1	alkyl hydroperoxide reductase/ Thiol specific antioxidant/ Mal allergen, putative GN=TGME49_217890	2	465.241	0.122	0.018723	94.777	1
728	FVIPAEVMNR	10	Unmodified	_FVIPAEVMNR_	TGME49_221470-t26_1-p1	hypothetical protein GN=TGME49_221470	2	588.316	0.012448	0.014378	48.981	1
729	FVIPAEVMNR	10	Unmodified	_FVIPAEVMNR_	TGME49_221470-t26_1-p1	hypothetical protein GN=TGME49_221470	2	588.316	0.6454	0.032879	41.399	1
730	FVLDLLR	7	Unmodified	_FVLDLLR_	TGME49_299050-t26_1-p1	ribosomal protein RPL17 GN=TGME49_299050	2	438.271	0.59237	0.01305	85.359	1
731	FVLDLLR	7	Unmodified	_FVLDLLR_	TGME49_299050-t26_1-p1	ribosomal protein RPL17 GN=TGME49_299050	2	438.271	-0.070257	0.01615	97.068	1
732	FVLPEATTSLK	11	Unmodified	_FVLPEATTSLK_	TGME49_211680-t26_1-p1	protein disulfide isomerase GN=TGME49_211680	2	603.342	0.97838	0.017221	43.502	1
733	FVLPEATTSLK	11	Unmodified	_FVLPEATTSLK_	TGME49_211680-t26_1-p1	protein disulfide isomerase GN=TGME49_211680	2	603.342	0.46002	0.0076752	50.354	1
734	FVLPEATTSLK	11	Unmodified	_FVLPEATTSLK_	TGME49_211680-t26_1-p1	protein disulfide isomerase GN=TGME49_211680	2	603.342		0.0062064	32.254	1
735	FVMNQNK	7	Unmodified	_FVMNQNK_	TGME49_280380-t26_1-p1	poly(ADP-ribose) glycohydrolase GN=TGME49_280380	2	440.721	0.49953	0.018829	92.692	1
736	FVNDPETK	8	Unmodified	_FVNDPETK_	TGME49_290600-t26_1-p1	succinyl-CoA-synthetase alpha SCSA GN=TGME49_290600	2	475.235	0.26023	0.022079	66.692	1
737	FVVVHDAFGSQSTK	14	Unmodified	_FVVVHDAFGSQSTK_	TGME49_289830-t26_1-p1	eukaryotic initiation factor-3, delta subunit, putative GN=TGME49_289830	3	507.928	1.3546	4.5848e-05	53.3	1
738	FWCFGSEK	8	Unmodified	_FWCFGSEK_	TGME49_268590-t26_1-p1	rhomboid protease ROM4 GN=TGME49_268590	2	530.731	-0.58025	0.012966	75.043	1
739	FWSAASSR	8	Unmodified	_FWSAASSR_	TGME49_204340-t26_1-p1	Putative transmembrane protein(predict) GN=TGME49_204340	2	456.222	-0.50971	0.0069266	93.374	1
740	FWSAASSR	8	Unmodified	_FWSAASSR_	TGME49_204340-t26_1-p1	Putative transmembrane protein(predict) GN=TGME49_204340	2	456.222	0.14397	0.0002429	114.5	1
741	FYAPWCGHCK	10	Unmodified	_FYAPWCGHCK_	TGME49_211680-t26_1-p1	protein disulfide isomerase GN=TGME49_211680	3	442.523	-0.22523	0.024543	20.777	1
742	FYAPWCGHCK	10	Unmodified	_FYAPWCGHCK_	TGME49_211680-t26_1-p1	protein disulfide isomerase GN=TGME49_211680	3	442.523	0.96943	0.00038539	64.711	2
743	FYAPWCGHCK	10	Unmodified	_FYAPWCGHCK_	TGME49_211680-t26_1-p1	protein disulfide isomerase GN=TGME49_211680	2	663.281	0.7177	0.0089357	55.461	1
744	FYAPWCGHCK	10	Unmodified	_FYAPWCGHCK_	TGME49_211680-t26_1-p1	protein disulfide isomerase GN=TGME49_211680	3	442.523	-0.60858	0.0032196	42.348	1
745	FYAPWCGHCK	10	Unmodified	_FYAPWCGHCK_	TGME49_211680-t26_1-p1	protein disulfide isomerase GN=TGME49_211680	2	663.281	0.071247	0.008121	56.432	1
746	FYAPWCGHCK	10	Unmodified	_FYAPWCGHCK_	TGME49_211680-t26_1-p1	protein disulfide isomerase GN=TGME49_211680	3	442.523	0.99544	0.00014589	72.928	2
747	FYAPWCGHCK	10	Unmodified	_FYAPWCGHCK_	TGME49_211680-t26_1-p1	protein disulfide isomerase GN=TGME49_211680	2	663.281	0.74343	0.00348	65.224	1
748	FYDEFSR	7	Unmodified	_FYDEFSR_	TGME49_244560-t26_1-p1	heat shock protein 90, putative GN=TGME49_244560	2	482.214	-0.34614	0.0016827	113.89	1
749	FYDEFSR	7	Unmodified	_FYDEFSR_	TGME49_244560-t26_1-p1	heat shock protein 90, putative GN=TGME49_244560	2	482.214	-0.0033914	0.028367	71.342	1
750	FYEQFSK	7	Unmodified	_FYEQFSK_	TGME49_288380-t26_1-p1	heat shock protein HSP90 GN=TGME49_288380	2	474.727	0.41882	0.014633	98.418	1
751	FYEQFSK	7	Unmodified	_FYEQFSK_	TGME49_288380-t26_1-p1	heat shock protein HSP90 GN=TGME49_288380	2	474.727	-0.18648	0.019427	77.046	1
752	FYETVVNQK	9	Unmodified	_FYETVVNQK_	TGME49_300140-t26_1-p1	elongation factor 1-gamma, putative GN=TGME49_300140	2	564.29	0.85372	0.0001655	107.57	1
753	FYETVVNQK	9	Unmodified	_FYETVVNQK_	TGME49_300140-t26_1-p1	elongation factor 1-gamma, putative GN=TGME49_300140	2	564.29	0.39135	0.0017478	95.502	1
754	FYMQGQGSK	9	Unmodified	_FYMQGQGSK_	TGME49_311470-t26_1-p1	rhoptry neck protein RON5 GN=TGME49_311470	2	523.242	-3.3851	0.010664	64.841	1
755	FYMQGQGSK	9	Unmodified	_FYMQGQGSK_	TGME49_311470-t26_1-p1	rhoptry neck protein RON5 GN=TGME49_311470	2	523.242	-3.2827	0.0042606	79.986	1
756	FYQTEINDLVSK	12	Unmodified	_FYQTEINDLVSK_	TGME49_228170-t26_1-p1	inner membrane complex protein IMC2A GN=TGME49_228170	2	728.87	0.45156	2.0577e-06	86.772	1
757	FYTDDTPGLK	10	Unmodified	_FYTDDTPGLK_	TGME49_211040-t26_1-p1	Sec61beta family protein GN=TGME49_211040	2	578.78	0.23514	0.016532	47.844	1
758	FYTDDTPGLK	10	Unmodified	_FYTDDTPGLK_	TGME49_211040-t26_1-p1	Sec61beta family protein GN=TGME49_211040	2	578.78	0.60683	0.0081438	56.404	1
759	FYTFSNK	7	Unmodified	_FYTFSNK_	TGME49_280380-t26_1-p1	poly(ADP-ribose) glycohydrolase GN=TGME49_280380	2	453.721	0.23845	0.01621	89.369	1
760	FYTFSNK	7	Unmodified	_FYTFSNK_	TGME49_280380-t26_1-p1	poly(ADP-ribose) glycohydrolase GN=TGME49_280380	2	453.721	0.43108	1.3316e-05	125.62	1
761	GAAATAFR	8	Unmodified	_GAAATAFR_	TGME49_218940-t26_1-p1	Putative transmembrane protein(predict) GN=TGME49_218940	2	382.706	-0.46803	0.012869	75.213	1
762	GAACIALSLK	10	Unmodified	_GAACIALSLK_	TGME49_288360-t26_1-p1	tryptophanyl-tRNA synthetase (TrpRS2) GN=TGME49_288360	2	502.284	-0.27696	0.0033486	65.627	1
763	GAAEAFCR	8	Unmodified	_GAAEAFCR_	TGME49_271888-t26_1-p1	3-ketoacyl-CoA reductase, putative GN=TGME49_271888	2	441.2	-0.71119	0.015957	70.69	1
768	GAGQIMPTCR	10	Unmodified	_GAGQIMPTCR_	TGME49_205470-t26_1-p1	translation elongation factor 2 family protein, putative GN=TGME49_205470	2	545.76	-1.4503	0.016882	47.706	1
769	GAGTANPLDSPR	12	Unmodified	_GAGTANPLDSPR_	TGME49_251430-t26_1-p1	hypothetical protein GN=TGME49_251430	3	385.863	-1.0549	0.00089474	45.433	1
770	GAGTLEVLLR	10	Unmodified	_GAGTLEVLLR_	TGME49_224890-t26_1-p1	AMP-binding enzyme(predict) GN=TGME49_224890	2	514.809	0.70052	0.007352	57.347	1
771	GAHQQPYETRPWWR	14	Unmodified	_GAHQQPYETRPWWR_	TGME49_286720-t26_1-p1	heat shock protein HSP28 GN=TGME49_286720	4	453.724	-0.12713	6.4005e-13	97.463	1
772	GAHQQPYETRPWWR	14	Unmodified	_GAHQQPYETRPWWR_	TGME49_286720-t26_1-p1	heat shock protein HSP28 GN=TGME49_286720	4	453.724	-0.49931	8.9967e-06	74.987	1
773	GAHQQPYETRPWWR	14	Unmodified	_GAHQQPYETRPWWR_	TGME49_286720-t26_1-p1	heat shock protein HSP28 GN=TGME49_286720	3	604.629	-0.77622	0.0007729	50.088	1
774	GALPANDCR	9	Unmodified	_GALPANDCR_	TGME49_220400-t26_1-p1	actin depolymerizing factor ADF GN=TGME49_220400	2	487.23	-0.37427	0.0024875	90.64	1
775	GALPANDCR	9	Unmodified	_GALPANDCR_	TGME49_220400-t26_1-p1	actin depolymerizing factor ADF GN=TGME49_220400	2	487.23	-0.12425	0.0033839	84.615	1
776	GAMKSEACGAAACR	14	malon(K)	_GAMK(ma)SEACGAAACR_	TGME49_226960-t26_1-p1	phosphofructokinase PFKII GN=TGME49_226960	2	763.313	-0.76229	0.00056696	59.728	1
777	GAMKSEACGAAACR	14	malon(K)	_GAMK(ma)SEACGAAACR_	TGME49_226960-t26_1-p1	phosphofructokinase PFKII GN=TGME49_226960	3	509.211	-0.16361	0.00040144	44.045	1
778	GAMKSEACGAAACR	14	malon(K)	_GAMK(ma)SEACGAAACR_	TGME49_226960-t26_1-p1	phosphofructokinase PFKII GN=TGME49_226960	2	763.313	-0.83945	0.0035704	46.892	1
779	GAMKSEACGAAACR	14	malon(K)	_GAMK(ma)SEACGAAACR_	TGME49_226960-t26_1-p1	phosphofructokinase PFKII GN=TGME49_226960	3	509.211	-0.52192	0.0001156	47.915	1
780	GAMKSEACGAAACR	14	Oxidation (M),malon(K)	_GAM(ox)K(ma)SEACGAAACR_	TGME49_226960-t26_1-p1	phosphofructokinase PFKII GN=TGME49_226960	2	771.311	-0.49692	0.001997	41.088	1
781	GAPQKGDAAAYK	12	malon(K)	_GAPQK(ma)GDAAAYK_	TGME49_260440-t26_1-p1	nuclear factor NF3 GN=TGME49_260440	2	631.804	-1.7594	0.03218	40.941	1
782	GAPSPVAAGVAAR	13	Unmodified	_GAPSPVAAGVAAR_	TGME49_290200-t26_1-p1	NAD/NADP octopine/nopaline dehydrogenase, alpha-helical domain-containing protein GN=TGME49_290200	2	562.315	0.10278	0.0091042	40.475	1
783	GASTASLHSEPGAASMPGPSPK	22	Unmodified	_GASTASLHSEPGAASMPGPSPK_	TGME49_240060-t26_1-p1	hypothetical protein GN=TGME49_240060	3	679.662	-0.078668	0.027939	16.867	1
786	GAVFDIQEEDLPR	13	Unmodified	_GAVFDIQEEDLPR_	TGME49_309570-t26_1-p1	DEAD/DEAH box helicase domain-containing protein GN=TGME49_309570	2	744.87	0.8321	0.0060154	43.761	1
787	GAYFGLFDTAK	11	Unmodified	_GAYFGLFDTAK_	TGME49_249900-t26_1-p1	adenine nucleotide translocator, putative GN=TGME49_249900	2	595.298	0.050045	0.026438	38.27	1
788	GCASTVAGAAR	11	Unmodified	_GCASTVAGAAR_	TGME49_224890-t26_1-p1	AMP-binding enzyme(predict) GN=TGME49_224890	2	510.748	-0.055406	0.026924	37.995	1
789	GCATFLAQVIVLNHPGEIK	19	Unmodified	_GCATFLAQVIVLNHPGEIK_	TGME49_294800-t26_1-p1	elongation factor 1-alpha (EF-1-ALPHA), putative GN=TGME49_294800	3	689.707	-0.30551	0.026884	15.725	1
790	GCAYTFFTPDKPR	13	Unmodified	_GCAYTFFTPDKPR_	TGME49_236650-t26_1-p1	DEAD (Asp-Glu-Ala-Asp) box polypeptide 17 GN=TGME49_236650	3	520.582	-0.067518	0.008854	43.761	1
791	GCEVVVSGK	9	Unmodified	_GCEVVVSGK_	TGME49_232300-t26_1-p1	ribosomal protein RPS3 GN=TGME49_232300	2	467.737	-0.071112	0.012803	61.78	1
792	GCEVVVSGK	9	Unmodified	_GCEVVVSGK_	TGME49_232300-t26_1-p1	ribosomal protein RPS3 GN=TGME49_232300	2	467.737	0.14195	0.0064223	70.908	1
793	GCFIHIR	7	Unmodified	_GCFIHIR_	TGME49_221470-t26_1-p1	hypothetical protein GN=TGME49_221470	2	451.737	-0.15342	0.016631	89.903	1
794	GCFIHIR	7	Unmodified	_GCFIHIR_	TGME49_221470-t26_1-p1	hypothetical protein GN=TGME49_221470	2	451.737	-0.34315	5.8634e-05	118.06	1
795	GCGIVEYTNVEDAQK	15	Unmodified	_GCGIVEYTNVEDAQK_	TGME49_262620-t26_1-p1	RNA recognition motif-containing protein GN=TGME49_262620	2	841.888	0.46651	4.1972e-05	66.246	1
796	GCGIVEYTNVEDAQK	15	Unmodified	_GCGIVEYTNVEDAQK_	TGME49_262620-t26_1-p1	RNA recognition motif-containing protein GN=TGME49_262620	2	841.888	0.21985	1.2146e-08	83.692	1
797	GCLVHSELRPSIILIHSGSDR	21	Unmodified	_GCLVHSELRPSIILIHSGSDR_	TGME49_202620-t26_1-p1	Putative transmembrane protein(predict) GN=TGME49_202620	4	587.314	-0.12723	0.0038267	29.172	1
798	GCNAFIPKEGAK	12	malon(K)	_GCNAFIPK(ma)EGAK_	TGME49_301380-t26_1-p1	elongation factor Tu GTP binding domain-containing protein GN=TGME49_301380	2	689.327	0.30982	0.020569	44.925	1
799	GDAVILILR	9	Unmodified	_GDAVILILR_	TGME49_270830-t26_1-p1	small nuclear ribonucleoprotein GN=TGME49_270830	2	485.308	0.576	0.013424	60.892	1
800	GDCQSEWSNAFVSR	14	Unmodified	_GDCQSEWSNAFVSR_	TGME49_258410-t26_1-p1	photosensitized INA-labeled protein PHIL1 GN=TGME49_258410	2	821.849	-0.71037	0.007663	37.177	1
801	GDEELDTLIK	10	Unmodified	_GDEELDTLIK_	TGME49_300200-t26_1-p1	histone H2AZ GN=TGME49_300200	2	566.79		0.013365	31.478	1
802	GDEELDTLIK	10	Unmodified	_GDEELDTLIK_	TGME49_300200-t26_1-p1	histone H2AZ GN=TGME49_300200	2	566.79	0.72631	0.029321	42.802	1
803	GDFFYTYPHQFTK	13	Unmodified	_GDFFYTYPHQFTK_	TGME49_297070-t26_1-p1	Alpha-carbonic anhydrase domain-containing protein(predict) GN=TGME49_297070	3	550.924	0.47906	0.01181	23.362	1
804	GDGPIVLILAPTR	13	Unmodified	_GDGPIVLILAPTR_	TGME49_236650-t26_1-p1	DEAD (Asp-Glu-Ala-Asp) box polypeptide 17 GN=TGME49_236650	2	661.396	-0.13348	0.011795	37.613	1
805	GDVQLDQTEEEK	12	Unmodified	_GDVQLDQTEEEK_	TGME49_244560-t26_1-p1	heat shock protein 90, putative GN=TGME49_244560	2	695.82	-0.049961	0.00030046	76.073	1
806	GDVQLDQTEEEK	12	Unmodified	_GDVQLDQTEEEK_	TGME49_244560-t26_1-p1	heat shock protein 90, putative GN=TGME49_244560	2	695.82	0.0002376	0.0039128	51.726	1
807	GEAVILDPATLPQK	14	Unmodified	_GEAVILDPATLPQK_	TGME49_209260-t26_1-p1	cytochrome c oxidase subunit, putative GN=TGME49_209260	2	726.409	0.049273	0.0005251	50.088	1
808	GEEHTPIIHFLTTK	14	Unmodified	_GEEHTPIIHFLTTK_	TGME49_219270-t26_1-p1	multi-pass transmembrane protein GN=TGME49_219270	4	406.469	-0.10767	0.011033	26.929	1
809	GEEHTPIIHFLTTK	14	Unmodified	_GEEHTPIIHFLTTK_	TGME49_219270-t26_1-p1	multi-pass transmembrane protein GN=TGME49_219270	3	541.623	0.17678	3.3299e-09	84.753	1
810	GEHTPPLPDER	11	Unmodified	_GEHTPPLPDER_	TGME49_227620-t26_1-p1	dense granule protein GRA2 GN=TGME49_227620	3	416.539	-0.19747	0.023318	19.641	1
811	GEHTPPLPDER	11	Unmodified	_GEHTPPLPDER_	TGME49_227620-t26_1-p1	dense granule protein GRA2 GN=TGME49_227620	3	416.539	0.64829	0.016855	22.578	1
812	GEHTPPLPDER	11	Unmodified	_GEHTPPLPDER_	TGME49_227620-t26_1-p1	dense granule protein GRA2 GN=TGME49_227620	3	416.539	0.31096	0.0059859	32.051	2
813	GELATGDQLNITR	13	Unmodified	_GELATGDQLNITR_	TGME49_248740-t26_1-p1	hypothetical protein GN=TGME49_248740	2	694.362	-0.10649	0.0014126	50.088	1
814	GELSAEKPK	9	Unmodified	_GELSAEKPK_	TGME49_226410-t26_1-p1	EF-1 guanine nucleotide exchange domain-containing protein GN=TGME49_226410	2	479.764	-0.13887	0.011667	70.028	1
815	GESDACLNR	9	Unmodified	_GESDACLNR_	TGME49_259240-t26_1-p1	ribosomal protein RPS21 GN=TGME49_259240	2	511.222	-1.4817	0.00014395	108.74	1
816	GESGSEGSLSEK	12	Unmodified	_GESGSEGSLSEK_	TGME49_319560-t26_1-p1	microneme protein MIC3 GN=TGME49_319560	2	583.762	-1.6714	0.0035037	54.199	1
817	GETKNDEELSR	11	malon(K)	_GETK(ma)NDEELSR_	TGME49_222020-t26_1-p1	phosphoglycerate kinase PGKII GN=TGME49_222020	2	682.302	0.55056	0.0074025	63.185	1
818	GETKNDEELSR	11	malon(K)	_GETK(ma)NDEELSR_	TGME49_222020-t26_1-p1	phosphoglycerate kinase PGKII GN=TGME49_222020	2	682.302	0.46823	8.9273e-05	90.861	1
819	GFEVVKHFR	9	malon(K)	_GFEVVK(ma)HFR_	TGME49_243800-t26_1-p1	long-chain fatty acid CoA ligase, putative GN=TGME49_243800	3	402.208	-0.51003	0.0071858	42.336	1
820	GFHFTTVHR	9	Unmodified	_GFHFTTVHR_	TGME49_306060-t26_1-p1	rhoptry neck protein RON8 GN=TGME49_306060	3	367.858	-0.20248	0.00061609	72.928	1
821	GFLTDYIPGAK	11	Unmodified	_GFLTDYIPGAK_	TGME49_308020-t26_1-p1	SAG-related sequence SRS57 GN=TGME49_308020	2	591.314	1.046	0.013418	45.661	1
822	GFLTDYIPGAK	11	Unmodified	_GFLTDYIPGAK_	TGME49_308020-t26_1-p1	SAG-related sequence SRS57 GN=TGME49_308020	2	591.314	0.61654	0.0062643	54.259	1
823	GFPLGQIQR	9	Unmodified	_GFPLGQIQR_	TGME49_293180-t26_1-p1	NADP-specific glutamate dehydrogenase GN=TGME49_293180	2	508.288	0.7745	0.022998	53.775	1
824	GFTAAKTHTVR	11	malon(K)	_GFTAAK(ma)THTVR_	TGME49_227620-t26_1-p1	dense granule protein GRA2 GN=TGME49_227620	3	425.554	-0.92743	0.0022315	42.785	1
825	GFVAVGHLGDSR	12	Unmodified	_GFVAVGHLGDSR_	TGME49_231850-t26_1-p1	serine-threonine phosophatase 2C (PP2C) GN=TGME49_231850	3	405.547	-0.34459	0.0017712	39.016	1
826	GFVAVGHLGDSR	12	Unmodified	_GFVAVGHLGDSR_	TGME49_231850-t26_1-p1	serine-threonine phosophatase 2C (PP2C) GN=TGME49_231850	2	607.817	-0.31758	0.014876	40.475	1
827	GGDAEAKGGIAGK	13	malon(K)	_GGDAEAK(ma)GGIAGK_	TGME49_242890-t26_1-p1	BLM10_mid domain-containing protein (Fragment)(predict) GN=TGME49_242890	2	608.794	-0.095244	0.013919	43.592	1
828	GGDSPGSHTALDDEKKK	17	malon(K)	_GGDSPGSHTALDDEK(ma)KK_	TGME49_231480-t26_1-p1	GCN1, putative GN=TGME49_231480	4	457.714	0.61426	5.3444e-05	42.123	1
829	GGEYPHFLFSHDDR	14	Unmodified	_GGEYPHFLFSHDDR_	TGME49_222860-t26_1-p1	eukaryotic translation initiation factor, putative GN=TGME49_222860	3	559.587	0.10522	0.00075704	37.77	1
830	GGEYPHFLFSHDDR	14	Unmodified	_GGEYPHFLFSHDDR_	TGME49_222860-t26_1-p1	eukaryotic translation initiation factor, putative GN=TGME49_222860	4	419.942	-0.18823	0.0073341	31.089	1
831	GGISVEVDPATK	12	Unmodified	_GGISVEVDPATK_	TGME49_315320-t26_1-p1	SAG-related sequence SRS52A GN=TGME49_315320	2	586.812	0.0039421	0.010845	43.594	1
832	GGISVEVDPATK	12	Unmodified	_GGISVEVDPATK_	TGME49_315320-t26_1-p1	SAG-related sequence SRS52A GN=TGME49_315320	2	586.812	-0.53266	0.0037722	52.576	1
833	GGLLFGPR	8	Unmodified	_GGLLFGPR_	TGME49_295110-t26_1-p1	rhoptry protein ROP7 GN=TGME49_295110	2	408.74	-0.11235	0.0090997	81.784	1
834	GGLLFGPR	8	Unmodified	_GGLLFGPR_	TGME49_295110-t26_1-p1	rhoptry protein ROP7 GN=TGME49_295110	2	408.74	-0.14661	0.031163	60.76	1
835	GGNIDLPEK	9	Unmodified	_GGNIDLPEK_	TGME49_291890-t26_1-p1	microneme protein MIC1 GN=TGME49_291890	2	471.748	-0.25887	0.022394	54.191	1
836	GGPAAGVVFQVHQSK	15	Unmodified	_GGPAAGVVFQVHQSK_	TGME49_221470-t26_1-p1	hypothetical protein GN=TGME49_221470	3	494.6	-0.22326	4.3318e-06	66.387	1
837	GGQAGDPKLTNSAK	14	malon(K)	_GGQAGDPK(ma)LTNSAK_	TGME49_240890-t26_1-p1	6-phosphofructokinase GN=TGME49_240890	2	715.35	0.61083	0.011975	40.798	1
838	GGQAGDPKLTNSAK	14	malon(K)	_GGQAGDPK(ma)LTNSAK_	TGME49_240890-t26_1-p1	6-phosphofructokinase GN=TGME49_240890	2	715.35	0.68274	0.0016444	48.288	1
839	GGSEHGLEEAER	12	Unmodified	_GGSEHGLEEAER_	TGME49_243710-t26_1-p1	t-complex protein beta subunit GN=TGME49_243710	3	424.193	-0.0039253	0.00017455	64.945	1
840	GGVFLTGFEHLVR	13	Unmodified	_GGVFLTGFEHLVR_	TGME49_215785-t26_1-p1	rhoptry protein ROP2A GN=TGME49_215785	3	477.93	-0.32862	0.00013213	52.576	1
841	GGVFLTGFEHLVR	13	Unmodified	_GGVFLTGFEHLVR_	TGME49_215785-t26_1-p1	rhoptry protein ROP2A GN=TGME49_215785	2	716.391	-0.54618	0.0005306	64.121	1
842	GGYAEAAAAYR	11	Unmodified	_GGYAEAAAAYR_	TGME49_283850-t26_1-p1	peptidyl-prolyl cis-trans isomerase GN=TGME49_283850	2	550.262	0.61857	0.021341	41.164	1
843	GGYCNFMHLK	10	Unmodified	_GGYCNFMHLK_	TGME49_236910-t26_1-p1	U2 snRNP auxiliary factor, putative GN=TGME49_236910	3	409.52	-0.43027	0.0059857	35.541	1
844	GGYCNFMHLK	10	Unmodified	_GGYCNFMHLK_	TGME49_236910-t26_1-p1	U2 snRNP auxiliary factor, putative GN=TGME49_236910	3	409.52	-0.73064	0.0026919	44.318	1
845	GGYFDNYGIIR	11	Unmodified	_GGYFDNYGIIR_	TGME49_278830-t26_1-p1	glucose-6-phosphate 1-dehydrogenase GN=TGME49_278830	2	637.812		0.0062064	32.254	1
846	GGYGGGYGGGYGGR	14	Unmodified	_GGYGGGYGGGYGGR_	TGME49_235930-t26_1-p1	domain K- type RNA binding proteins family protein GN=TGME49_235930	2	617.765	-1.0774	0.0068403	38.3	1
847	GHCLLHVTLSAR	12	Unmodified	_GHCLLHVTLSAR_	TGME49_308840-t26_1-p1	SAG-related sequence SRS51 GN=TGME49_308840	2	682.367	0.39429	0.0042896	49.448	1
848	GHEGPVWQVR	10	Unmodified	_GHEGPVWQVR_	TGME49_201700-t26_1-p1	WD domain, G-beta repeat-containing protein GN=TGME49_201700	3	388.868	1.0639	0.0033678	41.796	1
849	GHVFHEEQR	9	Unmodified	_GHVFHEEQR_	TGME49_205470-t26_1-p1	translation elongation factor 2 family protein, putative GN=TGME49_205470	3	380.184	1.2423	0.00043208	80.755	1
850	GHVFHEEQR	9	Unmodified	_GHVFHEEQR_	TGME49_205470-t26_1-p1	translation elongation factor 2 family protein, putative GN=TGME49_205470	3	380.184	1.3992	0.0012467	63.216	1
851	GHVSAGYGR	9	Unmodified	_GHVSAGYGR_	TGME49_310490-t26_1-p1	ribosomal protein RPL27A GN=TGME49_310490	2	452.225	-0.84476	0.005763	73.233	1
852	GHYTIGK	7	Unmodified	_GHYTIGK_	TGME49_316400-t26_1-p1	alpha tubulin TUBA1 GN=TGME49_316400	2	388.208	1.1059	0.014633	98.418	1
853	GIAAVYGVK	9	Unmodified	_GIAAVYGVK_	TGME49_264660-t26_1-p1	SAG-related sequence SRS44 GN=TGME49_264660	2	439.261	-0.48176	0.030233	48.794	1
854	GIAAVYGVK	9	Unmodified	_GIAAVYGVK_	TGME49_264660-t26_1-p1	SAG-related sequence SRS44 GN=TGME49_264660	2	439.261	-0.22696	0.022998	53.775	1
855	GIACVFATGR	10	Unmodified	_GIACVFATGR_	TGME49_243910-t26_1-p1	Cof family hydrolase subfamily protein GN=TGME49_243910	2	526.271	1.9861	0.017907	47.302	1
856	GIAKLLSAPR	10	malon(K)	_GIAK(ma)LLSAPR_	TGME49_219850-t26_1-p1	prolyl-tRNA synthetase (ProRS) GN=TGME49_219850	2	556.327	0.55387	0.0094161	63.091	1
857	GIAKLLSAPR	10	malon(K)	_GIAK(ma)LLSAPR_	TGME49_219850-t26_1-p1	prolyl-tRNA synthetase (ProRS) GN=TGME49_219850	2	556.327	0.51141	0.0032338	72.29	1
858	GIFDLSERPK	10	Unmodified	_GIFDLSERPK_	TGME49_278830-t26_1-p1	glucose-6-phosphate 1-dehydrogenase GN=TGME49_278830	3	387.88	-0.26397	0.0025607	70.552	1
859	GIFFSHR	7	Unmodified	_GIFFSHR_	TGME49_288360-t26_1-p1	tryptophanyl-tRNA synthetase (TrpRS2) GN=TGME49_288360	2	432.23	0.27189	9.6118e-06	126.24	1
860	GILAADESTGTIK	13	Unmodified	_GILAADESTGTIK_	TGME49_236040-t26_1-p1	fructose-1,6-bisphosphate aldolase GN=TGME49_236040	2	638.343	0.012797	1.9223e-09	101.53	1
861	GILAADESTGTIK	13	Unmodified	_GILAADESTGTIK_	TGME49_236040-t26_1-p1	fructose-1,6-bisphosphate aldolase GN=TGME49_236040	2	638.343	0.2577	6.037e-07	83.204	1
862	GILAADESTGTIKK	14	malon(K)	_GILAADESTGTIK(ma)K_	TGME49_236040-t26_1-p1	fructose-1,6-bisphosphate aldolase GN=TGME49_236040	2	745.391	0.16211	1.2563e-05	73.279	1
863	GILAADESTGTIKK	14	malon(K)	_GILAADESTGTIK(ma)K_	TGME49_236040-t26_1-p1	fructose-1,6-bisphosphate aldolase GN=TGME49_236040	2	745.391	-0.13075	5.9678e-17	108.63	1
864	GIQAATSHLLGTNFAK	16	Unmodified	_GIQAATSHLLGTNFAK_	TGME49_219850-t26_1-p1	prolyl-tRNA synthetase (ProRS) GN=TGME49_219850	3	543.63	0.33503	0.031608	12.049	1
865	GIQAATSHLLGTNFAK	16	Unmodified	_GIQAATSHLLGTNFAK_	TGME49_219850-t26_1-p1	prolyl-tRNA synthetase (ProRS) GN=TGME49_219850	3	543.63	0.36877	0.013801	20.828	1
866	GIQHGSISNFLLEK	14	Unmodified	_GIQHGSISNFLLEK_	TGME49_255190-t26_1-p1	myosin C GN=TGME49_255190	3	514.947	0.35378	0.011327	22.991	1
867	GIVMVEQKVSK	11	Oxidation (M),malon(K)	_GIVM(ox)VEQK(ma)VSK_	TGME49_272910-t26_1-p1	T-complex protein 1 delta subunit GN=TGME49_272910	2	660.347	-0.33208	0.0032547	48.527	1
868	GIVMVEQKVSK	11	malon(K)	_GIVMVEQK(ma)VSK_	TGME49_272910-t26_1-p1	T-complex protein 1 delta subunit GN=TGME49_272910	2	652.35	0.30537	0.00053092	80.96	1
869	GIVMVEQKVSK	11	malon(K)	_GIVMVEQK(ma)VSK_	TGME49_272910-t26_1-p1	T-complex protein 1 delta subunit GN=TGME49_272910	2	652.35	0.021613	0.0020888	71.879	1
870	GIYSYGFEK	9	Unmodified	_GIYSYGFEK_	TGME49_250770-t26_1-p1	eukaryotic initiation factor-4A, putative GN=TGME49_250770	2	532.258	0.40099	0.024865	52.49	1
871	GIYSYGFEK	9	Unmodified	_GIYSYGFEK_	TGME49_250770-t26_1-p1	eukaryotic initiation factor-4A, putative GN=TGME49_250770	2	532.258	0.37685	0.011897	63.076	1
872	GIYSYGFEKPSAIQQR	16	Unmodified	_GIYSYGFEKPSAIQQR_	TGME49_250770-t26_1-p1	eukaryotic initiation factor-4A, putative GN=TGME49_250770	3	615.316	0.28379	0.030059	29.58	1
873	GIYSYGFEKPSAIQQR	16	Unmodified	_GIYSYGFEKPSAIQQR_	TGME49_250770-t26_1-p1	eukaryotic initiation factor-4A, putative GN=TGME49_250770	3	615.316	0.11431	0.0064078	36.029	1
874	GIYSYGFEKPSAIQQR	16	Unmodified	_GIYSYGFEKPSAIQQR_	TGME49_250770-t26_1-p1	eukaryotic initiation factor-4A, putative GN=TGME49_250770	2	922.471	-0.34524	1.0207e-08	80.387	1
875	GKAASPQEALTTVLR	15	malon(K)	_GK(ma)AASPQEALTTVLR_	TGME49_208560-t26_1-p1	carrier superfamily protein GN=TGME49_208560	2	814.436	0.64513	0.0049306	42.068	1
876	GKDISTNSR	9	malon(K)	_GK(ma)DISTNSR_	TGME49_273760-t26_1-p1	heat shock protein HSP70 GN=TGME49_273760	2	532.254	0.49194	7.0102e-05	114.86	1
877	GKMDGEVVEISPSGK	15	malon(K)	_GK(ma)MDGEVVEISPSGK_	TGME49_313290-t26_1-p1	MORN repeat-containing protein GN=TGME49_313290	2	809.885	2.2559	0.0047609	42.314	1
878	GKPLYVGLAER	11	Unmodified	_GKPLYVGLAER_	TGME49_224850-t26_1-p1	polyadenylate binding protein, putative GN=TGME49_224850	3	401.568	-0.071421	0.010712	51.454	1
879	GKPTNLSITEVAHGLAR	17	Unmodified	_GKPTNLSITEVAHGLAR_	TGME49_236040-t26_1-p1	fructose-1,6-bisphosphate aldolase GN=TGME49_236040	3	588.664	0.18079	0.0093574	34.395	1
880	GKPTNLSITEVAHGLAR	17	Unmodified	_GKPTNLSITEVAHGLAR_	TGME49_236040-t26_1-p1	fructose-1,6-bisphosphate aldolase GN=TGME49_236040	4	441.75	0.27271	7.1848e-07	58.688	1
881	GKPTNLSITEVAHGLAR	17	Unmodified	_GKPTNLSITEVAHGLAR_	TGME49_236040-t26_1-p1	fructose-1,6-bisphosphate aldolase GN=TGME49_236040	2	882.492	0.27806	0.0011938	38.227	1
882	GKPTNLSITEVAHGLAR	17	Unmodified	_GKPTNLSITEVAHGLAR_	TGME49_236040-t26_1-p1	fructose-1,6-bisphosphate aldolase GN=TGME49_236040	3	588.664	0.40873	5.4585e-07	63.691	1
883	GKPTNLSITEVAHGLAR	17	Unmodified	_GKPTNLSITEVAHGLAR_	TGME49_236040-t26_1-p1	fructose-1,6-bisphosphate aldolase GN=TGME49_236040	4	441.75	0.30443	4.0916e-09	78.244	1
884	GKTAPCASPEK	11	malon(K)	_GK(ma)TAPCASPEK_	TGME49_300330-t26_1-p1	GCFC domain-containing protein(predict) GN=TGME49_300330	2	616.285	0.012361	0.0081417	40.941	1
885	GKTLVEALDTMEAPK	15	Oxidation (M),malon(K)	_GK(ma)TLVEALDTM(ox)EAPK_	TGME49_294800-t26_1-p1	elongation factor 1-alpha (EF-1-ALPHA), putative GN=TGME49_294800	2	852.922	0.16671	0.0010452	40.432	1
886	GKTLVEALDTMEAPK	15	malon(K)	_GK(ma)TLVEALDTMEAPK_	TGME49_294800-t26_1-p1	elongation factor 1-alpha (EF-1-ALPHA), putative GN=TGME49_294800	2	844.924	-0.011931	0.00014055	63.302	1
887	GLAEASLVAK	10	Unmodified	_GLAEASLVAK_	TGME49_300260-t26_1-p1	threonyl-tRNA synthetase family protein GN=TGME49_300260	2	479.782	1.1285	0.012042	51.762	1
888	GLASPLLAGSLDGAQASAHAK	21	Unmodified	_GLASPLLAGSLDGAQASAHAK_	TGME49_268200-t26_1-p1	RNA recognition motif-containing protein GN=TGME49_268200	3	645.681	0.77287	0.033947	14.623	1
889	GLCAMAQAESLR	12	Unmodified	_GLCAMAQAESLR_	TGME49_232300-t26_1-p1	ribosomal protein RPS3 GN=TGME49_232300	2	653.816	-0.47279	0.016776	39.006	1
890	GLCAMAQAESLR	12	Unmodified	_GLCAMAQAESLR_	TGME49_232300-t26_1-p1	ribosomal protein RPS3 GN=TGME49_232300	2	653.816	-0.37136	0.0011884	67.519	1
891	GLDCMLGSR	9	Oxidation (M)	_GLDCM(ox)LGSR_	TGME49_288650-t26_1-p1	dense granule protein GRA12 GN=TGME49_288650	2	512.731	-0.17077	0.0054051	60.398	1
892	GLDCMLGSR	9	Unmodified	_GLDCMLGSR_	TGME49_288650-t26_1-p1	dense granule protein GRA12 GN=TGME49_288650	2	504.734	-0.49542	0.011799	63.216	1
893	GLELEDDEEEK	11	Unmodified	_GLELEDDEEEK_	TGME49_288380-t26_1-p1	heat shock protein HSP90 GN=TGME49_288380	2	653.288	-0.75302	9.7896e-05	84.479	1
894	GLELEDDEEEK	11	Unmodified	_GLELEDDEEEK_	TGME49_288380-t26_1-p1	heat shock protein HSP90 GN=TGME49_288380	2	653.288	-0.3811	9.7896e-05	84.479	1
895	GLELEDDEEEKK	12	Unmodified	_GLELEDDEEEKK_	TGME49_288380-t26_1-p1	heat shock protein HSP90 GN=TGME49_288380	3	478.56	-0.87954	0.015109	23.711	1
896	GLELEDDEEEKK	12	Unmodified	_GLELEDDEEEKK_	TGME49_288380-t26_1-p1	heat shock protein HSP90 GN=TGME49_288380	3	478.56	-0.54693	0.0023839	37.744	1
897	GLELEDDEEEKKK	13	Unmodified	_GLELEDDEEEKKK_	TGME49_288380-t26_1-p1	heat shock protein HSP90 GN=TGME49_288380	3	521.258	-0.68377	0.0022031	52.821	1
898	GLELEDDEEEKKK	13	Unmodified	_GLELEDDEEEKKK_	TGME49_288380-t26_1-p1	heat shock protein HSP90 GN=TGME49_288380	3	521.258	-0.4746	0.024711	36.81	1
899	GLETLPLTDDEK	12	Unmodified	_GLETLPLTDDEK_	TGME49_236040-t26_1-p1	fructose-1,6-bisphosphate aldolase GN=TGME49_236040	2	665.84	0.2506	2.829e-08	95.417	1
900	GLFSSHFYK	9	Unmodified	_GLFSSHFYK_	TGME49_205680-t26_1-p1	Putative transmembrane protein(predict) GN=TGME49_205680	3	362.519	0.088877	0.018486	27.772	1
901	GLFSSHFYK	9	Unmodified	_GLFSSHFYK_	TGME49_205680-t26_1-p1	Putative transmembrane protein(predict) GN=TGME49_205680	3	362.519	-0.20723	0.010807	35.269	1
902	GLFSSHFYK	9	Unmodified	_GLFSSHFYK_	TGME49_205680-t26_1-p1	Putative transmembrane protein(predict) GN=TGME49_205680	2	543.274	-0.080869	0.0096443	66.299	1
903	GLGFDTETK	9	Unmodified	_GLGFDTETK_	TGME49_226960-t26_1-p1	phosphofructokinase PFKII GN=TGME49_226960	2	484.24	-0.15796	0.0091808	66.962	1
904	GLGFDTETK	9	Unmodified	_GLGFDTETK_	TGME49_226960-t26_1-p1	phosphofructokinase PFKII GN=TGME49_226960	2	484.24	0.43904	0.0061596	71.451	1
905	GLGNFSSAEDAK	12	Unmodified	_GLGNFSSAEDAK_	TGME49_229140-t26_1-p1	MaoC family domain-containing protein GN=TGME49_229140	2	598.283	-0.015921	0.01584	39.73	1
906	GLHTKEFFSR	10	malon(K)	_GLHTK(ma)EFFSR_	TGME49_249390-t26_1-p1	glutamate/leucine/phenylalanine/valine dehydrogenase family protein GN=TGME49_249390	3	436.551	0.1732	0.0024447	46.378	1
907	GLHTKEFFSR	10	malon(K)	_GLHTK(ma)EFFSR_	TGME49_249390-t26_1-p1	glutamate/leucine/phenylalanine/valine dehydrogenase family protein GN=TGME49_249390	3	436.551	0.29047	0.00046359	64.121	1
908	GLHTKEFFSR	10	malon(K)	_GLHTK(ma)EFFSR_	TGME49_249390-t26_1-p1	glutamate/leucine/phenylalanine/valine dehydrogenase family protein GN=TGME49_249390	3	436.551	-0.26736	0.0022586	46.985	1
909	GLILYPATVGR	11	Unmodified	_GLILYPATVGR_	TGME49_309210-t26_1-p1	peroxiredoxin 6, putative GN=TGME49_309210	2	580.345	0.41499	0.009484	47.894	1
910	GLLNYLEENPGK	12	Unmodified	_GLLNYLEENPGK_	TGME49_280380-t26_1-p1	poly(ADP-ribose) glycohydrolase GN=TGME49_280380	2	673.851	0.44169	0.026107	35.677	1
911	GLLTNDCVVIGEK	13	Unmodified	_GLLTNDCVVIGEK_	TGME49_226960-t26_1-p1	phosphofructokinase PFKII GN=TGME49_226960	2	709.371	0.5892	0.0009904	56.569	1
912	GLLTNDCVVIGEK	13	Unmodified	_GLLTNDCVVIGEK_	TGME49_226960-t26_1-p1	phosphofructokinase PFKII GN=TGME49_226960	2	709.371	0.68493	2.6569e-07	89.231	1
913	GLQTLLYR	8	Unmodified	_GLQTLLYR_	TGME49_228170-t26_1-p1	inner membrane complex protein IMC2A GN=TGME49_228170	2	482.285	-0.36717	7.0969e-06	119.29	1
914	GLQTLLYR	8	Unmodified	_GLQTLLYR_	TGME49_228170-t26_1-p1	inner membrane complex protein IMC2A GN=TGME49_228170	2	482.285	0.065739	1.1589e-09	132.57	1
915	GLSIEESPYFK	11	Unmodified	_GLSIEESPYFK_	TGME49_214320-t26_1-p1	facilitative glucose transporter GT1 GN=TGME49_214320	2	635.322	-0.3571	0.026924	37.995	1
916	GLSNYDGSEEK	11	Unmodified	_GLSNYDGSEEK_	TGME49_312630-t26_1-p1	anonymous antigen-1, putative GN=TGME49_312630	2	599.765	-2.4659	0.009804	47.712	1
917	GLSNYDGSEEK	11	Unmodified	_GLSNYDGSEEK_	TGME49_312630-t26_1-p1	anonymous antigen-1, putative GN=TGME49_312630	2	599.765	0.56178	0.0027104	65.179	1
918	GLSNYDGSEEKTAIR	15	malon(K)	_GLSNYDGSEEK(ma)TAIR_	TGME49_312630-t26_1-p1	anonymous antigen-1, putative GN=TGME49_312630	2	863.4	0.30223	9.2631e-09	90.422	1
919	GLSNYDGSEEKTAIR	15	malon(K)	_GLSNYDGSEEK(ma)TAIR_	TGME49_312630-t26_1-p1	anonymous antigen-1, putative GN=TGME49_312630	2	863.4	-0.17871	8.1118e-13	97.502	1
920	GLTIIFVETK	10	Unmodified	_GLTIIFVETK_	TGME49_226250-t26_1-p1	DEAD (Asp-Glu-Ala-Asp) box polypeptide DDX3X GN=TGME49_226250	2	560.834	-0.37937	0.00069943	81.017	1
921	GLTINECLAK	10	Unmodified	_GLTINECLAK_	TGME49_268890-t26_1-p1	citrate synthase I GN=TGME49_268890	2	559.797	-1.9561	0.029321	42.802	1
922	GLVNFAR	7	Unmodified	_GLVNFAR_	TGME49_288650-t26_1-p1	dense granule protein GRA12 GN=TGME49_288650	2	388.724	0.26258	0.017605	91.14	1
923	GLYELFR	7	Unmodified	_GLYELFR_	TGME49_309752-t26_1-p1	succinate-Coenzyme A ligase, beta subunit, putative GN=TGME49_309752	2	449.245	0.08958	0.022213	75.269	1
924	GLYHLEGHR	9	Unmodified	_GLYHLEGHR_	TGME49_218780-t26_1-p1	phosphoserine aminotransferase, putative GN=TGME49_218780	2	541.281	-0.65361	0.013235	61.161	1
925	GLYQITK	7	Unmodified	_GLYQITK_	TGME49_221380-t26_1-p1	alba 1 GN=TGME49_221380	2	411.74	-0.086159	0.015154	88.029	1
926	GLYQITK	7	Unmodified	_GLYQITK_	TGME49_221380-t26_1-p1	alba 1 GN=TGME49_221380	2	411.74	-0.00056204	0.015154	88.029	1
927	GMDDGAFVR	9	Unmodified	_GMDDGAFVR_	TGME49_258870-t26_1-p1	Putative transmembrane protein(predict) GN=TGME49_258870	2	484.219	-0.0039104	0.0046692	78.149	1
928	GMPYSYYHGR	10	Unmodified	_GMPYSYYHGR_	TGME49_245680-t26_1-p1	ribosomal protein RPL21 GN=TGME49_245680	3	410.85	0.0042731	0.003716	40.496	1
929	GMVGIVAGGGR	11	Unmodified	_GMVGIVAGGGR_	TGME49_204020-t26_1-p1	ribosomal protein RPL8 GN=TGME49_204020	2	487.266	-0.38477	0.0041699	60.102	1
930	GMVGVLAVDCGESAK	15	Unmodified	_GMVGVLAVDCGESAK_	TGME49_209950-t26_1-p1	thioredoxin, putative GN=TGME49_209950	2	746.86	0.36371	0.00018703	50.305	1
931	GMVGVLAVDCGESAK	15	Unmodified	_GMVGVLAVDCGESAK_	TGME49_209950-t26_1-p1	thioredoxin, putative GN=TGME49_209950	2	746.86	-0.0067829	0.015601	33.265	1
932	GMVVTRPPSGSVESK	15	Unmodified	_GMVVTRPPSGSVESK_	TGME49_287500-t26_1-p1	T complex chaperonin, putative GN=TGME49_287500	3	510.936	1.6359	0.034175	30.739	1
933	GNACQKPVR	9	malon(K)	_GNACQK(ma)PVR_	TGME49_242380-t26_1-p1	fatty acid elongase GN=TGME49_242380	2	558.267	-0.51069	0.022125	66.056	1
934	GNACQKPVR	9	malon(K)	_GNACQK(ma)PVR_	TGME49_242380-t26_1-p1	fatty acid elongase GN=TGME49_242380	2	558.267	-0.42173	0.0078789	83.869	1
935	GNADEFR	7	Unmodified	_GNADEFR_	TGME49_220400-t26_1-p1	actin depolymerizing factor ADF GN=TGME49_220400	2	404.683	0.62027	0.0069029	105.39	1
936	GNADSQLMNTAK	12	Unmodified	_GNADSQLMNTAK_	TGME49_249900-t26_1-p1	adenine nucleotide translocator, putative GN=TGME49_249900	2	625.296	-0.55987	0.0043086	49.333	1
937	GNAPGFTASSR	11	Unmodified	_GNAPGFTASSR_	TGME49_216670-t26_1-p1	FUSE-binding protein 2 / KH-type splicing regulatory protein GN=TGME49_216670	2	532.76	0.63353	0.019813	42.031	1
938	GNECIFAGPR	10	Unmodified	_GNECIFAGPR_	TGME49_264660-t26_1-p1	SAG-related sequence SRS44 GN=TGME49_264660	2	560.764	-1.1627	0.013273	50.297	1
939	GNECIFAGPR	10	Unmodified	_GNECIFAGPR_	TGME49_264660-t26_1-p1	SAG-related sequence SRS44 GN=TGME49_264660	2	560.764	-1.4831	0.0027909	67.334	1
940	GNPCKVVDYSTSK	13	malon(K)	_GNPCK(ma)VVDYSTSK_	TGME49_251810-t26_1-p1	translation initiation factor eIF-5A, putative GN=TGME49_251810	2	770.851	0.30092	0.017169	42.059	1
941	GNPCKVVDYSTSK	13	malon(K)	_GNPCK(ma)VVDYSTSK_	TGME49_251810-t26_1-p1	translation initiation factor eIF-5A, putative GN=TGME49_251810	2	770.851	-0.049641	0.00024703	72.428	1
942	GNSLGDAGGAGDR	13	Unmodified	_GNSLGDAGGAGDR_	TGME49_273090-t26_1-p1	cell division protein CDC48CY GN=TGME49_273090	2	573.76	0.45164	0.00014104	70.889	1
943	GNYVSIHASGFR	12	Unmodified	_GNYVSIHASGFR_	TGME49_216860-t26_1-p1	DEAD (Asp-Glu-Ala-Asp) box polypeptide DDX39 GN=TGME49_216860	3	436.555	0.33176	0.0034763	34.183	1
944	GPASSVPVTYAPR	13	Unmodified	_GPASSVPVTYAPR_	TGME49_308090-t26_1-p1	rhoptry protein ROP5 GN=TGME49_308090	2	651.346	0.57572	0.013299	36.944	1
945	GPGGVGKQLGPEHSQR	16	malon(K)	_GPGGVGK(ma)QLGPEHSQR_	TGME49_272290-t26_1-p1	pyruvate dehydrogenase complex subunit PD-HE1Beta GN=TGME49_272290	3	563.948	-0.088944	2.1241e-14	93.753	1
946	GPGPQMGPPR	10	Unmodified	_GPGPQMGPPR_	TGME49_232130-t26_1-p1	Thioredoxin-like associated protein 2, putative(predict) GN=TGME49_232130	2	497.25	-1.2612	0.00059243	82.287	1
947	GPIALPELAQK	11	Unmodified	_GPIALPELAQK_	TGME49_290670-t26_1-p1	leucyl aminopeptidase LAP GN=TGME49_290670	2	568.837	0.49754	0.020925	41.399	1
948	GPSLEER	7	Unmodified	_GPSLEER_	TGME49_275440-t26_1-p1	dense granule protein GRA6 GN=TGME49_275440	2	394.201	0.32193	0.016031	89.142	1
949	GPSLEER	7	Unmodified	_GPSLEER_	TGME49_275440-t26_1-p1	dense granule protein GRA6 GN=TGME49_275440	2	394.201	0.62467	0.01101	101.64	1
950	GQAVELAVR	9	Unmodified	_GQAVELAVR_	TGME49_270510-t26_1-p1	asparaginyl-tRNA synthetase (NOB+tRNA synthase) GN=TGME49_270510	2	471.772	0.78697	0.0034832	83.948	1
951	GQAVELAVR	9	Unmodified	_GQAVELAVR_	TGME49_270510-t26_1-p1	asparaginyl-tRNA synthetase (NOB+tRNA synthase) GN=TGME49_270510	2	471.772	0.75731	0.0020399	93.649	1
952	GQDVPSLMK	9	Oxidation (M)	_GQDVPSLM(ox)K_	TGME49_300140-t26_1-p1	elongation factor 1-gamma, putative GN=TGME49_300140	2	495.75	-1.6848	0.025663	41.08	1
953	GQDVPSLMK	9	Unmodified	_GQDVPSLMK_	TGME49_300140-t26_1-p1	elongation factor 1-gamma, putative GN=TGME49_300140	2	487.752	-3.0843	0.028199	50.194	1
954	GQIEIQNEVHLIK	13	Unmodified	_GQIEIQNEVHLIK_	TGME49_218410-t26_1-p1	ribosomal protein RPP0 GN=TGME49_218410	3	507.619	-0.030958	0.00063558	43.761	1
955	GQIEIQNEVHLIK	13	Unmodified	_GQIEIQNEVHLIK_	TGME49_218410-t26_1-p1	ribosomal protein RPP0 GN=TGME49_218410	3	507.619	0.73042	8.0174e-05	60.157	1
956	GQIEIQNEVHLIK	13	Unmodified	_GQIEIQNEVHLIK_	TGME49_218410-t26_1-p1	ribosomal protein RPP0 GN=TGME49_218410	2	760.925	0.24432	0.0060154	43.761	1
957	GQKIHLDEER	10	malon(K)	_GQK(ma)IHLDEER_	TGME49_289680-t26_1-p1	Ras-related protein Rab11 GN=TGME49_289680	2	655.82	0.168	0.011577	60.157	1
958	GQLMSLLR	8	Unmodified	_GQLMSLLR_	TGME49_236650-t26_1-p1	DEAD (Asp-Glu-Ala-Asp) box polypeptide 17 GN=TGME49_236650	2	459.265	0.32807	0.026702	63.673	1
959	GQPTGPAPPR	10	Unmodified	_GQPTGPAPPR_	TGME49_305850-t26_1-p1	RNA recognition motif-containing protein GN=TGME49_305850	2	489.262	-0.27059	0.0011634	75.509	1
960	GQQVISLGPSLK	12	Unmodified	_GQQVISLGPSLK_	TGME49_291960-t26_1-p1	rhoptry kinase family protein ROP40 (incomplete catalytic triad) GN=TGME49_291960	2	613.859	-0.59572	0.018576	37.613	1
961	GQQVISLGPSLK	12	Unmodified	_GQQVISLGPSLK_	TGME49_291960-t26_1-p1	rhoptry kinase family protein ROP40 (incomplete catalytic triad) GN=TGME49_291960	2	613.859	-0.43232	0.00072548	70.089	1
962	GQVVVIGATNR	11	Unmodified	_GQVVVIGATNR_	TGME49_273090-t26_1-p1	cell division protein CDC48CY GN=TGME49_273090	2	557.322	0.26174	0.0073383	51.286	1
963	GQVVVIGATNR	11	Unmodified	_GQVVVIGATNR_	TGME49_273090-t26_1-p1	cell division protein CDC48CY GN=TGME49_273090	2	557.322	-0.69533	0.0062342	54.343	1
964	GRRGHVGKDELSR	13	Unmodified	_GRRGHVGKDELSR_	TGME49_288940-t26_1-p1	Putative transmembrane protein(predict) GN=TGME49_288940	2	733.9	-2.0064	0.0014422	39.73	1
965	GSAVTGPVGK	10	Unmodified	_GSAVTGPVGK_	TGME49_312090-t26_1-p1	ribosomal protein RPL23 GN=TGME49_312090	2	436.745	0.35113	0.014363	48.998	1
966	GSDDAAEVSR	10	Unmodified	_GSDDAAEVSR_	TGME49_295110-t26_1-p1	rhoptry protein ROP7 GN=TGME49_295110	2	503.725	0.0015173	3.1564e-10	122.57	1
967	GSDDAAEVSR	10	Unmodified	_GSDDAAEVSR_	TGME49_295110-t26_1-p1	rhoptry protein ROP7 GN=TGME49_295110	2	503.725	-0.040236	7.7325e-30	160.53	1
968	GSGWGGNWGPGGYGGR	16	Unmodified	_GSGWGGNWGPGGYGGR_	TGME49_264610-t26_1-p1	RNA recognition motif-containing protein GN=TGME49_264610	2	761.335	-0.39437	9.5194e-06	51.03	1
969	GSIAFCGAVAK	11	Unmodified	_GSIAFCGAVAK_	TGME49_318230-t26_1-p1	phosphoglycerate kinase PGKI GN=TGME49_318230	2	540.779	1.5692	0.031311	36.671	1
970	GSKDEVIPR	9	malon(K)	_GSK(ma)DEVIPR_	TGME49_226400-t26_1-p1	lipoic acid synthase LIPA GN=TGME49_226400	2	543.775	0.070591	0.018892	68.107	1
971	GSKMEELVHNIR	12	malon(K)	_GSK(ma)MEELVHNIR_	TGME49_205470-t26_1-p1	translation elongation factor 2 family protein, putative GN=TGME49_205470	3	500.249	0.41556	0.0011179	44.82	1
972	GSRPGKPVQLTEAEIR	16	Unmodified	_GSRPGKPVQLTEAEIR_	TGME49_310700-t26_1-p1	serine/threonine phosophatase PP1 GN=TGME49_310700	4	435.246	1.7463	0.000927	37.352	1
973	GTADGAGVADETHQGPRPPLR	21	Unmodified	_GTADGAGVADETHQGPRPPLR_	TGME49_308090-t26_1-p1	rhoptry protein ROP5 GN=TGME49_308090	3	701.351	0.48386	2.898e-13	71.592	1
974	GTADGAGVADETHQGPRPPLR	21	Unmodified	_GTADGAGVADETHQGPRPPLR_	TGME49_308090-t26_1-p1	rhoptry protein ROP5 GN=TGME49_308090	3	701.351	-0.097755	2.0531e-06	47.499	1
975	GTALTELLK	9	Unmodified	_GTALTELLK_	TGME49_204400-t26_1-p1	ATPase synthase subunit alpha, putative GN=TGME49_204400	2	473.284	-0.77804	0.011897	63.076	1
976	GTCHSIAIDK	10	Unmodified	_GTCHSIAIDK_	TGME49_310030-t26_1-p1	cyclase-associated protein, putative GN=TGME49_310030	3	367.85	-0.033756	0.0006569	58.699	1
977	GTCHSIAIDK	10	Unmodified	_GTCHSIAIDK_	TGME49_310030-t26_1-p1	cyclase-associated protein, putative GN=TGME49_310030	2	551.271	-0.057487	0.0049914	60.598	1
978	GTDDHLTTSMDK	12	Unmodified	_GTDDHLTTSMDK_	TGME49_203310-t26_1-p1	dense granule protein GRA7 GN=TGME49_203310	3	440.863	1.7665	0.0026035	36	1
979	GTDDHLTTSMDK	12	Unmodified	_GTDDHLTTSMDK_	TGME49_203310-t26_1-p1	dense granule protein GRA7 GN=TGME49_203310	3	440.863	-0.06253	5.7869e-05	71.076	1
980	GTDDHLTTSMDK	12	Unmodified	_GTDDHLTTSMDK_	TGME49_203310-t26_1-p1	dense granule protein GRA7 GN=TGME49_203310	3	440.863	-0.044574	2.9598e-07	84.169	1
981	GTDDHLTTSMDK	12	Unmodified	_GTDDHLTTSMDK_	TGME49_203310-t26_1-p1	dense granule protein GRA7 GN=TGME49_203310	2	660.79	0.88571	1.1205e-08	101.33	1
982	GTDHIVVDMYAK	12	Unmodified	_GTDHIVVDMYAK_	TGME49_306670-t26_1-p1	NADH-ubiquinone reductase complex 1 MLRQ subunit(predict) GN=TGME49_306670	3	450.224	-0.6159	0.0058628	29.215	1
983	GTDMCHIPVK	10	Unmodified	_GTDMCHIPVK_	TGME49_297060-t26_1-p1	phosphoglycerate mutase PGMII GN=TGME49_297060	3	386.52	-0.54621	0.0026631	44.425	1
984	GTDMCHIPVK	10	Unmodified	_GTDMCHIPVK_	TGME49_297060-t26_1-p1	phosphoglycerate mutase PGMII GN=TGME49_297060	3	386.52	-1.2196	0.00050793	61.161	1
985	GTHIVGAPTTK	11	Unmodified	_GTHIVGAPTTK_	TGME49_305520-t26_1-p1	ribosomal protein RPS2 GN=TGME49_305520	3	361.205	0.65504	0.00054866	57.225	1
986	GTHIVGAPTTK	11	Unmodified	_GTHIVGAPTTK_	TGME49_305520-t26_1-p1	ribosomal protein RPS2 GN=TGME49_305520	2	541.304	-0.35731	0.00062438	75.849	1
987	GTLLSIGR	8	Unmodified	_GTLLSIGR_	TGME49_313080-t26_1-p1	Putative transmembrane protein(predict) GN=TGME49_313080	2	408.751	-1.1616	0.013952	63.673	1
988	GTLLSIGR	8	Unmodified	_GTLLSIGR_	TGME49_313080-t26_1-p1	Putative transmembrane protein(predict) GN=TGME49_313080	2	408.751	-0.42966	0.0046243	87.181	1
989	GTSANVDHLQGR	12	Unmodified	_GTSANVDHLQGR_	TGME49_208370-t26_1-p1	myosin heavy chain, putative GN=TGME49_208370	3	418.878	-0.24357	0.0023889	36.447	1
990	GTSASVSIDDIAK	13	Unmodified	_GTSASVSIDDIAK_	TGME49_280380-t26_1-p1	poly(ADP-ribose) glycohydrolase GN=TGME49_280380	2	632.325	-0.29212	0.0010184	56.139	1
991	GTSASVSIDDIAK	13	Unmodified	_GTSASVSIDDIAK_	TGME49_280380-t26_1-p1	poly(ADP-ribose) glycohydrolase GN=TGME49_280380	2	632.325	1.2308	0.0010993	54.898	1
992	GVADAGEGMEEKPGDIQR	18	Unmodified	_GVADAGEGMEEKPGDIQR_	TGME49_217680-t26_1-p1	hypothetical protein GN=TGME49_217680	3	620.292	-0.58797	0.0087366	33.36	1
993	GVAMNPVEHPHGGGNHQHIGHPSTVSR	27	Unmodified	_GVAMNPVEHPHGGGNHQHIGHPSTVSR_	TGME49_204020-t26_1-p1	ribosomal protein RPL8 GN=TGME49_204020	5	562.675	-0.14876	0.018631	15.074	1
994	GVAMNPVEHPHGGGNHQHIGHPSTVSR	27	Unmodified	_GVAMNPVEHPHGGGNHQHIGHPSTVSR_	TGME49_204020-t26_1-p1	ribosomal protein RPL8 GN=TGME49_204020	5	562.675	-0.4144	2.3151e-28	72.302	1
995	GVDEQGNKIK	10	malon(K)	_GVDEQGNK(ma)IK_	TGME49_318230-t26_1-p1	phosphoglycerate kinase PGKI GN=TGME49_318230	2	587.291	0.12159	0.0014803	81.525	1
996	GVDEQGNKIK	10	malon(K)	_GVDEQGNK(ma)IK_	TGME49_318230-t26_1-p1	phosphoglycerate kinase PGKI GN=TGME49_318230	2	587.291	-0.034191	0.00095628	85.813	1
997	GVGIQIESK	9	Unmodified	_GVGIQIESK_	TGME49_310030-t26_1-p1	cyclase-associated protein, putative GN=TGME49_310030	2	465.766	0.25373	0.012803	61.78	1
998	GVGTVLFSTPEGAQR	15	Unmodified	_GVGTVLFSTPEGAQR_	TGME49_262620-t26_1-p1	RNA recognition motif-containing protein GN=TGME49_262620	2	759.899	0.50659	0.00018175	50.806	1
999	GVGVSGKPLCYK	12	malon(K)	_GVGVSGK(ma)PLCYK_	TGME49_230520-t26_1-p1	cyclophilin 1, putative GN=TGME49_230520	2	675.84	0.25005	0.028171	42.317	1
1000	GVLAQPCR	8	Unmodified	_GVLAQPCR_	TGME49_279380-t26_1-p1	Putative hydrolase family or acyltransferase family,related protein(predict) GN=TGME49_279380	2	450.74	0.068298	0.014632	72.138	1
1001	GVLFYGPPGCGK	12	Unmodified	_GVLFYGPPGCGK_	TGME49_273090-t26_1-p1	cell division protein CDC48CY GN=TGME49_273090	2	626.313	-1.4172	0.017065	38.783	1
1002	GVLGVTSGPK	10	Unmodified	_GVLGVTSGPK_	TGME49_208030-t26_1-p1	microneme protein MIC4 GN=TGME49_208030	2	457.769	-0.10014	0.0011028	76.228	1
1003	GVLGVTSGPK	10	Unmodified	_GVLGVTSGPK_	TGME49_208030-t26_1-p1	microneme protein MIC4 GN=TGME49_208030	2	457.769	0.016166	0.00037539	86.898	1
1004	GVPALITHDGR	11	Unmodified	_GVPALITHDGR_	TGME49_207440-t26_1-p1	ribosomal protein RPS4 GN=TGME49_207440	2	568.315	0.61597	0.004126	60.255	1
1005	GVPALITHDGR	11	Unmodified	_GVPALITHDGR_	TGME49_207440-t26_1-p1	ribosomal protein RPS4 GN=TGME49_207440	3	379.212	-0.82533	0.0074351	29.55	1
1006	GVPASSQGILR	11	Unmodified	_GVPASSQGILR_	TGME49_211040-t26_1-p1	Sec61beta family protein GN=TGME49_211040	2	542.809	0.20861	0.024837	39.179	1
1007	GVQAAHHEHEFQSDR	15	Unmodified	_GVQAAHHEHEFQSDR_	TGME49_255260-t26_1-p1	apical membrane antigen AMA1 GN=TGME49_255260	3	583.268	0.13488	0.0093018	23.362	1
1008	GVSDLAQHFLVK	12	Unmodified	_GVSDLAQHFLVK_	TGME49_205440-t26_1-p1	CCT chaperonin gamma subunit GN=TGME49_205440	3	438.579	0.49858	0.011116	24.254	1
1009	GVSDLAQHFLVK	12	Unmodified	_GVSDLAQHFLVK_	TGME49_205440-t26_1-p1	CCT chaperonin gamma subunit GN=TGME49_205440	3	438.579	0.023368	0.00020546	63.32	1
1010	GVSEETTTGVHR	12	Unmodified	_GVSEETTTGVHR_	TGME49_225050-t26_1-p1	adenosylhomocysteinase, putative GN=TGME49_225050	2	636.813	0.016977	0.0030116	57.175	1
1011	GVSEETTTGVHR	12	Unmodified	_GVSEETTTGVHR_	TGME49_225050-t26_1-p1	adenosylhomocysteinase, putative GN=TGME49_225050	3	424.877	-0.44286	0.00053808	48.044	1
1012	GVVDSDDLPLNVSR	14	Unmodified	_GVVDSDDLPLNVSR_	TGME49_244560-t26_1-p1	heat shock protein 90, putative GN=TGME49_244560	2	743.381	-1.7751	3.1495e-08	84.759	1
1013	GVVDSDDLPLNVSR	14	Unmodified	_GVVDSDDLPLNVSR_	TGME49_244560-t26_1-p1	heat shock protein 90, putative GN=TGME49_244560	2	743.381	-1.231	3.624e-13	102.52	1
1014	GVVDSEDLPLNISR	14	Unmodified	_GVVDSEDLPLNISR_	TGME49_288380-t26_1-p1	heat shock protein HSP90 GN=TGME49_288380	2	757.396	-0.078938	0.00039102	54.812	1
1015	GVVVNTWEGSK	11	Unmodified	_GVVVNTWEGSK_	TGME49_262690-t26_1-p1	ribosomal protein RPL27 GN=TGME49_262690	2	588.306	2.4761	0.0044799	59.198	1
1016	GWGSCLNR	8	Unmodified	_GWGSCLNR_	TGME49_312090-t26_1-p1	ribosomal protein RPL23 GN=TGME49_312090	2	475.219	-0.037752	0.028553	62.464	1
1017	GYFFTGDGVFR	11	Unmodified	_GYFFTGDGVFR_	TGME49_266640-t26_1-p1	Acetyl-coenzyme A synthetase 2, putative GN=TGME49_266640	2	633.301	0.63776	0.025536	38.783	1
1018	GYFFTGDGVFR	11	Unmodified	_GYFFTGDGVFR_	TGME49_266640-t26_1-p1	Acetyl-coenzyme A synthetase 2, putative GN=TGME49_266640	2	633.301	0.5016	4.7002e-05	90.05	1
1019	GYGFTTSAEK	10	Unmodified	_GYGFTTSAEK_	TGME49_209030-t26_1-p1	actin ACT1 GN=TGME49_209030	2	530.751	0.093955	0.0005119	83.862	1
1020	GYGFTTSAEK	10	Unmodified	_GYGFTTSAEK_	TGME49_209030-t26_1-p1	actin ACT1 GN=TGME49_209030	2	530.751	0.20591	0.0005119	83.862	1
1021	GYGFTTSAEKEIVR	14	malon(K)	_GYGFTTSAEK(ma)EIVR_	TGME49_209030-t26_1-p1	actin ACT1 GN=TGME49_209030	2	822.399	0.70366	0.0010504	52.172	1
1022	GYGFVHYENEESAR	14	Unmodified	_GYGFVHYENEESAR_	TGME49_224850-t26_1-p1	polyadenylate binding protein, putative GN=TGME49_224850	3	553.246	0.29709	0.0045249	27.263	1
1023	GYGFVHYENEESAR	14	Unmodified	_GYGFVHYENEESAR_	TGME49_224850-t26_1-p1	polyadenylate binding protein, putative GN=TGME49_224850	3	553.246	-0.47127	0.00015792	47.037	1
1024	GYIGDFEIVDDHR	13	Unmodified	_GYIGDFEIVDDHR_	TGME49_234450-t26_1-p1	ribosomal protein RPS15A GN=TGME49_234450	3	512.576	0.44108	8.635e-05	59.227	1
1025	GYIGDFEIVDDHR	13	Unmodified	_GYIGDFEIVDDHR_	TGME49_234450-t26_1-p1	ribosomal protein RPS15A GN=TGME49_234450	3	512.576	0.52914	8.635e-05	59.227	1
1026	GYISPYFITNSK	12	Unmodified	_GYISPYFITNSK_	TGME49_247550-t26_1-p1	heat shock protein HSP60 GN=TGME49_247550	2	695.356	0.54941	0.0042896	49.448	1
1027	GYLDPLDPK	9	Unmodified	_GYLDPLDPK_	TGME49_204400-t26_1-p1	ATPase synthase subunit alpha, putative GN=TGME49_204400	2	509.266		0.0072177	47.187	1
1028	GYQPFTPR	8	Unmodified	_GYQPFTPR_	TGME49_312110-t26_1-p1	apicoplast-associated thioredoxin family protein Atrx1 GN=TGME49_312110	2	483.246	-1.3764	0.0093794	81.296	1
1029	GYSSDAVR	8	Unmodified	_GYSSDAVR_	TGME49_204050-t26_1-p1	subtilisin SUB1 GN=TGME49_204050	2	427.704	0.33501	0.0082389	85.212	1
1030	GYVASDSK	8	Unmodified	_GYVASDSK_	TGME49_294800-t26_1-p1	elongation factor 1-alpha (EF-1-ALPHA), putative GN=TGME49_294800	2	413.701	0.020311	0.015067	71.379	1
1031	GYVASDSKNDPAK	13	malon(K)	_GYVASDSK(ma)NDPAK_	TGME49_294800-t26_1-p1	elongation factor 1-alpha (EF-1-ALPHA), putative GN=TGME49_294800	2	719.328	0.70111	0.00023561	72.898	1
1032	HAALEAVR	8	Unmodified	_HAALEAVR_	TGME49_305850-t26_1-p1	RNA recognition motif-containing protein GN=TGME49_305850	2	433.746	0.33668	0.027091	63.419	1
1033	HAFEIIHLMTDK	12	Unmodified	_HAFEIIHLMTDK_	TGME49_242330-t26_1-p1	ribosomal protein RPS5 GN=TGME49_242330	3	485.587	1.39	0.0012303	42.976	1
1034	HAFEIIHLMTDK	12	Unmodified	_HAFEIIHLMTDK_	TGME49_242330-t26_1-p1	ribosomal protein RPS5 GN=TGME49_242330	3	485.587	0.97463	5.4031e-10	103.43	1
1035	HAHNLSSNVGEFQR	14	Unmodified	_HAHNLSSNVGEFQR_	TGME49_215220-t26_1-p1	hypothetical protein GN=TGME49_215220	3	532.594	0.16162	2.1062e-05	62.287	1
1036	HAHNLSSNVGEFQR	14	Unmodified	_HAHNLSSNVGEFQR_	TGME49_215220-t26_1-p1	hypothetical protein GN=TGME49_215220	3	532.594	-0.14539	1.1444e-22	122.64	1
1037	HAHNLSSNVGEFQR	14	Unmodified	_HAHNLSSNVGEFQR_	TGME49_215220-t26_1-p1	hypothetical protein GN=TGME49_215220	4	399.697	-0.36882	2.0662e-05	68.171	1
1038	HALMNLHSR	9	Unmodified	_HALMNLHSR_	TGME49_290660-t26_1-p1	RNA recognition motif-containing protein GN=TGME49_290660	3	360.191	0.4277	0.0012467	63.216	1
1039	HALMNLHSR	9	Unmodified	_HALMNLHSR_	TGME49_290660-t26_1-p1	RNA recognition motif-containing protein GN=TGME49_290660	3	360.191	0.19695	0.00038851	82.645	1
1040	HAMAQIPANR	10	Unmodified	_HAMAQIPANR_	TGME49_217740-t26_1-p1	3-ketoacyl-(acyl-carrier-protein) reductase GN=TGME49_217740	2	554.788	-1.004	0.00047805	84.615	1
1041	HAVACLGHFAQNR	13	Unmodified	_HAVACLGHFAQNR_	TGME49_216590-t26_1-p1	HEAT repeat-containing protein GN=TGME49_216590	3	494.246	-0.94445	0.0015199	36.679	1
1042	HAVACLGHFAQNR	13	Unmodified	_HAVACLGHFAQNR_	TGME49_216590-t26_1-p1	HEAT repeat-containing protein GN=TGME49_216590	3	494.246	0.15106	1.4968e-16	116.55	1
1043	HAVSEGTKAVTK	12	malon(K)	_HAVSEGTK(ma)AVTK_	TGME49_251870-t26_1-p1	histone H2Bb GN=TGME49_251870	2	657.338	-0.21885	0.018563	45.614	1
1044	HAVSEGTKAVTK	12	malon(K)	_HAVSEGTK(ma)AVTK_	TGME49_251870-t26_1-p1	histone H2Bb GN=TGME49_251870	3	438.561	0.44797	4.4179e-05	74.649	1
1045	HAVSEGTKAVTK	12	malon(K)	_HAVSEGTK(ma)AVTK_	TGME49_251870-t26_1-p1	histone H2Bb GN=TGME49_251870	2	657.338	0.33689	4.7834e-06	86.548	1
1046	HAVSEGTKAVTK	12	malon(K)	_HAVSEGTK(ma)AVTK_	TGME49_251870-t26_1-p1	histone H2Bb GN=TGME49_251870	3	438.561	0.031939	0.0001718	66.215	1
1047	HAYIAGTLAER	11	Unmodified	_HAYIAGTLAER_	TGME49_235930-t26_1-p1	domain K- type RNA binding proteins family protein GN=TGME49_235930	3	401.216	-0.065322	0.0010021	47.894	2
1048	HAYIAGTLAER	11	Unmodified	_HAYIAGTLAER_	TGME49_235930-t26_1-p1	domain K- type RNA binding proteins family protein GN=TGME49_235930	3	401.216	-0.3075	0.00033361	63.624	1
1049	HAYIAGTLAER	11	Unmodified	_HAYIAGTLAER_	TGME49_235930-t26_1-p1	domain K- type RNA binding proteins family protein GN=TGME49_235930	2	601.32	0.58511	0.0062643	54.259	1
1050	HCILTPQEDLGTGK	14	Unmodified	_HCILTPQEDLGTGK_	TGME49_238050-t26_1-p1	nuclease and tudor domain-containing protein GN=TGME49_238050	3	523.596	0.41383	1.9177e-05	63.185	1
1051	HCNLVLTDVR	10	Unmodified	_HCNLVLTDVR_	TGME49_270830-t26_1-p1	small nuclear ribonucleoprotein GN=TGME49_270830	3	409.549	-0.36601	0.00066636	58.592	1
1052	HCNLVLTDVR	10	Unmodified	_HCNLVLTDVR_	TGME49_270830-t26_1-p1	small nuclear ribonucleoprotein GN=TGME49_270830	2	613.819	0.5893	0.013447	50.09	1
1053	HDFVQAAK	8	Unmodified	_HDFVQAAK_	TGME49_283850-t26_1-p1	peptidyl-prolyl cis-trans isomerase GN=TGME49_283850	2	458.238	-0.97548	0.0012804	105.52	1
1054	HDGDTFSIK	9	Unmodified	_HDGDTFSIK_	TGME49_288500-t26_1-p1	FAD Malate-dehydrogenase (MDH-FAD) GN=TGME49_288500	2	510.243	0.24382	0.028856	49.742	1
1055	HDGDTFSIK	9	Unmodified	_HDGDTFSIK_	TGME49_288500-t26_1-p1	FAD Malate-dehydrogenase (MDH-FAD) GN=TGME49_288500	2	510.243	0.61709	0.0016144	96.342	1
1056	HDVDGHVIEVK	11	Unmodified	_HDVDGHVIEVK_	TGME49_310050-t26_1-p1	RNA recognition motif-containing protein GN=TGME49_310050	3	416.551	-0.12743	0.00098761	47.971	1
1057	HEGKNVCNEEK	11	malon(K)	_HEGK(ma)NVCNEEK_	TGME49_268950-t26_1-p1	La domain protein(predict) GN=TGME49_268950	3	477.205	-3.4322	0.0014073	46.66	1
1058	HEGKNVCNEEK	11	malon(K)	_HEGK(ma)NVCNEEK_	TGME49_268950-t26_1-p1	La domain protein(predict) GN=TGME49_268950	3	477.205	-0.064949	0.00035512	64.374	1
1059	HEGKNVCNEEK	11	malon(K)	_HEGK(ma)NVCNEEK_	TGME49_268950-t26_1-p1	La domain protein(predict) GN=TGME49_268950	2	715.304	0.50514	8.4697e-07	104.95	1
1060	HELLHPYPVMTEK	13	Unmodified	_HELLHPYPVMTEK_	TGME49_279390-t26_1-p1	proliferation-associated protein 2G4, putative GN=TGME49_279390	3	531.941	-0.041992	0.00015342	49.483	1
1061	HELPASEVPLYYNR	14	Unmodified	_HELPASEVPLYYNR_	TGME49_320220-t26_1-p1	ubiquinol cytochrome c oxidoreductase, putative GN=TGME49_320220	3	563.286	0.28118	0.00071335	38.445	1
1062	HEVVMVLR	8	Unmodified	_HEVVMVLR_	TGME49_313230-t26_1-p1	eukaryotic initiation factor-2, alpha subunit GN=TGME49_313230	2	491.779	-0.61071	4.9749e-06	121.85	1
1063	HFAGLPQPK	9	Unmodified	_HFAGLPQPK_	TGME49_236210-t26_1-p1	peptidase M16 family potein, putative GN=TGME49_236210	2	497.777	0.4925	0.0020808	93.374	2
1065	HFASAFEK	8	Unmodified	_HFASAFEK_	TGME49_219310-t26_1-p1	DnaK family protein GN=TGME49_219310	2	468.732	0.13635	2.631e-05	116.37	1
1066	HFDILPYPPLK	11	Unmodified	_HFDILPYPPLK_	TGME49_228190-t26_1-p1	eukaryotic initiation factor-3, subunit 5, putative GN=TGME49_228190	2	670.374	0.1331	0.0057362	55.721	1
1067	HFEEGLAGAR	10	Unmodified	_HFEEGLAGAR_	TGME49_273090-t26_1-p1	cell division protein CDC48CY GN=TGME49_273090	2	543.77	-0.054291	0.01411	49.3	1
1068	HFEEGLAGAR	10	Unmodified	_HFEEGLAGAR_	TGME49_273090-t26_1-p1	cell division protein CDC48CY GN=TGME49_273090	2	543.77	0.15514	5.2765e-07	107.21	1
1069	HFGAAPGTPGSK	12	Unmodified	_HFGAAPGTPGSK_	TGME49_300000-t26_1-p1	ribosomal protein RPL18 GN=TGME49_300000	2	563.786	0.38586	5.7487e-09	103.21	1
1070	HFGAAPGTPGSK	12	Unmodified	_HFGAAPGTPGSK_	TGME49_300000-t26_1-p1	ribosomal protein RPL18 GN=TGME49_300000	3	376.193	-0.1836	0.02847	16.472	1
1071	HFGAAYK	7	Unmodified	_HFGAAYK_	TGME49_249180-t26_1-p1	bifunctional dihydrofolate reductase-thymidylate synthase GN=TGME49_249180	2	397.203	-0.732	0.027304	72.021	1
1072	HFGSATHLSHQELYELR	17	Unmodified	_HFGSATHLSHQELYELR_	TGME49_249390-t26_1-p1	glutamate/leucine/phenylalanine/valine dehydrogenase family protein GN=TGME49_249390	4	507.004	-0.71233	4.6726e-10	81.346	1
1073	HFGSATHLSHQELYELR	17	Unmodified	_HFGSATHLSHQELYELR_	TGME49_249390-t26_1-p1	glutamate/leucine/phenylalanine/valine dehydrogenase family protein GN=TGME49_249390	4	507.004	-0.20688	0.013276	27.779	1
1074	HFGVCGSVVR	10	Unmodified	_HFGVCGSVVR_	TGME49_305850-t26_1-p1	RNA recognition motif-containing protein GN=TGME49_305850	2	559.282	-0.17643	0.0062171	58.699	1
1075	HFLNFNTR	8	Unmodified	_HFLNFNTR_	TGME49_308096-t26_1-p1	rhoptry kinase family protein (incomplete catalytic triad) GN=TGME49_308096	2	524.77		0.00052551	63.419	1
1076	HFLYGTAK	8	Unmodified	_HFLYGTAK_	TGME49_222170-t26_1-p1	dense-granule antigen DG32 GN=TGME49_222170	2	468.751	0.42016	7.2989e-15	139.97	1
1077	HFLYGTAK	8	Unmodified	_HFLYGTAK_	TGME49_222170-t26_1-p1	dense-granule antigen DG32 GN=TGME49_222170	2	468.751	0.11691	7.2768e-43	179.21	1
1078	HFMSEVQNK	9	Unmodified	_HFMSEVQNK_	TGME49_279390-t26_1-p1	proliferation-associated protein 2G4, putative GN=TGME49_279390	2	560.266	-0.99423	0.0045785	78.556	1
1079	HGDEQVKIWR	10	malon(K)	_HGDEQVK(ma)IWR_	TGME49_297060-t26_1-p1	phosphoglycerate mutase PGMII GN=TGME49_297060	3	451.89	-0.36826	0.0016883	49.448	1
1080	HGEHFDVLDVR	11	Unmodified	_HGEHFDVLDVR_	TGME49_221470-t26_1-p1	hypothetical protein GN=TGME49_221470	3	441.886	-0.48226	0.00071615	52.837	1
1081	HGESTWNK	8	Unmodified	_HGESTWNK_	TGME49_297060-t26_1-p1	phosphoglycerate mutase PGMII GN=TGME49_297060	2	479.722	-0.41568	0.00035775	113.5	1
1082	HGGFSVFAGVGER	13	Unmodified	_HGGFSVFAGVGER_	TGME49_261950-t26_1-p1	ATP synthase beta subunit ATP-B GN=TGME49_261950	3	440.555	0.36943	0.014968	21.942	1
1084	HGVSQEF	7	Unmodified	_HGVSQEF_	TGME49_261580-t26_1-p1	histone H2AX GN=TGME49_261580	2	402.188	1.1109	0.01125	82.263	1
1085	HHAGYVAK	8	Unmodified	_HHAGYVAK_	TGME49_316310-t26_1-p1	superoxide dismutase GN=TGME49_316310	2	441.733	0.43527	0.0088008	82.305	1
1086	HHDKGSGSMEIR	12	malon(K)	_HHDK(ma)GSGSMEIR_	TGME49_268690-t26_1-p1	Putative transmembrane protein(predict) GN=TGME49_268690	3	480.549	0.14229	0.00079652	46.88	1
1087	HHGSVDTAFR	10	Unmodified	_HHGSVDTAFR_	TGME49_299780-t26_1-p1	Putative transmembrane protein(predict) GN=TGME49_299780	3	376.184	-0.27835	0.00015126	72.325	1
1088	HHLNLHQIATIAAR	14	Unmodified	_HHLNLHQIATIAAR_	TGME49_276170-t26_1-p1	phosphatidylinositol 3- and 4-kinase GN=TGME49_276170	4	399.479	-0.37904	0.0018761	37.248	1
1089	HHLNLHQIATIAAR	14	Unmodified	_HHLNLHQIATIAAR_	TGME49_276170-t26_1-p1	phosphatidylinositol 3- and 4-kinase GN=TGME49_276170	3	532.302	-0.65361	0.00067537	39.033	1
1090	HHLNLHQIATIAAR	14	Unmodified	_HHLNLHQIATIAAR_	TGME49_276170-t26_1-p1	phosphatidylinositol 3- and 4-kinase GN=TGME49_276170	4	399.479	0.11685	0.00076223	44.511	1
1091	HHLNPDGTMR	10	Unmodified	_HHLNPDGTMR_	TGME49_226590-t26_1-p1	cytochrome C oxidase subunit IIa, putative GN=TGME49_226590	3	393.189	0.061464	0.0044523	37.749	1
1092	HHLQTDVWK	9	Unmodified	_HHLQTDVWK_	TGME49_226910-t26_1-p1	Amylo-alpha-1,6-glucosidase GN=TGME49_226910	3	388.537	-0.4261	0.026106	22.641	1
1093	HIELQQPDRPPYR	13	Unmodified	_HIELQQPDRPPYR_	TGME49_255260-t26_1-p1	apical membrane antigen AMA1 GN=TGME49_255260	3	550.29	-0.87617	0.0017571	53.448	1
1094	HIGKLSLQK	9	malon(K)	_HIGK(ma)LSLQK_	TGME49_217000-t26_1-p1	hypothetical protein GN=TGME49_217000	2	555.319	0.10707	0.011897	75.416	1
1095	HIMESGAK	8	Unmodified	_HIMESGAK_	TGME49_232300-t26_1-p1	ribosomal protein RPS3 GN=TGME49_232300	2	436.718	-0.56276	0.0081658	85.666	1
1096	HINENPDFIRPEER	14	Unmodified	_HINENPDFIRPEER_	TGME49_289300-t26_1-p1	methionyl-tRNA synthetase GN=TGME49_289300	3	589.292	0.047899	0.02245	35.037	1
1097	HINQCAQNSGLPLTHEK	17	Unmodified	_HINQCAQNSGLPLTHEK_	TGME49_254120-t26_1-p1	autophagy-related protein 8 atg8, putative GN=TGME49_254120	3	649.655	0.11071	0.028049	14.276	1
1098	HINQCAQNSGLPLTHEK	17	Unmodified	_HINQCAQNSGLPLTHEK_	TGME49_254120-t26_1-p1	autophagy-related protein 8 atg8, putative GN=TGME49_254120	3	649.655	1.0495	0.00067171	34.395	1
1099	HIPKPVEVPMTHYR	14	Unmodified	_HIPKPVEVPMTHYR_	TGME49_231630-t26_1-p1	alveolin domain containing intermediate filament IMC4 GN=TGME49_231630	4	426.732	-0.21666	0.0002372	54.898	1
1100	HIPKPVEVPMTHYR	14	Unmodified	_HIPKPVEVPMTHYR_	TGME49_231630-t26_1-p1	alveolin domain containing intermediate filament IMC4 GN=TGME49_231630	4	426.732	-0.086462	3.5896e-17	111.12	1
1101	HIPKPVEVPMTHYR	14	Unmodified	_HIPKPVEVPMTHYR_	TGME49_231630-t26_1-p1	alveolin domain containing intermediate filament IMC4 GN=TGME49_231630	3	568.64	0.68288	2.7702e-05	72.891	1
1102	HIQLAVR	7	Unmodified	_HIQLAVR_	TGME49_261250-t26_1-p1	histone H2A1 GN=TGME49_261250	2	418.759	0.52723	1.6548e-05	125.08	1
1103	HIQLAVR	7	Unmodified	_HIQLAVR_	TGME49_261250-t26_1-p1	histone H2A1 GN=TGME49_261250	2	418.759	0.38545	0.018651	92.467	1
1104	HISASLEQGQK	11	Unmodified	_HISASLEQGQK_	TGME49_227970-t26_1-p1	histone family DNA-binding protein GN=TGME49_227970	3	399.879	1.3807	0.00043862	60.167	1
1105	HIVDIPSFMVR	11	Unmodified	_HIVDIPSFMVR_	TGME49_248480-t26_1-p1	ribosomal protein RPS9 GN=TGME49_248480	3	438.573	-0.10833	7.4079e-05	74.841	1
1106	HIVDIPSFMVR	11	Unmodified	_HIVDIPSFMVR_	TGME49_248480-t26_1-p1	ribosomal protein RPS9 GN=TGME49_248480	2	657.355	-0.80362	0.0066334	53.237	1
1107	HIVDIPSFMVR	11	Unmodified	_HIVDIPSFMVR_	TGME49_248480-t26_1-p1	ribosomal protein RPS9 GN=TGME49_248480	3	438.573	-0.30403	0.00030003	64.73	1
1108	HKEDYESLMRPDLHLETR	18	Unmodified	_HKEDYESLMRPDLHLETR_	TGME49_201680-t26_1-p1	eukaryotic initiation factor-3 subunit 10, putative GN=TGME49_201680	5	454.626	-0.36753	0.0012188	30.138	1
1109	HKELLAQGLSNLK	13	malon(K)	_HK(ma)ELLAQGLSNLK_	TGME49_294620-t26_1-p1	eukaryotic initiation factor-3, subunit 8, putative GN=TGME49_294620	3	512.951	0.56298	0.00011817	56.746	1
1110	HKIETDEQK	9	malon(K)	_HK(ma)IETDEQK_	TGME49_226960-t26_1-p1	phosphofructokinase PFKII GN=TGME49_226960	3	405.195	-0.090702	0.0029098	53.013	1
1111	HKIETDEQK	9	malon(K)	_HK(ma)IETDEQK_	TGME49_226960-t26_1-p1	phosphofructokinase PFKII GN=TGME49_226960	3	405.195	0.48509	0.0029098	53.013	1
1112	HLCIQNKGATEK	12	malon(K)	_HLCIQNK(ma)GATEK_	TGME49_227000-t26_1-p1	hypothetical protein GN=TGME49_227000	3	495.577	-0.27159	0.0003617	57.267	1
1113	HLCIQNKGATEK	12	malon(K)	_HLCIQNK(ma)GATEK_	TGME49_227000-t26_1-p1	hypothetical protein GN=TGME49_227000	2	742.862	0.028471	2.3447e-11	112.96	1
1114	HLCIQNKGATEK	12	malon(K)	_HLCIQNK(ma)GATEK_	TGME49_227000-t26_1-p1	hypothetical protein GN=TGME49_227000	3	495.577	0.34344	5.5102e-05	72.681	1
1115	HLFATNFK	8	Unmodified	_HLFATNFK_	TGME49_208440-t26_1-p1	Cytoplasmic protein Cyt16(predict) GN=TGME49_208440	2	489.264	-0.98516	0.014689	72.038	1
1116	HLFHPEQLISGK	12	Unmodified	_HLFHPEQLISGK_	TGME49_316400-t26_1-p1	alpha tubulin TUBA1 GN=TGME49_316400	3	469.258	-0.273	1.9202e-12	110.31	1
1117	HLFHPEQLISGK	12	Unmodified	_HLFHPEQLISGK_	TGME49_316400-t26_1-p1	alpha tubulin TUBA1 GN=TGME49_316400	3	469.258	0.11346	2.5309e-16	124.39	1
1118	HLFHPEQLISGK	12	Unmodified	_HLFHPEQLISGK_	TGME49_316400-t26_1-p1	alpha tubulin TUBA1 GN=TGME49_316400	2	703.383	0.60419	0.00085824	69.352	1
1119	HLFHPEQLISGK	12	Unmodified	_HLFHPEQLISGK_	TGME49_316400-t26_1-p1	alpha tubulin TUBA1 GN=TGME49_316400	3	469.258	-0.55734	1.5295e-13	116.03	1
1120	HLGGFDIIHLR	11	Unmodified	_HLGGFDIIHLR_	TGME49_207440-t26_1-p1	ribosomal protein RPS4 GN=TGME49_207440	3	426.575	0.67093	7.6876e-12	121.6	1
1121	HLGGFDIIHLR	11	Unmodified	_HLGGFDIIHLR_	TGME49_207440-t26_1-p1	ribosomal protein RPS4 GN=TGME49_207440	3	426.575	0.078194	3.7476e-07	101.97	1
1122	HLGGFDIIHLR	11	Unmodified	_HLGGFDIIHLR_	TGME49_207440-t26_1-p1	ribosomal protein RPS4 GN=TGME49_207440	3	426.575	0.39186	0.00018377	68.557	1
1123	HLIASGQATWEDVKR	15	Unmodified	_HLIASGQATWEDVKR_	TGME49_289600-t26_1-p1	heat shock protein HSP29 GN=TGME49_289600	3	570.969	-0.023473	0.029831	16.182	1
1124	HLIASGQATWEDVKR	15	Unmodified	_HLIASGQATWEDVKR_	TGME49_289600-t26_1-p1	heat shock protein HSP29 GN=TGME49_289600	3	570.969	0.34787	8.1546e-06	63.212	1
1125	HLINNPSPAHGYK	13	Unmodified	_HLINNPSPAHGYK_	TGME49_277270-t26_1-p1	NTPase II GN=TGME49_277270	3	483.253	-0.50897	7.9297e-05	60.301	1
1126	HLINNPSPAHGYK	13	Unmodified	_HLINNPSPAHGYK_	TGME49_277270-t26_1-p1	NTPase II GN=TGME49_277270	3	483.253	-0.020562	6.2328e-05	63.091	1
1127	HLINNPSPAHGYK	13	Unmodified	_HLINNPSPAHGYK_	TGME49_277270-t26_1-p1	NTPase II GN=TGME49_277270	3	483.253	-0.5567	0.00011365	55.261	1
1128	HLINNPSPAHGYK	13	Unmodified	_HLINNPSPAHGYK_	TGME49_277270-t26_1-p1	NTPase II GN=TGME49_277270	2	724.376	-0.98593	0.0030838	46.88	1
1129	HLKEEVVIR	9	malon(K)	_HLK(ma)EEVVIR_	TGME49_267690-t26_1-p1	Putative transmembrane protein(predict) GN=TGME49_267690	2	604.835	-0.092085	0.01344	72.34	1
1130	HLLAQSR	7	Unmodified	_HLLAQSR_	TGME49_219540-t26_1-p1	cytosolic tRNA-Ala synthetase GN=TGME49_219540	2	412.74	0.69506	0.011478	83.364	1
1131	HLLAQSR	7	Unmodified	_HLLAQSR_	TGME49_219540-t26_1-p1	cytosolic tRNA-Ala synthetase GN=TGME49_219540	2	412.74	0.063574	0.01843	92.187	1
1132	HLPVDIQK	8	Unmodified	_HLPVDIQK_	TGME49_284560-t26_1-p1	ribosomal protein RPL9 GN=TGME49_284560	2	475.277	0.17207	0.0087316	82.426	1
1133	HLQALEAAESQR	12	Unmodified	_HLQALEAAESQR_	TGME49_207370-t26_1-p1	hypothetical protein GN=TGME49_207370	3	451.569	0.52088	0.00020982	63.091	1
1134	HLQLAIR	7	Unmodified	_HLQLAIR_	TGME49_300200-t26_1-p1	histone H2AZ GN=TGME49_300200	2	425.767	0.32542	0.016967	78.616	1
1135	HLQLAIR	7	Unmodified	_HLQLAIR_	TGME49_300200-t26_1-p1	histone H2AZ GN=TGME49_300200	2	425.767	0.076498	0.0296	70.912	1
1136	HLTGEFEK	8	Unmodified	_HLTGEFEK_	TGME49_248340-t26_1-p1	GTP-binding nuclear protein ran/tc4 GN=TGME49_248340	2	480.743	0.32235	4.4217e-15	144.12	1
1137	HLTGEFEK	8	Unmodified	_HLTGEFEK_	TGME49_248340-t26_1-p1	GTP-binding nuclear protein ran/tc4 GN=TGME49_248340	2	480.743	-0.085705	2.0151e-22	151.44	1
1141	HLVDNNVSPATVQPAF	16	Unmodified	_HLVDNNVSPATVQPAF_	TGME49_235470-t26_1-p1	myosin A GN=TGME49_235470	2	854.936	0.31526	8.0794e-06	52.527	1
1142	HLVGEVLPEKR	11	Unmodified	_HLVGEVLPEKR_	TGME49_246540-t26_1-p1	cytochrome c1, heme protein GN=TGME49_246540	3	426.251	-0.53409	0.00158	46.352	1
1143	HLVISSVK	8	Unmodified	_HLVISSVK_	TGME49_239100-t26_1-p1	ribosomal protein RPS7 GN=TGME49_239100	2	441.774	-0.10307	0.0067249	94.114	1
1144	HLVISSVK	8	Unmodified	_HLVISSVK_	TGME49_239100-t26_1-p1	ribosomal protein RPS7 GN=TGME49_239100	2	441.774	0.22521	9.2243e-06	116.73	1
1145	HLVISSVK	8	Unmodified	_HLVISSVK_	TGME49_239100-t26_1-p1	ribosomal protein RPS7 GN=TGME49_239100	2	441.774	0.48109	0.0093794	81.296	1
1146	HLWEYLLNPK	10	Unmodified	_HLWEYLLNPK_	TGME49_219750-t26_1-p1	cytochrome c, putative GN=TGME49_219750	3	438.24	0.3083	0.0024104	45.368	1
1147	HLWEYLLNPK	10	Unmodified	_HLWEYLLNPK_	TGME49_219750-t26_1-p1	cytochrome c, putative GN=TGME49_219750	2	656.856	-0.20691	0.0071971	57.532	1
1148	HLYYLGCIQAVR	12	Unmodified	_HLYYLGCIQAVR_	TGME49_292220-t26_1-p1	PCI domain-containing protein GN=TGME49_292220	3	498.262	0.21449	2.4661e-10	104.39	1
1149	HMLPNGFFK	9	Unmodified	_HMLPNGFFK_	TGME49_267400-t26_1-p1	ribosomal protein RPL32 GN=TGME49_267400	2	545.779	0.10386	0.0036613	82.75	1
1150	HMLPNGFFK	9	Unmodified	_HMLPNGFFK_	TGME49_267400-t26_1-p1	ribosomal protein RPL32 GN=TGME49_267400	3	364.188	-0.86773	0.0067262	41.448	1
1151	HMLPNGFFK	9	Unmodified	_HMLPNGFFK_	TGME49_267400-t26_1-p1	ribosomal protein RPL32 GN=TGME49_267400	2	545.779	-0.21235	0.017066	57.859	1
1152	HMLPNGFFK	9	Unmodified	_HMLPNGFFK_	TGME49_267400-t26_1-p1	ribosomal protein RPL32 GN=TGME49_267400	3	364.188	-0.54232	0.017312	28.918	1
1153	HMYHSMYMR	9	Unmodified	_HMYHSMYMR_	TGME49_289530-t26_1-p1	ribosomal protein RPL19 GN=TGME49_289530	3	419.177	-1.0989	0.00022318	93.162	1
1154	HMYHSMYMR	9	Unmodified	_HMYHSMYMR_	TGME49_289530-t26_1-p1	ribosomal protein RPL19 GN=TGME49_289530	3	419.177	-0.25086	0.00069856	68.224	1
1155	HNDLEDVGK	9	Unmodified	_HNDLEDVGK_	TGME49_219540-t26_1-p1	cytosolic tRNA-Ala synthetase GN=TGME49_219540	2	513.746	-0.10156	0.020125	52.735	1
1156	HNHYATGSNR	10	Unmodified	_HNHYATGSNR_	TGME49_227600-t26_1-p1	ribosomal protein RPL34 GN=TGME49_227600	3	386.18	0.37993	0.0039497	39.625	1
1157	HNHYATGSNR	10	Unmodified	_HNHYATGSNR_	TGME49_227600-t26_1-p1	ribosomal protein RPL34 GN=TGME49_227600	3	386.18	0.62961	0.0026056	44.639	1
1158	HNQHAVFEGFFR	12	Unmodified	_HNQHAVFEGFFR_	TGME49_208530-t26_1-p1	nicotinate phosphoribosyltransferase GN=TGME49_208530	3	496.909	0.34848	0.0016736	39.73	1
1159	HNVPAVCK	8	Unmodified	_HNVPAVCK_	TGME49_265450-t26_1-p1	hexokinase GN=TGME49_265450	2	462.74	-0.25169	0.004824	98.009	1
1160	HPAPPPPPPPPPPPPR	16	Unmodified	_HPAPPPPPPPPPPPPR_	TGME49_207760-t26_1-p1	DnaJ C terminal region domain-containing protein GN=TGME49_207760	3	548.972	0.2592	7.5418e-08	63.292	1
1161	HPAPPPPPPPPPPPPR	16	Unmodified	_HPAPPPPPPPPPPPPR_	TGME49_207760-t26_1-p1	DnaJ C terminal region domain-containing protein GN=TGME49_207760	4	411.981	0.11953	0.020895	22.911	1
1162	HPAPPPPPPPPPPPPR	16	Unmodified	_HPAPPPPPPPPPPPPR_	TGME49_207760-t26_1-p1	DnaJ C terminal region domain-containing protein GN=TGME49_207760	3	548.972	0.53655	3.8148e-10	81.278	1
1163	HPGHVGATHTYNWDEFR	17	Unmodified	_HPGHVGATHTYNWDEFR_	TGME49_312600-t26_1-p1	heat shock protein HSP21 GN=TGME49_312600	4	506.734	-0.079312	0.00013726	40.724	1
1164	HPGHVGATHTYNWDEFR	17	Unmodified	_HPGHVGATHTYNWDEFR_	TGME49_312600-t26_1-p1	heat shock protein HSP21 GN=TGME49_312600	4	506.734	0.31426	1.0603e-36	136.81	1
1165	HPGHVGATHTYNWDEFR	17	Unmodified	_HPGHVGATHTYNWDEFR_	TGME49_312600-t26_1-p1	heat shock protein HSP21 GN=TGME49_312600	3	675.31	-0.0042159	5.2465e-07	51.495	1
1166	HPLAQEYFSER	11	Unmodified	_HPLAQEYFSER_	TGME49_258410-t26_1-p1	photosensitized INA-labeled protein PHIL1 GN=TGME49_258410	3	459.558	0.62498	0.00043595	60.255	1
1167	HPQWFNR	7	Unmodified	_HPQWFNR_	TGME49_318310-t26_1-p1	transketolase GN=TGME49_318310	2	492.744		2.2672e-06	75.311	1
1168	HPQWFNR	7	Unmodified	_HPQWFNR_	TGME49_318310-t26_1-p1	transketolase GN=TGME49_318310	2	492.744	0.27019	0.019412	94.163	1
1169	HPQWFNRDR	9	Unmodified	_HPQWFNRDR_	TGME49_318310-t26_1-p1	transketolase GN=TGME49_318310	3	419.207	0.94802	0.027594	24.776	1
1170	HPSAKLITYR	10	malon(K)	_HPSAK(ma)LITYR_	TGME49_307040-t26_1-p1	shikimate dehydrogenase substrate binding domain-containing protein GN=TGME49_307040	3	424.563	-0.57699	0.0045966	42.446	1
1171	HPVLPLGISPDLSSHR	16	Unmodified	_HPVLPLGISPDLSSHR_	TGME49_272400-t26_1-p1	casein kinase ii regulatory subunit protein GN=TGME49_272400	3	575.653	-0.12366	0.00015774	37.177	1
1172	HQAALPWR	8	Unmodified	_HQAALPWR_	TGME49_311230-t26_1-p1	Putative transmembrane protein(predict) GN=TGME49_311230	2	489.767	0.33047	0.0085613	83.206	1
1173	HQALAIGLFQK	11	Unmodified	_HQALAIGLFQK_	TGME49_295110-t26_1-p1	rhoptry protein ROP7 GN=TGME49_295110	3	409.24	0.46888	5.325e-06	89.679	1
1174	HQALAIGLFQK	11	Unmodified	_HQALAIGLFQK_	TGME49_295110-t26_1-p1	rhoptry protein ROP7 GN=TGME49_295110	2	613.356	-0.54244	8.6376e-08	108.7	1
1175	HQENAAYLHSK	11	Unmodified	_HQENAAYLHSK_	TGME49_239530-t26_1-p1	alanine-glyoxylate aminotransferase GN=TGME49_239530	3	433.214	2.0519	0.0040932	35.317	1
1176	HSASYWLGR	9	Unmodified	_HSASYWLGR_	TGME49_300260-t26_1-p1	threonyl-tRNA synthetase family protein GN=TGME49_300260	3	359.514	0.92878	0.0096	36.447	1
1177	HSIHGETASTIR	12	Unmodified	_HSIHGETASTIR_	TGME49_265450-t26_1-p1	hexokinase GN=TGME49_265450	3	436.893	-0.13825	3.033e-09	95.273	1
1178	HSIHGETASTIR	12	Unmodified	_HSIHGETASTIR_	TGME49_265450-t26_1-p1	hexokinase GN=TGME49_265450	3	436.893	-0.21773	3.251e-07	83.204	1
1179	HSIHGETASTIR	12	Unmodified	_HSIHGETASTIR_	TGME49_265450-t26_1-p1	hexokinase GN=TGME49_265450	2	654.836	0.08674	0.012866	42.031	1
1180	HSPGFFGLR	9	Unmodified	_HSPGFFGLR_	TGME49_277760-t26_1-p1	adenylosuccinate lyase, putative GN=TGME49_277760	2	509.267	0.47438	0.0149	59.35	1
1181	HSSESLFPR	9	Unmodified	_HSSESLFPR_	TGME49_279100-t26_1-p1	mitochondrial association factor 1(predict) GN=TGME49_279100	2	530.265	1.7013	0.0064223	70.908	1
1182	HSSESLFPR	9	Unmodified	_HSSESLFPR_	TGME49_279100-t26_1-p1	mitochondrial association factor 1(predict) GN=TGME49_279100	2	530.265	0.22483	2.1649e-07	123.5	1
1183	HTDNIHFKCSCDAEEK	16	malon(K)	_HTDNIHFK(ma)CSCDAEEK_	TGME49_216650-t26_1-p1	S15 sporozoite-expressed protein GN=TGME49_216650	3	692.951	-0.089466	3.7946e-24	108.71	1
1184	HTDNIHFKCSCDAEEK	16	malon(K)	_HTDNIHFK(ma)CSCDAEEK_	TGME49_216650-t26_1-p1	S15 sporozoite-expressed protein GN=TGME49_216650	3	692.951	-0.38337	4.0828e-07	57.41	1
1185	HTDNIHFKCSCDAEEK	16	malon(K)	_HTDNIHFK(ma)CSCDAEEK_	TGME49_216650-t26_1-p1	S15 sporozoite-expressed protein GN=TGME49_216650	4	519.965	-0.13535	1.4555e-06	50.376	1
1186	HTDTIELK	8	Unmodified	_HTDTIELK_	TGME49_316250-t26_1-p1	hypothetical protein GN=TGME49_316250	2	478.756	0.26217	1.6844e-06	125.82	1
1187	HTFEGCTRPVEVR	13	Unmodified	_HTFEGCTRPVEVR_	TGME49_321500-t26_1-p1	RNA recognition motif-containing protein GN=TGME49_321500	3	529.928	-0.79651	0.017866	37.248	1
1188	HTGTGTAQLK	10	Unmodified	_HTGTGTAQLK_	TGME49_309120-t26_1-p1	ribosomal protein RPL4 GN=TGME49_309120	2	507.272	0.54919	4.5827e-07	108.43	1
1189	HTGTGTAQLK	10	Unmodified	_HTGTGTAQLK_	TGME49_309120-t26_1-p1	ribosomal protein RPL4 GN=TGME49_309120	2	507.272	1.0568	6.0665e-10	117.71	1
1190	HTIGVNYFGTK	11	Unmodified	_HTIGVNYFGTK_	TGME49_290890-t26_1-p1	carbonyl reductase 1, putative GN=TGME49_290890	2	618.822	0.49392	0.0026772	65.295	1
1191	HTIGVNYFGTK	11	Unmodified	_HTIGVNYFGTK_	TGME49_290890-t26_1-p1	carbonyl reductase 1, putative GN=TGME49_290890	3	412.884	0.72569	6.6212e-05	75.819	1
1192	HTLCLQNK	8	Unmodified	_HTLCLQNK_	TGME49_245460-t26_1-p1	ribosomal protein RPS8 GN=TGME49_245460	2	507.263	-0.29755	5.6723e-56	190.93	1
1193	HTLCLQNKHR	10	malon(K)	_HTLCLQNK(ma)HR_	TGME49_245460-t26_1-p1	ribosomal protein RPS8 GN=TGME49_245460	3	464.898	-0.95932	1.9103e-06	102.4	1
1194	HTLFPSHQ	8	Unmodified	_HTLFPSHQ_	TGME49_305290-t26_1-p1	vacuolar atp synthase subunit e, putative GN=TGME49_305290	2	483.743	0.68802	0.0069115	93.467	1
1197	HTLSWQTHR	9	Unmodified	_HTLSWQTHR_	TGME49_215590-t26_1-p1	flavoprotein subunit of succinate dehydrogenase GN=TGME49_215590	3	389.2	0.79101	8.4489e-09	126.24	1
1198	HTLSWQTHR	9	Unmodified	_HTLSWQTHR_	TGME49_215590-t26_1-p1	flavoprotein subunit of succinate dehydrogenase GN=TGME49_215590	2	583.297		0.028247	30.612	1
1199	HTLTSFYR	8	Unmodified	_HTLTSFYR_	TGME49_217530-t26_1-p1	MIC20(predict) GN=TGME49_217530	2	512.764	1.8835	0.022601	66.351	1
1200	HTLTSFYR	8	Unmodified	_HTLTSFYR_	TGME49_217530-t26_1-p1	MIC20(predict) GN=TGME49_217530	2	512.764	-0.045719	0.0093794	81.296	1
1201	HTQAKLLHALGAAR	14	malon(K)	_HTQAK(ma)LLHALGAAR_	TGME49_244050-t26_1-p1	PPR repeat protein(predict) GN=TGME49_244050	3	524.958	-0.11587	5.3884e-05	52.862	1
1202	HTVLATGGYGR	11	Unmodified	_HTVLATGGYGR_	TGME49_215590-t26_1-p1	flavoprotein subunit of succinate dehydrogenase GN=TGME49_215590	3	377.868	0.045768	0.0053774	33.1	1
1203	HTWQDMER	8	Unmodified	_HTWQDMER_	TGME49_258660-t26_1-p1	rhoptry protein ROP6 GN=TGME49_258660	2	551.74	-0.43286	0.0076589	88.819	1
1204	HVEQQVSMMHTTLK	14	Unmodified	_HVEQQVSMMHTTLK_	TGME49_246130-t26_1-p1	serpin (serine proteinase inhibitor) superfamily protein GN=TGME49_246130	3	556.945	-0.69114	0.00050807	41.621	1
1205	HVIEFIKTK	9	malon(K)	_HVIEFIK(ma)TK_	TGME49_208390-t26_1-p1	Capping protein alpha-like subunit, putative(predict) GN=TGME49_208390	3	400.892	-0.22786	0.0081526	40.616	1
1206	HVIEFIKTK	9	malon(K)	_HVIEFIK(ma)TK_	TGME49_208390-t26_1-p1	Capping protein alpha-like subunit, putative(predict) GN=TGME49_208390	3	400.892	-0.38901	0.0029072	53.028	1
1207	HVNRPGGAKHAIISAPAK	18	malon(K)	_HVNRPGGAK(ma)HAIISAPAK_	TGME49_269190-t26_1-p1	glyceraldehyde-3-phosphate dehydrogenase GAPDH2 GN=TGME49_269190	4	478.264	0.8056	8.5931e-08	54.668	1
1208	HVPAAATTGLR	11	Unmodified	_HVPAAATTGLR_	TGME49_264660-t26_1-p1	SAG-related sequence SRS44 GN=TGME49_264660	2	547.309	-0.039962	0.0069913	52.247	1
1209	HVPAAATTGLR	11	Unmodified	_HVPAAATTGLR_	TGME49_264660-t26_1-p1	SAG-related sequence SRS44 GN=TGME49_264660	3	365.209	0.41619	0.00092944	48.284	1
1210	HVQFFQNEK	9	Unmodified	_HVQFFQNEK_	TGME49_217820-t26_1-p1	PCI domain-containing protein GN=TGME49_217820	2	588.793	-0.047077	0.0036494	82.831	1
1211	HVSGVFR	7	Unmodified	_HVSGVFR_	TGME49_309590-t26_1-p1	rhoptry protein ROP1 GN=TGME49_309590	2	401.222	0.54856	0.017582	95.793	1
1212	HVSGVFR	7	Unmodified	_HVSGVFR_	TGME49_309590-t26_1-p1	rhoptry protein ROP1 GN=TGME49_309590	2	401.222	0.71738	0.016146	97.071	1
1213	HVSHFSPVQK	10	Unmodified	_HVSHFSPVQK_	TGME49_226410-t26_1-p1	EF-1 guanine nucleotide exchange domain-containing protein GN=TGME49_226410	3	389.209	0.35705	0.0001049	77.533	1
1214	HVSYELEDAEEEPAEK	16	Unmodified	_HVSYELEDAEEEPAEK_	TGME49_221670-t26_1-p1	transcriptional elongation factor FACT140 GN=TGME49_221670	3	625.615	0.20551	0.0087493	23.226	1
1215	HVVFGQVLGK	10	Unmodified	_HVVFGQVLGK_	TGME49_285760-t26_1-p1	U-snRNP-associated cyclophilin family protein GN=TGME49_285760	2	542.319		4.1535e-19	92.051	1
1216	HVVGWLR	7	Unmodified	_HVVGWLR_	TGME49_292080-t26_1-p1	leucyl-tRNA synthetase GN=TGME49_292080	2	433.753	-0.17946	0.0080845	104.25	1
1219	HWNDTTSICR	10	Unmodified	_HWNDTTSICR_	TGME49_215980-t26_1-p1	Putative transmembrane protein(predict) GN=TGME49_215980	2	645.288	-0.63721	0.01245	51.276	1
1220	HWNDTTSICR	10	Unmodified	_HWNDTTSICR_	TGME49_215980-t26_1-p1	Putative transmembrane protein(predict) GN=TGME49_215980	3	430.528	-1.1602	0.0026631	44.425	1
1221	HWNDTTSICR	10	Unmodified	_HWNDTTSICR_	TGME49_215980-t26_1-p1	Putative transmembrane protein(predict) GN=TGME49_215980	2	645.288	0.028507	0.014378	48.981	1
1222	HWNDTTSICR	10	Unmodified	_HWNDTTSICR_	TGME49_215980-t26_1-p1	Putative transmembrane protein(predict) GN=TGME49_215980	3	430.528	-0.72154	0.0027883	43.958	1
1223	HYEALGYYPNR	11	Unmodified	_HYEALGYYPNR_	TGME49_306670-t26_1-p1	NADH-ubiquinone reductase complex 1 MLRQ subunit(predict) GN=TGME49_306670	2	691.828	0.06496	0.0031574	63.624	1
1224	HYGALQGLNK	10	Unmodified	_HYGALQGLNK_	TGME49_297060-t26_1-p1	phosphoglycerate mutase PGMII GN=TGME49_297060	2	550.796	-0.1486	4.5818e-07	108.43	1
1225	HYGALQGLNK	10	Unmodified	_HYGALQGLNK_	TGME49_297060-t26_1-p1	phosphoglycerate mutase PGMII GN=TGME49_297060	2	550.796	-0.17991	3.5647e-29	155.84	1
1226	HYGALQGLNK	10	Unmodified	_HYGALQGLNK_	TGME49_297060-t26_1-p1	phosphoglycerate mutase PGMII GN=TGME49_297060	3	367.533	-0.65124	0.0021212	46.447	1
1227	HYGALQGLNK	10	Unmodified	_HYGALQGLNK_	TGME49_297060-t26_1-p1	phosphoglycerate mutase PGMII GN=TGME49_297060	2	550.796	-0.48849	0.032057	41.724	1
1228	HYGALQGLNK	10	Unmodified	_HYGALQGLNK_	TGME49_297060-t26_1-p1	phosphoglycerate mutase PGMII GN=TGME49_297060	2	550.796	-0.2961	0.0041819	63.076	1
1229	HYGALQGLNKAETAAK	16	malon(K)	_HYGALQGLNK(ma)AETAAK_	TGME49_297060-t26_1-p1	phosphoglycerate mutase PGMII GN=TGME49_297060	3	586.632	0.86526	2.143e-12	82.877	1
1230	HYGALQGLNKAETAAK	16	malon(K)	_HYGALQGLNK(ma)AETAAK_	TGME49_297060-t26_1-p1	phosphoglycerate mutase PGMII GN=TGME49_297060	3	586.632	1.3527	2.0401e-12	83.404	1
1231	HYGALQGLNKAETAAK	16	malon(K)	_HYGALQGLNK(ma)AETAAK_	TGME49_297060-t26_1-p1	phosphoglycerate mutase PGMII GN=TGME49_297060	2	879.444	1.2308	7.5651e-29	121.26	1
1232	HYGHVDCPGHADYVK	15	Unmodified	_HYGHVDCPGHADYVK_	TGME49_262380-t26_1-p1	elongation factor Tu, putative GN=TGME49_262380	4	439.448	-0.3848	0.0067816	29.467	1
1233	HYGHVDCPGHADYVK	15	Unmodified	_HYGHVDCPGHADYVK_	TGME49_262380-t26_1-p1	elongation factor Tu, putative GN=TGME49_262380	4	439.448	-0.10616	3.4741e-05	54.898	1
1234	HYGHVDCPGHADYVK	15	Unmodified	_HYGHVDCPGHADYVK_	TGME49_262380-t26_1-p1	elongation factor Tu, putative GN=TGME49_262380	3	585.595	0.1384	0.015848	20.236	1
1235	HYIPGQR	7	Unmodified	_HYIPGQR_	TGME49_269690-t26_1-p1	Putative transmembrane protein(predict) GN=TGME49_269690	2	435.733		0.00059411	64.776	1
1236	HYTEEEGIR	9	Unmodified	_HYTEEEGIR_	TGME49_291890-t26_1-p1	microneme protein MIC1 GN=TGME49_291890	2	567.265	0.082552	0.003677	82.645	1
1237	HYYLLDEAELK	11	Unmodified	_HYYLLDEAELK_	TGME49_297060-t26_1-p1	phosphoglycerate mutase PGMII GN=TGME49_297060	2	697.354	0.014394	1.3269e-08	115.33	1
1238	HYYTVFR	7	Unmodified	_HYYTVFR_	TGME49_246550-t26_1-p1	aspartyl protease ASP3 GN=TGME49_246550	2	493.248	-0.45426	0.01253	84.699	1
1239	HYYTVFR	7	Unmodified	_HYYTVFR_	TGME49_246550-t26_1-p1	aspartyl protease ASP3 GN=TGME49_246550	2	493.248	0.098214	0.012023	100.74	1
1240	IAAALSAACER	11	Unmodified	_IAAALSAACER_	TGME49_290040-t26_1-p1	macrophage migration inhibitory factor, putative GN=TGME49_290040	2	566.793	-0.12665	0.0083204	48.568	1
1241	IAAALSAACER	11	Unmodified	_IAAALSAACER_	TGME49_290040-t26_1-p1	macrophage migration inhibitory factor, putative GN=TGME49_290040	2	566.793	0.4034	4.9247e-05	89.805	1
1242	IAAPHHWMLDK	11	Unmodified	_IAAPHHWMLDK_	TGME49_207440-t26_1-p1	ribosomal protein RPS4 GN=TGME49_207440	3	440.229	-0.14178	0.0009839	47.991	1
1243	IACIGAWHPAR	11	Unmodified	_IACIGAWHPAR_	TGME49_227360-t26_1-p1	ribosomal protein RPL3 GN=TGME49_227360	3	417.885	-0.61111	5.1393e-05	77.662	1
1244	IACIGAWHPAR	11	Unmodified	_IACIGAWHPAR_	TGME49_227360-t26_1-p1	ribosomal protein RPL3 GN=TGME49_227360	2	626.324	-0.028713	0.0081712	48.981	1
1245	IACIGAWHPAR	11	Unmodified	_IACIGAWHPAR_	TGME49_227360-t26_1-p1	ribosomal protein RPL3 GN=TGME49_227360	2	626.324	-0.27757	0.002091	67.334	1
1246	IACIGAWHPAR	11	Unmodified	_IACIGAWHPAR_	TGME49_227360-t26_1-p1	ribosomal protein RPL3 GN=TGME49_227360	3	417.885	-0.38454	0.00054401	57.347	1
1247	IAEIQAPAEIR	11	Unmodified	_IAEIQAPAEIR_	TGME49_232940-t26_1-p1	heat shock protein HSP20 GN=TGME49_232940	2	605.843	-0.065456	0.00053207	77.062	1
1248	IAEIQAPAEIR	11	Unmodified	_IAEIQAPAEIR_	TGME49_232940-t26_1-p1	heat shock protein HSP20 GN=TGME49_232940	2	605.843	0.071316	9.7639e-05	84.507	1
1249	IAESSLNELR	10	Unmodified	_IAESSLNELR_	TGME49_308860-t26_1-p1	hypothetical protein GN=TGME49_308860	2	566.304	0.61438	0.020316	46.352	1
1250	IAGLEVLR	8	Unmodified	_IAGLEVLR_	TGME49_251780-t26_1-p1	heat shock protein GN=TGME49_251780	2	435.774	-0.054659	0.017282	69.825	1
1251	IAIRPTSETIMYPAYAK	17	Unmodified	_IAIRPTSETIMYPAYAK_	TGME49_219850-t26_1-p1	prolyl-tRNA synthetase (ProRS) GN=TGME49_219850	3	642.345	0.49444	0.023311	29.58	1
1252	IAQVAQSVFVPK	12	Unmodified	_IAQVAQSVFVPK_	TGME49_256970-t26_1-p1	vacuolar ATP synthase subunit A, putative GN=TGME49_256970	2	643.877	-0.11172	0.0041398	50.354	1
1253	IASMISGAAK	10	Unmodified	_IASMISGAAK_	TGME49_312630-t26_1-p1	anonymous antigen-1, putative GN=TGME49_312630	2	474.763	0.94745	0.0014421	72.2	1
1254	IATLVEK	7	Unmodified	_IATLVEK_	TGME49_200320-t26_1-p1	hypoxanthine-xanthine-guanine phosphoribosyl transferase HXGPRT GN=TGME49_200320	2	387.242	0.087395	0.0081283	104.21	1
1255	ICESCLNEK	9	Unmodified	_ICESCLNEK_	TGME49_219540-t26_1-p1	cytosolic tRNA-Ala synthetase GN=TGME49_219540	2	576.755	-0.15655	0.0052837	75.387	1
1256	ICHDILQLLTDK	12	Unmodified	_ICHDILQLLTDK_	TGME49_263090-t26_1-p1	14-3-3 protein GN=TGME49_263090	3	490.266	0.29765	0.0003677	54.343	1
1257	ICHDILQLLTDK	12	Unmodified	_ICHDILQLLTDK_	TGME49_263090-t26_1-p1	14-3-3 protein GN=TGME49_263090	3	490.266	0.54494	7.0487e-13	114.24	1
1258	ICHDILQLLTDK	12	Unmodified	_ICHDILQLLTDK_	TGME49_263090-t26_1-p1	14-3-3 protein GN=TGME49_263090	2	734.895	0.2127	8.2658e-12	113.69	1
1259	ICHDILQLLTDK	12	Unmodified	_ICHDILQLLTDK_	TGME49_263090-t26_1-p1	14-3-3 protein GN=TGME49_263090	3	490.266	-0.17611	0.0003677	54.343	1
1260	IDAGTDAKPSEK	12	Unmodified	_IDAGTDAKPSEK_	TGME49_249270-t26_1-p1	protein disulfide isomerase-related protein (provisional), putative GN=TGME49_249270	3	411.21	0.58784	0.0045994	38.3	1
1261	IDAVAEEDDPDAGVR	15	Unmodified	_IDAVAEEDDPDAGVR_	TGME49_226830-t26_1-p1	DnaK family protein GN=TGME49_226830	2	786.363	1.1991	0.0017212	43.592	1
1262	IDDIVMCR	8	Unmodified	_IDDIVMCR_	TGME49_272910-t26_1-p1	T-complex protein 1 delta subunit GN=TGME49_272910	2	511.244	0.060752	0.017282	69.825	1
1263	IDEVPELPLVVSEK	14	Unmodified	_IDEVPELPLVVSEK_	TGME49_309120-t26_1-p1	ribosomal protein RPL4 GN=TGME49_309120	2	783.935	0.28954	0.023533	32.702	1
1264	IDEVPELPLVVSEK	14	Unmodified	_IDEVPELPLVVSEK_	TGME49_309120-t26_1-p1	ribosomal protein RPL4 GN=TGME49_309120	2	783.935	-0.29945	0.0056305	40.278	1
1265	IDFAGVPGFR	10	Unmodified	_IDFAGVPGFR_	TGME49_294200-t26_1-p1	glucose-6-phosphate 1-dehydrogenase GN=TGME49_294200	2	539.788	0.49587	0.029535	42.718	1
1266	IDFAGVPGFR	10	Unmodified	_IDFAGVPGFR_	TGME49_294200-t26_1-p1	glucose-6-phosphate 1-dehydrogenase GN=TGME49_294200	2	539.788	0.36622	0.013225	50.353	1
1267	IDGSLAIPR	9	Unmodified	_IDGSLAIPR_	TGME49_259550-t26_1-p1	dihydropteroate synthase GN=TGME49_259550	2	471.274		1.5113e-11	83.948	1
1268	IDHWSEGVR	9	Unmodified	_IDHWSEGVR_	TGME49_217820-t26_1-p1	PCI domain-containing protein GN=TGME49_217820	3	366.849	0.38661	0.0024336	53.751	1
1269	IDKPQAASEEELR	13	Unmodified	_IDKPQAASEEELR_	TGME49_215060-t26_1-p1	small GTP-binding protein sar1, putative GN=TGME49_215060	3	495.923	0.045889	0.0010108	61.409	1
1270	IDKPQAASEEELR	13	Unmodified	_IDKPQAASEEELR_	TGME49_215060-t26_1-p1	small GTP-binding protein sar1, putative GN=TGME49_215060	3	495.923	-0.34267	5.997e-05	78.814	1
1271	IDKPQAASEEELR	13	malon(K)	_IDK(ma)PQAASEEELR_	TGME49_215060-t26_1-p1	small GTP-binding protein sar1, putative GN=TGME49_215060	2	786.381	0.58248	0.0024782	54.898	1
1272	IDMQSKNK	8	malon(K)	_IDMQSK(ma)NK_	TGME49_263870-t26_1-p1	glutamate-tRNA ligase GN=TGME49_263870	2	525.25	-0.31144	0.016784	90.15	1
1273	IDSATMKQK	9	malon(K)	_IDSATMK(ma)QK_	TGME49_310030-t26_1-p1	cyclase-associated protein, putative GN=TGME49_310030	2	554.271	0.44833	0.031265	60.255	1
1274	IDSATMKQK	9	malon(K)	_IDSATMK(ma)QK_	TGME49_310030-t26_1-p1	cyclase-associated protein, putative GN=TGME49_310030	2	554.271	0.69781	0.0058056	90.05	1
1275	IDSNVGETLR	10	Unmodified	_IDSNVGETLR_	TGME49_312630-t26_1-p1	anonymous antigen-1, putative GN=TGME49_312630	2	552.288	-0.64818	0.0028739	67.08	1
1276	IDSYGFEFR	9	Unmodified	_IDSYGFEFR_	TGME49_309600-t26_1-p1	hypothetical protein GN=TGME49_309600	2	567.267	0.83319	0.011799	63.216	1
1277	IDTELEVK	8	Unmodified	_IDTELEVK_	TGME49_226730-t26_1-p1	aconitate hydratase ACN/IRP GN=TGME49_226730	2	473.758	-0.73168	0.022725	66.27	1
1278	IDVDELADVAER	12	Unmodified	_IDVDELADVAER_	TGME49_293870-t26_1-p1	thioredoxin, putative GN=TGME49_293870	2	672.836	-1.3969	0.0026721	59.227	1
1279	IEADDIEAMYK	11	Unmodified	_IEADDIEAMYK_	TGME49_320050-t26_1-p1	ribosomal protein RPL5 GN=TGME49_320050	2	649.303	0.53047	0.005211	57.175	1
1280	IEALTDMR	8	Unmodified	_IEALTDMR_	TGME49_212250-t26_1-p1	XPG N-terminal domain-containing protein GN=TGME49_212250	2	474.745		1.2299e-10	78.149	1
1281	IEALTGKR	8	malon(K)	_IEALTGK(ma)R_	TGME49_288360-t26_1-p1	tryptophanyl-tRNA synthetase (TrpRS2) GN=TGME49_288360	2	487.269	0.36192	0.011244	70.552	1
1282	IEDIEMR	7	Unmodified	_IEDIEMR_	TGME49_319530-t26_1-p1	splicing factor SF2 GN=TGME49_319530	2	453.223	-0.707	0.012645	100.19	1
1283	IEDVTPIPTDSTR	13	Unmodified	_IEDVTPIPTDSTR_	TGME49_263700-t26_1-p1	ribosomal protein RPS14 GN=TGME49_263700	2	722.37	0.22541	0.013299	36.944	1
1284	IEENCPFR	8	Unmodified	_IEENCPFR_	TGME49_288360-t26_1-p1	tryptophanyl-tRNA synthetase (TrpRS2) GN=TGME49_288360	2	532.745	-0.045081	0.0045729	98.523	1
1285	IEESLGSDCQYAGAGFR	17	Unmodified	_IEESLGSDCQYAGAGFR_	TGME49_268850-t26_1-p1	enolase 2 GN=TGME49_268850	2	930.415	0.090346	2.9119e-12	90.561	1
1286	IEFDADAK	8	Unmodified	_IEFDADAK_	TGME49_244560-t26_1-p1	heat shock protein 90, putative GN=TGME49_244560	2	454.722	0.47602	0.022079	66.692	1
1287	IEIEEILNAQDK	12	Unmodified	_IEIEEILNAQDK_	TGME49_229480-t26_1-p1	calcium binding protein precursor, putative GN=TGME49_229480	2	707.875	-0.44064	0.00348	54.343	1
1288	IEKAVQEK	8	malon(K)	_IEK(ma)AVQEK_	TGME49_268850-t26_1-p1	enolase 2 GN=TGME49_268850	2	515.774	1.2506	0.031226	73.499	1
1289	IENTKIVVEK	10	malon(K)	_IENTK(ma)IVVEK_	TGME49_220400-t26_1-p1	actin depolymerizing factor ADF GN=TGME49_220400	2	629.848	0.19496	0.002923	73.927	1
1290	IENTKIVVEK	10	malon(K)	_IENTK(ma)IVVEK_	TGME49_220400-t26_1-p1	actin depolymerizing factor ADF GN=TGME49_220400	2	629.848	-0.029381	0.0012207	83.204	1
1291	IEVLCSKEFK	10	malon(K)	_IEVLCSK(ma)EFK_	TGME49_291680-t26_1-p1	Sec23/Sec24 trunk domain-containing protein GN=TGME49_291680	2	669.834	-0.55696	0.0050425	69.03	1
1292	IEVLCSKEFK	10	malon(K)	_IEVLCSK(ma)EFK_	TGME49_291680-t26_1-p1	Sec23/Sec24 trunk domain-containing protein GN=TGME49_291680	2	669.834	-0.099998	0.0020881	78.324	1
1293	IFAGVNAEK	9	Unmodified	_IFAGVNAEK_	TGME49_215590-t26_1-p1	flavoprotein subunit of succinate dehydrogenase GN=TGME49_215590	2	474.761		0.0053776	49.472	1
1294	IFGEAKAAPQAAAK	14	malon(K)	_IFGEAK(ma)AAPQAAAK_	TGME49_300140-t26_1-p1	elongation factor 1-gamma, putative GN=TGME49_300140	2	729.883	0.40962	0.010738	41.695	1
1295	IFVVDNDGLQR	11	Unmodified	_IFVVDNDGLQR_	TGME49_211030-t26_1-p1	hypothetical protein GN=TGME49_211030	2	638.338	1.2091	0.015266	44.612	1
1296	IFVVDNDGLQR	11	Unmodified	_IFVVDNDGLQR_	TGME49_211030-t26_1-p1	hypothetical protein GN=TGME49_211030	2	638.338	0.18923	0.004126	60.255	1
1297	IFVVDNDGLQR	11	Unmodified	_IFVVDNDGLQR_	TGME49_211030-t26_1-p1	hypothetical protein GN=TGME49_211030	2	638.338	0.12279	0.026971	37.968	1
1298	IGELVGGSQR	10	Unmodified	_IGELVGGSQR_	TGME49_270510-t26_1-p1	asparaginyl-tRNA synthetase (NOB+tRNA synthase) GN=TGME49_270510	2	508.28	-0.0080389	0.021643	45.829	1
1299	IGELVGGSQR	10	Unmodified	_IGELVGGSQR_	TGME49_270510-t26_1-p1	asparaginyl-tRNA synthetase (NOB+tRNA synthase) GN=TGME49_270510	2	508.28	0.40734	0.00016628	91.549	1
1300	IGGIGTVPVGR	11	Unmodified	_IGGIGTVPVGR_	TGME49_294800-t26_1-p1	elongation factor 1-alpha (EF-1-ALPHA), putative GN=TGME49_294800	2	513.309	0.35265	4.7002e-05	90.05	1
1301	IGGIGTVPVGR	11	Unmodified	_IGGIGTVPVGR_	TGME49_294800-t26_1-p1	elongation factor 1-alpha (EF-1-ALPHA), putative GN=TGME49_294800	2	513.309	0.67119	0.00033448	79.659	1
1302	IGIMPGYIHAK	11	Unmodified	_IGIMPGYIHAK_	TGME49_290600-t26_1-p1	succinyl-CoA-synthetase alpha SCSA GN=TGME49_290600	3	400.558	-0.068295	0.0059954	32.034	1
1303	IGIMPGYIHAK	11	Unmodified	_IGIMPGYIHAK_	TGME49_290600-t26_1-p1	succinyl-CoA-synthetase alpha SCSA GN=TGME49_290600	3	400.558	-0.80024	0.015898	23.012	1
1304	IGLFGGAGVGK	11	Unmodified	_IGLFGGAGVGK_	TGME49_261950-t26_1-p1	ATP synthase beta subunit ATP-B GN=TGME49_261950	2	488.285	-0.093491	0.0058831	55.314	1
1305	IGSAGVVR	8	Unmodified	_IGSAGVVR_	TGME49_242330-t26_1-p1	ribosomal protein RPS5 GN=TGME49_242330	2	379.73	-0.047074	0.032213	60.074	1
1306	IGSCGIVDYATR	12	Unmodified	_IGSCGIVDYATR_	TGME49_310640-t26_1-p1	phosphorylase family protein GN=TGME49_310640	2	656.322		0.028027	25.982	1
1307	IHHAVAYGGVPK	12	Unmodified	_IHHAVAYGGVPK_	TGME49_236650-t26_1-p1	DEAD (Asp-Glu-Ala-Asp) box polypeptide 17 GN=TGME49_236650	3	416.9	0.60875	0.0044029	32.254	1
1308	IHVANPVVEMDGDEMTR	17	Unmodified	_IHVANPVVEMDGDEMTR_	TGME49_313140-t26_1-p1	isocitrate dehydrogenase GN=TGME49_313140	3	638.301	0.95316	0.029128	13.702	1
1309	IIDLLGPANAQR	12	Unmodified	_IIDLLGPANAQR_	TGME49_238050-t26_1-p1	nuclease and tudor domain-containing protein GN=TGME49_238050	2	640.87	0.32263	0.010734	43.68	1
1310	IILEPDATGR	10	Unmodified	_IILEPDATGR_	TGME49_289580-t26_1-p1	strictosidine synthase subfamily protein GN=TGME49_289580	2	542.803	-0.21324	0.016406	47.894	1
1311	IINEPTAAAIAYGLDK	16	Unmodified	_IINEPTAAAIAYGLDK_	TGME49_311720-t26_1-p1	chaperonin protein BiP GN=TGME49_311720	2	830.451	0.87964	6.7942e-07	63.691	1
1312	IINEPTAAAIAYGLDK	16	Unmodified	_IINEPTAAAIAYGLDK_	TGME49_311720-t26_1-p1	chaperonin protein BiP GN=TGME49_311720	3	553.97	0.82909	0.03276	11.421	1
1313	IINEPTAAAIAYGLDK	16	Unmodified	_IINEPTAAAIAYGLDK_	TGME49_311720-t26_1-p1	chaperonin protein BiP GN=TGME49_311720	2	830.451	0.47148	1.2755e-08	78.078	1
1314	IINEVKGINR	10	malon(K)	_IINEVK(ma)GINR_	TGME49_230450-t26_1-p1	bifunctional GMP synthase/glutamine amidotransferase protein GN=TGME49_230450	2	621.346		9.069e-05	57.175	1
1315	IIPQFMCQGGDFTR	14	Unmodified	_IIPQFMCQGGDFTR_	TGME49_205700-t26_1-p1	cyclophilin precursor GN=TGME49_205700	2	835.395	-0.23152	0.0023655	45.614	1
1316	IIQVDQSLK	9	Unmodified	_IIQVDQSLK_	TGME49_269980-t26_1-p1	preprotein translocase Sec61, putative GN=TGME49_269980	2	522.308	0.99558	0.0044469	79.148	1
1317	IIQVDQSLKEDR	12	Unmodified	_IIQVDQSLKEDR_	TGME49_269980-t26_1-p1	preprotein translocase Sec61, putative GN=TGME49_269980	3	481.932	-0.58249	0.028036	37.248	1
1318	IISSVEQK	8	Unmodified	_IISSVEQK_	TGME49_263090-t26_1-p1	14-3-3 protein GN=TGME49_263090	2	452.261	0.20805	0.001981	103.83	1
1319	IISSVEQKELSK	12	malon(K)	_IISSVEQK(ma)ELSK_	TGME49_263090-t26_1-p1	14-3-3 protein GN=TGME49_263090	2	723.888	0.69923	0.0090804	51.03	1
1320	IISSVEQKELSK	12	malon(K)	_IISSVEQK(ma)ELSK_	TGME49_263090-t26_1-p1	14-3-3 protein GN=TGME49_263090	2	723.888	-0.85112	6.8435e-11	106.14	1
1321	IISSVEQKELSK	12	malon(K)	_IISSVEQK(ma)ELSK_	TGME49_263090-t26_1-p1	14-3-3 protein GN=TGME49_263090	3	482.928	-1.4779	0.00086973	46.41	1
1322	IKASPEAIAK	10	malon(K)	_IK(ma)ASPEAIAK_	TGME49_318230-t26_1-p1	phosphoglycerate kinase PGKI GN=TGME49_318230	2	557.311	0.55625	0.0085815	64.224	1
1323	IKASPEAIAK	10	malon(K)	_IK(ma)ASPEAIAK_	TGME49_318230-t26_1-p1	phosphoglycerate kinase PGKI GN=TGME49_318230	2	557.311	0.44354	0.029599	50.467	1
1324	IKSLNLTK	8	malon(K)	_IK(ma)SLNLTK_	TGME49_268950-t26_1-p1	La domain protein(predict) GN=TGME49_268950	2	501.795	-0.37098	0.0091593	99.568	1
1325	IKVVAPPER	9	malon(K)	_IK(ma)VVAPPER_	TGME49_209030-t26_1-p1	actin ACT1 GN=TGME49_209030	2	547.814	0.071495	0.012792	73.632	1
1326	IKVVAPPER	9	malon(K)	_IK(ma)VVAPPER_	TGME49_209030-t26_1-p1	actin ACT1 GN=TGME49_209030	2	547.814	0.37386	0.010326	78.548	1
1327	ILAEGLQK	8	Unmodified	_ILAEGLQK_	TGME49_225050-t26_1-p1	adenosylhomocysteinase, putative GN=TGME49_225050	2	436.266	0.26093	0.012143	76.478	1
1328	ILAEVSDCELGGR	13	Unmodified	_ILAEVSDCELGGR_	TGME49_219310-t26_1-p1	DnaK family protein GN=TGME49_219310	2	709.851	0.67479	0.0061722	43.594	1
1329	ILAEVSDCELGGR	13	Unmodified	_ILAEVSDCELGGR_	TGME49_219310-t26_1-p1	DnaK family protein GN=TGME49_219310	2	709.851	0.90942	0.0009904	56.569	1
1330	ILCMACMPGDGDPR	14	Unmodified	_ILCMACMPGDGDPR_	TGME49_319350-t26_1-p1	SAG-related sequence SRS17B GN=TGME49_319350	2	796.838	-0.74269	0.0023655	45.614	1
1331	ILDAAGSKGTGK	12	malon(K)	_ILDAAGSK(ma)GTGK_	TGME49_307850-t26_1-p1	6-phosphogluconate dehydrogenase GN=TGME49_307850	2	602.314	-0.15375	0.0079801	53.981	1
1332	ILDYIIVVADR	11	Unmodified	_ILDYIIVVADR_	TGME49_219320-t26_1-p1	acid phosphatase GAP50 GN=TGME49_219320	2	645.377	1.0982	0.0023978	66.267	1
1333	ILEIYIEK	8	Unmodified	_ILEIYIEK_	TGME49_311240-t26_1-p1	DnaJ family chaperone, putative GN=TGME49_311240	2	510.802	0.67727	0.024327	65.224	1
1334	ILELSPGLR	9	Unmodified	_ILELSPGLR_	TGME49_219540-t26_1-p1	cytosolic tRNA-Ala synthetase GN=TGME49_219540	2	499.306	-1.813	0.005763	73.233	1
1335	ILEPLVQER	9	Unmodified	_ILEPLVQER_	TGME49_231630-t26_1-p1	alveolin domain containing intermediate filament IMC4 GN=TGME49_231630	2	548.822	0.26842	0.0028066	88.495	1
1336	ILEPLVQER	9	Unmodified	_ILEPLVQER_	TGME49_231630-t26_1-p1	alveolin domain containing intermediate filament IMC4 GN=TGME49_231630	2	548.822	0.24964	0.0080655	68.557	1
1337	ILEPLVQER	9	Unmodified	_ILEPLVQER_	TGME49_231630-t26_1-p1	alveolin domain containing intermediate filament IMC4 GN=TGME49_231630	2	548.822	0.076566	0.0047774	77.662	1
1338	ILEQSMGPITVK	12	Unmodified	_ILEQSMGPITVK_	TGME49_321500-t26_1-p1	RNA recognition motif-containing protein GN=TGME49_321500	2	658.368	0.19312	0.0065982	46.88	1
1339	ILETLGCTAELER	13	Unmodified	_ILETLGCTAELER_	TGME49_309120-t26_1-p1	ribosomal protein RPL4 GN=TGME49_309120	2	752.887	0.00085353	0.0015351	48.527	1
1340	ILFLGLDNAGK	11	Unmodified	_ILFLGLDNAGK_	TGME49_215060-t26_1-p1	small GTP-binding protein sar1, putative GN=TGME49_215060	2	580.837	1.1746	2.3608e-05	92.611	1
1341	ILGGKLSDSCFK	12	malon(K)	_ILGGK(ma)LSDSCFK_	TGME49_225470-t26_1-p1	peptide methionine sulfoxide reductase GN=TGME49_225470	2	705.85	1.8766	0.0094691	49.988	1
1342	ILIFAETK	8	Unmodified	_ILIFAETK_	TGME49_236650-t26_1-p1	DEAD (Asp-Glu-Ala-Asp) box polypeptide 17 GN=TGME49_236650	2	467.784	0.43094	0.011424	77.732	1
1343	ILMVGLDAAGK	11	Unmodified	_ILMVGLDAAGK_	TGME49_276140-t26_1-p1	ADP ribosylation factor ARF1 GN=TGME49_276140	2	544.313	0.38701	0.0048507	58.172	1
1344	ILMVGLDAAGK	11	Unmodified	_ILMVGLDAAGK_	TGME49_276140-t26_1-p1	ADP ribosylation factor ARF1 GN=TGME49_276140	2	544.313	0.42434	0.028716	37.144	1
1345	ILNTNVDGR	9	Unmodified	_ILNTNVDGR_	TGME49_225080-t26_1-p1	ribosomal protein RPS18 GN=TGME49_225080	2	501.272	1.6449	0.0025604	90.15	1
1346	ILNVISKK	8	malon(K)	_ILNVISK(ma)K_	TGME49_244560-t26_1-p1	heat shock protein 90, putative GN=TGME49_244560	2	500.805		0.0049904	48.284	1
1347	ILNVISKK	8	malon(K)	_ILNVISK(ma)K_	TGME49_244560-t26_1-p1	heat shock protein 90, putative GN=TGME49_244560	2	500.805	0.6861	0.0070249	80.037	1
1348	ILSGSFNPHVR	11	Unmodified	_ILSGSFNPHVR_	TGME49_263060-t26_1-p1	Proteasome/cyclosome repeat-containing protein GN=TGME49_263060	3	409.56	0.87052	0.0022549	41.164	1
1349	ILSVTVNNAR	10	Unmodified	_ILSVTVNNAR_	TGME49_283540-t26_1-p1	MIC20(predict) GN=TGME49_283540	2	543.817	0.44808	0.00035921	87.258	1
1350	ILSVTVNNAR	10	Unmodified	_ILSVTVNNAR_	TGME49_283540-t26_1-p1	MIC20(predict) GN=TGME49_283540	2	543.817	0.22472	1.2046e-07	114.4	1
1351	ILVNQVEK	8	Unmodified	_ILVNQVEK_	TGME49_228170-t26_1-p1	inner membrane complex protein IMC2A GN=TGME49_228170	2	471.785	-0.34953	0.019119	68.625	1
1352	ILVNQVEK	8	Unmodified	_ILVNQVEK_	TGME49_228170-t26_1-p1	inner membrane complex protein IMC2A GN=TGME49_228170	2	471.785	0.22161	0.010028	80.165	1
1353	ILYAFHPGGCHPER	14	Unmodified	_ILYAFHPGGCHPER_	TGME49_228170-t26_1-p1	inner membrane complex protein IMC2A GN=TGME49_228170	3	551.937	0.20142	0.00046308	42.317	1
1354	ILYAFHPGGCHPER	14	Unmodified	_ILYAFHPGGCHPER_	TGME49_228170-t26_1-p1	inner membrane complex protein IMC2A GN=TGME49_228170	4	414.204	-0.10322	8.5819e-05	56.527	1
1355	ILYAFHPGGCHPER	14	Unmodified	_ILYAFHPGGCHPER_	TGME49_228170-t26_1-p1	inner membrane complex protein IMC2A GN=TGME49_228170	4	414.204	-0.16835	8.5522e-05	56.569	1
1356	ILYAFHPGGCHPER	14	Unmodified	_ILYAFHPGGCHPER_	TGME49_228170-t26_1-p1	inner membrane complex protein IMC2A GN=TGME49_228170	3	551.937	-0.27883	3.617e-05	56.527	1
1357	ILYAFHPGGCHPER	14	Unmodified	_ILYAFHPGGCHPER_	TGME49_228170-t26_1-p1	inner membrane complex protein IMC2A GN=TGME49_228170	2	827.401	0.6394	0.0072605	37.613	1
1358	ILYLHGLEGGR	11	Unmodified	_ILYLHGLEGGR_	TGME49_304500-t26_1-p1	Putative transmembrane protein(predict) GN=TGME49_304500	3	409.9	0.21053	0.00051252	58.172	1
1359	ILYLHGLEGGR	11	Unmodified	_ILYLHGLEGGR_	TGME49_304500-t26_1-p1	Putative transmembrane protein(predict) GN=TGME49_304500	3	409.9	-0.29614	0.00025335	66.267	1
1360	IMDIQPSELHQR	12	Unmodified	_IMDIQPSELHQR_	TGME49_247510-t26_1-p1	fructose-bisphospatase II GN=TGME49_247510	3	489.586	-0.069751	0.00019359	63.944	1
1361	IMDIQPSELHQR	12	Unmodified	_IMDIQPSELHQR_	TGME49_247510-t26_1-p1	fructose-bisphospatase II GN=TGME49_247510	3	489.586	0.086568	0.00014939	66.267	1
1362	IMETFSVFPSPK	12	Unmodified	_IMETFSVFPSPK_	TGME49_266960-t26_1-p1	beta tubulin GN=TGME49_266960	2	691.855	-0.35825	0.0037722	52.576	1
1363	IMGQVGEAIK	10	Unmodified	_IMGQVGEAIK_	TGME49_318430-t26_1-p1	malate dehydrogenase MDH GN=TGME49_318430	2	523.289	-0.11297	0.0080235	56.548	1
1364	IMIGASTETEQKEK	14	malon(K)	_IMIGASTETEQK(ma)EK_	TGME49_240600-t26_1-p1	chaperonin cpn60, putative GN=TGME49_240600	2	825.898	-0.44864	0.00079776	56.121	1
1365	IMLPHDPEGK	10	Unmodified	_IMLPHDPEGK_	TGME49_232300-t26_1-p1	ribosomal protein RPS3 GN=TGME49_232300	3	379.53	-0.30054	0.024521	20.788	1
1366	IMVATDLFGR	10	Unmodified	_IMVATDLFGR_	TGME49_216860-t26_1-p1	DEAD (Asp-Glu-Ala-Asp) box polypeptide DDX39 GN=TGME49_216860	2	561.802	0.56168	4.8797e-05	96.342	1
1367	IMVATDLFGR	10	Unmodified	_IMVATDLFGR_	TGME49_216860-t26_1-p1	DEAD (Asp-Glu-Ala-Asp) box polypeptide DDX39 GN=TGME49_216860	2	561.802	0.037342	0.00044478	85.355	1
1368	IMVVQNIER	9	Unmodified	_IMVVQNIER_	TGME49_272910-t26_1-p1	T-complex protein 1 delta subunit GN=TGME49_272910	2	551.308	0.17819	0.013235	61.161	1
1369	INAANQLSELCTSK	14	Unmodified	_INAANQLSELCTSK_	TGME49_222380-t26_1-p1	importin-beta N-terminal domain-containing protein GN=TGME49_222380	2	774.888	1.3868	0.0044287	42.242	1
1370	INVFYNEATGGR	12	Unmodified	_INVFYNEATGGR_	TGME49_266960-t26_1-p1	beta tubulin GN=TGME49_266960	2	670.833	0.41852	0.01109	43.405	1
1371	IPGFYAR	7	Unmodified	_IPGFYAR_	TGME49_218820-t26_1-p1	alba 2 GN=TGME49_218820	2	412.227	-0.17425	0.011418	83.287	1
1372	IPGFYAR	7	Unmodified	_IPGFYAR_	TGME49_218820-t26_1-p1	alba 2 GN=TGME49_218820	2	412.227	0.36605	0.016631	89.903	1
1373	IPSAAAGDSPIK	12	Unmodified	_IPSAAAGDSPIK_	TGME49_234380-t26_1-p1	hypothetical protein GN=TGME49_234380	2	563.809	0.14317	0.00064012	70.563	1
1374	IQDALCATK	9	Unmodified	_IQDALCATK_	TGME49_247550-t26_1-p1	heat shock protein HSP60 GN=TGME49_247550	2	510.263	-0.15795	0.0092099	66.92	1
1377	IQGELEAR	8	Unmodified	_IQGELEAR_	TGME49_219660-t26_1-p1	Putative membrane attachment protein(predict) GN=TGME49_219660	2	458.248	0.56727	0.013989	73.26	1
1378	IQGELEAR	8	Unmodified	_IQGELEAR_	TGME49_219660-t26_1-p1	Putative membrane attachment protein(predict) GN=TGME49_219660	2	458.248	-1.0297	0.029322	61.962	1
1380	IQQLITDFFNGK	12	Unmodified	_IQQLITDFFNGK_	TGME49_273760-t26_1-p1	heat shock protein HSP70 GN=TGME49_273760	2	712.383	-0.53062	1.6485e-08	99.5	1
1381	IQTLIEK	7	Unmodified	_IQTLIEK_	TGME49_235540-t26_1-p1	eukaryotic initiation factor-2 beta, putative GN=TGME49_235540	2	422.761	1.2123	0.011365	101.33	1
1382	IQTLIEK	7	Unmodified	_IQTLIEK_	TGME49_235540-t26_1-p1	eukaryotic initiation factor-2 beta, putative GN=TGME49_235540	2	422.761	0.91592	0.019409	93.429	1
1383	IQVTFQVGK	9	Unmodified	_IQVTFQVGK_	TGME49_309730-t26_1-p1	thioredoxin reductase GN=TGME49_309730	2	510.298	0.49361	0.0034832	83.948	1
1384	IQYANFVK	8	Unmodified	_IQYANFVK_	TGME49_269442-t26_1-p1	calmodulin, putative GN=TGME49_269442	2	491.771	1.6764	0.0078995	87.323	1
1385	ISAGSSSPTR	10	Unmodified	_ISAGSSSPTR_	TGME49_226430-t26_1-p1	reticulon protein GN=TGME49_226430	2	481.749	0.25309	3.7348e-10	121.6	1
1386	ISAGYHLR	8	Unmodified	_ISAGYHLR_	TGME49_311470-t26_1-p1	rhoptry neck protein RON5 GN=TGME49_311470	2	458.754		0.012893	47.657	1
1387	ISATGAQVVLSR	12	Unmodified	_ISATGAQVVLSR_	TGME49_297500-t26_1-p1	T-complex protein 1 eta subunit GN=TGME49_297500	2	601.349	-0.24754	0.0026721	59.227	1
1388	ISCIQTHEK	9	Unmodified	_ISCIQTHEK_	TGME49_232940-t26_1-p1	heat shock protein HSP20 GN=TGME49_232940	2	558.279	-0.23499	0.0032065	85.807	1
1389	ISCIQTHEK	9	Unmodified	_ISCIQTHEK_	TGME49_232940-t26_1-p1	heat shock protein HSP20 GN=TGME49_232940	2	558.279	0.090339	5.3995e-07	117.01	1
1390	ISFPLLADVSHK	12	Unmodified	_ISFPLLADVSHK_	TGME49_217890-t26_1-p1	alkyl hydroperoxide reductase/ Thiol specific antioxidant/ Mal allergen, putative GN=TGME49_217890	3	442.919	0.83162	0.010758	24.415	1
1391	ISFPLLADVSHK	12	Unmodified	_ISFPLLADVSHK_	TGME49_217890-t26_1-p1	alkyl hydroperoxide reductase/ Thiol specific antioxidant/ Mal allergen, putative GN=TGME49_217890	3	442.919	0.13406	0.0010207	44.511	1
1392	ISFPLLADVSHK	12	Unmodified	_ISFPLLADVSHK_	TGME49_217890-t26_1-p1	alkyl hydroperoxide reductase/ Thiol specific antioxidant/ Mal allergen, putative GN=TGME49_217890	3	442.919	0.010905	0.00042376	51.135	2
1393	ISGLIYEEIR	10	Unmodified	_ISGLIYEEIR_	TGME49_239260-t26_1-p1	histone H4 GN=TGME49_239260	2	596.832	0.78245	0.0023982	68.536	1
1394	ISGLIYEEIR	10	Unmodified	_ISGLIYEEIR_	TGME49_239260-t26_1-p1	histone H4 GN=TGME49_239260	2	596.832	0.75053	0.00029905	88.596	1
1395	ISGLIYEEIR	10	Unmodified	_ISGLIYEEIR_	TGME49_239260-t26_1-p1	histone H4 GN=TGME49_239260	2	596.832	1.0372	0.030822	42.21	1
1396	ISGTQALIQR	10	Unmodified	_ISGTQALIQR_	TGME49_208370-t26_1-p1	myosin heavy chain, putative GN=TGME49_208370	2	543.817	-0.11611	3.8854e-07	109.66	1
1397	ISLSQFK	7	Unmodified	_ISLSQFK_	TGME49_217890-t26_1-p1	alkyl hydroperoxide reductase/ Thiol specific antioxidant/ Mal allergen, putative GN=TGME49_217890	2	411.74	0.38191	0.0056505	107.43	1
1398	ISLYVTSYPK	10	Unmodified	_ISLYVTSYPK_	TGME49_234380-t26_1-p1	hypothetical protein GN=TGME49_234380	2	585.824	-1.3813	0.0047476	61.344	1
1399	ISLYVTSYPK	10	Unmodified	_ISLYVTSYPK_	TGME49_234380-t26_1-p1	hypothetical protein GN=TGME49_234380	2	585.824	-1.4439	0.0047476	61.344	1
1400	ISPLYLGQR	9	Unmodified	_ISPLYLGQR_	TGME49_239752-t26_1-p1	Glucosaminyltransferase, putative(predict) GN=TGME49_239752	2	523.803		0.00041644	60.828	1
1401	ISQFFDDVEAGK	12	Unmodified	_ISQFFDDVEAGK_	TGME49_211680-t26_1-p1	protein disulfide isomerase GN=TGME49_211680	2	678.328	0.87652	0.018344	37.793	1
1402	ISQFFDDVEAGK	12	Unmodified	_ISQFFDDVEAGK_	TGME49_211680-t26_1-p1	protein disulfide isomerase GN=TGME49_211680	2	678.328	0.46656	0.0023425	61.11	1
1403	ISQMAIDAVR	10	Unmodified	_ISQMAIDAVR_	TGME49_205440-t26_1-p1	CCT chaperonin gamma subunit GN=TGME49_205440	2	552.298	-0.37829	0.0046713	61.577	1
1404	ISQQAYNQAGSTDSSAGSEGTGSESGDKK	29	Unmodified	_ISQQAYNQAGSTDSSAGSEGTGSESGDKK_	TGME49_251780-t26_1-p1	heat shock protein GN=TGME49_251780	3	949.755	0.3961	0.029314	13.407	1
1405	ISQYQVVGR	9	Unmodified	_ISQYQVVGR_	TGME49_262670-t26_1-p1	ribosomal protein RPL18A GN=TGME49_262670	2	525.291	-0.083024	4.107e-11	130.56	1
1406	ISQYQVVGR	9	Unmodified	_ISQYQVVGR_	TGME49_262670-t26_1-p1	ribosomal protein RPL18A GN=TGME49_262670	2	525.291	-0.17163	0.0042087	80.219	1
1408	ISTAFGR	7	Unmodified	_ISTAFGR_	TGME49_311470-t26_1-p1	rhoptry neck protein RON5 GN=TGME49_311470	2	376.208	-0.45226	0.0070197	105.2	1
1409	ITAFPDVR	8	Unmodified	_ITAFPDVR_	TGME49_232340-t26_1-p1	protein phosphatase 2C domain-containing protein GN=TGME49_232340	2	459.756	-0.040989	0.032297	60.019	1
1410	ITITNDK	7	Unmodified	_ITITNDK_	TGME49_311720-t26_1-p1	chaperonin protein BiP GN=TGME49_311720	2	402.727	-1.0258	0.014438	80.229	1
1411	ITITNDK	7	Unmodified	_ITITNDK_	TGME49_311720-t26_1-p1	chaperonin protein BiP GN=TGME49_311720	2	402.727	-0.63478	6.4001e-05	117.16	1
1412	ITIVCTK	7	Unmodified	_ITIVCTK_	TGME49_218820-t26_1-p1	alba 2 GN=TGME49_218820	2	417.741	-0.91944	0.013043	81.119	1
1413	ITPATNHATIVCGPYGGISPLDYK	24	Unmodified	_ITPATNHATIVCGPYGGISPLDYK_	TGME49_233450-t26_1-p1	SAG-related sequence SRS29A GN=TGME49_233450	3	849.097	0.1606	0.013109	21.647	1
1414	ITPSYVAFTDDDR	13	Unmodified	_ITPSYVAFTDDDR_	TGME49_311720-t26_1-p1	chaperonin protein BiP GN=TGME49_311720	2	750.354	-0.029508	0.0092903	40.278	1
1415	ITPSYVAFTDDDR	13	Unmodified	_ITPSYVAFTDDDR_	TGME49_311720-t26_1-p1	chaperonin protein BiP GN=TGME49_311720	2	750.354	0.17591	0.0039177	45.992	1
1416	ITPSYVAFTDDDRK	14	Unmodified	_ITPSYVAFTDDDRK_	TGME49_311720-t26_1-p1	chaperonin protein BiP GN=TGME49_311720	3	543.27	0.89752	2.3125e-06	73.386	1
1417	ITSVKSQADNTK	12	malon(K)	_ITSVK(ma)SQADNTK_	TGME49_249970-t26_1-p1	PH domain-containing protein(predict) GN=TGME49_249970	2	689.346	0.42684	0.018563	45.614	1
1418	ITYKNIPNWYR	11	malon(K)	_ITYK(ma)NIPNWYR_	TGME49_248340-t26_1-p1	GTP-binding nuclear protein ran/tc4 GN=TGME49_248340	2	777.391	0.10237	0.028628	46.069	1
1419	IVALNPNR	8	Unmodified	_IVALNPNR_	TGME49_270830-t26_1-p1	small nuclear ribonucleoprotein GN=TGME49_270830	2	448.769	-0.25918	0.0010598	107.43	1
1420	IVANHYVVASGVYCK	15	Unmodified	_IVANHYVVASGVYCK_	TGME49_293340-t26_1-p1	ran binding family protein 1, putative GN=TGME49_293340	3	560.624	-0.21592	0.013591	21.314	1
1421	IVDLYIPR	8	Unmodified	_IVDLYIPR_	TGME49_259240-t26_1-p1	ribosomal protein RPS21 GN=TGME49_259240	2	494.795	0.62045	0.0085613	83.206	1
1422	IVDLYIPR	8	Unmodified	_IVDLYIPR_	TGME49_259240-t26_1-p1	ribosomal protein RPS21 GN=TGME49_259240	2	494.795	-0.21073	0.0055646	96.492	1
1423	IVEFINAER	9	Unmodified	_IVEFINAER_	TGME49_269885-t26_1-p1	rhoptry metalloprotease toxolysin TLN1 GN=TGME49_269885	2	545.798	0.0020299	0.013769	60.398	1
1424	IVELDLTPEEK	11	Unmodified	_IVELDLTPEEK_	TGME49_318430-t26_1-p1	malate dehydrogenase MDH GN=TGME49_318430	2	643.348	-0.29184	0.0080024	49.448	1
1425	IVGEHHHSQYIYTR	14	Unmodified	_IVGEHHHSQYIYTR_	TGME49_231140-t26_1-p1	ribosomal protein RPS25 GN=TGME49_231140	4	435.721	0.43598	9.7312e-05	54.912	1
1426	IVGEHHHSQYIYTR	14	Unmodified	_IVGEHHHSQYIYTR_	TGME49_231140-t26_1-p1	ribosomal protein RPS25 GN=TGME49_231140	3	580.625	1.9433	0.00024994	45.614	1
1427	IVIELLGR	8	Unmodified	_IVIELLGR_	TGME49_234450-t26_1-p1	ribosomal protein RPS15A GN=TGME49_234450	2	456.797	0.62302	6.1299e-06	120.46	1
1428	IVIELLGR	8	Unmodified	_IVIELLGR_	TGME49_234450-t26_1-p1	ribosomal protein RPS15A GN=TGME49_234450	2	456.797	0.44627	0.0085613	83.206	1
1429	IVLEQTHDANTPITDTMK	18	Unmodified	_IVLEQTHDANTPITDTMK_	TGME49_316330-t26_1-p1	superoxide dismutase SOD2 GN=TGME49_316330	3	676.342	-0.30593	0.01068	22.051	1
1430	IVLSFDVAK	9	Unmodified	_IVLSFDVAK_	TGME49_283540-t26_1-p1	MIC20(predict) GN=TGME49_283540	2	496.295	1.1667	0.013235	61.161	1
1431	IVLSFDVAK	9	Unmodified	_IVLSFDVAK_	TGME49_283540-t26_1-p1	MIC20(predict) GN=TGME49_283540	2	496.295	0.28536	0.0061596	71.451	1
1432	IVNSEEIQR	9	Unmodified	_IVNSEEIQR_	TGME49_309120-t26_1-p1	ribosomal protein RPL4 GN=TGME49_309120	2	544.291	0.49683	0.002305	91.867	1
1433	IWEAAYLPR	9	Unmodified	_IWEAAYLPR_	TGME49_271888-t26_1-p1	3-ketoacyl-CoA reductase, putative GN=TGME49_271888	2	559.803	1.5679	0.017066	57.859	1
1434	IWHHTFYNELR	11	Unmodified	_IWHHTFYNELR_	TGME49_209030-t26_1-p1	actin ACT1 GN=TGME49_209030	3	505.921	0.039743	1.185e-06	94.767	1
1435	IWHHTFYNELR	11	Unmodified	_IWHHTFYNELR_	TGME49_209030-t26_1-p1	actin ACT1 GN=TGME49_209030	4	379.693	0.73637	8.7092e-05	79.489	1
1436	IWHHTFYNELR	11	Unmodified	_IWHHTFYNELR_	TGME49_209030-t26_1-p1	actin ACT1 GN=TGME49_209030	2	758.378	0.25659	7.3184e-05	87.184	1
1437	IWHHTFYNELR	11	Unmodified	_IWHHTFYNELR_	TGME49_209030-t26_1-p1	actin ACT1 GN=TGME49_209030	3	505.921	0.22543	1.6925e-06	93.442	1
1438	IWHHTFYNELR	11	Unmodified	_IWHHTFYNELR_	TGME49_209030-t26_1-p1	actin ACT1 GN=TGME49_209030	3	505.921	0.34402	1.0556e-11	119.27	2
1439	IWHHTFYNELR	11	Unmodified	_IWHHTFYNELR_	TGME49_209030-t26_1-p1	actin ACT1 GN=TGME49_209030	4	379.693	0.35938	1.904e-05	86.882	1
1440	IWHHTFYNELR	11	Unmodified	_IWHHTFYNELR_	TGME49_209030-t26_1-p1	actin ACT1 GN=TGME49_209030	2	758.378	0.0030462	3.3308e-05	91.549	1
1441	IWHHTFYNELR	11	Unmodified	_IWHHTFYNELR_	TGME49_209030-t26_1-p1	actin ACT1 GN=TGME49_209030	4	379.693	1.3209	0.00013812	76.815	1
1442	IWHHTFYNELR	11	Unmodified	_IWHHTFYNELR_	TGME49_209030-t26_1-p1	actin ACT1 GN=TGME49_209030	2	758.378	0.35078	6.0287e-05	88.596	1
1443	IWHHTFYNELR	11	Unmodified	_IWHHTFYNELR_	TGME49_209030-t26_1-p1	actin ACT1 GN=TGME49_209030	3	505.921	0.54658	7.6063e-23	147.74	2
1444	IYGFYDECK	9	Unmodified	_IYGFYDECK_	TGME49_310700-t26_1-p1	serine/threonine phosophatase PP1 GN=TGME49_310700	2	597.76	0.16011	0.013769	60.398	1
1445	IYGFYDECKR	10	malon(K)	_IYGFYDECK(ma)R_	TGME49_310700-t26_1-p1	serine/threonine phosophatase PP1 GN=TGME49_310700	2	718.811	0.26129	0.021752	42.031	1
1446	IYHFDEPYFTDK	12	Unmodified	_IYHFDEPYFTDK_	TGME49_289830-t26_1-p1	eukaryotic initiation factor-3, delta subunit, putative GN=TGME49_289830	3	525.577	0.55724	0.0015718	40.475	1
1447	IYQGIAPEPR	10	Unmodified	_IYQGIAPEPR_	TGME49_212300-t26_1-p1	Putative transmembrane protein(predict) GN=TGME49_212300	2	572.311	-0.47931	0.0027909	67.334	1
1448	IYSNVPR	7	Unmodified	_IYSNVPR_	TGME49_310790-t26_1-p1	hypothetical protein GN=TGME49_310790	2	424.735		0.0038571	55.504	1
1449	IYTTFTNK	8	Unmodified	_IYTTFTNK_	TGME49_290040-t26_1-p1	macrophage migration inhibitory factor, putative GN=TGME49_290040	2	494.261	-0.095413	0.029904	61.582	1
1450	KADTSNLNLQAAGVETTETGK	21	Unmodified	_KADTSNLNLQAAGVETTETGK_	TGME49_309730-t26_1-p1	thioredoxin reductase GN=TGME49_309730	3	716.697	0.63903	2.2438e-15	81.574	1
1451	KAEEAGAIAQASAEEE	16	Unmodified	_KAEEAGAIAQASAEEE_	TGME49_309120-t26_1-p1	ribosomal protein RPL4 GN=TGME49_309120	2	802.376	-0.18594	0.00078552	43.592	1
1452	KAGAGETLQK	10	malon(K)	_K(ma)AGAGETLQK_	TGME49_232800-t26_1-p1	hypothetical protein GN=TGME49_232800	2	544.783	0.33041	0.0017506	68.171	1
1453	KAGHLAVVEK	10	malon(K)	_K(ma)AGHLAVVEK_	TGME49_290950-t26_1-p1	clathrin heavy chain, putative GN=TGME49_290950	3	379.88	0.75375	0.0029414	73.927	1
1454	KAGVTYINAYAK	12	malon(K)	_K(ma)AGVTYINAYAK_	TGME49_309730-t26_1-p1	thioredoxin reductase GN=TGME49_309730	2	692.859	1.1865	0.0018976	58.885	1
1455	KAQETCGVEK	10	malon(K)	_K(ma)AQETCGVEK_	TGME49_267720-t26_1-p1	transporter, cation channel family protein GN=TGME49_267720	2	618.282	-0.8356	0.0035489	60.255	1
1456	KATALEMR	8	malon(K)	_K(ma)ATALEMR_	TGME49_231480-t26_1-p1	GCN1, putative GN=TGME49_231480	2	503.255	-0.044711	0.020775	61.602	1
1457	KATVLCQR	8	malon(K)	_K(ma)ATVLCQR_	TGME49_251630-t26_1-p1	slc30a2 protein GN=TGME49_251630	2	531.274		0.00066889	57.174	1
1458	KAVEVAQASNK	11	malon(K)	_K(ma)AVEVAQASNK_	TGME49_260440-t26_1-p1	nuclear factor NF3 GN=TGME49_260440	2	615.82	0.33059	0.0093886	45.614	1
1459	KAVEVAQASNK	11	malon(K)	_K(ma)AVEVAQASNK_	TGME49_260440-t26_1-p1	nuclear factor NF3 GN=TGME49_260440	2	615.82	0.035014	0.0022625	63.29	1
1460	KAVGMNAH	8	malon(K)	_K(ma)AVGMNAH_	TGME49_305980-t26_1-p1	pyruvate dehydrogenase complex subunit PDH-E3I GN=TGME49_305980	2	457.213	-0.286	0.01662	54.982	1
1461	KAVGMNAH	8	malon(K)	_K(ma)AVGMNAH_	TGME49_305980-t26_1-p1	pyruvate dehydrogenase complex subunit PDH-E3I GN=TGME49_305980	2	457.213	-1.0726	0.016582	55.064	1
1462	KCLCCAGTDGACK	13	malon(K)	_K(ma)CLCCAGTDGACK_	TGME49_243600-t26_1-p1	acetyltransferase, GNAT family protein GN=TGME49_243600	2	793.807	-0.90865	0.0021366	46.892	1
1463	KCPVCYQK	8	malon(K)	_K(ma)CPVCYQK_	TGME49_257680-t26_1-p1	myosin light chain MLC1 GN=TGME49_257680	2	584.76		0.0084585	42.348	1
1464	KDDFRHKYLR	10	Unmodified	_KDDFRHKYLR_	TGME49_223870-t26_1-p1	Protein kinase(predict) GN=TGME49_223870	2	689.373	-0.99597	0.014015	30.612	1
1465	KDDNEATLK	9	malon(K)	_K(ma)DDNEATLK_	TGME49_224900-t26_1-p1	adenylate kinase, putative GN=TGME49_224900	2	560.262	0.28774	0.0092289	61.11	1
1466	KDPDLLFSLCR	11	Unmodified	_KDPDLLFSLCR_	TGME49_263180-t26_1-p1	myosin D GN=TGME49_263180	3	455.239		0.02384	17.587	1
1467	KDVQNIFMATPK	12	malon(K)	_K(ma)DVQNIFMATPK_	TGME49_216860-t26_1-p1	DEAD (Asp-Glu-Ala-Asp) box polypeptide DDX39 GN=TGME49_216860	2	739.371	1.2043	6.7849e-07	90.561	1
1468	KEAACILR	8	malon(K)	_K(ma)EAACILR_	TGME49_286750-t26_1-p1	MA3 domain-containing protein GN=TGME49_286750	2	523.769		0.0046837	48.785	1
1469	KEAEEAAEK	9	malon(K)	_K(ma)EAEEAAEK_	TGME49_216900-t26_1-p1	cytokine induced apoptosis inhibitor 1 family protein GN=TGME49_216900	2	545.749	0.040633	0.002285	85.274	1
1470	KEAEEAAEKEER	12	malon(K)	_K(ma)EAEEAAEKEER_	TGME49_216900-t26_1-p1	cytokine induced apoptosis inhibitor 1 family protein GN=TGME49_216900	2	752.842	-0.036057	0.0012082	55.755	1
1471	KEDQAELEAQCK	12	malon(K)	_K(ma)EDQAELEAQCK_	TGME49_261570-t26_1-p1	ribosomal protein RPL7A GN=TGME49_261570	2	767.838	0.22122	0.00025	74.789	1
1472	KEEDDDDIDLFGEDDADK	18	Unmodified	_KEEDDDDIDLFGEDDADK_	TGME49_226410-t26_1-p1	EF-1 guanine nucleotide exchange domain-containing protein GN=TGME49_226410	3	695.287	0.28349	0.0053198	24.793	1
1473	KEEDDDDIDLFGEDDADKEAVK	22	Unmodified	_KEEDDDDIDLFGEDDADKEAVK_	TGME49_226410-t26_1-p1	EF-1 guanine nucleotide exchange domain-containing protein GN=TGME49_226410	4	628.528	0.16409	1.2874e-11	51.469	1
1474	KEEDDDDIDLFGEDDADKEAVK	22	Unmodified	_KEEDDDDIDLFGEDDADKEAVK_	TGME49_226410-t26_1-p1	EF-1 guanine nucleotide exchange domain-containing protein GN=TGME49_226410	3	837.701	0.41932	4.7817e-29	100.59	1
1475	KEEDDDDIDLFGEDDADKEAVK	22	Unmodified	_KEEDDDDIDLFGEDDADKEAVK_	TGME49_226410-t26_1-p1	EF-1 guanine nucleotide exchange domain-containing protein GN=TGME49_226410	3	837.701	0.25761	3.0257e-19	78.976	1
1476	KEEDDDDIDLFGEDDADKEAVK	22	Unmodified	_KEEDDDDIDLFGEDDADKEAVK_	TGME49_226410-t26_1-p1	EF-1 guanine nucleotide exchange domain-containing protein GN=TGME49_226410	4	628.528	0.78888	1.5365e-24	93.407	1
1477	KEEDDDDIDLFGEDDADKEAVKK	23	Unmodified	_KEEDDDDIDLFGEDDADKEAVKK_	TGME49_226410-t26_1-p1	EF-1 guanine nucleotide exchange domain-containing protein GN=TGME49_226410	4	660.552	0.21585	9.9844e-20	72.399	1
1478	KEEEGLGGPCAR	12	malon(K)	_K(ma)EEEGLGGPCAR_	TGME49_304760-t26_1-p1	RNA recognition motif-containing protein GN=TGME49_304760	2	694.809	1.6938	0.0050936	46.318	1
1479	KELNAVNK	8	malon(K)	_K(ma)ELNAVNK_	TGME49_251690-t26_1-p1	seryl-tRNA synthetase, cytoplasmic, putative GN=TGME49_251690	2	501.267	0.41406	0.00090039	105.4	1
1480	KENLAAAAEK	10	malon(K)	_K(ma)ENLAAAAEK_	TGME49_269190-t26_1-p1	glyceraldehyde-3-phosphate dehydrogenase GAPDH2 GN=TGME49_269190	2	565.788	0.79156	0.002688	50.102	1
1481	KEPGAGSKVTK	11	malon(K)	_KEPGAGSK(ma)VTK_	TGME49_294800-t26_1-p1	elongation factor 1-alpha (EF-1-ALPHA), putative GN=TGME49_294800	3	396.547	0.21244	0.0047652	51.07	1
1482	KEPGAGSKVTK	11	malon(K)	_KEPGAGSK(ma)VTK_	TGME49_294800-t26_1-p1	elongation factor 1-alpha (EF-1-ALPHA), putative GN=TGME49_294800	3	396.547	0.4673	7.2024e-05	82.925	1
1483	KEPGAGSKVTK	11	malon(K)	_KEPGAGSK(ma)VTK_	TGME49_294800-t26_1-p1	elongation factor 1-alpha (EF-1-ALPHA), putative GN=TGME49_294800	2	594.317	0.071571	0.0062859	43.69	1
1484	KEVPVEHITVQAR	13	malon(K)	_K(ma)EVPVEHITVQAR_	TGME49_286580-t26_1-p1	Inner membrane complex protein 17(predict) GN=TGME49_286580	3	531.286	-0.21136	0.0016421	60.764	1
1485	KEVPVEHITVQAR	13	malon(K)	_K(ma)EVPVEHITVQAR_	TGME49_286580-t26_1-p1	Inner membrane complex protein 17(predict) GN=TGME49_286580	2	796.426	0.7951	0.00077035	54.768	1
1486	KFDKPVYHAEIDR	13	Unmodified	_KFDKPVYHAEIDR_	TGME49_216970-t26_1-p1	coronin, putative GN=TGME49_216970	4	405.215	-0.584	0.018288	27.263	1
1487	KFGKSIR	7	Acetyl (Protein N-term),malon(K)	_(ac)KFGK(ma)SIR_	TGME49_313870-t26_1-p1	zinc finger, C3HC4 type (RING finger) domain-containing protein GN=TGME49_313870	2	482.267	0.47779	0.01328	46.37	1
1488	KFGKSIR	7	Acetyl (Protein N-term),malon(K)	_(ac)KFGK(ma)SIR_	TGME49_313870-t26_1-p1	zinc finger, C3HC4 type (RING finger) domain-containing protein GN=TGME49_313870	2	482.267	0.30352	0.016373	42.914	1
1489	KFQLPGNAEEESIK	14	Unmodified	_KFQLPGNAEEESIK_	TGME49_289600-t26_1-p1	heat shock protein HSP29 GN=TGME49_289600	3	530.611	-1.5443	0.0018535	43.315	1
1490	KFVAPVYPK	9	malon(K)	_K(ma)FVAPVYPK_	TGME49_242070-t26_1-p1	cAMP-dependent protein kinase regulatory subunit GN=TGME49_242070	2	567.813	0.22874	0.0069644	41.689	1
1491	KGDSVLHIELR	11	malon(K)	_K(ma)GDSVLHIELR_	TGME49_242880-t26_1-p1	flavoprotein GN=TGME49_242880	3	451.577	-0.17678	0.012616	56.205	1
1492	KGEEHHVQHLLNVHAASHGPAAQGGAGPLGAGAQK	35	Unmodified	_KGEEHHVQHLLNVHAASHGPAAQGGAGPLGAGAQK_	TGME49_268200-t26_1-p1	RNA recognition motif-containing protein GN=TGME49_268200	5	687.154	0.36761	3.1849e-05	35.314	1
1493	KGLELEDDEEEK	12	malon(K)	_K(ma)GLELEDDEEEK_	TGME49_288380-t26_1-p1	heat shock protein HSP90 GN=TGME49_288380	2	760.336	-0.12232	0.0025096	53.565	1
1494	KGLELEDDEEEK	12	Unmodified	_KGLELEDDEEEK_	TGME49_288380-t26_1-p1	heat shock protein HSP90 GN=TGME49_288380	3	478.56	0.6088	0.00029608	61.423	1
1495	KGPGGPAPGAQAGAAAGAGQER	22	Unmodified	_KGPGGPAPGAQAGAAAGAGQER_	TGME49_243960-t26_1-p1	nuclear transport factor 2 (ntf2) domain-containing protein GN=TGME49_243960	3	625.986	-0.20499	0.00010409	35.992	1
1496	KHAMAQIPANR	11	malon(K)	_K(ma)HAMAQIPANR_	TGME49_217740-t26_1-p1	3-ketoacyl-(acyl-carrier-protein) reductase GN=TGME49_217740	3	441.559	0.18439	0.014876	53.448	1
1497	KHAMAQIPANR	11	malon(K)	_K(ma)HAMAQIPANR_	TGME49_217740-t26_1-p1	3-ketoacyl-(acyl-carrier-protein) reductase GN=TGME49_217740	3	441.559	-0.13687	4.9806e-05	92.792	1
1498	KHAMAQIPANR	11	malon(K)	_K(ma)HAMAQIPANR_	TGME49_217740-t26_1-p1	3-ketoacyl-(acyl-carrier-protein) reductase GN=TGME49_217740	2	661.835	0.19577	5.3296e-06	98.105	1
1499	KHAMAQIPANR	11	Oxidation (M),malon(K)	_K(ma)HAM(ox)AQIPANR_	TGME49_217740-t26_1-p1	3-ketoacyl-(acyl-carrier-protein) reductase GN=TGME49_217740	2	669.833	-0.18824	0.00025786	67.997	1
1500	KHWNDTTSICR	11	Unmodified	_KHWNDTTSICR_	TGME49_215980-t26_1-p1	Putative transmembrane protein(predict) GN=TGME49_215980	3	473.226	-1.857	0.0040495	36.679	1
1501	KHWNDTTSICR	11	Unmodified	_KHWNDTTSICR_	TGME49_215980-t26_1-p1	Putative transmembrane protein(predict) GN=TGME49_215980	3	473.226	-1.0909	8.1155e-05	75.819	1
1502	KIELQQHAK	9	Unmodified	_KIELQQHAK_	TGME49_300190-t26_1-p1	ribosomal protein RPL37A GN=TGME49_300190	3	365.549	0.21986	0.0052207	46.462	1
1504	KIFGEAK	7	malon(K)	_K(ma)IFGEAK_	TGME49_300140-t26_1-p1	elongation factor 1-gamma, putative GN=TGME49_300140	2	439.735	0.23551	0.019727	71.342	1
1505	KINLLFAR	8	malon(K)	_K(ma)INLLFAR_	TGME49_267690-t26_1-p1	Putative transmembrane protein(predict) GN=TGME49_267690	2	530.811	0.36419	0.018684	63.565	1
1506	KKELLADDWR	10	malon(K)	_K(ma)KELLADDWR_	TGME49_310080-t26_1-p1	AMP-binding enzyme domain-containing protein GN=TGME49_310080	3	453.902	0.10118	0.0020722	66.004	1
1507	KKGEDIVSAMK	11	Unmodified	_KKGEDIVSAMK_	TGME49_311240-t26_1-p1	DnaJ family chaperone, putative GN=TGME49_311240	3	402.557	0.58763	0.023416	45.829	1
1508	KKPSGGFPVDK	11	Unmodified	_KKPSGGFPVDK_	TGME49_249970-t26_1-p1	PH domain-containing protein(predict) GN=TGME49_249970	3	387.221	-0.20098	0.026589	44.82	1
1509	KKPSGGFPVDK	11	Unmodified	_KKPSGGFPVDK_	TGME49_249970-t26_1-p1	PH domain-containing protein(predict) GN=TGME49_249970	2	580.327	-0.43517	0.00091603	73.881	1
1510	KKPSGGFPVDK	11	Unmodified	_KKPSGGFPVDK_	TGME49_249970-t26_1-p1	PH domain-containing protein(predict) GN=TGME49_249970	2	580.327	0.045936	0.0024568	67.385	1
1511	KLIFCDDGRPPLR	13	malon(K)	_K(ma)LIFCDDGRPPLR_	TGME49_280560-t26_1-p1	selenide, water dikinase GN=TGME49_280560	3	558.287	0.088007	0.00050494	59.709	1
1512	KLIFCDDGRPPLR	13	malon(K)	_K(ma)LIFCDDGRPPLR_	TGME49_280560-t26_1-p1	selenide, water dikinase GN=TGME49_280560	3	558.287	-0.0068162	0.0024709	46.069	1
1514	KLLLAITEGK	10	malon(K)	_K(ma)LLLAITEGK_	TGME49_295710-t26_1-p1	HECT-domain (ubiquitin-transferase) domain-containing protein GN=TGME49_295710	2	586.35	0.5548	0.0080914	52.247	1
1515	KLLQQLR	7	malon(K)	_K(ma)LLQQLR_	TGME49_283810-t26_1-p1	Putative raffinose synthase 1(predict) GN=TGME49_283810	2	492.795	-0.37509	0.0088771	81.296	1
1516	KLPQQSQPR	9	Unmodified	_KLPQQSQPR_	TGME49_311230-t26_1-p1	Putative transmembrane protein(predict) GN=TGME49_311230	3	361.209	0.0011164	0.029881	21.372	1
1517	KLPQQSQPR	9	Unmodified	_KLPQQSQPR_	TGME49_311230-t26_1-p1	Putative transmembrane protein(predict) GN=TGME49_311230	3	361.209	-0.69458	0.020143	29.774	1
1518	KLSVDALK	8	malon(K)	_K(ma)LSVDALK_	TGME49_244560-t26_1-p1	heat shock protein 90, putative GN=TGME49_244560	2	480.274	0.03693	0.015807	66.267	1
1519	KMHVAVVSAK	10	malon(K)	_K(ma)MHVAVVSAK_	TGME49_318150-t26_1-p1	transporter, major facilitator family protein GN=TGME49_318150	3	385.878	0.38497	0.017137	57.106	1
1520	KNCAFGEKPEPVNTHLR	17	malon(K)	_K(ma)NCAFGEKPEPVNTHLR_	TGME49_213350-t26_1-p1	ribosomal protein RPS15 GN=TGME49_213350	4	521.506	0.079082	7.6809e-07	48.623	1
1521	KNCAFGEKPEPVNTHLR	17	malon(K)	_K(ma)NCAFGEKPEPVNTHLR_	TGME49_213350-t26_1-p1	ribosomal protein RPS15 GN=TGME49_213350	3	695.006	-0.12179	6.9421e-05	47.082	1
1522	KNCCTSATATK	11	malon(K)	_K(ma)NCCTSATATK_	TGME49_276110-t26_1-p1	cytochrome b5 family heme/steroid binding domain-containing protein GN=TGME49_276110	2	664.284	-0.55353	0.0045973	53.3	1
1523	KNDRPAYIK	9	Unmodified	_KNDRPAYIK_	TGME49_316310-t26_1-p1	superoxide dismutase GN=TGME49_316310	3	368.877	-0.11724	0.017246	66.27	1
1524	KNDRPAYIK	9	Unmodified	_KNDRPAYIK_	TGME49_316310-t26_1-p1	superoxide dismutase GN=TGME49_316310	2	552.812	0.73446	0.0094612	68.657	1
1525	KNDRPAYIK	9	Unmodified	_KNDRPAYIK_	TGME49_316310-t26_1-p1	superoxide dismutase GN=TGME49_316310	3	368.877	0.063839	0.01919	64.711	1
1526	KNDRPAYIK	9	Unmodified	_KNDRPAYIK_	TGME49_316310-t26_1-p1	superoxide dismutase GN=TGME49_316310	2	552.812	1.209	1.6742e-05	115.78	1
1527	KNDRPAYIK	9	Unmodified	_KNDRPAYIK_	TGME49_316310-t26_1-p1	superoxide dismutase GN=TGME49_316310	3	368.877	0.17371	0.0075317	80.165	1
1528	KNKLNLEEVK	10	malon(K)	_K(ma)NKLNLEEVK_	TGME49_206610-t26_1-p1	pyruvate dehydrogenase complex subunit PDH-E2 GN=TGME49_206610	3	434.242	-0.056623	0.0017542	67.519	1
1529	KNKLNLEEVK	10	malon(K)	_K(ma)NKLNLEEVK_	TGME49_206610-t26_1-p1	pyruvate dehydrogenase complex subunit PDH-E2 GN=TGME49_206610	3	434.242	0.1454	0.00024083	86.911	1
1530	KNMNLPNVK	9	malon(K)	_K(ma)NMNLPNVK_	TGME49_256760-t26_1-p1	pyruvate kinase PyK1 GN=TGME49_256760	2	572.295	0.22659	0.0016828	91.095	1
1531	KNMPGLIR	8	malon(K)	_K(ma)NMPGLIR_	TGME49_278720-t26_1-p1	hypothetical protein GN=TGME49_278720	2	507.774	0.25054	0.0057963	84.615	1
1532	KNPDLVVLVHPLHNK	15	Unmodified	_KNPDLVVLVHPLHNK_	TGME49_219850-t26_1-p1	prolyl-tRNA synthetase (ProRS) GN=TGME49_219850	3	575.005	0.97218	0.0023102	32.523	1
1533	KPASAAPPAGTNHGR	15	Unmodified	_KPASAAPPAGTNHGR_	TGME49_261950-t26_1-p1	ATP synthase beta subunit ATP-B GN=TGME49_261950	2	716.376	-2.6067	1.133e-08	86.497	1
1534	KPASAAPPAGTNHGR	15	Unmodified	_KPASAAPPAGTNHGR_	TGME49_261950-t26_1-p1	ATP synthase beta subunit ATP-B GN=TGME49_261950	3	477.92	-1.621	0.026306	21.314	1
1535	KPCIVYNYPK	10	Unmodified	_KPCIVYNYPK_	TGME49_270510-t26_1-p1	asparaginyl-tRNA synthetase (NOB+tRNA synthase) GN=TGME49_270510	2	641.337	-1.0655	0.0009365	80.688	1
1536	KPGSAGYMGAIGDDPR	16	Unmodified	_KPGSAGYMGAIGDDPR_	TGME49_250880-t26_1-p1	kinase, pfkB family protein GN=TGME49_250880	3	531.256	-1.5126	0.010724	23.226	1
1537	KPGSAGYMGAIGDDPR	16	Unmodified	_KPGSAGYMGAIGDDPR_	TGME49_250880-t26_1-p1	kinase, pfkB family protein GN=TGME49_250880	3	531.256	0.20149	5.0158e-05	45.438	1
1538	KPLDWVPSK	9	Unmodified	_KPLDWVPSK_	TGME49_235470-t26_1-p1	myosin A GN=TGME49_235470	3	357.206	-0.78164	0.021646	28.577	1
1539	KPPAAINK	8	Unmodified	_KPPAAINK_	TGME49_295630-t26_1-p1	Putative transmembrane protein(predict) GN=TGME49_295630	2	419.761	0.26628	0.0089587	93.195	1
1540	KPPCVVLK	8	malon(K)	_K(ma)PPCVVLK_	TGME49_264190-t26_1-p1	TRUD domain-containing protein(predict) GN=TGME49_264190	2	513.786	-0.27688	0.0057207	85.29	2
1541	KPPTVVAYGDVSTVPHYEEVR	21	Unmodified	_KPPTVVAYGDVSTVPHYEEVR_	TGME49_202680-t26_1-p1	peptidase M16, alpha subunit, putative GN=TGME49_202680	3	781.737	0.1191	2.74e-07	46.953	1
1542	KPPTVVAYGDVSTVPHYEEVR	21	Unmodified	_KPPTVVAYGDVSTVPHYEEVR_	TGME49_202680-t26_1-p1	peptidase M16, alpha subunit, putative GN=TGME49_202680	4	586.555	0.85531	0.0005962	29.447	1
1543	KPQTIIVSGESGAGK	15	Unmodified	_KPQTIIVSGESGAGK_	TGME49_263180-t26_1-p1	myosin D GN=TGME49_263180	3	491.275	-0.031057	2.1332e-05	52.42	1
1544	KPTEQGTVLLQVK	13	Unmodified	_KPTEQGTVLLQVK_	TGME49_232280-t26_1-p1	IMP2_N domain-containing protein(predict) GN=TGME49_232280	3	480.952	-0.15974	0.00014259	54.871	1
1545	KPVSQAQAPQNVFVR	15	malon(K)	_K(ma)PVSQAQAPQNVFVR_	TGME49_221320-t26_1-p1	acetyl-CoA carboxylase ACC1 GN=TGME49_221320	2	877.963	0.40963	6.2253e-09	86.367	1
1546	KRPSPAAVEAAAK	13	Unmodified	_KRPSPAAVEAAAK_	TGME49_246170-t26_1-p1	ARID/BRIGHT DNA binding domain-containing protein GN=TGME49_246170	3	432.586	0.1232	0.0021266	53.479	1
1547	KRPSPAAVEAAAK	13	Unmodified	_KRPSPAAVEAAAK_	TGME49_246170-t26_1-p1	ARID/BRIGHT DNA binding domain-containing protein GN=TGME49_246170	3	432.586	-0.33466	0.00064916	67.019	1
1548	KRPSPAAVEAAAK	13	Unmodified	_KRPSPAAVEAAAK_	TGME49_246170-t26_1-p1	ARID/BRIGHT DNA binding domain-containing protein GN=TGME49_246170	3	432.586	-0.42037	0.00018033	73.219	1
1549	KRPSPAAVEAAAK	13	Unmodified	_KRPSPAAVEAAAK_	TGME49_246170-t26_1-p1	ARID/BRIGHT DNA binding domain-containing protein GN=TGME49_246170	2	648.375	0.33114	0.03195	33.589	1
1550	KRPYVHAGSCASAER	15	Unmodified	_KRPYVHAGSCASAER_	TGME49_320100-t26_1-p1	RNA recognition motif-containing protein GN=TGME49_320100	4	422.963	0.41074	2.4372e-05	67.135	1
1551	KSEIEYYAMLSK	12	Unmodified	_KSEIEYYAMLSK_	TGME49_232230-t26_1-p1	ribosomal protein RPL30 GN=TGME49_232230	3	487.915		0.011612	23.934	1
1552	KTDLQER	7	malon(K)	_K(ma)TDLQER_	TGME49_244690-t26_1-p1	hypothetical protein GN=TGME49_244690	2	488.241	-0.37051	0.018965	72.042	1
1553	KTLEETEIQTPK	12	malon(K)	_K(ma)TLEETEIQTPK_	TGME49_225990-t26_1-p1	acyl transferase domain-containing protein GN=TGME49_225990	2	751.883	0.87161	0.002819	50.874	1
1554	KVDFLTSK	8	Unmodified	_KVDFLTSK_	TGME49_250770-t26_1-p1	eukaryotic initiation factor-4A, putative GN=TGME49_250770	2	469.271	-0.58582	0.010694	84.817	1
1555	KVDFLTSK	8	Unmodified	_KVDFLTSK_	TGME49_250770-t26_1-p1	eukaryotic initiation factor-4A, putative GN=TGME49_250770	2	469.271	-0.094085	0.001066	109.44	1
1556	KVEEELSLLR	10	Unmodified	_KVEEELSLLR_	TGME49_227280-t26_1-p1	dense granule protein GRA3 GN=TGME49_227280	3	405.903	-0.34286	0.00020505	71.03	1
1557	KVEVEGVHEVPIIKPR	16	Unmodified	_KVEVEGVHEVPIIKPR_	TGME49_248700-t26_1-p1	alveolin domain containing intermediate filament IMC12 GN=TGME49_248700	4	458.022	-0.025674	6.9491e-07	59.864	1
1558	KVEVLLPGAAQGEK	14	Unmodified	_KVEVLLPGAAQGEK_	TGME49_232940-t26_1-p1	heat shock protein HSP20 GN=TGME49_232940	3	480.28	0.31151	4.3355e-05	56.793	1
1559	KVFGDEQAR	9	malon(K)	_K(ma)VFGDEQAR_	TGME49_293590-t26_1-p1	3-oxoacyl-acyl-carrier protein synthase I/II, putative GN=TGME49_293590	2	568.273	0.88875	0.018347	51.445	1
1560	KVGEDPSDVPEALR	14	malon(K)	_K(ma)VGEDPSDVPEALR_	TGME49_289330-t26_1-p1	ubiquitin carboxyl-terminal hydrolase family 2 protein GN=TGME49_289330	2	799.389	0.29044	0.00030265	53.255	1
1561	KVLESLGILDSK	12	Unmodified	_KVLESLGILDSK_	TGME49_234380-t26_1-p1	hypothetical protein GN=TGME49_234380	3	434.594	0.2241	0.005616	31.881	1
1562	KVNMLAR	7	malon(K)	_K(ma)VNMLAR_	TGME49_251880-t26_1-p1	tRNA synthetases class I family protein GN=TGME49_251880	2	459.247	-0.045706	0.02644	68.485	1
1565	KVTFVEDCVGPK	12	malon(K)	_K(ma)VTFVEDCVGPK_	TGME49_318230-t26_1-p1	phosphoglycerate kinase PGKI GN=TGME49_318230	2	732.856	0.1713	0.0029662	49.595	1
1566	KVTPEEAK	8	malon(K)	_K(ma)VTPEEAK_	TGME49_225990-t26_1-p1	acyl transferase domain-containing protein GN=TGME49_225990	2	494.253	0.49271	0.02024	62.104	1
1567	KYEDVCPTSHNMEVPNVK	18	malon(K)	_K(ma)YEDVCPTSHNMEVPNVK_	TGME49_251810-t26_1-p1	translation initiation factor eIF-5A, putative GN=TGME49_251810	3	745.002	0.50282	5.0174e-08	69.398	1
1568	KYEHQYQILSVALDGHGGR	19	Unmodified	_KYEHQYQILSVALDGHGGR_	TGME49_310860-t26_1-p1	U5 snRNP-specific protein GN=TGME49_310860	4	543.53	-0.14505	0.013688	20.596	1
1569	KYHVGLQNCSK	11	malon(K)	_K(ma)YHVGLQNCSK_	TGME49_225930-t26_1-p1	triose-phosphate isomerase TPI-I GN=TGME49_225930	3	473.894	0.42875	0.032253	45.207	1
1570	KYYEAGAR	8	Unmodified	_KYYEAGAR_	TGME49_236040-t26_1-p1	fructose-1,6-bisphosphate aldolase GN=TGME49_236040	2	479.243	0.94381	0.02226	69.825	1
1571	LAAAPAGGANKPNAPAGK	18	Unmodified	_LAAAPAGGANKPNAPAGK_	TGME49_219850-t26_1-p1	prolyl-tRNA synthetase (ProRS) GN=TGME49_219850	3	525.958	0.39648	1.4201e-07	62.055	1
1572	LAAAPAGGANKPNAPAGK	18	Unmodified	_LAAAPAGGANKPNAPAGK_	TGME49_219850-t26_1-p1	prolyl-tRNA synthetase (ProRS) GN=TGME49_219850	3	525.958	0.21653	3.862e-24	110.97	1
1574	LAALLDGGEASVEK	14	Unmodified	_LAALLDGGEASVEK_	TGME49_270510-t26_1-p1	asparaginyl-tRNA synthetase (NOB+tRNA synthase) GN=TGME49_270510	2	686.87	1.3855	0.0022069	45.873	1
1575	LAALLDGGEASVEK	14	Unmodified	_LAALLDGGEASVEK_	TGME49_270510-t26_1-p1	asparaginyl-tRNA synthetase (NOB+tRNA synthase) GN=TGME49_270510	2	686.87	0.68514	1.5124e-05	74.789	1
1576	LAANLQSK	8	Unmodified	_LAANLQSK_	TGME49_308090-t26_1-p1	rhoptry protein ROP5 GN=TGME49_308090	2	422.748	0.15332	0.0041246	99.442	1
1577	LAASTGDPFASLLK	14	Unmodified	_LAASTGDPFASLLK_	TGME49_217460-t26_1-p1	glutaminyl-tRNA synthetase (GlnRS) GN=TGME49_217460	2	695.882	0.75921	4.7667e-05	69.92	1
1578	LAASWTGGEQKR	12	Unmodified	_LAASWTGGEQKR_	TGME49_220160-t26_1-p1	WD domain-containing protein GN=TGME49_220160	3	435.23	-1.6929	0.013516	30.205	1
1579	LAAWVEQR	8	Unmodified	_LAAWVEQR_	TGME49_310670-t26_1-p1	glycogen phosphorylase 1, putative GN=TGME49_310670	2	486.767		1.081e-10	79.474	1
1580	LADAVGVTLGPK	12	Unmodified	_LADAVGVTLGPK_	TGME49_247550-t26_1-p1	heat shock protein HSP60 GN=TGME49_247550	2	570.835	0.016422	0.00019692	78.324	1
1581	LADEAVR	7	Unmodified	_LADEAVR_	TGME49_209910-t26_1-p1	histone H2Bv GN=TGME49_209910	2	387.211	-0.65221	1.6548e-05	125.08	1
1582	LADKIEEDDKK	11	Unmodified	_LADKIEEDDKK_	TGME49_311720-t26_1-p1	chaperonin protein BiP GN=TGME49_311720	3	435.23	-0.19599	0.00061956	79.492	1
1583	LADKIEEDDKK	11	Unmodified	_LADKIEEDDKK_	TGME49_311720-t26_1-p1	chaperonin protein BiP GN=TGME49_311720	2	652.341	0.18519	0.0029817	65.842	1
1584	LADLTNDPNIHFR	13	Unmodified	_LADLTNDPNIHFR_	TGME49_306060-t26_1-p1	rhoptry neck protein RON8 GN=TGME49_306060	3	509.263	3.4548	0.00011997	54.343	1
1585	LAELMQMDVK	10	Unmodified	_LAELMQMDVK_	TGME49_229480-t26_1-p1	calcium binding protein precursor, putative GN=TGME49_229480	2	589.301	-0.085345	0.0047476	61.344	1
1586	LAEQAER	7	Unmodified	_LAEQAER_	TGME49_263090-t26_1-p1	14-3-3 protein GN=TGME49_263090	2	408.714	-0.74884	0.018852	94.662	1
1587	LAEQAER	7	Unmodified	_LAEQAER_	TGME49_263090-t26_1-p1	14-3-3 protein GN=TGME49_263090	2	408.714	-0.59387	0.0081283	104.21	1
1588	LAFENAK	7	Unmodified	_LAFENAK_	TGME49_288360-t26_1-p1	tryptophanyl-tRNA synthetase (TrpRS2) GN=TGME49_288360	2	396.716	-0.037323	0.01555	97.602	1
1589	LAGQMSLAAR	10	Unmodified	_LAGQMSLAAR_	TGME49_232280-t26_1-p1	IMP2_N domain-containing protein(predict) GN=TGME49_232280	2	509.279	0.62679	0.017907	47.302	1
1590	LAIFGELR	8	Unmodified	_LAIFGELR_	TGME49_235930-t26_1-p1	domain K- type RNA binding proteins family protein GN=TGME49_235930	2	459.774	-0.44983	0.031658	60.436	1
1591	LAIVDPATGK	10	Unmodified	_LAIVDPATGK_	TGME49_253430-t26_1-p1	asparagine synthetase, putative GN=TGME49_253430	2	492.79	-0.47974	0.004381	62.466	1
1592	LAKQAIFALHR	11	malon(K)	_LAK(ma)QAIFALHR_	TGME49_226720-t26_1-p1	translin family protein GN=TGME49_226720	3	451.926		1.2185e-05	60.161	1
1593	LAKQAIFALHR	11	malon(K)	_LAK(ma)QAIFALHR_	TGME49_226720-t26_1-p1	translin family protein GN=TGME49_226720	2	677.386	-0.69839	0.025409	46.88	1
1594	LANLPGISNDLK	12	Unmodified	_LANLPGISNDLK_	TGME49_221310-t26_1-p1	aminopeptidase N protein GN=TGME49_221310	3	418.907		0.0064511	28.903	1
1595	LAPHVFYTAR	10	Unmodified	_LAPHVFYTAR_	TGME49_235470-t26_1-p1	myosin A GN=TGME49_235470	3	392.217	0.67444	0.013659	26.274	1
1597	LASGFEVEDPK	11	Unmodified	_LASGFEVEDPK_	TGME49_244560-t26_1-p1	heat shock protein 90, putative GN=TGME49_244560	2	596.298	3.3203	0.009804	47.712	1
1598	LASTQNLK	8	Unmodified	_LASTQNLK_	TGME49_249390-t26_1-p1	glutamate/leucine/phenylalanine/valine dehydrogenase family protein GN=TGME49_249390	2	437.753	0.50866	0.012594	75.692	1
1599	LASYNPEEELIK	12	Unmodified	_LASYNPEEELIK_	TGME49_269442-t26_1-p1	calmodulin, putative GN=TGME49_269442	2	703.364	0.12643	0.0014578	66.023	1
1600	LASYNPEEELIK	12	Unmodified	_LASYNPEEELIK_	TGME49_269442-t26_1-p1	calmodulin, putative GN=TGME49_269442	2	703.364	-0.76713	0.00098006	68.676	1
1601	LATACASAKK	10	malon(K)	_LATACASAK(ma)K_	TGME49_221460-t26_1-p1	phosphoglycerate mutase family protein GN=TGME49_221460	2	553.779	-0.48346	0.0041269	44.193	1
1602	LATDLGIMDPEEK	13	Unmodified	_LATDLGIMDPEEK_	TGME49_309210-t26_1-p1	peroxiredoxin 6, putative GN=TGME49_309210	2	716.355	0.97527	0.010486	39.006	1
1603	LATTLLEKIEAR	12	malon(K)	_LATTLLEK(ma)IEAR_	TGME49_310150-t26_1-p1	AMP-binding enzyme domain-containing protein GN=TGME49_310150	2	722.406	2.5328	0.0085222	52.527	1
1604	LATYVCKPENSTEVAETGLK	20	Unmodified	_LATYVCKPENSTEVAETGLK_	TGME49_264660-t26_1-p1	SAG-related sequence SRS44 GN=TGME49_264660	3	737.372	0.31611	0.0015159	36.207	1
1605	LAVKYFQK	8	malon(K)	_LAVK(ma)YFQK_	TGME49_284580-t26_1-p1	ribose-phosphate diphosphokinase subfamily protein GN=TGME49_284580	2	541.798	-0.035924	0.022233	80.455	1
1607	LAVVLDYTR	9	Unmodified	_LAVVLDYTR_	TGME49_291890-t26_1-p1	microneme protein MIC1 GN=TGME49_291890	2	525.303	-0.78949	0.0044469	79.148	1
1608	LAVVLDYTR	9	Unmodified	_LAVVLDYTR_	TGME49_291890-t26_1-p1	microneme protein MIC1 GN=TGME49_291890	2	525.303	0.046093	1.6512e-11	135.71	1
1609	LCADVTGGR	9	Unmodified	_LCADVTGGR_	TGME49_260500-t26_1-p1	COPI associated protein, putative GN=TGME49_260500	2	474.732	0.14893	0.0061234	71.614	1
1610	LCDAFTDVAIRE	12	Unmodified	_LCDAFTDVAIRE_	TGME49_216650-t26_1-p1	S15 sporozoite-expressed protein GN=TGME49_216650	2	705.34	-1.2604	0.013691	43.761	1
1611	LCGCQFYNKK	10	malon(K)	_LCGCQFYNK(ma)K_	TGME49_208070-t26_1-p1	inositol polyphosphate kinase GN=TGME49_208070	2	702.308	-0.3616	0.016783	44.847	1
1612	LCKETGVIDK	10	malon(K)	_LCK(ma)ETGVIDK_	TGME49_229930-t26_1-p1	p25-alpha family protein GN=TGME49_229930	2	624.811	-0.27165	0.010155	62.088	1
1613	LCNFWPHSCR	10	Unmodified	_LCNFWPHSCR_	TGME49_268570-t26_1-p1	zinc finger (CCCH type) motif-containing protein GN=TGME49_268570	3	459.538	-3.3095	0.0092518	31.597	1
1614	LCNFWPHSCR	10	Unmodified	_LCNFWPHSCR_	TGME49_268570-t26_1-p1	zinc finger (CCCH type) motif-containing protein GN=TGME49_268570	3	459.538	-2.4866	0.0044924	37.6	1
1615	LCSVIKSHK	9	malon(K)	_LCSVIK(ma)SHK_	TGME49_227100-t26_1-p1	Glutaredoxin domain-containing protein(predict) GN=TGME49_227100	3	386.538	-0.60434	0.0018136	59.265	1
1616	LCSVIKSHK	9	malon(K)	_LCSVIK(ma)SHK_	TGME49_227100-t26_1-p1	Glutaredoxin domain-containing protein(predict) GN=TGME49_227100	2	579.303	-3.966	0.02003	67.385	1
1617	LCVVQYGPDAGK	12	Unmodified	_LCVVQYGPDAGK_	TGME49_267060-t26_1-p1	ribosomal protein RPL14 GN=TGME49_267060	2	653.827	-0.16854	0.00348	54.343	1
1618	LCYLCVR	7	Unmodified	_LCYLCVR_	TGME49_264660-t26_1-p1	SAG-related sequence SRS44 GN=TGME49_264660	2	492.244	0.13203	0.012262	84.359	1
1619	LCYLCVYNR	9	Unmodified	_LCYLCVYNR_	TGME49_264660-t26_1-p1	SAG-related sequence SRS44 GN=TGME49_264660	2	630.797	-0.84517	0.0071798	69.825	1
1620	LDADEHLSK	9	Unmodified	_LDADEHLSK_	TGME49_209950-t26_1-p1	thioredoxin, putative GN=TGME49_209950	2	514.256	-0.62813	0.0081124	68.49	1
1621	LDADEHLSK	9	Unmodified	_LDADEHLSK_	TGME49_209950-t26_1-p1	thioredoxin, putative GN=TGME49_209950	2	514.256	-0.5304	0.0034959	83.862	1
1622	LDAELEEK	8	Unmodified	_LDAELEEK_	TGME49_203990-t26_1-p1	rhoptry protein ROP12 GN=TGME49_203990	2	473.74		6.1659e-07	76.1	1
1623	LDAYYDTAAHK	11	Unmodified	_LDAYYDTAAHK_	TGME49_312600-t26_1-p1	heat shock protein HSP21 GN=TGME49_312600	2	634.301	0.77974	0.0055614	56.205	1
1624	LDELQAQMDK	10	Unmodified	_LDELQAQMDK_	TGME49_232440-t26_1-p1	Brf1p family coiled coil protein GN=TGME49_232440	2	595.79		0.0023779	48.998	1
1625	LDEVAFLR	8	Unmodified	_LDEVAFLR_	TGME49_207770-t26_1-p1	PCI domain-containing protein GN=TGME49_207770	2	481.769	-0.2228	0.030933	60.91	1
1626	LDEVGYDDIGGCR	13	Unmodified	_LDEVGYDDIGGCR_	TGME49_273090-t26_1-p1	cell division protein CDC48CY GN=TGME49_273090	2	734.822	-1.0358	0.0073731	42.317	1
1627	LDHGACFVGK	10	Unmodified	_LDHGACFVGK_	TGME49_288650-t26_1-p1	dense granule protein GRA12 GN=TGME49_288650	3	368.515	0.55527	0.0014258	50.034	1
1628	LDHGACFVGK	10	Unmodified	_LDHGACFVGK_	TGME49_288650-t26_1-p1	dense granule protein GRA12 GN=TGME49_288650	2	552.269	-0.025746	3.9554e-05	98.04	1
1629	LDHGACFVGK	10	Unmodified	_LDHGACFVGK_	TGME49_288650-t26_1-p1	dense granule protein GRA12 GN=TGME49_288650	3	368.515	-0.34213	0.0035596	41.08	1
1630	LDHGACFVGK	10	Unmodified	_LDHGACFVGK_	TGME49_288650-t26_1-p1	dense granule protein GRA12 GN=TGME49_288650	2	552.269	-0.22009	2.4251e-10	123.79	1
1631	LDKPDVCQQKDR	12	malon(K)	_LDKPDVCQQK(ma)DR_	TGME49_295650-t26_1-p1	hypothetical protein GN=TGME49_295650	3	529.919	0.36593	0.0020052	56.514	1
1632	LDLTVEKPEAR	11	malon(K)	_LDLTVEK(ma)PEAR_	TGME49_243600-t26_1-p1	acetyltransferase, GNAT family protein GN=TGME49_243600	2	678.854	-1.3247	0.0041712	68.171	1
1633	LDPLLEEQFNTGR	13	Unmodified	_LDPLLEEQFNTGR_	TGME49_245460-t26_1-p1	ribosomal protein RPS8 GN=TGME49_245460	2	766.391	-0.33275	0.0013059	51.726	1
1634	LDPLLEEQFNTGR	13	Unmodified	_LDPLLEEQFNTGR_	TGME49_245460-t26_1-p1	ribosomal protein RPS8 GN=TGME49_245460	2	766.391	0.67802	0.0015351	48.527	1
1635	LDTGNYSWSSQK	12	Unmodified	_LDTGNYSWSSQK_	TGME49_245460-t26_1-p1	ribosomal protein RPS8 GN=TGME49_245460	2	693.32	1.0507	0.017688	38.3	1
1636	LDTGNYSWSSQK	12	Unmodified	_LDTGNYSWSSQK_	TGME49_245460-t26_1-p1	ribosomal protein RPS8 GN=TGME49_245460	2	693.32	0.078183	0.0032515	55.724	1
1637	LEAACQCIR	9	Unmodified	_LEAACQCIR_	TGME49_309752-t26_1-p1	succinate-Coenzyme A ligase, beta subunit, putative GN=TGME49_309752	2	560.766	-0.30275	0.0053877	74.92	1
1638	LEAAPPTHIGK	11	Unmodified	_LEAAPPTHIGK_	TGME49_267080-t26_1-p1	26S protease regulatory subunit 4, putative GN=TGME49_267080	3	378.549	-0.56197	0.029631	16.773	1
1639	LEADELESER	10	Unmodified	_LEADELESER_	TGME49_270240-t26_1-p1	MAG1 GN=TGME49_270240	2	595.78	0.24758	0.0016123	70.942	1
1640	LEADELESER	10	Unmodified	_LEADELESER_	TGME49_270240-t26_1-p1	MAG1 GN=TGME49_270240	2	595.78	-0.15797	0.004381	62.466	1
1641	LEADYAGLLR	10	Unmodified	_LEADYAGLLR_	TGME49_290950-t26_1-p1	clathrin heavy chain, putative GN=TGME49_290950	2	560.803	4.4234	0.0032084	66.056	1
1642	LECTEELGDVVR	12	Unmodified	_LECTEELGDVVR_	TGME49_290950-t26_1-p1	clathrin heavy chain, putative GN=TGME49_290950	2	710.343	0.3129	0.016763	39.016	1
1643	LEDFAASVDAAR	12	Unmodified	_LEDFAASVDAAR_	TGME49_290950-t26_1-p1	clathrin heavy chain, putative GN=TGME49_290950	2	632.812	1.4712	0.005522	47.712	1
1644	LEDFALK	7	Unmodified	_LEDFALK_	TGME49_308090-t26_1-p1	rhoptry protein ROP5 GN=TGME49_308090	2	418.232	1.6716	0.028367	71.342	1
1645	LEDQANKAK	9	malon(K)	_LEDQANK(ma)AK_	TGME49_219310-t26_1-p1	DnaK family protein GN=TGME49_219310	2	551.772	0.36125	0.01043	78.342	1
1646	LEDQANKAK	9	malon(K)	_LEDQANK(ma)AK_	TGME49_219310-t26_1-p1	DnaK family protein GN=TGME49_219310	2	551.772	0.66471	0.0066382	87.568	1
1647	LEDVVGSGSTIKPVNVDSQNR	21	Unmodified	_LEDVVGSGSTIKPVNVDSQNR_	TGME49_319350-t26_1-p1	SAG-related sequence SRS17B GN=TGME49_319350	3	738.717	-0.050039	2.1681e-05	37.4	1
1648	LEELQAVGGK	10	Unmodified	_LEELQAVGGK_	TGME49_219310-t26_1-p1	DnaK family protein GN=TGME49_219310	2	522.29	0.16665	0.004102	63.32	1
1649	LEEVNQEEDAGTPEGR	16	Unmodified	_LEEVNQEEDAGTPEGR_	TGME49_205558-t26_1-p1	NAC domain-containing protein GN=TGME49_205558	2	886.9	0.3841	8.2023e-07	62.055	1
1650	LEEVNQEEDAGTPEGR	16	Unmodified	_LEEVNQEEDAGTPEGR_	TGME49_205558-t26_1-p1	NAC domain-containing protein GN=TGME49_205558	2	886.9	-0.63654	2.3948e-12	92.38	1
1651	LEGNVALVCR	10	Unmodified	_LEGNVALVCR_	TGME49_312630-t26_1-p1	anonymous antigen-1, putative GN=TGME49_312630	2	565.803	-0.56189	4.9469e-07	107.79	1
1652	LEIAPGSQGMKFTR	14	malon(K)	_LEIAPGSQGMK(ma)FTR_	TGME49_230420-t26_1-p1	sarco/endoplasmic reticulum Ca2+-ATPase GN=TGME49_230420	2	810.906	0.25629	0.0012593	48.907	1
1653	LELSVECCQK	10	Unmodified	_LELSVECCQK_	TGME49_263850-t26_1-p1	Cysteine proteinase(predict) GN=TGME49_263850	2	633.297	-0.6972	0.034584	40.727	1
1654	LELTGPVCTR	10	Unmodified	_LELTGPVCTR_	TGME49_235970-t26_1-p1	eukaryotic initiation factor-2 gamma, putative GN=TGME49_235970	2	573.303	-0.075601	0.02473	44.612	1
1655	LENILAEPFAR	11	Unmodified	_LENILAEPFAR_	TGME49_270510-t26_1-p1	asparaginyl-tRNA synthetase (NOB+tRNA synthase) GN=TGME49_270510	2	636.851	0.63292	0.016908	43.68	1
1656	LENILAEPFAR	11	Unmodified	_LENILAEPFAR_	TGME49_270510-t26_1-p1	asparaginyl-tRNA synthetase (NOB+tRNA synthase) GN=TGME49_270510	2	636.851	0.75166	0.0030146	64.121	1
1657	LETLLAHLER	10	Unmodified	_LETLLAHLER_	TGME49_208370-t26_1-p1	myosin heavy chain, putative GN=TGME49_208370	3	398.9	-0.57332	0.022471	21.78	1
1658	LEVVDDNHALK	11	Unmodified	_LEVVDDNHALK_	TGME49_304500-t26_1-p1	Putative transmembrane protein(predict) GN=TGME49_304500	3	418.223	-0.4865	0.014437	23.676	1
1659	LEVVDDNHALK	11	Unmodified	_LEVVDDNHALK_	TGME49_304500-t26_1-p1	Putative transmembrane protein(predict) GN=TGME49_304500	3	418.223	0.11057	0.0045659	34.501	1
1660	LFEEVANESR	10	Unmodified	_LFEEVANESR_	TGME49_211680-t26_1-p1	protein disulfide isomerase GN=TGME49_211680	2	597.293	0.078946	0.02209	45.653	1
1661	LFEEVANESR	10	Unmodified	_LFEEVANESR_	TGME49_211680-t26_1-p1	protein disulfide isomerase GN=TGME49_211680	2	597.293	0.04875	0.00069943	81.017	1
1662	LFGTFEPGDR	10	Unmodified	_LFGTFEPGDR_	TGME49_305340-t26_1-p1	corepressor complex CRC230 GN=TGME49_305340	2	569.78	2.1081	0.032106	41.704	1
1663	LFHAQAEQMQR	11	Unmodified	_LFHAQAEQMQR_	TGME49_311400-t26_1-p1	WD domain, G-beta repeat-containing protein GN=TGME49_311400	3	453.559	0.019833	8.5148e-07	97.734	1
1664	LFLGDFGTYR	10	Unmodified	_LFLGDFGTYR_	TGME49_205250-t26_1-p1	rhoptry protein ROP18 GN=TGME49_205250	2	594.806	-0.21792	0.0081438	56.404	1
1665	LFQLLDDAR	9	Unmodified	_LFQLLDDAR_	TGME49_216590-t26_1-p1	HEAT repeat-containing protein GN=TGME49_216590	2	545.798	0.73997	0.0061596	71.451	1
1666	LFTKPNPEEEDESNPNASWR	20	Unmodified	_LFTKPNPEEEDESNPNASWR_	TGME49_217460-t26_1-p1	glutaminyl-tRNA synthetase (GlnRS) GN=TGME49_217460	3	787.364	0.63064	0.011617	29.172	1
1667	LFTLNPETR	9	Unmodified	_LFTLNPETR_	TGME49_234380-t26_1-p1	hypothetical protein GN=TGME49_234380	2	545.798	0.27831	0.0029907	87.258	1
1668	LFTLNPETR	9	Unmodified	_LFTLNPETR_	TGME49_234380-t26_1-p1	hypothetical protein GN=TGME49_234380	2	545.798	0.36898	0.014112	59.908	1
1669	LFVGGISDDVNDESLR	16	Unmodified	_LFVGGISDDVNDESLR_	TGME49_264610-t26_1-p1	RNA recognition motif-containing protein GN=TGME49_264610	2	868.428	0.83145	0.00013288	47.548	1
1670	LFVHWASHNEVK	12	Unmodified	_LFVHWASHNEVK_	TGME49_311470-t26_1-p1	rhoptry neck protein RON5 GN=TGME49_311470	4	367.444	-0.053189	0.01009	32.567	1
1671	LGCYEDDTNR	10	Unmodified	_LGCYEDDTNR_	TGME49_244560-t26_1-p1	heat shock protein 90, putative GN=TGME49_244560	2	621.756	-0.4206	0.004381	62.466	1
1672	LGCYEDDTNR	10	Unmodified	_LGCYEDDTNR_	TGME49_244560-t26_1-p1	heat shock protein 90, putative GN=TGME49_244560	2	621.756	-0.541	0.0015245	71.221	1
1673	LGDIYINDAFGTAHR	15	Unmodified	_LGDIYINDAFGTAHR_	TGME49_318230-t26_1-p1	phosphoglycerate kinase PGKI GN=TGME49_318230	3	554.946	-0.53499	0.0041473	25.823	1
1674	LGDIYINDAFGTAHR	15	Unmodified	_LGDIYINDAFGTAHR_	TGME49_318230-t26_1-p1	phosphoglycerate kinase PGKI GN=TGME49_318230	3	554.946	-0.38171	0.0023417	31.089	1
1675	LGIHEDTSNR	10	Unmodified	_LGIHEDTSNR_	TGME49_288380-t26_1-p1	heat shock protein HSP90 GN=TGME49_288380	3	381.191	0.31377	0.0020148	46.844	1
1676	LGINGFGR	8	Unmodified	_LGINGFGR_	TGME49_289690-t26_1-p1	glyceraldehyde-3-phosphate dehydrogenase GAPDH1 GN=TGME49_289690	2	417.235	1.1743	0.018871	68.787	1
1677	LGIQDVGAQLTGK	13	Unmodified	_LGIQDVGAQLTGK_	TGME49_318230-t26_1-p1	phosphoglycerate kinase PGKI GN=TGME49_318230	2	650.367	0.35123	0.0004222	66.004	1
1678	LGLLTEALEK	10	Unmodified	_LGLLTEALEK_	TGME49_249990-t26_1-p1	Microtubule-binding protein, putative(predict) GN=TGME49_249990	2	543.824	0.86252	0.017907	47.302	1
1679	LGPEEIPSR	9	Unmodified	_LGPEEIPSR_	TGME49_288360-t26_1-p1	tryptophanyl-tRNA synthetase (TrpRS2) GN=TGME49_288360	2	499.269	-0.66966	0.021887	54.539	1
1680	LHEATFAAAR	10	Unmodified	_LHEATFAAAR_	TGME49_308090-t26_1-p1	rhoptry protein ROP5 GN=TGME49_308090	3	362.861	-1.1609	9.8324e-06	93.178	1
1681	LHEATFAAAR	10	Unmodified	_LHEATFAAAR_	TGME49_308090-t26_1-p1	rhoptry protein ROP5 GN=TGME49_308090	2	543.788	-0.43046	0.0026699	67.704	1
1682	LHEATFAAAR	10	Unmodified	_LHEATFAAAR_	TGME49_308090-t26_1-p1	rhoptry protein ROP5 GN=TGME49_308090	2	543.788	-0.39122	0.0069844	57.785	1
1683	LHEATFAAAR	10	Unmodified	_LHEATFAAAR_	TGME49_308090-t26_1-p1	rhoptry protein ROP5 GN=TGME49_308090	3	362.861		3.6318e-08	72.607	1
1684	LHGEFEK	7	Unmodified	_LHGEFEK_	TGME49_217890-t26_1-p1	alkyl hydroperoxide reductase/ Thiol specific antioxidant/ Mal allergen, putative GN=TGME49_217890	2	430.219	0.24484	0.01363	86.095	1
1685	LHGEFEKR	8	malon(K)	_LHGEFEK(ma)R_	TGME49_217890-t26_1-p1	alkyl hydroperoxide reductase/ Thiol specific antioxidant/ Mal allergen, putative GN=TGME49_217890	2	551.27	-0.25022	0.023339	42.336	1
1686	LHLTGQK	7	Unmodified	_LHLTGQK_	TGME49_226970-t26_1-p1	ribosomal protein RPS11 GN=TGME49_226970	2	398.737	-0.12988	0.01555	97.602	1
1687	LHLTGQK	7	Unmodified	_LHLTGQK_	TGME49_226970-t26_1-p1	ribosomal protein RPS11 GN=TGME49_226970	2	398.737	-0.459	0.012976	85.265	1
1688	LHLVMINAEK	10	Unmodified	_LHLVMINAEK_	TGME49_209950-t26_1-p1	thioredoxin, putative GN=TGME49_209950	2	584.331	-0.11004	0.0020341	69.65	1
1689	LHSCAGGEESSGQCLEKQGAGAR	23	malon(K)	_LHSCAGGEESSGQCLEK(ma)QGAGAR_	TGME49_240810-t26_1-p1	Putative transporter(predict) GN=TGME49_240810	3	825.692	-0.35181	2.3827e-38	110.94	1
1690	LHSCAGGEESSGQCLEKQGAGAR	23	malon(K)	_LHSCAGGEESSGQCLEK(ma)QGAGAR_	TGME49_240810-t26_1-p1	Putative transporter(predict) GN=TGME49_240810	3	825.692	-0.050436	3.5438e-58	128.01	1
1691	LHTERPPSALHSR	13	Unmodified	_LHTERPPSALHSR_	TGME49_240650-t26_1-p1	coatomer protein complex, subunit alpha, putative GN=TGME49_240650	4	375.956	-0.75435	0.013164	34.92	1
1696	LHVTEPVVVSASDDK	15	Unmodified	_LHVTEPVVVSASDDK_	TGME49_320210-t26_1-p1	WD domain, G-beta repeat domain containing protein GN=TGME49_320210	3	532.614	-2.4469	3.6552e-07	77.42	1
1697	LIAPPQYVVVTSCYDK	16	Unmodified	_LIAPPQYVVVTSCYDK_	TGME49_313230-t26_1-p1	eukaryotic initiation factor-2, alpha subunit GN=TGME49_313230	2	926.979	0.21892	6.8016e-07	63.682	1
1698	LIDLHSPSDVVK	12	Unmodified	_LIDLHSPSDVVK_	TGME49_223050-t26_1-p1	ribosomal protein RPS20 GN=TGME49_223050	3	441.582	-0.074115	0.00052847	48.115	1
1699	LIDLHSPSDVVK	12	Unmodified	_LIDLHSPSDVVK_	TGME49_223050-t26_1-p1	ribosomal protein RPS20 GN=TGME49_223050	3	441.582	-0.11743	0.00036232	54.65	1
1700	LIDLHSPSDVVK	12	Unmodified	_LIDLHSPSDVVK_	TGME49_223050-t26_1-p1	ribosomal protein RPS20 GN=TGME49_223050	2	661.869	-0.19781	2.7125e-06	84.479	1
1701	LIEALEAMK	9	Unmodified	_LIEALEAMK_	TGME49_258870-t26_1-p1	Putative transmembrane protein(predict) GN=TGME49_258870	2	509.286	0.38438	0.011897	63.076	1
1702	LIETSEVGR	9	Unmodified	_LIETSEVGR_	TGME49_304500-t26_1-p1	Putative transmembrane protein(predict) GN=TGME49_304500	2	502.275	-0.74798	0.010442	65.157	1
1703	LIEVLYNK	8	Unmodified	_LIEVLYNK_	TGME49_214290-t26_1-p1	DJ-1 family protein GN=TGME49_214290	2	496.295	0.39513	0.0083536	84.498	1
1704	LIEVLYNK	8	Unmodified	_LIEVLYNK_	TGME49_214290-t26_1-p1	DJ-1 family protein GN=TGME49_214290	2	496.295	-0.19308	0.0076069	89.142	1
1705	LIEVLYNKEQAK	12	malon(K)	_LIEVLYNK(ma)EQAK_	TGME49_214290-t26_1-p1	DJ-1 family protein GN=TGME49_214290	2	767.412	0.63578	0.0058444	59.709	1
1706	LIFAGKQLEDGR	12	malon(K)	_LIFAGK(ma)QLEDGR_	TGME49_289750-t26_1-p1	ribosomal-ubiquitin protein RPL40 GN=TGME49_289750	2	716.875	0.21503	0.0028345	67.136	1
1707	LIGFSCDDVSSHK	13	Unmodified	_LIGFSCDDVSSHK_	TGME49_309210-t26_1-p1	peroxiredoxin 6, putative GN=TGME49_309210	3	488.898	-0.62371	6.1333e-10	94.122	1
1708	LIGQQVEFK	9	Unmodified	_LIGQQVEFK_	TGME49_238050-t26_1-p1	nuclease and tudor domain-containing protein GN=TGME49_238050	2	531.303	0.030536	0.005763	73.233	1
1710	LILADECR	8	Unmodified	_LILADECR_	TGME49_240600-t26_1-p1	chaperonin cpn60, putative GN=TGME49_240600	2	495.258	0.035228	0.0020269	103.74	1
1711	LILVGDGGVGK	11	Unmodified	_LILVGDGGVGK_	TGME49_248340-t26_1-p1	GTP-binding nuclear protein ran/tc4 GN=TGME49_248340	2	514.311	0.12014	6.0287e-05	88.596	1
1712	LILVGDGGVGK	11	Unmodified	_LILVGDGGVGK_	TGME49_248340-t26_1-p1	GTP-binding nuclear protein ran/tc4 GN=TGME49_248340	2	514.311	-0.053991	0.026971	37.968	1
1713	LINPSVEAR	9	Unmodified	_LINPSVEAR_	TGME49_295110-t26_1-p1	rhoptry protein ROP7 GN=TGME49_295110	2	499.785	-0.21386	0.010559	59.908	1
1714	LIQEEEEAEHPELVGR	16	Unmodified	_LIQEEEEAEHPELVGR_	TGME49_270320-t26_1-p1	protein phosphatase 2C domain-containing protein GN=TGME49_270320	3	626.646	-1.2682	6.3189e-05	43.69	1
1715	LKAEQEEQAEAYTR	14	Unmodified	_LKAEQEEQAEAYTR_	TGME49_313380-t26_1-p1	G2 protein(predict) GN=TGME49_313380	3	555.941	0.20156	0.00069268	52.008	1
1716	LKDVEAVCNPIISK	14	Unmodified	_LKDVEAVCNPIISK_	TGME49_311720-t26_1-p1	chaperonin protein BiP GN=TGME49_311720	3	529.292	-0.28333	0.012022	37.034	1
1717	LKDVEAVCNPIISK	14	Unmodified	_LKDVEAVCNPIISK_	TGME49_311720-t26_1-p1	chaperonin protein BiP GN=TGME49_311720	2	793.435	-0.49302	2.0159e-08	90.348	1
1718	LKDVEAVCNPIISK	14	malon(K)	_LK(ma)DVEAVCNPIISK_	TGME49_311720-t26_1-p1	chaperonin protein BiP GN=TGME49_311720	2	836.435	0.40989	0.00084153	55.437	1
1719	LKHVPAAATTGLR	13	malon(K)	_LK(ma)HVPAAATTGLR_	TGME49_264660-t26_1-p1	SAG-related sequence SRS44 GN=TGME49_264660	3	474.268	0.23437	0.00010852	57.973	1
1720	LKLEDQANKAK	11	malon(K)	_LKLEDQANK(ma)AK_	TGME49_219310-t26_1-p1	DnaK family protein GN=TGME49_219310	3	448.577	-1.0457	0.0026309	60.364	1
1721	LKYCVSDVTTEVK	13	malon(K)	_LK(ma)YCVSDVTTEVK_	TGME49_263300-t26_1-p1	eukaryotic porin protein GN=TGME49_263300	2	814.398	0.61272	0.0013659	62.813	1
1722	LKYCVSDVTTEVK	13	malon(K)	_LK(ma)YCVSDVTTEVK_	TGME49_263300-t26_1-p1	eukaryotic porin protein GN=TGME49_263300	2	814.398	-0.11446	0.0082894	46.249	1
1723	LLAELKPSLGELK	13	Unmodified	_LLAELKPSLGELK_	TGME49_310150-t26_1-p1	AMP-binding enzyme domain-containing protein GN=TGME49_310150	3	470.957	-0.21953	0.001168	59.592	1
1724	LLALQAIETPEYR	13	Unmodified	_LLALQAIETPEYR_	TGME49_295125-t26_1-p1	rhoptry protein ROP4 GN=TGME49_295125	2	758.922	0.22928	3.7782e-05	79.089	1
1725	LLALQAIETPEYR	13	Unmodified	_LLALQAIETPEYR_	TGME49_295125-t26_1-p1	rhoptry protein ROP4 GN=TGME49_295125	2	758.922	-0.36433	6.2346e-08	92.856	1
1726	LLALQATETPEYR	13	Unmodified	_LLALQATETPEYR_	TGME49_295110-t26_1-p1	rhoptry protein ROP7 GN=TGME49_295110	2	752.904	0.26146	0.0004222	66.004	1
1727	LLALQATETPEYR	13	Unmodified	_LLALQATETPEYR_	TGME49_295110-t26_1-p1	rhoptry protein ROP7 GN=TGME49_295110	2	752.904	-0.11212	5.8048e-09	94.122	1
1728	LLATCGILPLPLDK	14	Unmodified	_LLATCGILPLPLDK_	TGME49_232280-t26_1-p1	IMP2_N domain-containing protein(predict) GN=TGME49_232280	2	762.447	0.53146	0.015252	35.037	1
1729	LLAWCDK	7	Unmodified	_LLAWCDK_	TGME49_223920-t26_1-p1	rhoptry neck protein RON3 GN=TGME49_223920	2	453.231		0.03119	43.808	1
1730	LLDEIKK	7	Unmodified	_LLDEIKK_	TGME49_316310-t26_1-p1	superoxide dismutase GN=TGME49_316310	2	429.768	-0.09705	0.020629	89.123	1
1731	LLDEIKK	7	Unmodified	_LLDEIKK_	TGME49_316310-t26_1-p1	superoxide dismutase GN=TGME49_316310	2	429.768	0.38533	0.012547	102.77	1
1732	LLDSIEAAK	9	Unmodified	_LLDSIEAAK_	TGME49_243800-t26_1-p1	long-chain fatty acid CoA ligase, putative GN=TGME49_243800	2	480.274	-0.54009	0.013235	61.161	1
1733	LLDVVKDPASR	11	malon(K)	_LLDVVK(ma)DPASR_	TGME49_263070-t26_1-p1	CMGC kinase, CK2 family GN=TGME49_263070	2	649.851	-1.2397	0.01752	50.088	1
1734	LLFQYVPQMHEGAK	14	Unmodified	_LLFQYVPQMHEGAK_	TGME49_277270-t26_1-p1	NTPase II GN=TGME49_277270	3	554.289	0.11627	0.030917	13.746	1
1735	LLFQYVPQMHEGAK	14	Unmodified	_LLFQYVPQMHEGAK_	TGME49_277270-t26_1-p1	NTPase II GN=TGME49_277270	3	554.289	-0.099389	0.029792	14.432	1
1736	LLGAPNATK	9	Unmodified	_LLGAPNATK_	TGME49_226410-t26_1-p1	EF-1 guanine nucleotide exchange domain-containing protein GN=TGME49_226410	2	442.764	0.12238	0.0080655	68.557	1
1737	LLGESPEEAR	10	Unmodified	_LLGESPEEAR_	TGME49_308090-t26_1-p1	rhoptry protein ROP5 GN=TGME49_308090	2	550.783	0.57979	0.019069	46.844	1
1738	LLGPGLNK	8	Unmodified	_LLGPGLNK_	TGME49_215470-t26_1-p1	ribosomal protein RPL10A GN=TGME49_215470	2	406.255	0.014165	0.024284	65.252	1
1739	LLGSGLTELLR	11	Unmodified	_LLGSGLTELLR_	TGME49_310080-t26_1-p1	AMP-binding enzyme domain-containing protein GN=TGME49_310080	2	586.356	-0.20639	0.028518	37.18	1
1740	LLGVVYNASNNELVR	15	Unmodified	_LLGVVYNASNNELVR_	TGME49_245460-t26_1-p1	ribosomal protein RPS8 GN=TGME49_245460	2	830.954	0.53667	0.0027344	40.278	1
1741	LLGVVYNASNNELVR	15	Unmodified	_LLGVVYNASNNELVR_	TGME49_245460-t26_1-p1	ribosomal protein RPS8 GN=TGME49_245460	2	830.954	0.51847	0.03218	27.767	1
1742	LLHAEYLDK	9	Unmodified	_LLHAEYLDK_	TGME49_243910-t26_1-p1	Cof family hydrolase subfamily protein GN=TGME49_243910	3	367.869	-0.36679	0.0095314	36.514	1
1743	LLIFETYCR	9	Unmodified	_LLIFETYCR_	TGME49_273520-t26_1-p1	PCI domain-containing protein GN=TGME49_273520	2	607.816		0.03326	29.743	1
1745	LLLGPGPSNSHPEVLR	16	Unmodified	_LLLGPGPSNSHPEVLR_	TGME49_239530-t26_1-p1	alanine-glyoxylate aminotransferase GN=TGME49_239530	3	562.649	0.63805	0.00045998	36.029	1
1746	LLLIGNTGIGEYK	13	Unmodified	_LLLIGNTGIGEYK_	TGME49_228170-t26_1-p1	inner membrane complex protein IMC2A GN=TGME49_228170	2	695.901	0.63188	0.010486	39.006	1
1747	LLLPGELSK	9	Unmodified	_LLLPGELSK_	TGME49_209910-t26_1-p1	histone H2Bv GN=TGME49_209910	2	485.303	0.027028	0.010912	64.485	1
1748	LLMQMTESELQK	12	Unmodified	_LLMQMTESELQK_	TGME49_226960-t26_1-p1	phosphofructokinase PFKII GN=TGME49_226960	2	725.868	-0.45008	9.6059e-07	90.614	1
1749	LLNQFEQR	8	Unmodified	_LLNQFEQR_	TGME49_294200-t26_1-p1	glucose-6-phosphate 1-dehydrogenase GN=TGME49_294200	2	524.283	-0.61426	0.0078748	87.476	1
1750	LLNQFEQR	8	Unmodified	_LLNQFEQR_	TGME49_294200-t26_1-p1	glucose-6-phosphate 1-dehydrogenase GN=TGME49_294200	2	524.283	-1.019	9.2243e-06	116.73	1
1751	LLPSGYPHDYYPYR	14	Unmodified	_LLPSGYPHDYYPYR_	TGME49_226830-t26_1-p1	DnaK family protein GN=TGME49_226830	3	580.951	0.69551	0.0037409	29.355	1
1752	LLQANEFSK	9	Unmodified	_LLQANEFSK_	TGME49_312630-t26_1-p1	anonymous antigen-1, putative GN=TGME49_312630	2	525.285	-0.2618	0.005533	74.267	1
1753	LLQSLAEK	8	Unmodified	_LLQSLAEK_	TGME49_283710-t26_1-p1	longevity-assurance protein (LAG1) domain-containing protein GN=TGME49_283710	2	451.271	0.72986	0.032146	60.118	1
1754	LLQSLAEK	8	Unmodified	_LLQSLAEK_	TGME49_283710-t26_1-p1	longevity-assurance protein (LAG1) domain-containing protein GN=TGME49_283710	2	451.271	0.89286	0.013756	73.665	1
1755	LLSLTQR	7	Unmodified	_LLSLTQR_	TGME49_279380-t26_1-p1	Putative hydrolase family or acyltransferase family,related protein(predict) GN=TGME49_279380	2	415.758	-0.74084	0.015843	88.904	1
1756	LLSQGPYENR	10	Unmodified	_LLSQGPYENR_	TGME49_219800-t26_1-p1	vacuolar ATP synthase subunit b, putative GN=TGME49_219800	2	588.804		0.0077761	34.692	1
1757	LLSQGPYENR	10	Unmodified	_LLSQGPYENR_	TGME49_219800-t26_1-p1	vacuolar ATP synthase subunit b, putative GN=TGME49_219800	2	588.804		0.0031482	46.844	1
1758	LLTEQNMR	8	Unmodified	_LLTEQNMR_	TGME49_221380-t26_1-p1	alba 1 GN=TGME49_221380	2	502.763	-0.70793	0.010828	78.77	1
1759	LLTPDLAQR	9	Unmodified	_LLTPDLAQR_	TGME49_226030-t26_1-p1	AGC kinase GN=TGME49_226030	2	513.801	0.55944	0.0061234	71.614	1
1760	LLTPDLAQR	9	Unmodified	_LLTPDLAQR_	TGME49_226030-t26_1-p1	AGC kinase GN=TGME49_226030	2	513.801	-0.47115	0.0037485	82.287	1
1761	LLTTIGR	7	Unmodified	_LLTTIGR_	TGME49_243950-t26_1-p1	prohibitin, putative GN=TGME49_243950	2	387.248	0.0081928	0.016136	79.146	1
1762	LLTTIGR	7	Unmodified	_LLTTIGR_	TGME49_243950-t26_1-p1	prohibitin, putative GN=TGME49_243950	2	387.248	-0.29515	0.01305	85.359	1
1763	LLVEPEKR	8	Unmodified	_LLVEPEKR_	TGME49_286630-t26_1-p1	redoxin domain-containing protein GN=TGME49_286630	2	492.298	0.060708	0.011027	83.206	1
1764	LMKEVLHDK	9	malon(K)	_LMK(ma)EVLHDK_	TGME49_288380-t26_1-p1	heat shock protein HSP90 GN=TGME49_288380	3	400.209	-0.80601	0.0066395	43.308	1
1765	LMVEELDGTK	10	Oxidation (M)	_LM(ox)VEELDGTK_	TGME49_268850-t26_1-p1	enolase 2 GN=TGME49_268850	2	575.787	0.13547	0.0064401	47.894	1
1766	LMVEELDGTK	10	Unmodified	_LMVEELDGTK_	TGME49_268850-t26_1-p1	enolase 2 GN=TGME49_268850	2	567.789	0.7259	0.0016123	70.942	1
1767	LMVEELDGTK	10	Unmodified	_LMVEELDGTK_	TGME49_268850-t26_1-p1	enolase 2 GN=TGME49_268850	2	567.789	0.47253	0.0099452	54.259	1
1768	LMVEELDGTK	10	Unmodified	_LMVEELDGTK_	TGME49_268850-t26_1-p1	enolase 2 GN=TGME49_268850	2	567.789	-0.72109	0.019359	46.73	1
1769	LNELVVK	7	Unmodified	_LNELVVK_	TGME49_290660-t26_1-p1	RNA recognition motif-containing protein GN=TGME49_290660	2	407.755	-0.014233	0.015657	79.451	1
1770	LNELVVK	7	Unmodified	_LNELVVK_	TGME49_290660-t26_1-p1	RNA recognition motif-containing protein GN=TGME49_290660	2	407.755	-0.012917	0.01563	79.469	1
1771	LNELVVKNNTQK	12	malon(K)	_LNELVVK(ma)NNTQK_	TGME49_290660-t26_1-p1	RNA recognition motif-containing protein GN=TGME49_290660	2	743.399	0.19313	0.0010066	72.898	1
1772	LNESLLR	7	Unmodified	_LNESLLR_	TGME49_250770-t26_1-p1	eukaryotic initiation factor-4A, putative GN=TGME49_250770	2	422.748	0.19526	0.019301	94.262	1
1773	LNEYLASR	8	Unmodified	_LNEYLASR_	TGME49_226410-t26_1-p1	EF-1 guanine nucleotide exchange domain-containing protein GN=TGME49_226410	2	483.256	0.72961	7.2821e-06	119.07	1
1774	LNEYLASR	8	Unmodified	_LNEYLASR_	TGME49_226410-t26_1-p1	EF-1 guanine nucleotide exchange domain-containing protein GN=TGME49_226410	2	483.256	0.91242	0.00033433	113.71	1
1775	LNFSHGDHETHAR	13	Unmodified	_LNFSHGDHETHAR_	TGME49_256760-t26_1-p1	pyruvate kinase PyK1 GN=TGME49_256760	4	380.93	-0.087596	0.0022819	40.477	1
1776	LNIVVSSSLK	10	Unmodified	_LNIVVSSSLK_	TGME49_249180-t26_1-p1	bifunctional dihydrofolate reductase-thymidylate synthase GN=TGME49_249180	2	530.324	-0.93751	0.012442	51.286	1
1777	LNLANPQAGMQK	12	Unmodified	_LNLANPQAGMQK_	TGME49_210690-t26_1-p1	ribosomal protein RPS6 GN=TGME49_210690	2	642.84	-0.3964	0.019275	37.18	1
1778	LNLANPQAGMQK	12	Unmodified	_LNLANPQAGMQK_	TGME49_210690-t26_1-p1	ribosomal protein RPS6 GN=TGME49_210690	2	642.84	0.0362	0.0010377	68.355	1
1779	LNLATCCNR	9	Unmodified	_LNLATCCNR_	TGME49_283850-t26_1-p1	peptidyl-prolyl cis-trans isomerase GN=TGME49_283850	2	561.263	-0.78904	0.0041042	80.688	1
1780	LNLVHFYDCLR	11	Unmodified	_LNLVHFYDCLR_	TGME49_253430-t26_1-p1	asparagine synthetase, putative GN=TGME49_253430	3	483.915	-0.29797	0.00043595	60.255	1
1781	LNLVHFYDCLR	11	Unmodified	_LNLVHFYDCLR_	TGME49_253430-t26_1-p1	asparagine synthetase, putative GN=TGME49_253430	2	725.369	0.37504	0.028518	37.18	1
1784	LNQLGASEQR	10	Unmodified	_LNQLGASEQR_	TGME49_249990-t26_1-p1	Microtubule-binding protein, putative(predict) GN=TGME49_249990	2	558.294	2.1617	0.0010941	76.332	1
1785	LNTATAPSVDYISK	14	Unmodified	_LNTATAPSVDYISK_	TGME49_258150-t26_1-p1	proteasome subunit alpha type 7, putative GN=TGME49_258150	2	740.388	0.73241	0.0001244	66.059	1
1786	LPFDELNLLQSHQR	14	Unmodified	_LPFDELNLLQSHQR_	TGME49_292080-t26_1-p1	leucyl-tRNA synthetase GN=TGME49_292080	3	570.637	0.85128	0.0092845	23.934	1
1787	LPIIHQTLGPDYDER	15	Unmodified	_LPIIHQTLGPDYDER_	TGME49_243950-t26_1-p1	prohibitin, putative GN=TGME49_243950	3	589.641	-0.19891	1.4738e-05	54.812	1
1788	LPLDVALER	9	Unmodified	_LPLDVALER_	TGME49_239740-t26_1-p1	dense granule protein GRA14 GN=TGME49_239740	2	513.303	0.3652	0.026382	51.445	1
1789	LPLDVALER	9	Unmodified	_LPLDVALER_	TGME49_239740-t26_1-p1	dense granule protein GRA14 GN=TGME49_239740	2	513.303	0.76398	0.0086621	67.704	1
1790	LPLQDVYK	8	Unmodified	_LPLQDVYK_	TGME49_294800-t26_1-p1	elongation factor 1-alpha (EF-1-ALPHA), putative GN=TGME49_294800	2	488.279	-0.29632	0.022601	66.351	1
1791	LPLQDVYK	8	Unmodified	_LPLQDVYK_	TGME49_294800-t26_1-p1	elongation factor 1-alpha (EF-1-ALPHA), putative GN=TGME49_294800	2	488.279	0.020948	0.0093794	81.296	1
1792	LPLQDVYK	8	Unmodified	_LPLQDVYK_	TGME49_294800-t26_1-p1	elongation factor 1-alpha (EF-1-ALPHA), putative GN=TGME49_294800	2	488.279	0.010534	0.027091	63.419	1
1793	LPSCPPDEEAR	11	Unmodified	_LPSCPPDEEAR_	TGME49_219540-t26_1-p1	cytosolic tRNA-Ala synthetase GN=TGME49_219540	2	635.79	-0.66158	0.0027104	65.179	1
1794	LPSCPPDEEAR	11	Unmodified	_LPSCPPDEEAR_	TGME49_219540-t26_1-p1	cytosolic tRNA-Ala synthetase GN=TGME49_219540	2	635.79	0.71758	0.0017455	68.536	1
1795	LPSEEYQLGK	10	Unmodified	_LPSEEYQLGK_	TGME49_235470-t26_1-p1	myosin A GN=TGME49_235470	2	582.301	0.61187	0.017907	47.302	1
1796	LPSEEYQLGK	10	Unmodified	_LPSEEYQLGK_	TGME49_235470-t26_1-p1	myosin A GN=TGME49_235470	2	582.301	-0.069237	0.0013	73.887	1
1797	LPTQYVQTVR	10	Unmodified	_LPTQYVQTVR_	TGME49_224460-t26_1-p1	aminopeptidase n, putative GN=TGME49_224460	2	602.838	-0.039504	0.017907	47.302	1
1798	LPVSLAATAGKR	12	malon(K)	_LPVSLAATAGK(ma)R_	TGME49_221610-t26_1-p1	ubiquitin carboxyl-terminal hydrolase GN=TGME49_221610	2	635.362	0.33079	0.0063452	44.925	1
1799	LPYTTLEPIIR	11	Unmodified	_LPYTTLEPIIR_	TGME49_313380-t26_1-p1	G2 protein(predict) GN=TGME49_313380	2	658.385	0.4043	0.021659	51.286	1
1800	LQANDIVSQHLGK	13	Unmodified	_LQANDIVSQHLGK_	TGME49_314810-t26_1-p1	ribosomal protein RPL7 GN=TGME49_314810	3	474.928	-0.61656	0.00016819	48.467	1
1801	LQDCANQDIYEK	12	Unmodified	_LQDCANQDIYEK_	TGME49_252290-t26_1-p1	importin alpha, putative GN=TGME49_252290	2	748.838	0.41216	0.0040499	50.897	1
1802	LQECPEKEGQEHR	13	malon(K)	_LQECPEK(ma)EGQEHR_	TGME49_220350-t26_1-p1	tRNA ligases class II (D, K and N) domain-containing protein GN=TGME49_220350	3	575.921	0.21974	0.00014318	53.565	1
1805	LQETPFSK	8	Unmodified	_LQETPFSK_	TGME49_251680-t26_1-p1	histamine-releasing factor, putative GN=TGME49_251680	2	475.253	0.0097714	0.02227	66.568	1
1806	LQHIIILQNK	10	Unmodified	_LQHIIILQNK_	TGME49_235970-t26_1-p1	eukaryotic initiation factor-2 gamma, putative GN=TGME49_235970	3	407.256	-0.36427	3.6199e-06	99.013	1
1807	LQKLASLLQK	10	malon(K)	_LQK(ma)LASLLQK_	TGME49_271600-t26_1-p1	hypothetical protein GN=TGME49_271600	2	614.369	0.11208	0.011711	59.975	1
1808	LQLTLKR	7	malon(K)	_LQLTLK(ma)R_	TGME49_257090-t26_1-p1	NAC domain-containing protein GN=TGME49_257090	2	479.29	-0.26479	0.010971	88.819	1
1809	LQLWDTAGQER	11	Unmodified	_LQLWDTAGQER_	TGME49_310460-t26_1-p1	Rab6 GN=TGME49_310460	2	658.833	-0.092777	0.016908	43.68	1
1810	LQNFLVDK	8	Unmodified	_LQNFLVDK_	TGME49_258580-t26_1-p1	rhoptry protein ROP17 GN=TGME49_258580	2	488.777	-0.15752	0.024327	65.224	1
1811	LQNLNVDLSK	10	Unmodified	_LQNLNVDLSK_	TGME49_273370-t26_1-p1	coatomer gamma 2-subunit protein, putative GN=TGME49_273370	2	572.322		0.0084342	32.999	1
1813	LQQLEQQVKLLR	12	malon(K)	_LQQLEQQVK(ma)LLR_	TGME49_306560-t26_1-p1	Nucleoporin FG repeat region protein(predict) GN=TGME49_306560	2	791.452	0.64892	0.0048031	62.287	1
1814	LQQTTETALCAEKK	14	malon(K)	_LQQTTETALCAEK(ma)K_	TGME49_309570-t26_1-p1	DEAD/DEAH box helicase domain-containing protein GN=TGME49_309570	2	853.917	-0.15139	7.2239e-06	77.221	1
1815	LQQTTETALCAEKK	14	malon(K)	_LQQTTETALCAEK(ma)K_	TGME49_309570-t26_1-p1	DEAD/DEAH box helicase domain-containing protein GN=TGME49_309570	2	853.917	-0.39744	1.548e-08	87.429	1
1816	LSAEGPTTMTLVCGK	15	Unmodified	_LSAEGPTTMTLVCGK_	TGME49_233460-t26_1-p1	SAG-related sequence SRS29B GN=TGME49_233460	2	782.889	-0.14446	2.6041e-06	78.69	1
1817	LSAEGPTTMTLVCGK	15	Unmodified	_LSAEGPTTMTLVCGK_	TGME49_233460-t26_1-p1	SAG-related sequence SRS29B GN=TGME49_233460	2	782.889	-0.16648	7.1253e-06	71.98	1
1818	LSAEGPTTMTLVCGK	15	Oxidation (M)	_LSAEGPTTM(ox)TLVCGK_	TGME49_233460-t26_1-p1	SAG-related sequence SRS29B GN=TGME49_233460	2	790.887	-0.69239	1.1591e-05	68.044	1
1819	LSCIVTDVDK	10	Unmodified	_LSCIVTDVDK_	TGME49_310150-t26_1-p1	AMP-binding enzyme domain-containing protein GN=TGME49_310150	2	575.295	-3.5918	0.026545	43.897	1
1820	LSCSGEKDEGETK	13	malon(K)	_LSCSGEK(ma)DEGETK_	TGME49_233838-t26_1-p1	PET112 family, C terminal region domain-containing protein GN=TGME49_233838	2	763.32	0.061595	0.0096267	45.618	1
1821	LSDQLNKCGAYVR	13	malon(K)	_LSDQLNK(ma)CGAYVR_	TGME49_228190-t26_1-p1	eukaryotic initiation factor-3, subunit 5, putative GN=TGME49_228190	2	805.386	0.46809	1.0073e-08	96.673	1
1822	LSDQLNKCGAYVR	13	malon(K)	_LSDQLNK(ma)CGAYVR_	TGME49_228190-t26_1-p1	eukaryotic initiation factor-3, subunit 5, putative GN=TGME49_228190	2	805.386	0.2732	2.228e-15	119.96	1
1823	LSEEAEEEEDEKPR	14	Unmodified	_LSEEAEEEEDEKPR_	TGME49_205510-t26_1-p1	nucleolar protein 5, putative GN=TGME49_205510	3	563.92	-0.068134	0.00029341	62.287	1
1824	LSEEVDSSPDSTCK	14	Unmodified	_LSEEVDSSPDSTCK_	TGME49_211030-t26_1-p1	hypothetical protein GN=TGME49_211030	2	777.335	0.1655	0.0010442	47.774	1
1825	LSEEVDSSPDSTCK	14	Unmodified	_LSEEVDSSPDSTCK_	TGME49_211030-t26_1-p1	hypothetical protein GN=TGME49_211030	2	777.335	0.077627	9.9964e-27	128.95	1
1827	LSEPITR	7	Unmodified	_LSEPITR_	TGME49_278990-t26_1-p1	phosphate carrier, putative GN=TGME49_278990	2	408.235	-0.63131	0.019853	76.774	1
1828	LSEPITR	7	Unmodified	_LSEPITR_	TGME49_278990-t26_1-p1	phosphate carrier, putative GN=TGME49_278990	2	408.235	-0.35436	0.011784	83.753	1
1830	LSGAKITGK	9	malon(K)	_LSGAK(ma)ITGK_	TGME49_263870-t26_1-p1	glutamate-tRNA ligase GN=TGME49_263870	2	480.772		0.0069868	40.475	1
1831	LSGDLPFPIIADPER	15	Unmodified	_LSGDLPFPIIADPER_	TGME49_309210-t26_1-p1	peroxiredoxin 6, putative GN=TGME49_309210	2	820.438	-0.60857	0.00015343	53.491	1
1832	LSGNTPLLTGQR	12	Unmodified	_LSGNTPLLTGQR_	TGME49_256970-t26_1-p1	vacuolar ATP synthase subunit A, putative GN=TGME49_256970	2	628.852	-0.87959	0.033732	34	1
1833	LSIMENR	7	Unmodified	_LSIMENR_	TGME49_207440-t26_1-p1	ribosomal protein RPS4 GN=TGME49_207440	2	431.726	0.12257	0.0057194	107.32	1
1834	LSLENFLLR	9	Unmodified	_LSLENFLLR_	TGME49_291960-t26_1-p1	rhoptry kinase family protein ROP40 (incomplete catalytic triad) GN=TGME49_291960	2	552.824	-0.17527	0.012325	62.463	1
1835	LSLQEDSIAK	10	Unmodified	_LSLQEDSIAK_	TGME49_266060-t26_1-p1	ribosomal protein RPSA GN=TGME49_266060	2	552.301	-0.038964	0.00041742	85.963	1
1836	LSLQEDSIAK	10	Unmodified	_LSLQEDSIAK_	TGME49_266060-t26_1-p1	ribosomal protein RPSA GN=TGME49_266060	2	552.301	-0.56675	0.0051033	60.255	1
1837	LSLVPVR	7	Unmodified	_LSLVPVR_	TGME49_305520-t26_1-p1	ribosomal protein RPS2 GN=TGME49_305520	2	392.258	-0.32792	0.016967	78.616	1
1838	LSNLSQGLSPR	11	Unmodified	_LSNLSQGLSPR_	TGME49_260520-t26_1-p1	hypothetical protein GN=TGME49_260520	2	586.325	0.92387	0.01095	47.062	1
1839	LSQTGEITR	9	Unmodified	_LSQTGEITR_	TGME49_269690-t26_1-p1	Putative transmembrane protein(predict) GN=TGME49_269690	2	502.772	0.71214	0.015845	58.699	1
1840	LSVDYGK	7	Unmodified	_LSVDYGK_	TGME49_316400-t26_1-p1	alpha tubulin TUBA1 GN=TGME49_316400	2	391.208	-0.0299	0.020856	76.134	1
1841	LTDPSVQPYR	10	Unmodified	_LTDPSVQPYR_	TGME49_258470-t26_1-p1	Inner membrane complex protein 24(predict) GN=TGME49_258470	2	588.306		0.00090284	53.124	1
1842	LTEGCSFR	8	Unmodified	_LTEGCSFR_	TGME49_217570-t26_1-p1	ribosomal protein RPS27 GN=TGME49_217570	2	485.227	-0.12782	0.0058948	95.815	1
1843	LTEGCSFR	8	Unmodified	_LTEGCSFR_	TGME49_217570-t26_1-p1	ribosomal protein RPS27 GN=TGME49_217570	2	485.227	-0.28403	0.0031537	101.43	1
1844	LTGMAFR	7	Unmodified	_LTGMAFR_	TGME49_289690-t26_1-p1	glyceraldehyde-3-phosphate dehydrogenase GAPDH1 GN=TGME49_289690	2	398.213	-0.01326	0.0016004	114.02	1
1845	LTGMAFR	7	Unmodified	_LTGMAFR_	TGME49_289690-t26_1-p1	glyceraldehyde-3-phosphate dehydrogenase GAPDH1 GN=TGME49_289690	2	398.213	-0.51183	0.017484	90.986	1
1846	LTGMAFR	7	Unmodified	_LTGMAFR_	TGME49_289690-t26_1-p1	glyceraldehyde-3-phosphate dehydrogenase GAPDH1 GN=TGME49_289690	2	398.213	-0.2887	0.012023	100.74	1
1847	LTGMAFR	7	Unmodified	_LTGMAFR_	TGME49_289690-t26_1-p1	glyceraldehyde-3-phosphate dehydrogenase GAPDH1 GN=TGME49_289690	2	398.213	-2.3009	0.027784	71.715	1
1848	LTIDAYR	7	Unmodified	_LTIDAYR_	TGME49_283540-t26_1-p1	MIC20(predict) GN=TGME49_283540	2	426.235		0.02489	46.426	1
1849	LTIDAYR	7	Unmodified	_LTIDAYR_	TGME49_283540-t26_1-p1	MIC20(predict) GN=TGME49_283540	2	426.235	-0.50037	0.016182	79.116	1
1850	LTIDAYR	7	Unmodified	_LTIDAYR_	TGME49_283540-t26_1-p1	MIC20(predict) GN=TGME49_283540	2	426.235	-1.354	0.01621	89.369	1
1851	LTISPSGEGDVFYGK	15	Unmodified	_LTISPSGEGDVFYGK_	TGME49_271050-t26_1-p1	SAG-related sequence SRS34A GN=TGME49_271050	2	785.393	0.39864	0.00017157	51.771	1
1852	LTISPSGEGDVFYGK	15	Unmodified	_LTISPSGEGDVFYGK_	TGME49_271050-t26_1-p1	SAG-related sequence SRS34A GN=TGME49_271050	2	785.393	1.4452	0.0043603	36.993	1
1853	LTLPGQSVLR	10	Unmodified	_LTLPGQSVLR_	TGME49_240060-t26_1-p1	hypothetical protein GN=TGME49_240060	2	542.33	0.27308	0.0045469	61.958	1
1854	LTNLVFESESSR	12	Unmodified	_LTNLVFESESSR_	TGME49_294620-t26_1-p1	eukaryotic initiation factor-3, subunit 8, putative GN=TGME49_294620	2	691.352	0.88298	0.0037722	52.576	1
1855	LTNSAKDIR	9	malon(K)	_LTNSAK(ma)DIR_	TGME49_240890-t26_1-p1	6-phosphofructokinase GN=TGME49_240890	2	552.288	0.42966	0.027983	62.338	1
1856	LTNSAKDIR	9	malon(K)	_LTNSAK(ma)DIR_	TGME49_240890-t26_1-p1	6-phosphofructokinase GN=TGME49_240890	2	552.288	-0.16199	0.021793	66.267	1
1857	LTSDYDALDVANK	13	Unmodified	_LTSDYDALDVANK_	TGME49_238010-t26_1-p1	ribosomal protein RPL23A GN=TGME49_238010	2	712.849	0.10936	0.00053162	64.104	1
1858	LTSDYDALDVANK	13	Unmodified	_LTSDYDALDVANK_	TGME49_238010-t26_1-p1	ribosomal protein RPL23A GN=TGME49_238010	2	712.849	0.75477	2.9307e-05	79.875	1
1859	LTTADEKFVTK	11	malon(K)	_LTTADEK(ma)FVTK_	TGME49_211030-t26_1-p1	hypothetical protein GN=TGME49_211030	2	669.843	0.83126	0.021858	47.774	1
1860	LTTSATVR	8	Unmodified	_LTTSATVR_	TGME49_215980-t26_1-p1	Putative transmembrane protein(predict) GN=TGME49_215980	2	424.745	0.10687	2.6379e-05	116.37	1
1861	LTTSATVR	8	Unmodified	_LTTSATVR_	TGME49_215980-t26_1-p1	Putative transmembrane protein(predict) GN=TGME49_215980	2	424.745	-0.38301	0.0058948	95.815	1
1862	LTVCALR	7	Unmodified	_LTVCALR_	TGME49_300000-t26_1-p1	ribosomal protein RPL18 GN=TGME49_300000	2	416.739		1.9171e-17	100.07	1
1863	LTVPIEK	7	Unmodified	_LTVPIEK_	TGME49_233460-t26_1-p1	SAG-related sequence SRS29B GN=TGME49_233460	2	400.25	-0.89188	0.019057	77.282	1
1864	LTYSKGNR	8	malon(K)	_LTYSK(ma)GNR_	TGME49_273490-t26_1-p1	glutamine synthetase, type I, putative GN=TGME49_273490	2	512.757	0.62373	0.029255	61.161	1
1865	LVAGSAVPR	9	Unmodified	_LVAGSAVPR_	TGME49_289300-t26_1-p1	methionyl-tRNA synthetase GN=TGME49_289300	2	435.264	0.15948	0.005763	73.233	1
1866	LVAHLQDEGVVHGK	14	Unmodified	_LVAHLQDEGVVHGK_	TGME49_295110-t26_1-p1	rhoptry protein ROP7 GN=TGME49_295110	2	751.41	0.71565	0.00058326	48.527	1
1867	LVAHLQDEGVVHGK	14	Unmodified	_LVAHLQDEGVVHGK_	TGME49_295110-t26_1-p1	rhoptry protein ROP7 GN=TGME49_295110	2	751.41	0.88237	1.3743e-21	121.24	1
1868	LVAHLQDEGVVHGK	14	Unmodified	_LVAHLQDEGVVHGK_	TGME49_295110-t26_1-p1	rhoptry protein ROP7 GN=TGME49_295110	3	501.276	-0.12006	2.2906e-05	61.409	1
1869	LVAITTSK	8	Unmodified	_LVAITTSK_	TGME49_291960-t26_1-p1	rhoptry kinase family protein ROP40 (incomplete catalytic triad) GN=TGME49_291960	2	416.761	-0.42172	0.02778	62.969	1
1870	LVDDPSAPEGK	11	Unmodified	_LVDDPSAPEGK_	TGME49_239820-t26_1-p1	D-3-phosphoglycerate dehydrogenase GN=TGME49_239820	2	564.283	-0.4365	0.0281	37.327	1
1871	LVDDPSAPEGK	11	Unmodified	_LVDDPSAPEGK_	TGME49_239820-t26_1-p1	D-3-phosphoglycerate dehydrogenase GN=TGME49_239820	2	564.283	1.2364	0.00062666	75.819	1
1872	LVDFCVQDFK	10	Unmodified	_LVDFCVQDFK_	TGME49_273760-t26_1-p1	heat shock protein HSP70 GN=TGME49_273760	2	635.81	-0.057722	0.0014421	72.2	1
1873	LVDLIAVMAAK	11	Unmodified	_LVDLIAVMAAK_	TGME49_269190-t26_1-p1	glyceraldehyde-3-phosphate dehydrogenase GAPDH2 GN=TGME49_269190	2	572.344	-0.85142	0.024052	39.625	1
1874	LVEEGVQR	8	Unmodified	_LVEEGVQR_	TGME49_291890-t26_1-p1	microneme protein MIC1 GN=TGME49_291890	2	465.256	0.0022221	0.0093794	81.296	1
1875	LVELAHYMSVQDGA	14	Unmodified	_LVELAHYMSVQDGA_	TGME49_289690-t26_1-p1	glyceraldehyde-3-phosphate dehydrogenase GAPDH1 GN=TGME49_289690	2	766.874	0.77379	0.0015912	46.88	1
1876	LVELAHYMSVQDGA	14	Unmodified	_LVELAHYMSVQDGA_	TGME49_289690-t26_1-p1	glyceraldehyde-3-phosphate dehydrogenase GAPDH1 GN=TGME49_289690	2	766.874	0.10526	7.2394e-05	68.676	1
1877	LVELAHYMSVQDGA	14	Oxidation (M)	_LVELAHYM(ox)SVQDGA_	TGME49_289690-t26_1-p1	glyceraldehyde-3-phosphate dehydrogenase GAPDH1 GN=TGME49_289690	2	774.872	-0.49856	8.9167e-06	71.176	1
1878	LVELDTGVASPVFAR	15	Unmodified	_LVELDTGVASPVFAR_	TGME49_220950-t26_1-p1	Mitochondrial association factor 1(predict) GN=TGME49_220950	2	787.433	0.4052	0.00011336	57.288	1
1879	LVELDTGVASPVFAR	15	Unmodified	_LVELDTGVASPVFAR_	TGME49_220950-t26_1-p1	Mitochondrial association factor 1(predict) GN=TGME49_220950	2	787.433	0.037905	3.4503e-05	67.326	1
1880	LVEYGVVSEK	10	Unmodified	_LVEYGVVSEK_	TGME49_236570-t26_1-p1	lysine decarboxylase family protein GN=TGME49_236570	2	561.806	0.32662	0.013225	50.354	1
1881	LVFVIQNDPSK	11	Unmodified	_LVFVIQNDPSK_	TGME49_312630-t26_1-p1	anonymous antigen-1, putative GN=TGME49_312630	2	630.353	-0.24511	0.0057163	55.776	1
1882	LVGDAAKNQVAR	12	malon(K)	_LVGDAAK(ma)NQVAR_	TGME49_273760-t26_1-p1	heat shock protein HSP70 GN=TGME49_273760	2	664.352	-0.27093	0.0040657	64.104	1
1883	LVGDAAKNQVAR	12	malon(K)	_LVGDAAK(ma)NQVAR_	TGME49_273760-t26_1-p1	heat shock protein HSP70 GN=TGME49_273760	2	664.352	0.62099	4.0494e-07	93.348	1
1884	LVGLDTHPDFPR	12	Unmodified	_LVGLDTHPDFPR_	TGME49_212250-t26_1-p1	XPG N-terminal domain-containing protein GN=TGME49_212250	3	456.242	0.49642	0.00046861	48.568	1
1885	LVIGMTDGESDSDFR	15	Unmodified	_LVIGMTDGESDSDFR_	TGME49_201780-t26_1-p1	microneme protein MIC2 GN=TGME49_201780	2	821.375	0.56076	0.0029327	39.629	1
1886	LVIGMTDGESDSDFR	15	Unmodified	_LVIGMTDGESDSDFR_	TGME49_201780-t26_1-p1	microneme protein MIC2 GN=TGME49_201780	2	821.375	0.14728	9.6516e-05	58.885	1
1887	LVLDAFAK	8	Unmodified	_LVLDAFAK_	TGME49_293580-t26_1-p1	prefoldin subunit protein GN=TGME49_293580	2	438.763		0.0019167	55.37	1
1888	LVLMVADKSQANTQR	15	malon(K)	_LVLMVADK(ma)SQANTQR_	TGME49_278050-t26_1-p1	proteasome subunit alpha type 1, putative GN=TGME49_278050	2	880.454	0.81004	0.0036366	43.946	1
1889	LVLPGELAKHAVSEGTK	17	malon(K)	_LVLPGELAK(ma)HAVSEGTK_	TGME49_251870-t26_1-p1	histone H2Bb GN=TGME49_251870	2	917.999	0.52951	0.00051142	45.363	1
1890	LVQELEK	7	Unmodified	_LVQELEK_	TGME49_239100-t26_1-p1	ribosomal protein RPS7 GN=TGME49_239100	2	429.75	0.030548	0.018654	92.47	1
1891	LVQGLCK	7	Unmodified	_LVQGLCK_	TGME49_205340-t26_1-p1	ribosomal protein RPS12 GN=TGME49_205340	2	409.234	0.48275	0.027416	71.949	1
1892	LVSASSVMTQQLGK	14	Unmodified	_LVSASSVMTQQLGK_	TGME49_256760-t26_1-p1	pyruvate kinase PyK1 GN=TGME49_256760	2	724.893	0.75949	7.2854e-06	78.814	1
1893	LVSASSVMTQQLGK	14	Unmodified	_LVSASSVMTQQLGK_	TGME49_256760-t26_1-p1	pyruvate kinase PyK1 GN=TGME49_256760	2	724.893	0.36241	2.3936e-08	86.944	1
1894	LVSGTTGETLYTHK	14	Unmodified	_LVSGTTGETLYTHK_	TGME49_219320-t26_1-p1	acid phosphatase GAP50 GN=TGME49_219320	2	753.894	0.53921	0.0056305	40.278	1
1895	LVSGTTGETLYTHK	14	Unmodified	_LVSGTTGETLYTHK_	TGME49_219320-t26_1-p1	acid phosphatase GAP50 GN=TGME49_219320	3	502.931	0.69829	0.00022547	45.992	1
1896	LVSGTTGETLYTHK	14	Unmodified	_LVSGTTGETLYTHK_	TGME49_219320-t26_1-p1	acid phosphatase GAP50 GN=TGME49_219320	2	753.894	0.49631	1.4999e-05	74.853	1
1897	LVSGVVATQGEAR	13	Unmodified	_LVSGVVATQGEAR_	TGME49_231630-t26_1-p1	alveolin domain containing intermediate filament IMC4 GN=TGME49_231630	2	643.857	-0.11207	1.7616e-05	80.96	1
1898	LVSGVVATQGEAR	13	Unmodified	_LVSGVVATQGEAR_	TGME49_231630-t26_1-p1	alveolin domain containing intermediate filament IMC4 GN=TGME49_231630	2	643.857	0.09705	0.0003075	67.997	1
1899	LVSLSEQELMDCSR	14	Unmodified	_LVSLSEQELMDCSR_	TGME49_321530-t26_1-p1	cathepsin CPL GN=TGME49_321530	2	833.892	0.47687	0.0010442	47.774	1
1900	LVVTSLGKR	9	malon(K)	_LVVTSLGK(ma)R_	TGME49_287500-t26_1-p1	T complex chaperonin, putative GN=TGME49_287500	2	529.814	1.6216	0.0033097	77.744	1
1901	LVVTSLGKR	9	malon(K)	_LVVTSLGK(ma)R_	TGME49_287500-t26_1-p1	T complex chaperonin, putative GN=TGME49_287500	2	529.814	0.92146	0.0094781	60.598	1
1902	LVYDNNEQDFISLR	14	Unmodified	_LVYDNNEQDFISLR_	TGME49_219640-t26_1-p1	RING-type domain-containing protein(predict) GN=TGME49_219640	3	575.953	0.48623	0.017201	20.279	1
1903	LVYDNNEQDFISLR	14	Unmodified	_LVYDNNEQDFISLR_	TGME49_219640-t26_1-p1	RING-type domain-containing protein(predict) GN=TGME49_219640	3	575.953	0.31276	0.0060046	25.448	1
1904	LVYDNNEQDFISLR	14	Unmodified	_LVYDNNEQDFISLR_	TGME49_219640-t26_1-p1	RING-type domain-containing protein(predict) GN=TGME49_219640	3	575.953	0.97751	0.00072274	38.3	1
1905	LWGMDALNVK	10	Unmodified	_LWGMDALNVK_	TGME49_204050-t26_1-p1	subtilisin SUB1 GN=TGME49_204050	2	573.802	-0.065227	3.8854e-07	109.66	1
1906	LWGMDALNVK	10	Unmodified	_LWGMDALNVK_	TGME49_204050-t26_1-p1	subtilisin SUB1 GN=TGME49_204050	2	573.802	-0.15951	0.0071971	57.532	1
1907	LYAPLYAQR	9	Unmodified	_LYAPLYAQR_	TGME49_244110-t26_1-p1	nucleosome assembly protein (nap) protein GN=TGME49_244110	2	547.803	-0.54102	0.0061755	71.379	1
1908	LYASSGLTAINDDPSLGCK	19	Unmodified	_LYASSGLTAINDDPSLGCK_	TGME49_214940-t26_1-p1	MIC2-associated protein M2AP GN=TGME49_214940	2	991.48	0.64725	0.0013619	36.127	1
1909	LYCPLCQEAYDVR	13	Unmodified	_LYCPLCQEAYDVR_	TGME49_272400-t26_1-p1	casein kinase ii regulatory subunit protein GN=TGME49_272400	2	843.884	0.34053	0.011149	38.3	1
1910	LYEAYMR	7	Unmodified	_LYEAYMR_	TGME49_297880-t26_1-p1	dense granule protein DG32 GN=TGME49_297880	2	473.229	-0.21138	0.01615	97.068	1
1911	LYEAYMR	7	Unmodified	_LYEAYMR_	TGME49_297880-t26_1-p1	dense granule protein DG32 GN=TGME49_297880	2	473.229	-0.51898	0.011675	83.614	1
1912	LYEFFEDK	8	Unmodified	_LYEFFEDK_	TGME49_301440-t26_1-p1	calcium-dependent protein kinase CDPK1 GN=TGME49_301440	2	545.758	0.26034	0.033795	59.35	1
1913	LYESVLAFR	9	Unmodified	_LYESVLAFR_	TGME49_215980-t26_1-p1	Putative transmembrane protein(predict) GN=TGME49_215980	2	549.303	0.60729	0.0053877	74.92	1
1914	LYESVLAFR	9	Unmodified	_LYESVLAFR_	TGME49_215980-t26_1-p1	Putative transmembrane protein(predict) GN=TGME49_215980	2	549.303	0.31937	0.005489	74.464	1
1915	LYKDDHEEDTIGEDGNACGK	20	Unmodified	_LYKDDHEEDTIGEDGNACGK_	TGME49_293690-t26_1-p1	profilin PRF GN=TGME49_293690	4	567.245	-0.48604	0.017919	25.186	1
1916	LYKDDHEEDTIGEDGNACGK	20	Unmodified	_LYKDDHEEDTIGEDGNACGK_	TGME49_293690-t26_1-p1	profilin PRF GN=TGME49_293690	3	755.99	0.24085	1.5768e-08	53.453	1
1917	LYKDDHEEDTIGEDGNACGK	20	Unmodified	_LYKDDHEEDTIGEDGNACGK_	TGME49_293690-t26_1-p1	profilin PRF GN=TGME49_293690	3	755.99	0.012311	2.2927e-29	105.52	1
1918	LYLTVQAVR	9	Unmodified	_LYLTVQAVR_	TGME49_295110-t26_1-p1	rhoptry protein ROP7 GN=TGME49_295110	2	531.819	0.70365	0.023025	53.756	1
1919	LYLTVQAVR	9	Unmodified	_LYLTVQAVR_	TGME49_295110-t26_1-p1	rhoptry protein ROP7 GN=TGME49_295110	2	531.819	0.40093	0.01138	63.816	1
1920	LYNNIQLSK	9	Unmodified	_LYNNIQLSK_	TGME49_273460-t26_1-p1	eukaryotic translation initiation factor 3 subunit 6 interacting protein GN=TGME49_273460	2	546.806	0.53001	0.01531	59.067	1
1921	LYSRPEEEDEDAEEEEKAPETR	22	Unmodified	_LYSRPEEEDEDAEEEEKAPETR_	TGME49_317720-t26_1-p1	eukaryotic translation initiation factor 3 subunit 7, putative GN=TGME49_317720	4	663.545	-0.28809	2.1422e-12	58.479	1
1922	LYSRPEEEDEDAEEEEKAPETR	22	Unmodified	_LYSRPEEEDEDAEEEEKAPETR_	TGME49_317720-t26_1-p1	eukaryotic translation initiation factor 3 subunit 7, putative GN=TGME49_317720	3	884.391	-0.46342	1.0474e-29	104.18	1
1923	LYTNTLASQVR	11	Unmodified	_LYTNTLASQVR_	TGME49_305980-t26_1-p1	pyruvate dehydrogenase complex subunit PDH-E3I GN=TGME49_305980	2	633.346	-0.71772	0.028518	37.18	1
1924	LYTYQMCR	8	Unmodified	_LYTYQMCR_	TGME49_265330-t26_1-p1	cell-cycle-associated protein kinase GSK, putative GN=TGME49_265330	2	567.757	0.46833	0.012869	75.213	1
1925	LYTYQMCR	8	Unmodified	_LYTYQMCR_	TGME49_265330-t26_1-p1	cell-cycle-associated protein kinase GSK, putative GN=TGME49_265330	2	567.757	-0.20746	0.00087686	109.01	1
1926	MAPEYEK	7	Unmodified	_MAPEYEK_	TGME49_211680-t26_1-p1	protein disulfide isomerase GN=TGME49_211680	2	434.199	0.55409	0.022338	75.189	1
1927	MAVGQLDEAR	10	Unmodified	_MAVGQLDEAR_	TGME49_283850-t26_1-p1	peptidyl-prolyl cis-trans isomerase GN=TGME49_283850	2	545.271	-0.24563	2.1373e-05	101.38	1
1928	MCVPSSR	7	Unmodified	_MCVPSSR_	TGME49_291890-t26_1-p1	microneme protein MIC1 GN=TGME49_291890	2	418.691	1.7223	0.011478	83.364	1
1929	MDSCNYSEDR	10	Oxidation (M)	_M(ox)DSCNYSEDR_	TGME49_294800-t26_1-p1	elongation factor 1-alpha (EF-1-ALPHA), putative GN=TGME49_294800	2	646.73	-0.13995	0.00036302	78.342	1
1930	MDSCNYSEDR	10	Oxidation (M)	_M(ox)DSCNYSEDR_	TGME49_294800-t26_1-p1	elongation factor 1-alpha (EF-1-ALPHA), putative GN=TGME49_294800	2	646.73	-0.98801	0.0051916	50.354	1
1931	MDSCNYSEDR	10	Unmodified	_MDSCNYSEDR_	TGME49_294800-t26_1-p1	elongation factor 1-alpha (EF-1-ALPHA), putative GN=TGME49_294800	2	638.732	-0.35922	3.2793e-05	99.283	1
1932	MDSIAAADAAIR	12	Unmodified	_MDSIAAADAAIR_	TGME49_321500-t26_1-p1	RNA recognition motif-containing protein GN=TGME49_321500	2	602.803	1.1343	0.033732	34	1
1933	MDSIAAADAAIR	12	Unmodified	_MDSIAAADAAIR_	TGME49_321500-t26_1-p1	RNA recognition motif-containing protein GN=TGME49_321500	2	602.803	1.7088	0.0019858	63.091	1
1934	MDVTAENIQK	10	Unmodified	_MDVTAENIQK_	TGME49_260260-t26_1-p1	ribosomal protein RPP1 GN=TGME49_260260	2	574.784	0.4161	0.0090592	55.314	1
1935	MEAVANQGK	9	Unmodified	_MEAVANQGK_	TGME49_297060-t26_1-p1	phosphoglycerate mutase PGMII GN=TGME49_297060	2	474.234	-0.90163	0.0014415	97.431	1
1936	MEIIQDK	7	Unmodified	_MEIIQDK_	TGME49_265450-t26_1-p1	hexokinase GN=TGME49_265450	2	438.728	0.036028	0.022463	75.109	1
1937	MEIIQDKICLR	11	Oxidation (M),malon(K)	_M(ox)EIIQDK(ma)ICLR_	TGME49_265450-t26_1-p1	hexokinase GN=TGME49_265450	2	760.876	0.030085	0.0070212	43.03	1
1938	MEIIQDKICLR	11	Oxidation (M),malon(K)	_M(ox)EIIQDK(ma)ICLR_	TGME49_265450-t26_1-p1	hexokinase GN=TGME49_265450	2	760.876	-0.12323	0.0071895	42.785	1
1939	MEIIQDKICLR	11	malon(K)	_MEIIQDK(ma)ICLR_	TGME49_265450-t26_1-p1	hexokinase GN=TGME49_265450	2	752.879	-0.11891	0.00019856	85.554	1
1940	MELNSSPSVPLTR	13	Unmodified	_MELNSSPSVPLTR_	TGME49_214320-t26_1-p1	facilitative glucose transporter GT1 GN=TGME49_214320	2	715.869	0.12513	0.00087635	58.32	1
1941	MESTEATMVER	11	Acetyl (Protein N-term)	_(ac)MESTEATMVER_	TGME49_257530-t26_1-p1	transporter, major facilitator family protein GN=TGME49_257530	2	663.289	-0.029357	0.0021352	41.242	1
1942	MFDDHPDYGR	10	Unmodified	_MFDDHPDYGR_	TGME49_236910-t26_1-p1	U2 snRNP auxiliary factor, putative GN=TGME49_236910	3	418.173	0.18967	0.0086453	32.329	1
1943	MFEIEFEDEEGHKR	14	Unmodified	_MFEIEFEDEEGHKR_	TGME49_219850-t26_1-p1	prolyl-tRNA synthetase (ProRS) GN=TGME49_219850	4	449.704	-1.4368	0.034333	10.131	1
1945	MFTIPGR	7	Unmodified	_MFTIPGR_	TGME49_317720-t26_1-p1	eukaryotic translation initiation factor 3 subunit 7, putative GN=TGME49_317720	2	411.221	-1.2427	0.011675	83.614	1
1946	MFTIPGR	7	Unmodified	_MFTIPGR_	TGME49_317720-t26_1-p1	eukaryotic translation initiation factor 3 subunit 7, putative GN=TGME49_317720	2	411.221	-1.2858	0.017264	90.706	1
1947	MFVDQAIR	8	Unmodified	_MFVDQAIR_	TGME49_232300-t26_1-p1	ribosomal protein RPS3 GN=TGME49_232300	2	490.255	-0.49683	0.0088378	82.241	1
1948	MFVDQAIR	8	Unmodified	_MFVDQAIR_	TGME49_232300-t26_1-p1	ribosomal protein RPS3 GN=TGME49_232300	2	490.255	-0.37406	0.0079782	86.833	1
1949	MGPSDISTHVR	11	Unmodified	_MGPSDISTHVR_	TGME49_254720-t26_1-p1	dense granule protein GRA8 GN=TGME49_254720	3	400.533	-0.18882	0.00081096	50.354	1
1950	MHHAGSGSFGSR	12	Unmodified	_MHHAGSGSFGSR_	TGME49_265310-t26_1-p1	heat shock protein 40, putative GN=TGME49_265310	3	410.853	-0.21746	0.0067635	27.34	1
1951	MHHHQILAR	9	Unmodified	_MHHHQILAR_	TGME49_251690-t26_1-p1	seryl-tRNA synthetase, cytoplasmic, putative GN=TGME49_251690	3	381.538	-0.24553	3.9964e-06	114.5	1
1952	MHHHQILAR	9	Unmodified	_MHHHQILAR_	TGME49_251690-t26_1-p1	seryl-tRNA synthetase, cytoplasmic, putative GN=TGME49_251690	3	381.538	-0.60437	5.857e-08	116.73	1
1953	MIELFPSSK	9	Unmodified	_MIELFPSSK_	TGME49_236540-t26_1-p1	RNA recognition motif-containing protein GN=TGME49_236540	2	526.278	-0.85218	0.0047774	77.662	1
1954	MIELFPSSK	9	Unmodified	_MIELFPSSK_	TGME49_236540-t26_1-p1	RNA recognition motif-containing protein GN=TGME49_236540	2	526.278	-0.54793	0.026395	51.436	1
1955	MIGSVHGK	8	Unmodified	_MIGSVHGK_	TGME49_263300-t26_1-p1	eukaryotic porin protein GN=TGME49_263300	2	414.723		0.022684	40.352	1
1956	MILAGLLDK	9	Unmodified	_MILAGLLDK_	TGME49_214210-t26_1-p1	rRNA pseudouridine synthase GN=TGME49_214210	2	487.291	-1.1538	0.01531	59.067	1
1957	MISEAEK	7	Unmodified	_MISEAEK_	TGME49_311720-t26_1-p1	chaperonin protein BiP GN=TGME49_311720	2	404.199	-0.17617	0.028367	71.342	1
1958	MKLLTPK	7	malon(K)	_MK(ma)LLTPK_	TGME49_300140-t26_1-p1	elongation factor 1-gamma, putative GN=TGME49_300140	2	458.762		5.9268e-06	66.568	1
1959	MLDFASLFKPGH	12	Unmodified	_MLDFASLFKPGH_	TGME49_215220-t26_1-p1	hypothetical protein GN=TGME49_215220	3	454.901	-0.040654	0.026417	38.1	1
1960	MLDFASLFKPGH	12	Unmodified	_MLDFASLFKPGH_	TGME49_215220-t26_1-p1	hypothetical protein GN=TGME49_215220	3	454.901	-0.51743	0.028371	37.18	1
1961	MLDKILSGVSEK	12	malon(K)	_MLDK(ma)ILSGVSEK_	TGME49_247760-t26_1-p1	AMP-binding enzyme domain-containing protein GN=TGME49_247760	2	703.366	0.34399	0.0038967	64.52	1
1962	MLGETRPLESNPGTLR	16	Unmodified	_MLGETRPLESNPGTLR_	TGME49_295350-t26_1-p1	nucleoside diphosphate kinase, putative GN=TGME49_295350	3	590.977	0.039451	1.703e-05	48.899	1
1963	MLGSLGIELK	10	Unmodified	_MLGSLGIELK_	TGME49_205470-t26_1-p1	translation elongation factor 2 family protein, putative GN=TGME49_205470	2	530.807	0.51011	0.0014421	72.2	1
1964	MLGSLGIELK	10	Unmodified	_MLGSLGIELK_	TGME49_205470-t26_1-p1	translation elongation factor 2 family protein, putative GN=TGME49_205470	2	530.807	-0.00060961	0.015416	48.284	1
1965	MLIQTQDSIPEIK	13	Oxidation (M)	_M(ox)LIQTQDSIPEIK_	TGME49_249900-t26_1-p1	adenine nucleotide translocator, putative GN=TGME49_249900	2	766.405	0.78683	0.00044573	54.343	1
1966	MLIQTQDSIPEIK	13	Unmodified	_MLIQTQDSIPEIK_	TGME49_249900-t26_1-p1	adenine nucleotide translocator, putative GN=TGME49_249900	2	758.408	1.076	0.00087635	58.32	1
1967	MLLQAVENMK	10	Unmodified	_MLLQAVENMK_	TGME49_253290-t26_1-p1	valyl-tRNA synthetase GN=TGME49_253290	2	588.809	-1.2299	0.028039	43.308	1
1968	MLNEDELR	8	Unmodified	_MLNEDELR_	TGME49_276140-t26_1-p1	ADP ribosylation factor ARF1 GN=TGME49_276140	2	510.245	0.20454	1.6705e-09	129.65	1
1969	MLSCAGADR	9	Unmodified	_MLSCAGADR_	TGME49_288720-t26_1-p1	ribosomal protein RPL10 GN=TGME49_288720	2	490.718	0.0076083	0.002305	91.867	1
1970	MLSTLLSAER	10	Unmodified	_MLSTLLSAER_	TGME49_297070-t26_1-p1	Alpha-carbonic anhydrase domain-containing protein(predict) GN=TGME49_297070	2	560.805		1.7368e-07	68.355	1
1971	MLSTLLSAER	10	Unmodified	_MLSTLLSAER_	TGME49_297070-t26_1-p1	Alpha-carbonic anhydrase domain-containing protein(predict) GN=TGME49_297070	2	560.805	-0.18861	0.004381	62.466	1
1972	MLSTLLSAER	10	Oxidation (M)	_M(ox)LSTLLSAER_	TGME49_297070-t26_1-p1	Alpha-carbonic anhydrase domain-containing protein(predict) GN=TGME49_297070	2	568.803	0.19782	0.0070296	47.302	1
1973	MLTYVPSMR	9	Oxidation (M)	_M(ox)LTYVPSMR_	TGME49_301440-t26_1-p1	calcium-dependent protein kinase CDPK1 GN=TGME49_301440	2	557.275	-1.2417	0.0145	47.187	1
1974	MLTYVPSMR	9	Oxidation (M)	_MLTYVPSM(ox)R_	TGME49_301440-t26_1-p1	calcium-dependent protein kinase CDPK1 GN=TGME49_301440	2	557.275	-0.49674	0.0075131	56.432	1
1975	MLTYVPSMR	9	Oxidation (M)	_M(ox)LTYVPSMR_	TGME49_301440-t26_1-p1	calcium-dependent protein kinase CDPK1 GN=TGME49_301440	2	557.275	0.05995	0.017825	45.368	1
1976	MLTYVPSMR	9	Unmodified	_MLTYVPSMR_	TGME49_301440-t26_1-p1	calcium-dependent protein kinase CDPK1 GN=TGME49_301440	2	549.278	0.13866	0.0064223	70.908	1
1977	MLTYVPSMR	9	Unmodified	_MLTYVPSMR_	TGME49_301440-t26_1-p1	calcium-dependent protein kinase CDPK1 GN=TGME49_301440	2	549.278	-0.35269	0.0058309	72.928	1
1978	MMAMGKSTIDVK	12	malon(K)	_MMAMGK(ma)STIDVK_	TGME49_263300-t26_1-p1	eukaryotic porin protein GN=TGME49_263300	2	699.327	-0.65704	0.0088043	51.771	1
1979	MMEAEGR	7	Unmodified	_MMEAEGR_	TGME49_205700-t26_1-p1	cyclophilin precursor GN=TGME49_205700	2	412.175	-0.89494	0.017652	78.178	1
1980	MMEAEGR	7	Unmodified	_MMEAEGR_	TGME49_205700-t26_1-p1	cyclophilin precursor GN=TGME49_205700	2	412.175	-0.60214	0.03277	69.998	1
1981	MMHASFEGVK	10	Unmodified	_MMHASFEGVK_	TGME49_230410-t26_1-p1	peroxiredoxin PRX3 GN=TGME49_230410	3	379.512	-0.63753	0.00046962	62.271	1
1982	MMHASFEGVK	10	Unmodified	_MMHASFEGVK_	TGME49_230410-t26_1-p1	peroxiredoxin PRX3 GN=TGME49_230410	2	568.765	0.43061	0.016406	47.894	1
1983	MMNLGAQLVK	10	Unmodified	_MMNLGAQLVK_	TGME49_247550-t26_1-p1	heat shock protein HSP60 GN=TGME49_247550	2	552.799	1.0313	0.0079524	56.632	1
1984	MNSDGFLQAR	10	Unmodified	_MNSDGFLQAR_	TGME49_218280-t26_1-p1	eukaryotic porin, putative GN=TGME49_218280	2	569.769	0.90773	0.0090592	55.314	1
1985	MNVLADCLK	9	Unmodified	_MNVLADCLK_	TGME49_234450-t26_1-p1	ribosomal protein RPS15A GN=TGME49_234450	2	532.267	-0.074851	0.029497	49.3	1
1986	MPEGTVVSNVEEK	13	Unmodified	_MPEGTVVSNVEEK_	TGME49_204020-t26_1-p1	ribosomal protein RPL8 GN=TGME49_204020	2	709.845	1.1023	0.00015307	70.68	1
1987	MPIDINQGISEPR	13	Unmodified	_MPIDINQGISEPR_	TGME49_309752-t26_1-p1	succinate-Coenzyme A ligase, beta subunit, putative GN=TGME49_309752	2	735.374	1.0182	0.0013599	50.897	1
1988	MQKALLDAR	9	Oxidation (M),malon(K)	_M(ox)QK(ma)ALLDAR_	TGME49_246960-t26_1-p1	Metallo-beta-lactamase domain protein(predict) GN=TGME49_246960	2	574.292	-0.21106	0.0037597	66.267	1
1989	MQKALLDAR	9	Oxidation (M),malon(K)	_M(ox)QK(ma)ALLDAR_	TGME49_246960-t26_1-p1	Metallo-beta-lactamase domain protein(predict) GN=TGME49_246960	2	574.292	0.069267	0.011389	49.448	1
1990	MQKALLDAR	9	malon(K)	_MQK(ma)ALLDAR_	TGME49_246960-t26_1-p1	Metallo-beta-lactamase domain protein(predict) GN=TGME49_246960	2	566.295	-0.52642	0.0081551	83.045	1
1991	MQLYSSPGDR	10	Unmodified	_MQLYSSPGDR_	TGME49_208030-t26_1-p1	microneme protein MIC4 GN=TGME49_208030	2	577.269	-0.48331	0.0014319	72.321	1
1992	MQVYPDK	7	Unmodified	_MQVYPDK_	TGME49_278990-t26_1-p1	phosphate carrier, putative GN=TGME49_278990	2	440.715		8.6717e-06	68.383	1
1993	MSEMPQLEK	9	Unmodified	_MSEMPQLEK_	TGME49_218410-t26_1-p1	ribosomal protein RPP0 GN=TGME49_218410	2	546.757	-0.76058	0.013235	61.161	1
1994	MSQILEPR	8	Oxidation (M)	_M(ox)SQILEPR_	TGME49_256760-t26_1-p1	pyruvate kinase PyK1 GN=TGME49_256760	2	495.258		0.0014085	63.816	1
1995	MTGPAVTEVEGSAEDK	16	Unmodified	_MTGPAVTEVEGSAEDK_	TGME49_211680-t26_1-p1	protein disulfide isomerase GN=TGME49_211680	2	810.875	-0.0095243	6.7942e-07	63.691	1
1996	MTGPAVTEVEGSAEDK	16	Unmodified	_MTGPAVTEVEGSAEDK_	TGME49_211680-t26_1-p1	protein disulfide isomerase GN=TGME49_211680	2	810.875	0.044131	0.026176	27.271	1
1997	MTGPAVTEVEGSAEDK	16	Oxidation (M)	_M(ox)TGPAVTEVEGSAEDK_	TGME49_211680-t26_1-p1	protein disulfide isomerase GN=TGME49_211680	2	818.872	0.3258	6.0024e-09	77.191	1
1998	MTYASSK	7	Unmodified	_MTYASSK_	TGME49_220400-t26_1-p1	actin depolymerizing factor ADF GN=TGME49_220400	2	394.186	0.41054	0.022253	75.243	1
1999	MTYASSK	7	Unmodified	_MTYASSK_	TGME49_220400-t26_1-p1	actin depolymerizing factor ADF GN=TGME49_220400	2	394.186	0.0029599	0.014938	87.754	1
2000	MTYASSKDALLK	12	malon(K)	_MTYASSK(ma)DALLK_	TGME49_220400-t26_1-p1	actin depolymerizing factor ADF GN=TGME49_220400	2	707.35	-0.63585	0.0088043	51.771	1
2002	MVLDLLR	7	Unmodified	_MVLDLLR_	TGME49_201680-t26_1-p1	eukaryotic initiation factor-3 subunit 10, putative GN=TGME49_201680	2	430.257	-0.53695	0.012764	81.297	1
2003	MVNYIFECPAR	11	Unmodified	_MVNYIFECPAR_	TGME49_222220-t26_1-p1	alveolin domain containing intermediate filament IMC7 GN=TGME49_222220	2	700.328	1.2428	0.0044799	59.198	1
2004	MVPNEALPLTECLK	14	Unmodified	_MVPNEALPLTECLK_	TGME49_297060-t26_1-p1	phosphoglycerate mutase PGMII GN=TGME49_297060	2	807.915	0.3882	0.00038858	54.898	1
2005	MVQEAEK	7	Unmodified	_MVQEAEK_	TGME49_273760-t26_1-p1	heat shock protein HSP70 GN=TGME49_273760	2	417.705	-0.73635	0.014438	80.229	1
2006	MVQEAEK	7	Unmodified	_MVQEAEK_	TGME49_273760-t26_1-p1	heat shock protein HSP70 GN=TGME49_273760	2	417.705	-0.26379	0.013927	86.472	1
2007	MVVAAAGDVDHK	12	Unmodified	_MVVAAAGDVDHK_	TGME49_236210-t26_1-p1	peptidase M16 family potein, putative GN=TGME49_236210	3	404.873	2.9854	0.0042525	32.567	1
2008	MVVAAAGDVDHK	12	Unmodified	_MVVAAAGDVDHK_	TGME49_236210-t26_1-p1	peptidase M16 family potein, putative GN=TGME49_236210	3	404.873	-0.13994	3.3324e-06	81.92	1
2009	MYDAGLIYR	9	Unmodified	_MYDAGLIYR_	TGME49_253290-t26_1-p1	valyl-tRNA synthetase GN=TGME49_253290	2	551.274	-0.10288	0.029289	49.444	1
2010	MYEVANSYVQQR	12	Unmodified	_MYEVANSYVQQR_	TGME49_300100-t26_1-p1	rhoptry neck protein RON2 GN=TGME49_300100	2	744.351	-0.090617	0.029367	34.96	1
2011	MYEVANSYVQQR	12	Unmodified	_MYEVANSYVQQR_	TGME49_300100-t26_1-p1	rhoptry neck protein RON2 GN=TGME49_300100	2	744.351	0.42249	0.005522	47.712	1
2012	MYGLSNQPDVR	11	Unmodified	_MYGLSNQPDVR_	TGME49_231850-t26_1-p1	serine-threonine phosophatase 2C (PP2C) GN=TGME49_231850	2	640.309	0.16513	0.0034903	62.466	1
2013	MYGLSNQPDVR	11	Unmodified	_MYGLSNQPDVR_	TGME49_231850-t26_1-p1	serine-threonine phosophatase 2C (PP2C) GN=TGME49_231850	2	640.309	0.14814	0.0020763	67.385	1
2014	MYPSYYIR	8	Unmodified	_MYPSYYIR_	TGME49_305340-t26_1-p1	corepressor complex CRC230 GN=TGME49_305340	2	546.763		0.015795	45.68	1
2015	NACTVKIR	8	malon(K)	_NACTVK(ma)IR_	TGME49_315320-t26_1-p1	SAG-related sequence SRS52A GN=TGME49_315320	2	524.266	-0.29257	0.023922	79.148	1
2016	NADVECLVK	9	Unmodified	_NADVECLVK_	TGME49_292280-t26_1-p1	SAG-related sequence SRS36D GN=TGME49_292280	2	524.261	-2.452	0.021096	55.084	1
2017	NAESNAEMK	9	Unmodified	_NAESNAEMK_	TGME49_299050-t26_1-p1	ribosomal protein RPL17 GN=TGME49_299050	2	497.219	-0.15943	0.003806	82.029	1
2018	NAFTLIR	7	Unmodified	_NAFTLIR_	TGME49_212300-t26_1-p1	Putative transmembrane protein(predict) GN=TGME49_212300	2	417.745	0.31514	0.028367	71.342	1
2019	NAKLLFPTNTPVTK	14	malon(K)	_NAK(ma)LLFPTNTPVTK_	TGME49_253430-t26_1-p1	asparagine synthetase, putative GN=TGME49_253430	2	815.446	0.41264	0.0076216	43.955	1
2020	NALEGYLHSMK	11	Unmodified	_NALEGYLHSMK_	TGME49_311720-t26_1-p1	chaperonin protein BiP GN=TGME49_311720	3	421.545	0.4019	0.00071615	52.837	1
2021	NALIHDGLVR	10	Unmodified	_NALIHDGLVR_	TGME49_205340-t26_1-p1	ribosomal protein RPS12 GN=TGME49_205340	2	554.317	-0.014291	0.0027909	67.334	1
2022	NALIHDGLVR	10	Unmodified	_NALIHDGLVR_	TGME49_205340-t26_1-p1	ribosomal protein RPS12 GN=TGME49_205340	2	554.317	0.15216	0.014378	48.981	1
2023	NAMTGGNTYHFVR	13	Unmodified	_NAMTGGNTYHFVR_	TGME49_226960-t26_1-p1	phosphofructokinase PFKII GN=TGME49_226960	3	489.898	-0.31187	1.1714e-06	81.565	1
2024	NAMTGGNTYHFVR	13	Unmodified	_NAMTGGNTYHFVR_	TGME49_226960-t26_1-p1	phosphofructokinase PFKII GN=TGME49_226960	3	489.898	0.11815	3.4783e-13	110.31	1
2025	NAMTGGNTYHFVR	13	Oxidation (M)	_NAM(ox)TGGNTYHFVR_	TGME49_226960-t26_1-p1	phosphofructokinase PFKII GN=TGME49_226960	3	495.23	-0.38195	0.00012626	50.222	1
2026	NASTSTLATR	10	Unmodified	_NASTSTLATR_	TGME49_269250-t26_1-p1	Mov34/MPN/PAD-1 family protein GN=TGME49_269250	2	511.267	0.83319	0.014879	55.806	1
2027	NATGGHFEYR	10	Unmodified	_NATGGHFEYR_	TGME49_223410-t26_1-p1	eukaryotic initiation factor-4E, putative GN=TGME49_223410	3	384.512	-0.5562	0.0043865	37.995	1
2028	NATTESDLTEK	11	Unmodified	_NATTESDLTEK_	TGME49_227360-t26_1-p1	ribosomal protein RPL3 GN=TGME49_227360	2	604.786	0.56414	0.009804	47.712	1
2029	NATTESDLTEK	11	Unmodified	_NATTESDLTEK_	TGME49_227360-t26_1-p1	ribosomal protein RPL3 GN=TGME49_227360	2	604.786	0.46959	0.021203	41.242	1
2030	NAVAVALCTQGK	12	Unmodified	_NAVAVALCTQGK_	TGME49_263040-t26_1-p1	ribosomal protein RPS16 GN=TGME49_263040	2	616.327	-1.0568	0.00072548	70.089	1
2031	NAVAVALCTQGK	12	Unmodified	_NAVAVALCTQGK_	TGME49_263040-t26_1-p1	ribosomal protein RPS16 GN=TGME49_263040	2	616.327	1.1819	3.1777e-06	82.85	1
2032	NAVETITVEK	10	Unmodified	_NAVETITVEK_	TGME49_228170-t26_1-p1	inner membrane complex protein IMC2A GN=TGME49_228170	2	552.301	0.58933	0.0047476	61.344	1
2033	NAVMAAR	7	Unmodified	_NAVMAAR_	TGME49_268890-t26_1-p1	citrate synthase I GN=TGME49_268890	2	366.695		4.1987e-10	78.616	1
2034	NAVVTVPAYFNDAQR	15	Unmodified	_NAVVTVPAYFNDAQR_	TGME49_311720-t26_1-p1	chaperonin protein BiP GN=TGME49_311720	2	832.923	0.5698	0.0011032	45.614	1
2035	NAVVTVPAYFNDAQR	15	Unmodified	_NAVVTVPAYFNDAQR_	TGME49_311720-t26_1-p1	chaperonin protein BiP GN=TGME49_311720	2	832.923	0.55072	0.0038072	37.177	1
2036	NAYNDVFR	8	Unmodified	_NAYNDVFR_	TGME49_283540-t26_1-p1	MIC20(predict) GN=TGME49_283540	2	499.738	0.38647	0.0075176	89.698	1
2037	NCAFGEKPEPVNTHLR	16	malon(K)	_NCAFGEK(ma)PEPVNTHLR_	TGME49_213350-t26_1-p1	ribosomal protein RPS15 GN=TGME49_213350	3	652.307	1.5868	9.0091e-07	53.168	1
2038	NCCTSATATKGADSVK	16	malon(K)	_NCCTSATATK(ma)GADSVK_	TGME49_276110-t26_1-p1	cytochrome b5 family heme/steroid binding domain-containing protein GN=TGME49_276110	2	878.877	0.57485	2.6696e-05	48.616	1
2039	NCLTDFHGMDMTR	13	Unmodified	_NCLTDFHGMDMTR_	TGME49_232710-t26_1-p1	ribosomal protein RPS3A GN=TGME49_232710	3	533.223	-0.37002	0.00084817	41.621	1
2040	NCLTDFHGMDMTR	13	Unmodified	_NCLTDFHGMDMTR_	TGME49_232710-t26_1-p1	ribosomal protein RPS3A GN=TGME49_232710	2	799.331	-0.51818	0.0014126	50.088	1
2041	NCPVLAIDNVR	11	Unmodified	_NCPVLAIDNVR_	TGME49_261570-t26_1-p1	ribosomal protein RPL7A GN=TGME49_261570	2	635.832	-0.33754	0.0080024	49.448	1
2042	NDAVEIIANDQGNR	14	Unmodified	_NDAVEIIANDQGNR_	TGME49_273760-t26_1-p1	heat shock protein HSP70 GN=TGME49_273760	2	764.871	-0.27477	1.0032e-12	97.797	1
2043	NDAVEIIANDQGNR	14	Unmodified	_NDAVEIIANDQGNR_	TGME49_273760-t26_1-p1	heat shock protein HSP70 GN=TGME49_273760	3	510.25	0.0036252	2.2385e-05	61.657	1
2044	NDELTLEGIR	10	Unmodified	_NDELTLEGIR_	TGME49_250770-t26_1-p1	eukaryotic initiation factor-4A, putative GN=TGME49_250770	2	580.301	-2.7302	0.0014421	72.2	1
2045	NDELTLEGIR	10	Unmodified	_NDELTLEGIR_	TGME49_250770-t26_1-p1	eukaryotic initiation factor-4A, putative GN=TGME49_250770	2	580.301	-0.37995	0.00023367	90.05	1
2046	NDLLPFNSK	9	Unmodified	_NDLLPFNSK_	TGME49_232350-t26_1-p1	lactate dehydrogenase LDH1 GN=TGME49_232350	2	524.277	1.1922	8.3737e-05	112.01	1
2047	NDLLPFNSK	9	Unmodified	_NDLLPFNSK_	TGME49_232350-t26_1-p1	lactate dehydrogenase LDH1 GN=TGME49_232350	2	524.277	0.81411	0.015846	58.699	1
2048	NEAETLIYSVEK	12	Unmodified	_NEAETLIYSVEK_	TGME49_251780-t26_1-p1	heat shock protein GN=TGME49_251780	2	698.354	1.1071	0.0262	35.657	1
2049	NEATINPTNTLFDVK	15	Unmodified	_NEATINPTNTLFDVK_	TGME49_311720-t26_1-p1	chaperonin protein BiP GN=TGME49_311720	2	838.928	0.88222	0.00071328	46.89	1
2050	NEATINPTNTLFDVK	15	Unmodified	_NEATINPTNTLFDVK_	TGME49_311720-t26_1-p1	chaperonin protein BiP GN=TGME49_311720	2	838.928	0.38514	7.9361e-22	116.78	1
2051	NEATINPTNTLFDVK	15	Unmodified	_NEATINPTNTLFDVK_	TGME49_311720-t26_1-p1	chaperonin protein BiP GN=TGME49_311720	2	838.928	0.2108	0.0031264	38.995	1
2053	NELSGSLTGLTR	12	Unmodified	_NELSGSLTGLTR_	TGME49_300260-t26_1-p1	threonyl-tRNA synthetase family protein GN=TGME49_300260	2	624.333	0.21033	0.029019	35.037	1
2054	NEWGWCK	7	Unmodified	_NEWGWCK_	TGME49_268850-t26_1-p1	enolase 2 GN=TGME49_268850	2	490.208	-0.27266	0.012764	81.297	1
2055	NEYLATLNR	9	Unmodified	_NEYLATLNR_	TGME49_249270-t26_1-p1	protein disulfide isomerase-related protein (provisional), putative GN=TGME49_249270	2	547.285	-0.1649	0.00077217	101.65	1
[truncated: 1,325 more rows]

## Sheet: statistics
Peptide length	Number of peptides	Number of modification sites per protein	Number of proteins
7	258	1	178
8	359	2	33
9	408	3	11
10	502	4	8
11	397	5	2
12	415	6	3
13	293	8	1
14	223
15	158
16	109
17	75
18	29
19	26
20	18
21	15
22	14
23	8
24	6
26	1
27	3
28	2
29	4
35	1
