# Supplementary material for: Global Proteomic Analysis of Lysine Malonylation in Toxoplasma gondii
Source: Front Microbiol. 2020 Apr 28;11:776. doi: 10.3389/fmicb.2020.00776 (PMC7198775; doi:10.3389/fmicb.2020.00776)
Supplement: TABLE S3 — The identified Kmal sites in T. gondii in Exp.3. [file Table_3.XLSX]

## Sheet: Summary
Header line description of table 1			Table 1. MS/MS spectrum database search analysis summary
Total spectrums	Number of spectrums produced by mass spectrometer
Matched spectrums	Number of spectrums matched with alignment protein		Total spectrums	Matched spectrums	Peptides	Modified peptides	Identified proteins	Identified sites
Peptides	Number of peptides which spectrums hit		30802	3643 (11.8%)	2438	351	230	352
Modified peptides	Total number of modified peptides identified
Identified proteins	Number of proteins detected by spectrum search analysis
Identified sites	Number of modification sites detected by spectrum search analysis
Header line description of worksheet "Quant"
Protein accession	Protein accession number of database used for search
Position	Modification site localization in protein
Amino acid	The amino acid that modification site modified
Protein description	Protein functional description
Gene name	Indicates the name of the gene that code for the protein sequence
Localization probability	Probability of a certain amino acid containing this modification in this peptide
PEP	The maximal posterior error probability for peptides
Score	A simple rule to be used to judge whether a result is significant or not
Modified sequence	Identified peptide sequence marked with modification sites localization probabilities
Charge	Carried charge of peptide
Mass error [ppm]	Parts per million ratio of peptide mass error between the theory and practice
MS/MS Count	Number of spectrum matched with peptide
Header line description of worksheet "pep_quant"
ID	Identified peptide index number
Sequence	Identified peptide amino acid sequence
Length	Identified peptide amino acid length
Modifications	identified peptide with modification markers
Modified sequence	Identified peptide sequence marked with modification sites localization probabilities
Protein accession	Protein accession number of database used for search
Protein description	Protein functional description
Charge	Carried charge of peptide
m/z	Mass-to-charge ratio of peptide
Mass error [ppm]	Parts per million ratio of peptide mass error between the theory and practice
PEP	The maximal posterior error probability for peptides
Score	A simple rule to be used to judge whether a result is significant or not
MS/MS Count	Number of spectrum matched with peptide

## Sheet: Quant
Protein accession	Position	Amino acid	Protein description	Gene name	Localization probability	PEP	Score	Modified sequence	Charge	Mass error [ppm]	MS/MS Count
TGME49_201380-t26_1-p1	404	K	chorismate synthase, putative GN=TGME49_201380	TGME49_201380	1	0.0118603	49.149	YTSK(1)SEASITR	2	-0.30744	1
TGME49_201680-t26_1-p1	844	K	eukaryotic initiation factor-3 subunit 10, putative GN=TGME49_201680	TGME49_201680	0.840669	0.0185433	49.466	K(0.841)LK(0.159)IEVER	3	-0.22217	1
TGME49_203310-t26_1-p1	137	K	dense granule protein GRA7 GN=TGME49_203310	TGME49_203310	1	0.011364	55.461	SFK(1)DLLK	2	0.56301	1
TGME49_203420-t26_1-p1	1065	K	4'-phosphopantetheinyl transferase domain-containing protein GN=TGME49_203420	TGME49_203420	1	7.16492e-06	128.6	ASAFLAK(1)R	2	0.3754	2
TGME49_204400-t26_1-p1	436	K	ATPase synthase subunit alpha, putative GN=TGME49_204400	TGME49_204400	1	0.028077	45.28	AMK(1)QVAGTMK	2	-1.3587	1
TGME49_205240-t26_1-p1	774	K	cleft lip and palate transmembrane protein 1 (clptm1) protein GN=TGME49_205240	TGME49_205240	1	0.00751396	54.898	SSGK(1)TPGAACK	2	0.18042	2
TGME49_205320-t26_1-p1	362	K	Putative serine-rich adhesin for platelets family protein(predict) GN=TGME49_205320	TGME49_205320	1	0.000807808	40.432	APEK(1)QHLQTVFESQR	3	-0.30575	1
TGME49_205340-t26_1-p1	33	K	ribosomal protein RPS12 GN=TGME49_205340	TGME49_205340	1	0.000410201	56.956	VLK(1)NALIHDGLVR	3	0.055253	1
TGME49_205380-t26_1-p1	385	K	fructose-bisphospatase I GN=TGME49_205380	TGME49_205380	1	0.000717835	63.29	TAELGTPNAGNK(1)R	2	0.21842	1
TGME49_205470-t26_1-p1	137	K	translation elongation factor 2 family protein, putative GN=TGME49_205470	TGME49_205470	1	0.0337295	42.843	EIMGNPK(1)NIR	2	-0.51723	1
TGME49_205470-t26_1-p1	924	K	translation elongation factor 2 family protein, putative GN=TGME49_205470	TGME49_205470	1	0.00127704	48.513	GSK(1)MEELVHNIR	3	-0.13091	1
TGME49_206540-t26_1-p1	475	K	Putative transmembrane protein(predict) GN=TGME49_206540	TGME49_206540	1	0.0239454	47.062	ANCGDK(1)LNFK	2	-0.27395	1
TGME49_206590-t26_1-p1	313	K	calcium-dependent protein kinase CDPK2A GN=TGME49_206590	TGME49_206590	1	0.0113126	82.417	SQVK(1)NLER	2	0.053644	1
TGME49_206610-t26_1-p1	492	K	pyruvate dehydrogenase complex subunit PDH-E2 GN=TGME49_206610	TGME49_206610	1	4.0421e-05	68.044	TAAFMK(1)HGQALAR	3	0.069858	1
TGME49_207620-t26_1-p1	431	K	pyridine nucleotide-disulfide oxidoreductase domain-containing protein GN=TGME49_207620	TGME49_207620	1	0.0137614	44.252	VGGSIK(1)QLICSK	2	1.1709	1
TGME49_207640-t26_1-p1	855	K	isoleucyl-tRNA synthetase family protein GN=TGME49_207640	TGME49_207640	1	0.00697182	50.305	ASALISK(1)GNSMDR	2	-0.72324	2
TGME49_207680-t26_1-p1	61	K	suppressor of kinetochore protein 1, putative GN=TGME49_207680	TGME49_207680	0.999975	7.10638e-07	46.862	K(1)IIEYCEHHHNNPPEEIPKPLK	4	0.092858	1
TGME49_208320-t26_1-p1	342	K	polynucleotide kinase 3 phosphatase GN=TGME49_208320	TGME49_208320	1	0.0136764	47.774	TPK(1)DHSAADLK	2	-0.272	1
TGME49_208390-t26_1-p1	379	K	Capping protein alpha-like subunit, putative(predict) GN=TGME49_208390	TGME49_208390	1	0.004177	63.473	HVIEFIK(1)TK	3	-0.38992	2
TGME49_209030-t26_1-p1	327	K	actin ACT1 GN=TGME49_209030	TGME49_209030	1	0.00165463	59.634	ELTSLAPSTMK(1)IK	2	0.14657	1
TGME49_209030-t26_1-p1	38	K	actin ACT1 GN=TGME49_209030	TGME49_209030	1	0.00970543	51.726	AVFPSIVGK(1)PK	2	0.48196	1
TGME49_209030-t26_1-p1	207	K	actin ACT1 GN=TGME49_209030	TGME49_209030	1	0.00140722	58.98	GYGFTTSAEK(1)EIVR	2	0.52194	1
TGME49_209030-t26_1-p1	40	K	actin ACT1 GN=TGME49_209030	TGME49_209030	1	0.00121133	52.862	PK(1)NPGIMVGMEEK	2	-0.13996	2
TGME49_209030-t26_1-p1	329	K	actin ACT1 GN=TGME49_209030	TGME49_209030	1	0.00595047	71.153	IK(1)VVAPPER	2	0.55563	2
TGME49_209030-t26_1-p1	62	K	actin ACT1 GN=TGME49_209030	TGME49_209030	1	4.89724e-05	74.789	DCYVGDEAQSK(1)R	2	0.80819	2
TGME49_209450-t26_1-p1	123	K	TLD protein GN=TGME49_209450	TGME49_209450	1	7.00271e-12	113.4	NLGNLTCSGK(1)GAR	2	0.27141	1
TGME49_209450-t26_1-p1	179	K	TLD protein GN=TGME49_209450	TGME49_209450	1	0.0170716	43.308	VLEEQCK(1)R	2	0.6717	1
TGME49_209910-t26_1-p1	113	K	histone H2Bv GN=TGME49_209910	TGME49_209910	1	0.000100489	68.033	HAVSEGTK(1)AVTK	3	-0.20651	3
TGME49_210980-t26_1-p1	517	K	alternative splicing type 3 and, putative GN=TGME49_210980	TGME49_210980	1	0.00217627	69.03	AK(1)SHLVEAPR	2	0.54108	1
TGME49_211030-t26_1-p1	148	K	hypothetical protein GN=TGME49_211030	TGME49_211030	1	0.0195601	43.316	LTTADEK(1)FVTK	2	0.95758	1
TGME49_213740-t26_1-p1	393	K	Spermine/spermidine synthase family,related protein(predict) GN=TGME49_213740	TGME49_213740	1	0.0019879	70.089	VFEETCDEK(1)K	2	0.014868	1
TGME49_214270-t26_1-p1	1119	K	translation initiation factor IF-2, putative GN=TGME49_214270	TGME49_214270	1	0.00132531	50.897	DSIDCLK(1)EHFR	3	-0.15627	1
TGME49_214290-t26_1-p1	242	K	DJ-1 family protein GN=TGME49_214290	TGME49_214290	1	0.00325522	58.885	LIEVLYNK(1)EQAK	2	0.68845	2
TGME49_215260-t26_1-p1	837	K	carbamoylphosphate synthetase GN=TGME49_215260	TGME49_215260	1	0.00557868	51.089	K(1)FESCDPLMGSAMK	2	0.068562	1
TGME49_215260-t26_1-p1	1675	K	carbamoylphosphate synthetase GN=TGME49_215260	TGME49_215260	1	0.0176574	42.317	VASMFVEALNK(1)K	2	0.7154	1
TGME49_215430-t26_1-p1	171	K	Putative transmembrane protein(predict) GN=TGME49_215430	TGME49_215430	1	0.0217981	41.621	LVDYIQK(1)SSTR	2	-0.89385	1
TGME49_216650-t26_1-p1	124	K	S15 sporozoite-expressed protein GN=TGME49_216650	TGME49_216650	1	5.0946e-05	77.324	RGDCK(1)LGIEGDK	2	0.28419	5
TGME49_216650-t26_1-p1	112	K	S15 sporozoite-expressed protein GN=TGME49_216650	TGME49_216650	1	0.0224375	47.712	AVQSGK(1)FDVK	2	0.028975	2
TGME49_216650-t26_1-p1	360	K	S15 sporozoite-expressed protein GN=TGME49_216650	TGME49_216650	1	3.34886e-20	98.543	HTDNIHFK(1)CSCDAEEK	3	-0.54593	2
TGME49_216670-t26_1-p1	777	K	FUSE-binding protein 2 / KH-type splicing regulatory protein GN=TGME49_216670	TGME49_216670	1	0.0129563	46.88	K(1)IQTQSGVESIR	2	0.074043	1
TGME49_216860-t26_1-p1	217	K	DEAD (Asp-Glu-Ala-Asp) box polypeptide DDX39 GN=TGME49_216860	TGME49_216860	1	0.0182982	41.695	K(1)DVQNIFMATPK	2	1.8063	1
TGME49_216900-t26_1-p1	356	K	cytokine induced apoptosis inhibitor 1 family protein GN=TGME49_216900	TGME49_216900	1	0.00832805	60.161	K(1)EAEEAAEK	2	0.56116	2
TGME49_216900-t26_1-p1	370	K	cytokine induced apoptosis inhibitor 1 family protein GN=TGME49_216900	TGME49_216900	1	0.0346731	63.816	K(1)LETGEIR	2	1.1075	1
TGME49_217000-t26_1-p1	637	K	hypothetical protein GN=TGME49_217000	TGME49_217000	1	0.00422263	81.09	HIGK(1)LSLQK	2	-0.36862	1
TGME49_217480-t26_1-p1	121	K	Cgd7_610 protein(predict) GN=TGME49_217480	TGME49_217480	1	0.00472106	51.495	VGAVCAGK(1)QGAESR	2	0.038065	1
TGME49_217740-t26_1-p1	327	K	3-ketoacyl-(acyl-carrier-protein) reductase GN=TGME49_217740	TGME49_217740	1	0.033752	40.352	MPEEAK(1)K	2	-0.21844	1
TGME49_217740-t26_1-p1	328	K	3-ketoacyl-(acyl-carrier-protein) reductase GN=TGME49_217740	TGME49_217740	1	5.50015e-05	88.021	K(1)HAMAQIPANR	2	0.098923	2
TGME49_217740-t26_1-p1	321	K	3-ketoacyl-(acyl-carrier-protein) reductase GN=TGME49_217740	TGME49_217740	1	0.00182457	45.614	SAMTDK(1)MPEEAK	2	-0.45666	3
TGME49_218000-t26_1-p1	1022	K	GATA-type domain-containing protein(predict) GN=TGME49_218000	TGME49_218000	1	6.60492e-07	87.083	EK(1)AEAAVHASQK	2	-0.054092	5
TGME49_219310-t26_1-p1	274	K	DnaK family protein GN=TGME49_219310	TGME49_219310	1	0.00256945	90.827	LEDQANK(1)AK	2	0.50326	2
TGME49_219540-t26_1-p1	1146	K	cytosolic tRNA-Ala synthetase GN=TGME49_219540	TGME49_219540	1	0.00451195	74.841	ALLELQK(1)AR	2	0.10988	2
TGME49_219540-t26_1-p1	1107	K	cytosolic tRNA-Ala synthetase GN=TGME49_219540	TGME49_219540	1	0.0213034	41.996	ELAALEK(1)EVAK	2	2.2333	1
TGME49_219850-t26_1-p1	206	K	prolyl-tRNA synthetase (ProRS) GN=TGME49_219850	TGME49_219850	1	0.00646526	60.161	GIAK(1)LLSAPR	2	0.039552	2
TGME49_220400-t26_1-p1	35	K	actin depolymerizing factor ADF GN=TGME49_220400	TGME49_220400	1	0.00217627	69.03	IENTK(1)IVVEK	2	0.097937	2
TGME49_220400-t26_1-p1	91	K	actin depolymerizing factor ADF GN=TGME49_220400	TGME49_220400	1	0.00275663	59.709	MTYASSK(1)DALLK	2	-0.56419	1
TGME49_220400-t26_1-p1	19	K	actin depolymerizing factor ADF GN=TGME49_220400	TGME49_220400	1	0.0254795	75.043	FNELK(1)IR	2	1.2256	1
TGME49_220400-t26_1-p1	43	K	actin depolymerizing factor ADF GN=TGME49_220400	TGME49_220400	1	0.0105257	56.404	DGK(1)GNADEFR	2	0.25469	1
TGME49_221320-t26_1-p1	1558	K	acetyl-CoA carboxylase ACC1 GN=TGME49_221320	TGME49_221320	1	3.44716e-05	70.783	K(1)PVSQAQAPQNVFVR	2	0.30719	1
TGME49_221420-t26_1-p1	685	K	Chromosome-associated kinesin KLP1, putative GN=TGME49_221420	TGME49_221420	1	0.0101975	44.925	VK(1)EANLIAAELNK	2	0.43979	1
TGME49_222020-t26_1-p1	254	K	phosphoglycerate kinase PGKII GN=TGME49_222020	TGME49_222020	1	7.29313e-14	137.05	TIVCSHLGRPK(1)TEEDR	3	0.042249	5
TGME49_222020-t26_1-p1	317	K	phosphoglycerate kinase PGKII GN=TGME49_222020	TGME49_222020	1	0.00264567	63.185	GETK(1)NDEELSR	2	0.38261	1
TGME49_222020-t26_1-p1	394	K	phosphoglycerate kinase PGKII GN=TGME49_222020	TGME49_222020	1	0.0123588	64.103	VSSK(1)LGVLR	2	-0.14147	2
TGME49_223390-t26_1-p1	1499	K	activating signal cointegrator 1 complex subunit 3 family 1 ASCC3L1, putative GN=TGME49_223390	TGME49_223390	1	0.00200775	58.782	K(1)ALQSIR	2	-0.20474	1
TGME49_223840-t26_1-p1	1255	K	ATP-citrate lyase, putative GN=TGME49_223840	TGME49_223840	1	0.0172795	96.492	LK(1)QGLYR	2	0.23673	1
TGME49_224850-t26_1-p1	180	K	polyadenylate binding protein, putative GN=TGME49_224850	TGME49_224850	1	0.00359644	86.243	NLDK(1)NIDNK	2	-1.6739	1
TGME49_224890-t26_1-p1	543	K	AMP-binding enzyme(predict) GN=TGME49_224890	TGME49_224890	1	4.47882e-07	74.732	VVERPAGK(1)QEINER	3	0.74225	1
TGME49_224900-t26_1-p1	197	K	adenylate kinase, putative GN=TGME49_224900	TGME49_224900	1	0.0161522	62.088	K(1)DDNEATLK	2	0.6067	1
TGME49_224900-t26_1-p1	55	K	adenylate kinase, putative GN=TGME49_224900	TGME49_224900	1	0.0228128	67.704	GTQSVK(1)LK	2	0.14405	1
TGME49_224960-t26_1-p1	209	K	Preprotein translocase subunit Sec66(predict) GN=TGME49_224960	TGME49_224960	1	1.35719e-06	77.324	AAIQK(1)QECVLQQQK	2	-0.061769	2
TGME49_225930-t26_1-p1	58	K	triose-phosphate isomerase TPI-I GN=TGME49_225930	TGME49_225930	1	0.0223233	54.898	K(1)YHVGLQNCSK	3	0.38488	1
TGME49_225990-t26_1-p1	378	K	acyl transferase domain-containing protein GN=TGME49_225990	TGME49_225990	1	0.0120426	47.844	K(1)VTPEEAK	2	0.37108	1
TGME49_226400-t26_1-p1	190	K	lipoic acid synthase LIPA GN=TGME49_226400	TGME49_226400	1	0.00193026	59.15	SCGSGK(1)NPELPLK	2	-0.32385	2
TGME49_226400-t26_1-p1	200	K	lipoic acid synthase LIPA GN=TGME49_226400	TGME49_226400	1	0.0187451	59.265	GSK(1)DEVIPR	2	-0.14002	1
TGME49_226400-t26_1-p1	241	K	lipoic acid synthase LIPA GN=TGME49_226400	TGME49_226400	1	0.0105839	66.056	YQQLQK(1)QIR	2	1.5013	2
TGME49_226410-t26_1-p1	138	K	EF-1 guanine nucleotide exchange domain-containing protein GN=TGME49_226410	TGME49_226410	1	0.000168384	62.203	LLGAPNATK(1)FVDASR	2	0.59744	1
TGME49_226830-t26_1-p1	864	K	DnaK family protein GN=TGME49_226830	TGME49_226830	1	0.0227113	57.225	VK(1)ELGAAVK	2	-0.69615	1
TGME49_226960-t26_1-p1	664	K	phosphofructokinase PFKII GN=TGME49_226960	TGME49_226960	1	0.00150819	67.519	DFFGGACK(1)LQK	2	0.033074	1
TGME49_226960-t26_1-p1	206	K	phosphofructokinase PFKII GN=TGME49_226960	TGME49_226960	1	0.0042966	79.492	HK(1)IETDEQK	2	0.01902	1
TGME49_226960-t26_1-p1	1213	K	phosphofructokinase PFKII GN=TGME49_226960	TGME49_226960	1	2.04202e-05	68.463	GAMK(1)SEACGAAACR	3	-0.65458	6
TGME49_227000-t26_1-p1	791	K	hypothetical protein GN=TGME49_227000	TGME49_227000	1	6.20534e-11	114.64	HLCIQNK(1)GATEK	2	-0.10029	3
TGME49_227100-t26_1-p1	20	K	Glutaredoxin domain-containing protein(predict) GN=TGME49_227100	TGME49_227100	1	0.00543652	48.701	LCSVIK(1)SHK	3	-0.4119	1
TGME49_227100-t26_1-p1	14	K	Glutaredoxin domain-containing protein(predict) GN=TGME49_227100	TGME49_227100	1	9.07681e-11	93.495	CSGEAGEK(1)LCSVIK	2	-0.37832	2
TGME49_227390-t26_1-p1	669	K	SET domain-containing protein(predict) GN=TGME49_227390	TGME49_227390	1	0.00250059	49.025	EK(1)HSAPTLYR	3	0.37689	2
TGME49_227620-t26_1-p1	116	K	dense granule protein GRA2 GN=TGME49_227620	TGME49_227620	1	0.00163526	48.527	GFTAAK(1)THTVR	3	-0.16318	1
TGME49_227620-t26_1-p1	110	K	dense granule protein GRA2 GN=TGME49_227620	TGME49_227620	1	0.00514966	58.32	VVAEK(1)GFTAAK	2	1.0066	2
TGME49_227650-t26_1-p1	365	K	microtubule-associated protein RP/EB family, putative GN=TGME49_227650	TGME49_227650	1	0.000143397	56.081	TDK(1)TGGACATHAQGSR	3	-0.06601	1
TGME49_228120-t26_1-p1	3789	K	Chloroquine resistance marker(predict) GN=TGME49_228120	TGME49_228120	1	0.0125116	41.088	EK(1)DGAGASGAAGR	2	-0.24571	1
TGME49_228190-t26_1-p1	272	K	eukaryotic initiation factor-3, subunit 5, putative GN=TGME49_228190	TGME49_228190	1	2.4254e-20	141	LSDQLNK(1)CGAYVR	2	-0.5161	2
TGME49_229140-t26_1-p1	125	K	MaoC family domain-containing protein GN=TGME49_229140	TGME49_229140	1	0.0141228	41.261	K(1)SGALVTVTSDSK	2	-0.41477	1
TGME49_229930-t26_1-p1	27	K	p25-alpha family protein GN=TGME49_229930	TGME49_229930	1	0.0173524	50.088	LCK(1)ETGVIDK	2	-0.19106	1
TGME49_229930-t26_1-p1	158	K	p25-alpha family protein GN=TGME49_229930	TGME49_229930	1	0.0248041	66.692	GVNK(1)NFQK	2	0.29444	2
TGME49_229930-t26_1-p1	105	K	p25-alpha family protein GN=TGME49_229930	TGME49_229930	1	1.94123e-16	61.186	LHDDK(1)STFTGVHAHGGPSTVDTPSR	4	-0.01385	1
TGME49_229950-t26_1-p1	320	K	26S proteasome regulatory subunit 6b, putative GN=TGME49_229950	TGME49_229950	1	0.0118288	66.267	K(1)IEFPLPDR	2	0.39924	1
TGME49_229990-t26_1-p1	124	K	T-complex protein 1 subunit alpha, putative GN=TGME49_229990	TGME49_229990	1	0.0167885	53.124	LAMK(1)ESVK	2	2.3371	1
TGME49_230420-t26_1-p1	483	K	sarco/endoplasmic reticulum Ca2+-ATPase GN=TGME49_230420	TGME49_230420	1	0.00850721	42.633	LEIAPGSQGMK(1)FTR	2	-0.12851	1
TGME49_230450-t26_1-p1	549	K	bifunctional GMP synthase/glutamine amidotransferase protein GN=TGME49_230450	TGME49_230450	1	0.017065	50.354	IINEVK(1)GINR	2	-0.29444	1
TGME49_231480-t26_1-p1	319	K	GCN1, putative GN=TGME49_231480	TGME49_231480	1	2.19287e-05	49.66	GNK(1)GGDSPGSHTALDDEK	3	-1.101	1
TGME49_231630-t26_1-p1	273	K	alveolin domain containing intermediate filament IMC4 GN=TGME49_231630	TGME49_231630	1	0.000128241	66.674	YK(1)EVPVPVHVQR	3	-0.17105	1
TGME49_231640-t26_1-p1	173	K	alveolin domain containing intermediate filament IMC1 GN=TGME49_231640	TGME49_231640	1	5.50957e-05	76.759	IETK(1)ENIIQRPK	2	1.2789	1
TGME49_231850-t26_1-p1	213	K	serine-threonine phosophatase 2C (PP2C) GN=TGME49_231850	TGME49_231850	1	1.37672e-05	54.008	NGGSVEYLHNHNNK(1)PFIR	3	-0.50646	2
TGME49_232350-t26_1-p1	94	K	lactate dehydrogenase LDH1 GN=TGME49_232350	TGME49_232350	1	0.00576161	57.434	VPGK(1)PDSEWSR	2	-0.12649	2
TGME49_232350-t26_1-p1	110	K	lactate dehydrogenase LDH1 GN=TGME49_232350	TGME49_232350	1	0.00844971	50.305	NDLLPFNSK(1)IIR	2	0.29699	1
TGME49_232800-t26_1-p1	91	K	hypothetical protein GN=TGME49_232800	TGME49_232800	1	0.000759154	77.185	K(1)AGAGETLQK	2	0.25785	1
TGME49_233200-t26_1-p1	32	K	ubiquitin related modifier protein GN=TGME49_233200	TGME49_233200	1	0.0172548	81.263	AK(1)TLALK	2	0.06153	1
TGME49_233470-t26_1-p1	397	K	Putative transmembrane protein(predict) GN=TGME49_233470	TGME49_233470	1	0.0304619	63.816	SVAGK(1)CAR	2	2.0504	1
TGME49_234250-t26_1-p1	2082	K	Putative neurofilament triplet protein M(predict) GN=TGME49_234250	TGME49_234250	1	0.00801066	51.03	IFAASK(1)PVIIDK	2	0.94908	1
TGME49_235470-t26_1-p1	11	K	myosin A GN=TGME49_235470	TGME49_235470	1	0.00821288	48.216	TTSEELK(1)TATALK	2	0.16029	1
TGME49_236040-t26_1-p1	180	K	fructose-1,6-bisphosphate aldolase GN=TGME49_236040	TGME49_236040	1	1.0606e-07	82.265	VDK(1)GLETLPLTDDEK	2	0.11439	3
TGME49_236040-t26_1-p1	206	K	fructose-1,6-bisphosphate aldolase GN=TGME49_236040	TGME49_236040	1	0.0228293	69.105	K(1)YYEAGAR	2	-0.40736	1
TGME49_236040-t26_1-p1	385	K	fructose-1,6-bisphosphate aldolase GN=TGME49_236040	TGME49_236040	1	0.0202102	58.511	AWK(1)GVPENK	2	-0.30379	2
TGME49_236040-t26_1-p1	382	K	fructose-1,6-bisphosphate aldolase GN=TGME49_236040	TGME49_236040	1	0.000157965	73.881	ALQASCLK(1)AWK	2	0.18897	2
TGME49_236040-t26_1-p1	393	K	fructose-1,6-bisphosphate aldolase GN=TGME49_236040	TGME49_236040	1	0.000679493	76.073	AK(1)AQQVLMER	2	-0.62403	2
TGME49_236040-t26_1-p1	111	K	fructose-1,6-bisphosphate aldolase GN=TGME49_236040	TGME49_236040	1	3.16118e-10	89.358	GILAADESTGTIK(1)K	2	-0.60389	2
TGME49_237140-t26_1-p1	255	K	ethylene inducible protein, putative GN=TGME49_237140	TGME49_237140	1	0.00415783	82.489	SQCPEK(1)TAR	2	0.05675	2
TGME49_239260-t26_1-p1	32	K	histone H4 GN=TGME49_239260	TGME49_239260	1	0.00162671	62.68	DNIQGITK(1)PAIR	2	0.21218	2
TGME49_239620-t26_1-p1	438	K	5'-nucleotidase, C-terminal domain-containing protein GN=TGME49_239620	TGME49_239620	1	0.0004258	67.136	EACSSGVNICIK(1)K	2	-1.3617	2
TGME49_240600-t26_1-p1	261	K	chaperonin cpn60, putative GN=TGME49_240600	TGME49_240600	1	0.0196209	79.474	SFDK(1)LGR	2	0.25091	1
TGME49_240600-t26_1-p1	483	K	chaperonin cpn60, putative GN=TGME49_240600	TGME49_240600	1	0.00558413	49.537	IMIGASTETEQK(1)EK	2	-0.092989	1
TGME49_240600-t26_1-p1	452	K	chaperonin cpn60, putative GN=TGME49_240600	TGME49_240600	1	0.00215811	65.043	ELEVSTSK(1)FDR	2	-0.25752	1
TGME49_240600-t26_1-p1	444	K	chaperonin cpn60, putative GN=TGME49_240600	TGME49_240600	1	0.00267321	56.121	VAQLQK(1)ELEVSTSK	2	0.027153	1
TGME49_240600-t26_1-p1	611	K	chaperonin cpn60, putative GN=TGME49_240600	TGME49_240600	1	0.00074128	54.559	TNK(1)FGDMISQGVIDPAK	2	-0.13007	1
TGME49_240640-t26_1-p1	45	K	casein kinase I GN=TGME49_240640	TGME49_240640	1	0.00101301	54.402	SK(1)HPQLLYESK	3	0.26143	1
TGME49_240810-t26_1-p1	31	K	Putative transporter(predict) GN=TGME49_240810	TGME49_240810	1	2.74807e-22	91.416	LHSCAGGEESSGQCLEK(1)QGAGAR	3	-0.40402	2
TGME49_240890-t26_1-p1	1235	K	6-phosphofructokinase GN=TGME49_240890	TGME49_240890	1	0.00369272	85.813	LTNSAK(1)DIR	2	-0.20536	2
TGME49_240890-t26_1-p1	1229	K	6-phosphofructokinase GN=TGME49_240890	TGME49_240890	1	0.000101502	69.979	GGQAGDPK(1)LTNSAK	2	0.65934	2
TGME49_242010-t26_1-p1	670	K	glucose inhibited division protein A subfamily protein GN=TGME49_242010	TGME49_242010	1	0.0127226	74.841	FK(1)TGTPAR	2	0.43861	1
TGME49_242290-t26_1-p1	188	K	proteasome subunit alpha1, putative GN=TGME49_242290	TGME49_242290	1	0.0128704	40.493	EQEATNILEK(1)MVK	2	0.65383	1
TGME49_242380-t26_1-p1	333	K	fatty acid elongase GN=TGME49_242380	TGME49_242380	1	0.00379534	85.355	GNACQK(1)PVR	2	-0.79894	2
TGME49_242880-t26_1-p1	131	K	flavoprotein GN=TGME49_242880	TGME49_242880	1	0.00630528	65.179	K(1)GDSVLHIELR	3	0.16002	1
TGME49_243580-t26_1-p1	251	K	Hit family protein involved in cell-cycle regulation, putative GN=TGME49_243580	TGME49_243580	1	9.19786e-06	70.783	YSGDHLFK(1)QFASAK	3	0.46974	1
TGME49_243600-t26_1-p1	173	K	acetyltransferase, GNAT family protein GN=TGME49_243600	TGME49_243600	1	0.00439998	55.755	K(1)CLCCAGTDGACK	2	-0.77428	1
TGME49_243600-t26_1-p1	287	K	acetyltransferase, GNAT family protein GN=TGME49_243600	TGME49_243600	1	0.00472106	51.495	CSAQK(1)GAPIGDGER	2	-0.085225	1
TGME49_243600-t26_1-p1	491	K	acetyltransferase, GNAT family protein GN=TGME49_243600	TGME49_243600	1	0.000363942	71.879	LDLTVEK(1)PEAR	2	-0.92849	1
TGME49_244050-t26_1-p1	881	K	PPR repeat protein(predict) GN=TGME49_244050	TGME49_244050	1	1.54785e-05	69.485	HTQAK(1)LLHALGAAR	3	0.13169	2
TGME49_244130-t26_1-p1	749	K	RNA polymerase Rpb1 C-terminal repeat-containing protein(predict) GN=TGME49_244130	TGME49_244130	1	0.000464722	42.123	EPQSAAGEK(1)DIARGSGR	3	3.8514	1
TGME49_244560-t26_1-p1	408	K	heat shock protein 90, putative GN=TGME49_244560	TGME49_244560	1	0.00835534	49.715	ALLYIPK(1)R	2	1.0613	1
TGME49_244560-t26_1-p1	483	K	heat shock protein 90, putative GN=TGME49_244560	TGME49_244560	1	0.0115533	51.276	K(1)TLDTMR	2	-0.49202	1
TGME49_244560-t26_1-p1	478	K	heat shock protein 90, putative GN=TGME49_244560	TGME49_244560	1	0.00286424	76.282	ILNVISK(1)K	2	0.20067	2
TGME49_244880-t26_1-p1	2722	K	DNA-directed RNA polymerase I RPA1 GN=TGME49_244880	TGME49_244880	1	2.27441e-06	74.141	AETAGEQEVTGVK(1)K	2	-0.30045	2
TGME49_245460-t26_1-p1	146	K	ribosomal protein RPS8 GN=TGME49_245460	TGME49_245460	1	3.90803e-06	97.734	HTLCLQNK(1)HR	2	0.099388	2
TGME49_245670-t26_1-p1	610	K	pyruvate dehydrogenase complex subunit PDH-E1Alpha GN=TGME49_245670	TGME49_245670	1	0.0230905	46.406	QELDAK(1)AR	2	0.13687	1
TGME49_246090-t26_1-p1	691	K	hypothetical protein GN=TGME49_246090	TGME49_246090	1	2.88815e-05	67.928	AK(1)SGPEGCGDSAVSLR	2	-0.17889	1
TGME49_246960-t26_1-p1	446	K	Metallo-beta-lactamase domain protein(predict) GN=TGME49_246960	TGME49_246960	1	0.00306214	65.179	MQK(1)ALLDAR	2	-0.19456	2
TGME49_248120-t26_1-p1	46	K	Putative RSC6/BAF60A-like with A SWIB domain, related protein(predict) GN=TGME49_248120	TGME49_248120	1	0.00338748	55.437	K(1)PSSASTAANASLR	2	0.33718	1
TGME49_248340-t26_1-p1	51	K	GTP-binding nuclear protein ran/tc4 GN=TGME49_248340	TGME49_248340	1	0.00246975	92.611	HLTGEFEK(1)K	2	0.052199	1
TGME49_248880-t26_1-p1	361	K	GTPase RAB7 GN=TGME49_248880	TGME49_248880	1	0.00252941	40.941	VSSSK(1)AEAFCR	2	0.62753	1
TGME49_249270-t26_1-p1	267	K	protein disulfide isomerase-related protein (provisional), putative GN=TGME49_249270	TGME49_249270	0.999996	9.21721e-05	59.634	LAGK(1)IDAGTDAKPSEK	3	0.11442	1
TGME49_249390-t26_1-p1	739	K	glutamate/leucine/phenylalanine/valine dehydrogenase family protein GN=TGME49_249390	TGME49_249390	1	0.0108371	50.088	GVILLSK(1)TDSR	2	0.52256	1
TGME49_249390-t26_1-p1	122	K	glutamate/leucine/phenylalanine/valine dehydrogenase family protein GN=TGME49_249390	TGME49_249390	1	6.51964e-07	64.522	APSAVFHPSTSAPAICFPK(1)R	3	0.31663	1
TGME49_249390-t26_1-p1	417	K	glutamate/leucine/phenylalanine/valine dehydrogenase family protein GN=TGME49_249390	TGME49_249390	1	0.00508777	40.373	GLHTK(1)EFFSR	3	-0.05631	1
TGME49_249390-t26_1-p1	478	K	glutamate/leucine/phenylalanine/valine dehydrogenase family protein GN=TGME49_249390	TGME49_249390	1	0.0062559	64.82	VELLVK(1)AIR	2	-0.43744	3
TGME49_250770-t26_1-p1	174	K	eukaryotic initiation factor-4A, putative GN=TGME49_250770	TGME49_250770	1	0.00737522	44.318	VHDMMEK(1)R	3	0.11305	1
TGME49_251630-t26_1-p1	876	K	slc30a2 protein GN=TGME49_251630	TGME49_251630	1	0.0053053	55.353	K(1)ATVLCQR	2	-0.33681	1
TGME49_251680-t26_1-p1	104	K	histamine-releasing factor, putative GN=TGME49_251680	TGME49_251680	1	0.000498439	52.495	GHLEK(1)NHPDR	3	-0.18617	1
TGME49_251690-t26_1-p1	87	K	seryl-tRNA synthetase, cytoplasmic, putative GN=TGME49_251690	TGME49_251690	1	0.0144503	103.83	SAELK(1)QR	2	-0.23975	1
TGME49_251690-t26_1-p1	62	K	seryl-tRNA synthetase, cytoplasmic, putative GN=TGME49_251690	TGME49_251690	1	2.57348e-06	83.692	ELNAVNK(1)EIGQR	2	0.85666	1
TGME49_251690-t26_1-p1	55	K	seryl-tRNA synthetase, cytoplasmic, putative GN=TGME49_251690	TGME49_251690	1	0.00325121	105.4	K(1)ELNAVNK	2	0.4952	1
TGME49_251730-t26_1-p1	321	K	hypothetical protein GN=TGME49_251730	TGME49_251730	1	0.0260449	40.502	K(1)LLALLR	2	-0.15251	1
TGME49_251810-t26_1-p1	69	K	translation initiation factor eIF-5A, putative GN=TGME49_251810	TGME49_251810	1	0.0033648	60.55	AHIVGLDIFTGK(1)K	3	0.38275	1
TGME49_251810-t26_1-p1	70	K	translation initiation factor eIF-5A, putative GN=TGME49_251810	TGME49_251810	1	7.13698e-14	85.062	K(1)YEDVCPTSHNMEVPNVK	3	-0.16383	1
TGME49_251810-t26_1-p1	41	K	translation initiation factor eIF-5A, putative GN=TGME49_251810	TGME49_251810	1	0.0061426	51.76	GNPCK(1)VVDYSTSK	2	-0.040252	2
TGME49_251870-t26_1-p1	99	K	histone H2Bb GN=TGME49_251870	TGME49_251870	1	0.000965793	52.451	LVLPGELAK(1)HAVSEGTK	2	0.78819	2
TGME49_251870-t26_1-p1	37	K	histone H2Bb GN=TGME49_251870	TGME49_251870	1	9.94459e-07	73.082	VLK(1)QVHPETGISK	3	0.044133	2
TGME49_251870-t26_1-p1	111	K	histone H2Bb GN=TGME49_251870	TGME49_251870	1	0.0239757	67.113	AVTK(1)YTGK	2	-0.81447	1
TGME49_251870-t26_1-p1	107	K	histone H2Bb GN=TGME49_251870	TGME49_251870	1	0.000100489	68.033	HAVSEGTK(1)AVTK	3	-0.20651	3
TGME49_251930-t26_1-p1	339	K	enoyl-acyl carrier reductase ENR GN=TGME49_251930	TGME49_251930	1	4.10576e-07	109	AASAIGK(1)SGEK	2	-0.42444	3
TGME49_252220-t26_1-p1	425	K	tetratricopeptide repeat domain containing protein GN=TGME49_252220	TGME49_252220	1	0.00241192	54.103	AAALTK(1)LCEYPSALR	2	0.22563	1
TGME49_253290-t26_1-p1	184	K	valyl-tRNA synthetase GN=TGME49_253290	TGME49_253290	1	0.0224375	47.712	ALLK(1)EGAPSR	2	1.4601	1
TGME49_253430-t26_1-p1	513	K	asparagine synthetase, putative GN=TGME49_253430	TGME49_253430	1	0.00361021	54.004	NAK(1)LLFPTNTPVTK	2	0.68959	1
TGME49_254570-t26_1-p1	119	K	hypothetical protein GN=TGME49_254570	TGME49_254570	1	0.0209976	59.418	VCAEPGDK(1)K	2	-0.36868	1
TGME49_254570-t26_1-p1	1584	K	hypothetical protein GN=TGME49_254570	TGME49_254570	1	0.000692913	62.357	AATLAAQEQQK(1)MR	2	0.7224	1
TGME49_256050-t26_1-p1	116	K	signal recognition particle 14kd protein GN=TGME49_256050	TGME49_256050	1	1.19173e-09	57.142	THPTTNCPEAK(1)SSDVIQSPGNK	3	0.26981	1
TGME49_256840-t26_1-p1	396	K	Putative transmembrane protein (Fragment)(predict) GN=TGME49_256840	TGME49_256840	1	1.30333e-07	81.854	ATDAFADAASK(1)TFLK	2	0.51414	2
TGME49_256980-t26_1-p1	569	K	glycerol-3-phosphate-acyltransferase GN=TGME49_256980	TGME49_256980	1	0.00176348	47.774	LHQALSAK(1)HEK	3	1.2155	1
TGME49_256990-t26_1-p1	516	K	glycyl-tRNA synthetase GN=TGME49_256990	TGME49_256990	1	0.00069681	74.537	VSK(1)VDLVASR	2	0.0015372	2
TGME49_256990-t26_1-p1	513	K	glycyl-tRNA synthetase GN=TGME49_256990	TGME49_256990	1	7.1233e-08	84.859	SAFDLTSHSK(1)VSK	2	0.41981	2
TGME49_257090-t26_1-p1	225	K	NAC domain-containing protein GN=TGME49_257090	TGME49_257090	1	0.0173729	88.819	LQLTLK(1)R	2	0.081178	2
TGME49_260440-t26_1-p1	246	K	nuclear factor NF3 GN=TGME49_260440	TGME49_260440	0.999829	0.00185951	44.299	AKPSAAPSK(1)GAPQK	3	-0.078222	1
TGME49_260440-t26_1-p1	251	K	nuclear factor NF3 GN=TGME49_260440	TGME49_260440	1	0.017359	40.278	GAPQK(1)GDAAAYK	2	-0.93053	2
TGME49_260440-t26_1-p1	236	K	nuclear factor NF3 GN=TGME49_260440	TGME49_260440	1	0.0215958	43.761	AVEVAQASNK(1)K	2	-0.21005	2
TGME49_260440-t26_1-p1	226	K	nuclear factor NF3 GN=TGME49_260440	TGME49_260440	1	0.00327965	62.287	K(1)AVEVAQASNK	2	-0.26265	2
TGME49_261570-t26_1-p1	216	K	ribosomal protein RPL7A GN=TGME49_261570	TGME49_261570	1	9.8572e-07	84.41	K(1)EDQAELEAQCK	2	-0.39527	1
TGME49_261610-t26_1-p1	346	K	ERCC4 domain-containing protein(predict) GN=TGME49_261610	TGME49_261610	1	0.00429743	79.474	AFDQK(1)GVSR	2	-0.55494	1
TGME49_262620-t26_1-p1	255	K	RNA recognition motif-containing protein GN=TGME49_262620	TGME49_262620	1	2.75899e-05	63.869	SK(1)GVGTVLFSTPEGAQR	2	0.3444	1
TGME49_262690-t26_1-p1	135	K	ribosomal protein RPL27 GN=TGME49_262690	TGME49_262690	1	0.0184474	59.418	VSK(1)DLLFLR	2	0.27472	1
TGME49_263060-t26_1-p1	825	K	Proteasome/cyclosome repeat-containing protein GN=TGME49_263060	TGME49_263060	1	0.000975114	51.771	VIADK(1)HEDVMAR	3	0.10342	1
TGME49_263070-t26_1-p1	296	K	CMGC kinase, CK2 family GN=TGME49_263070	TGME49_263070	1	0.0126819	48.527	LLDVVK(1)DPASR	2	-1.0259	2
TGME49_263090-t26_1-p1	119	K	14-3-3 protein GN=TGME49_263090	TGME49_263090	1	1.45872e-06	76.82	NLLSVAYK(1)NAVGAR	2	0.097974	2
TGME49_263090-t26_1-p1	142	K	14-3-3 protein GN=TGME49_263090	TGME49_263090	1	2.14928e-08	119.39	ELSK(1)QHMQNK	3	-0.36914	3
TGME49_263090-t26_1-p1	138	K	14-3-3 protein GN=TGME49_263090	TGME49_263090	1	0.00183999	56.514	IISSVEQK(1)ELSK	3	-1.2648	3
TGME49_263090-t26_1-p1	148	K	14-3-3 protein GN=TGME49_263090	TGME49_263090	1	3.83659e-05	68.283	QHMQNK(1)ALAAEYR	3	0.58166	1
TGME49_263240-t26_1-p1	159	K	MerC mercury resistance protein(predict) GN=TGME49_263240	TGME49_263240	1	3.02587e-17	90.464	AIHGHGAAGSHTCCEMK(1)GR	4	-0.29925	1
TGME49_263300-t26_1-p1	74	K	eukaryotic porin protein GN=TGME49_263300	TGME49_263300	1	0.0137614	44.252	MMAMGK(1)STIDVK	2	-1.1225	1
TGME49_263300-t26_1-p1	57	K	eukaryotic porin protein GN=TGME49_263300	TGME49_263300	1	0.000484742	65.477	LK(1)YCVSDVTTEVK	2	-0.28978	2
TGME49_263300-t26_1-p1	94	K	eukaryotic porin protein GN=TGME49_263300	TGME49_263300	1	0.0243684	46.88	GLTLGAK(1)FDR	2	-0.9829	1
TGME49_263300-t26_1-p1	5	K	eukaryotic porin protein GN=TGME49_263300	TGME49_263300	1	0.0181846	70.056	VLFK(1)DLNK	2	-0.26687	1
TGME49_263300-t26_1-p1	242	K	eukaryotic porin protein GN=TGME49_263300	TGME49_263300	1	0.0115272	81.263	AK(1)LTQNAR	2	-1.9997	1
TGME49_263870-t26_1-p1	467	K	glutamate-tRNA ligase GN=TGME49_263870	TGME49_263870	1	0.0121975	77.662	IDMQSK(1)NK	2	-0.41856	1
TGME49_264660-t26_1-p1	1526	K	SAG-related sequence SRS44 GN=TGME49_264660	TGME49_264660	1	0.0108371	50.088	SYTLTVSK(1)LPK	2	0.11316	1
TGME49_265450-t26_1-p1	110	K	hexokinase GN=TGME49_265450	TGME49_265450	1	1.99129e-05	92.856	MEIIQDK(1)ICLR	2	-0.16196	1
TGME49_266640-t26_1-p1	251	K	Acetyl-coenzyme A synthetase 2, putative GN=TGME49_266640	TGME49_266640	1	0.0209993	68.626	GGK(1)TIFLK	2	0.27584	2
TGME49_266990-t26_1-p1	1000	K	beta-COP GN=TGME49_266990	TGME49_266990	1	0.00320991	51.566	LK(1)FSAACAGLDEAER	2	0.40766	1
TGME49_266990-t26_1-p1	249	K	beta-COP GN=TGME49_266990	TGME49_266990	1	0.0165725	56.404	QQQK(1)AGLLR	2	-0.58637	2
TGME49_267690-t26_1-p1	1563	K	Putative transmembrane protein(predict) GN=TGME49_267690	TGME49_267690	1	0.0126424	44.318	K(1)INLLFAR	2	0.56222	1
TGME49_267690-t26_1-p1	1505	K	Putative transmembrane protein(predict) GN=TGME49_267690	TGME49_267690	1	0.00497348	64.121	HLK(1)EEVVIR	3	-0.14037	2
TGME49_268200-t26_1-p1	246	K	RNA recognition motif-containing protein GN=TGME49_268200	TGME49_268200	1	0.000157726	68.481	DSATGTGK(1)GCAFVK	2	0.77771	1
TGME49_268200-t26_1-p1	56	K	RNA recognition motif-containing protein GN=TGME49_268200	TGME49_268200	1	1.48506e-12	76.301	ETGCAHLGAQGPK(1)AASPAPAK	3	-0.24893	1
TGME49_268370-t26_1-p1	5977	K	non-specific serine/threonine protein kinase GN=TGME49_268370	TGME49_268370	1	0.0208459	80.462	K(1)AEVAGR	2	0.54442	2
TGME49_268690-t26_1-p1	536	K	Putative transmembrane protein(predict) GN=TGME49_268690	TGME49_268690	1	0.000702643	55.261	HHDK(1)GSGSMEIR	3	-0.081782	1
TGME49_268850-t26_1-p1	373	K	enolase 2 GN=TGME49_268850	TGME49_268850	1	0.0298974	64.103	IEK(1)AVQEK	2	0.92718	1
TGME49_268850-t26_1-p1	103	K	enolase 2 GN=TGME49_268850	TGME49_268850	1	7.81007e-06	62.94	AVENIHK(1)IIK	3	0.53576	2
TGME49_268950-t26_1-p1	309	K	La domain protein(predict) GN=TGME49_268950	TGME49_268950	1	0.0104009	85.29	EK(1)DLQTLR	2	0.043868	1
TGME49_268950-t26_1-p1	41	K	La domain protein(predict) GN=TGME49_268950	TGME49_268950	1	1.8367e-09	122.33	HEGK(1)NVCNEEK	2	0.53248	3
TGME49_268950-t26_1-p1	48	K	La domain protein(predict) GN=TGME49_268950	TGME49_268950	1	9.79014e-05	80.96	NVCNEEK(1)ELSR	2	-0.50278	3
TGME49_269190-t26_1-p1	897	K	glyceraldehyde-3-phosphate dehydrogenase GAPDH2 GN=TGME49_269190	TGME49_269190	1	0.0217981	41.621	LNK(1)STTYEEIK	2	-0.3854	1
TGME49_269190-t26_1-p1	861	K	glyceraldehyde-3-phosphate dehydrogenase GAPDH2 GN=TGME49_269190	TGME49_269190	1	4.19233e-18	94.632	AAAGNIIPSATGAAK(1)AVAR	2	0.48705	4
TGME49_269190-t26_1-p1	760	K	glyceraldehyde-3-phosphate dehydrogenase GAPDH2 GN=TGME49_269190	TGME49_269190	1	3.26916e-05	46.415	HVNRPGGAK(1)HAIISAPAK	4	0.73044	1
TGME49_270240-t26_1-p1	215	K	MAG1 GN=TGME49_270240	TGME49_270240	1	0.0160677	60.641	AVK(1)QLEAIK	2	0.64519	1
TGME49_270510-t26_1-p1	398	K	asparaginyl-tRNA synthetase (NOB+tRNA synthase) GN=TGME49_270510	TGME49_270510	1	0.000840795	53.625	DAAAAAAEPLIPLTK(1)DK	2	0.050032	1
TGME49_270510-t26_1-p1	261	K	asparaginyl-tRNA synthetase (NOB+tRNA synthase) GN=TGME49_270510	TGME49_270510	1	4.19037e-08	89.311	SPAK(1)GQAVELAVR	2	1.4064	2
TGME49_271350-t26_1-p1	374	K	bifunctional protein FolC subfamily protein GN=TGME49_271350	TGME49_271350	1	1.99879e-09	131.82	VVVSLTK(1)ER	2	0.60622	2
TGME49_271600-t26_1-p1	496	K	hypothetical protein GN=TGME49_271600	TGME49_271600	1	0.0230938	47.429	LQK(1)LASLLQK	2	-0.17709	1
TGME49_272290-t26_1-p1	260	K	pyruvate dehydrogenase complex subunit PD-HE1Beta GN=TGME49_272290	TGME49_272290	1	6.27671e-06	64.705	GPGGVGK(1)QLGPEHSQR	3	-0.14283	1
TGME49_272910-t26_1-p1	234	K	T-complex protein 1 delta subunit GN=TGME49_272910	TGME49_272910	1	9.79014e-05	80.96	GIVMVEQK(1)VSK	2	0.10646	4
TGME49_273490-t26_1-p1	448	K	glutamine synthetase, type I, putative GN=TGME49_273490	TGME49_273490	1	0.0181363	49.3	LTYSK(1)GNR	2	0.96101	1
TGME49_273760-t26_1-p1	499	K	heat shock protein HSP70 GN=TGME49_273760	TGME49_273760	1	0.000535677	60.949	STGK(1)SNQITITNDK	2	0.029519	1
TGME49_273760-t26_1-p1	526	K	heat shock protein HSP70 GN=TGME49_273760	TGME49_273760	1	1.09032e-08	73.138	MVQEAEK(1)YK	2	0.20757	2
TGME49_273760-t26_1-p1	56	K	heat shock protein HSP70 GN=TGME49_273760	TGME49_273760	1	6.71155e-07	86.944	LVGDAAK(1)NQVAR	2	1.2621	2
TGME49_273760-t26_1-p1	253	K	heat shock protein HSP70 GN=TGME49_273760	TGME49_273760	1	0.00426175	80.245	GK(1)DISTNSR	2	0.14711	2
TGME49_275690-t26_1-p1	214	K	ClpB, putative GN=TGME49_275690	TGME49_275690	1	0.0162594	99.139	HLK(1)TQPR	2	3.9815	1
TGME49_276110-t26_1-p1	203	K	cytochrome b5 family heme/steroid binding domain-containing protein GN=TGME49_276110	TGME49_276110	1	6.15021e-05	62.617	NCCTSATATK(1)GADSVK	2	-0.044312	1
TGME49_276110-t26_1-p1	193	K	cytochrome b5 family heme/steroid binding domain-containing protein GN=TGME49_276110	TGME49_276110	1	0.00410796	60.55	K(1)NCCTSATATK	2	-0.82829	1
TGME49_276155-t26_1-p1	848	K	AMP-binding domain-containing protein(predict) GN=TGME49_276155	TGME49_276155	1	0.00320991	51.566	IPTNFK(1)GLPDSSALK	2	0.3673	1
TGME49_278050-t26_1-p1	115	K	proteasome subunit alpha type 1, putative GN=TGME49_278050	TGME49_278050	1	0.000180058	61.477	LVLMVADK(1)SQANTQR	2	-0.79283	1
TGME49_278870-t26_1-p1	1016	K	myosin F GN=TGME49_278870	TGME49_278870	0.817839	0.00822388	51.162	DLCEEK(0.818)NK(0.182)R	3	-0.21211	1
TGME49_279330-t26_1-p1	325	K	DEAD/DEAH box helicase family protein GN=TGME49_279330	TGME49_279330	1	4.53707e-11	82.609	HLGFQSVCLHGK(1)MTQPQR	4	-1.7959	1
TGME49_279390-t26_1-p1	410	K	proliferation-associated protein 2G4, putative GN=TGME49_279390	TGME49_279390	1	1.81625e-05	80.746	FTLLLLPTGTK(1)K	2	0.50139	1
TGME49_280410-t26_1-p1	805	K	3'5'-cyclic nucleotide phosphodiesterase domain-containing protein GN=TGME49_280410	TGME49_280410	1	0.00329765	66.267	FLCEVDK(1)AYR	2	-0.29338	2
TGME49_280560-t26_1-p1	103	K	selenide, water dikinase GN=TGME49_280560	TGME49_280560	1	0.00175935	49.595	K(1)LIFCDDGRPPLR	3	-0.25098	2
TGME49_280560-t26_1-p1	860	K	selenide, water dikinase GN=TGME49_280560	TGME49_280560	1	0.000563625	54.253	RPTSDK(1)ESDGVCPGR	3	0.11583	1
TGME49_280560-t26_1-p1	43	K	selenide, water dikinase GN=TGME49_280560	TGME49_280560	1	0.0183243	80.455	QPEK(1)GMR	2	-0.051411	1
TGME49_280560-t26_1-p1	744	K	selenide, water dikinase GN=TGME49_280560	TGME49_280560	1	0.00173222	58.246	CGGCGAK(1)VPSTVLR	2	-0.6884	1
TGME49_281640-t26_1-p1	731	K	Putative transmembrane protein(predict) GN=TGME49_281640	TGME49_281640	1	0.00613269	41.242	DACGEK(1)QLAR	2	-0.62857	1
TGME49_285700-t26_1-p1	571	K	ubiquitin fusion degradation protein UFD1AP GN=TGME49_285700	TGME49_285700	1	0.00245646	65.043	AANAECEGEK(1)K	2	-0.71267	1
TGME49_285980-t26_1-p1	11	K	glucosephosphate-mutase GPM1 GN=TGME49_285980	TGME49_285980	1	0.0266307	74.173	TK(1)EEACR	2	0.034281	1
TGME49_285980-t26_1-p1	43	K	glucosephosphate-mutase GPM1 GN=TGME49_285980	TGME49_285980	1	6.37651e-06	71.592	PTTAYQDQK(1)PGTSGLR	2	0.40461	1
TGME49_287270-t26_1-p1	459	K	Apicoplast PPC1(predict) GN=TGME49_287270	TGME49_287270	1	3.85951e-05	75.764	AVATSSIAK(1)SAR	2	-0.67256	2
TGME49_287500-t26_1-p1	59	K	T complex chaperonin, putative GN=TGME49_287500	TGME49_287500	1	1.15973e-05	81.017	LVVTSLGK(1)R	2	2.4758	1
TGME49_287500-t26_1-p1	318	K	T complex chaperonin, putative GN=TGME49_287500	TGME49_287500	1	0.0209993	68.626	IQSK(1)FETR	2	0.56315	1
TGME49_288030-t26_1-p1	306	K	Putative transmembrane protein(predict) GN=TGME49_288030	TGME49_288030	1	0.00174646	70.089	DCALEK(1)GSCR	2	-0.46145	2
TGME49_288360-t26_1-p1	324	K	tryptophanyl-tRNA synthetase (TrpRS2) GN=TGME49_288360	TGME49_288360	1	0.010735	87.258	IEALTGK(1)R	2	-0.31031	2
TGME49_288360-t26_1-p1	118	K	tryptophanyl-tRNA synthetase (TrpRS2) GN=TGME49_288360	TGME49_288360	1	0.00574417	51.286	TTQNVK(1)FSK	2	0.060498	1
TGME49_288380-t26_1-p1	384	K	heat shock protein HSP90 GN=TGME49_288380	TGME49_288380	1	0.000639047	79.659	ESLQQNK(1)ILK	2	0.49257	2
TGME49_288380-t26_1-p1	524	K	heat shock protein HSP90 GN=TGME49_288380	TGME49_288380	1	0.00737167	53.565	K(1)GLELEDDEEEK	2	-0.49487	1
TGME49_288380-t26_1-p1	550	K	heat shock protein HSP90 GN=TGME49_288380	TGME49_288380	1	0.00388046	60.157	AEFEPLCK(1)LMK	2	-0.50826	1
TGME49_288630-t26_1-p1	18	K	nucleosome assembly protein (NAP), putative GN=TGME49_288630	TGME49_288630	1	1.32395e-32	158.11	NNAEAAACQK(1)QR	3	0.098021	4
TGME49_288650-t26_1-p1	74	K	dense granule protein GRA12 GN=TGME49_288650	TGME49_288650	1	0.011664	49.298	AK(1)NLVVDPLPR	2	0.14217	1
TGME49_289000-t26_1-p1	521	K	hypothetical protein GN=TGME49_289000	TGME49_289000	1	2.58332e-09	72.568	VATK(1)ADQADHSCPQGQGR	3	0.34692	1
TGME49_289000-t26_1-p1	372	K	hypothetical protein GN=TGME49_289000	TGME49_289000	1	5.84447e-08	76.378	EHEGNEK(1)TEPCSEYR	3	0.44945	1
TGME49_289000-t26_1-p1	537	K	hypothetical protein GN=TGME49_289000	TGME49_289000	1	8.72358e-06	44.625	DK(1)DGSDDANSSPNVAQHSAR	3	0.4715	1
TGME49_289330-t26_1-p1	1231	K	ubiquitin carboxyl-terminal hydrolase family 2 protein GN=TGME49_289330	TGME49_289330	1	0.000323705	65.105	K(1)VGEDPSDVPEALR	2	0.42685	1
TGME49_289650-t26_1-p1	136	K	PEP-carboxykinase I GN=TGME49_289650	TGME49_289650	1	0.0177545	46.318	K(1)DILDLGQLQK	2	-0.40567	1
TGME49_289680-t26_1-p1	197	K	Ras-related protein Rab11 GN=TGME49_289680	TGME49_289680	1	0.00300465	66.989	GQK(1)IHLDEER	2	0.50056	1
TGME49_289690-t26_1-p1	370	K	glyceraldehyde-3-phosphate dehydrogenase GAPDH1 GN=TGME49_289690	TGME49_289690	1	0.0149163	42.976	AVGK(1)IIPSLNGK	2	0.089538	1
TGME49_289690-t26_1-p1	366	K	glyceraldehyde-3-phosphate dehydrogenase GAPDH1 GN=TGME49_289690	TGME49_289690	1	4.25104e-07	64.069	SAGVNIIPASTGAAK(1)AVGK	2	0.27008	2
TGME49_289690-t26_1-p1	255	K	glyceraldehyde-3-phosphate dehydrogenase GAPDH1 GN=TGME49_289690	TGME49_289690	1	4.30246e-05	74.789	EK(1)AQAHLTNGAK	2	-0.17022	2
TGME49_289690-t26_1-p1	211	K	glyceraldehyde-3-phosphate dehydrogenase GAPDH1 GN=TGME49_289690	TGME49_289690	1	6.30402e-08	71.428	YDSVHGHYPGEVSHK(1)DGK	4	0.040799	2
TGME49_289750-t26_1-p1	48	K	ribosomal-ubiquitin protein RPL40 GN=TGME49_289750	TGME49_289750	1	0.0022474	60.55	LIFAGK(1)QLEDGR	2	0.41178	2
TGME49_290660-t26_1-p1	99	K	RNA recognition motif-containing protein GN=TGME49_290660	TGME49_290660	1	2.75678e-05	78.191	LNELVVK(1)NNTQK	2	0.042603	1
TGME49_290670-t26_1-p1	721	K	leucyl aminopeptidase LAP GN=TGME49_290670	TGME49_290670	1	0.00465738	56.569	CADMNNVGGK(1)GK	2	-0.47871	1
TGME49_290670-t26_1-p1	319	K	leucyl aminopeptidase LAP GN=TGME49_290670	TGME49_290670	1	0.0117613	55.261	AK(1)MGSQVFVR	2	0.24399	2
TGME49_290670-t26_1-p1	317	K	leucyl aminopeptidase LAP GN=TGME49_290670	TGME49_290670	1	0.011664	49.298	DAVEAADFK(1)AK	2	0.081386	2
TGME49_290670-t26_1-p1	386	K	leucyl aminopeptidase LAP GN=TGME49_290670	TGME49_290670	1	1.09381e-24	98.3	TVAVVLPTCQK(1)VCPSAEGQR	2	-0.15025	2
TGME49_290950-t26_1-p1	75	K	clathrin heavy chain, putative GN=TGME49_290950	TGME49_290950	1	0.0113857	49.559	K(1)PTQAEAALMHPSEK	3	-0.1258	1
TGME49_291680-t26_1-p1	429	K	Sec23/Sec24 trunk domain-containing protein GN=TGME49_291680	TGME49_291680	1	0.0155821	51.726	IEVLCSK(1)EFK	2	0.076011	1
TGME49_293180-t26_1-p1	427	K	NADP-specific glutamate dehydrogenase GN=TGME49_293180	TGME49_293180	1	0.0106951	47.639	VSEFAAK(1)YSTVK	2	0.28355	2
TGME49_293320-t26_1-p1	804	K	Putative transmembrane protein(predict) GN=TGME49_293320	TGME49_293320	1	0.0163433	43.592	K(1)ADALPESGGEK	2	-0.013182	1
TGME49_293480-t26_1-p1	527	K	MoeA N-terminal region (domain I and II) domain-containing protein GN=TGME49_293480	TGME49_293480	1	0.00452873	53.377	GK(1)AALAGCSPR	2	-0.15218	1
TGME49_293590-t26_1-p1	125	K	3-oxoacyl-acyl-carrier protein synthase I/II, putative GN=TGME49_293590	TGME49_293590	1	1.35259e-10	101.3	SSTETCGVK(1)GRPR	3	-0.48278	2
TGME49_294620-t26_1-p1	641	K	eukaryotic initiation factor-3, subunit 8, putative GN=TGME49_294620	TGME49_294620	1	1.6857e-05	70.784	HK(1)ELLAQGLSNLK	3	0.52922	1
TGME49_294800-t26_1-p1	371	K	elongation factor 1-alpha (EF-1-ALPHA), putative GN=TGME49_294800	TGME49_294800	1	0.00412634	64.224	SGK(1)TLEEAPK	2	0.62713	1
TGME49_294800-t26_1-p1	225	K	elongation factor 1-alpha (EF-1-ALPHA), putative GN=TGME49_294800	TGME49_294800	1	4.30408e-07	67.11	TLVEALDTMEAPK(1)RPSDK	3	0.28789	1
TGME49_294800-t26_1-p1	437	K	elongation factor 1-alpha (EF-1-ALPHA), putative GN=TGME49_294800	TGME49_294800	1	3.00619e-05	77.633	EPGAGSK(1)VTK	2	0.54542	4
TGME49_294800-t26_1-p1	230	K	elongation factor 1-alpha (EF-1-ALPHA), putative GN=TGME49_294800	TGME49_294800	1	0.0240828	46.819	RPSDK(1)PLR	3	0.67418	1
TGME49_294800-t26_1-p1	425	K	elongation factor 1-alpha (EF-1-ALPHA), putative GN=TGME49_294800	TGME49_294800	1	8.82741e-09	85.28	QTVAVGVIK(1)SVEK	3	0.51612	2
TGME49_294800-t26_1-p1	316	K	elongation factor 1-alpha (EF-1-ALPHA), putative GN=TGME49_294800	TGME49_294800	1	0.00113315	60.549	GYVASDSK(1)NDPAK	2	0.84704	2
TGME49_294800-t26_1-p1	212	K	elongation factor 1-alpha (EF-1-ALPHA), putative GN=TGME49_294800	TGME49_294800	1	4.11856e-07	77.08	GK(1)TLVEALDTMEAPK	2	-0.24808	1
TGME49_294800-t26_1-p1	416	K	elongation factor 1-alpha (EF-1-ALPHA), putative GN=TGME49_294800	TGME49_294800	1	0.00985431	48.568	DMK(1)QTVAVGVIK	2	-0.068096	1
TGME49_294800-t26_1-p1	44	K	elongation factor 1-alpha (EF-1-ALPHA), putative GN=TGME49_294800	TGME49_294800	1	0.00217627	69.03	FEK(1)ESSEMGK	2	0.052926	1
TGME49_294800-t26_1-p1	378	K	elongation factor 1-alpha (EF-1-ALPHA), putative GN=TGME49_294800	TGME49_294800	1	0.00237689	68.536	TLEEAPK(1)CIK	2	1.7875	2
TGME49_295350-t26_1-p1	4	K	nucleoside diphosphate kinase, putative GN=TGME49_295350	TGME49_295350	1	0.0157212	46.462	AAK(1)QQER	2	-0.25606	1
TGME49_295710-t26_1-p1	3403	K	HECT-domain (ubiquitin-transferase) domain-containing protein GN=TGME49_295710	TGME49_295710	1	0.00264567	63.185	TALGAK(1)TGSCK	2	0.94376	2
TGME49_295710-t26_1-p1	8081	K	HECT-domain (ubiquitin-transferase) domain-containing protein GN=TGME49_295710	TGME49_295710	1	0.00962434	58.32	K(1)LLLAITEGK	2	0.1717	1
TGME49_297060-t26_1-p1	189	K	phosphoglycerate mutase PGMII GN=TGME49_297060	TGME49_297060	1	1.37582e-24	109.72	HYGALQGLNK(1)AETAAK	2	-0.11173	4
TGME49_297060-t26_1-p1	202	K	phosphoglycerate mutase PGMII GN=TGME49_297060	TGME49_297060	1	0.00111088	58.172	HGDEQVK(1)IWR	3	0.12001	2
TGME49_297720-t26_1-p1	961	K	trehalose-phosphatase GN=TGME49_297720	TGME49_297720	1	0.00912951	42.599	GHAVEK(1)VLR	3	-0.31273	1
TGME49_297925-t26_1-p1	571	K	HesB-like domain-containing protein GN=TGME49_297925	TGME49_297925	1	0.00821288	48.216	TFAQQGGIDSK(1)PK	2	-0.53089	1
TGME49_299810-t26_1-p1	879	K	cysteine-tRNA synthetase (CysRS) GN=TGME49_299810	TGME49_299810	1	0.033407	49.058	MLK(1)QMEK	2	0.46939	1
TGME49_300140-t26_1-p1	200	K	elongation factor 1-gamma, putative GN=TGME49_300140	TGME49_300140	1	0.00864217	42.314	IFGEAK(1)AAPQAAAK	2	0.09889	1
TGME49_300140-t26_1-p1	190	K	elongation factor 1-gamma, putative GN=TGME49_300140	TGME49_300140	1	0.00663644	53.3	FYETVVNQK(1)SFK	2	0.14375	1
TGME49_300140-t26_1-p1	217	K	elongation factor 1-gamma, putative GN=TGME49_300140	TGME49_300140	1	2.29927e-08	73.279	AAAK(1)PAQSAGDDEEPAK	2	-0.10309	1
TGME49_300140-t26_1-p1	194	K	elongation factor 1-gamma, putative GN=TGME49_300140	TGME49_300140	1	0.028969	45.382	K(1)IFGEAK	2	0.10041	1
TGME49_300140-t26_1-p1	175	K	elongation factor 1-gamma, putative GN=TGME49_300140	TGME49_300140	1	0.000805719	45.28	VDAAALLEK(1)R	2	0.76362	1
TGME49_301380-t26_1-p1	1197	K	elongation factor Tu GTP binding domain-containing protein GN=TGME49_301380	TGME49_301380	1	0.0118913	46.318	GCNAFIPK(1)EGAK	2	-0.23419	1
TGME49_301440-t26_1-p1	185	K	calcium-dependent protein kinase CDPK1 GN=TGME49_301440	TGME49_301440	0.999832	0.00224356	40.493	DLKPENLLLESK(1)SK	3	0.79121	1
TGME49_302060-t26_1-p1	48	K	elongation factor tu, apicoplast, putative GN=TGME49_302060	TGME49_302060	1	0.00611289	48.288	TYK(1)EIDCAPEEIAR	2	0.38777	1
TGME49_305980-t26_1-p1	631	K	pyruvate dehydrogenase complex subunit PDH-E3I GN=TGME49_305980	TGME49_305980	1	0.0110648	86.67	K(1)AVGMNAH	2	-0.61989	2
TGME49_305980-t26_1-p1	377	K	pyruvate dehydrogenase complex subunit PDH-E3I GN=TGME49_305980	TGME49_305980	1	0.00283416	46.318	LLLQQFK(1)ERPVK	3	0.52625	1
TGME49_306540-t26_1-p1	321	K	phosphotransferase enzyme family protein GN=TGME49_306540	TGME49_306540	1	0.0137117	84.498	HLFK(1)FLK	2	-0.48997	1
TGME49_306560-t26_1-p1	346	K	Nucleoporin FG repeat region protein(predict) GN=TGME49_306560	TGME49_306560	1	4.95381e-07	89.231	LQQLEQQVK(1)LLR	2	0.18603	1
TGME49_307850-t26_1-p1	280	K	6-phosphogluconate dehydrogenase GN=TGME49_307850	TGME49_307850	1	0.0141153	43.861	ILDAAGSK(1)GTGK	2	-0.084905	1
TGME49_307850-t26_1-p1	37	K	6-phosphogluconate dehydrogenase GN=TGME49_307850	TGME49_307850	1	0.000143475	75.589	TPSK(1)ITVAVQK	2	0.11259	1
TGME49_309210-t26_1-p1	334	K	peroxiredoxin 6, putative GN=TGME49_309210	TGME49_309210	1	0.0305226	72.23	NFK(1)EVLR	2	0.090088	1
TGME49_309210-t26_1-p1	300	K	peroxiredoxin 6, putative GN=TGME49_309210	TGME49_309210	1	0.0222949	47.774	DK(1)AGIPVTCR	2	0.9321	1
TGME49_309570-t26_1-p1	351	K	DEAD/DEAH box helicase domain-containing protein GN=TGME49_309570	TGME49_309570	1	1.56842e-06	77.221	LQQTTETALCAEK(1)K	2	-0.29571	2
TGME49_309730-t26_1-p1	270	K	thioredoxin reductase GN=TGME49_309730	TGME49_309730	1	0.00255809	60.55	K(1)AGVTYINAYAK	2	0.54608	2
TGME49_310030-t26_1-p1	72	K	cyclase-associated protein, putative GN=TGME49_310030	TGME49_310030	1	0.0148669	61.344	IDSATMK(1)QK	2	0.83091	1
TGME49_310030-t26_1-p1	126	K	cyclase-associated protein, putative GN=TGME49_310030	TGME49_310030	1	0.000422131	54.764	FQVK(1)GTCHSIAIDK	3	0.12682	1
TGME49_310640-t26_1-p1	147	K	phosphorylase family protein GN=TGME49_310640	TGME49_310640	1	8.06379e-14	100.04	NYCHFDGEAALGNK(1)R	2	-0.26392	3
TGME49_310640-t26_1-p1	7	K	phosphorylase family protein GN=TGME49_310640	TGME49_310640	1	0.00751396	54.898	GK(1)NIFLTPDGR	2	0.6439	2
TGME49_310670-t26_1-p1	250	K	glycogen phosphorylase 1, putative GN=TGME49_310670	TGME49_310670	1	0.0168188	60.255	FYGSVK(1)EYR	2	0.13259	1
TGME49_310700-t26_1-p1	140	K	serine/threonine phosophatase PP1 GN=TGME49_310700	TGME49_310700	1	0.0133872	55.261	IYGFYDECK(1)R	2	0.10191	2
TGME49_311230-t26_1-p1	4339	K	Putative transmembrane protein(predict) GN=TGME49_311230	TGME49_311230	1	0.0228535	50.473	GFSVK(1)LLR	2	-1.0853	1
TGME49_311240-t26_1-p1	46	K	DnaJ family chaperone, putative GN=TGME49_311240	TGME49_311240	1	0.00372879	50.354	TASVADIK(1)K	2	0.60588	1
TGME49_311240-t26_1-p1	242	K	DnaJ family chaperone, putative GN=TGME49_311240	TGME49_311240	1	0.00168641	72.928	NHHK(1)VIFR	3	-0.79759	2
TGME49_311720-t26_1-p1	116	K	chaperonin protein BiP GN=TGME49_311720	TGME49_311720	1	0.00726284	91.658	FNEK(1)EVQK	2	0.37546	1
TGME49_311720-t26_1-p1	560	K	chaperonin protein BiP GN=TGME49_311720	TGME49_311720	1	0.0308133	43.442	FAEEDK(1)K	2	0.1871	1
TGME49_311810-t26_1-p1	225	K	hypothetical protein GN=TGME49_311810	TGME49_311810	1	0.0042558	65.179	VQQLGEEVK(1)K	2	0.52551	1
TGME49_312600-t26_1-p1	10	K	heat shock protein HSP21 GN=TGME49_312600	TGME49_312600	1	4.78854e-06	51.524	ASPTSASSK(1)APGTESEACGHR	3	-0.53882	1
TGME49_312630-t26_1-p1	2036	K	anonymous antigen-1, putative GN=TGME49_312630	TGME49_312630	1	1.03887e-16	106.93	GLSNYDGSEEK(1)TAIR	2	0.24593	3
TGME49_313370-t26_1-p1	1436	K	Leucine rich repeat protein(predict) GN=TGME49_313370	TGME49_313370	1	1.87102e-23	95.319	SAHGGGPGSTPGDALMK(1)EDLLR	3	0.5078	2
TGME49_313560-t26_1-p1	34	K	60S ribosomal protein L7a, putative GN=TGME49_313560	TGME49_313560	1	0.0155982	46.318	SLK(1)LIQLAADR	2	0.54621	2
TGME49_313640-t26_1-p1	196	K	Putative transmembrane protein(predict) GN=TGME49_313640	TGME49_313640	1	2.7997e-13	85.163	SAGEESCGTGNK(1)ETGGS	2	-0.28647	1
TGME49_313640-t26_1-p1	168	K	Putative transmembrane protein(predict) GN=TGME49_313640	TGME49_313640	1	0.00943124	87.258	DVTEAK(1)GR	2	0.90713	1
TGME49_313640-t26_1-p1	184	K	Putative transmembrane protein(predict) GN=TGME49_313640	TGME49_313640	1	3.90159e-22	81.763	SVNPHQQLGELGTK(1)SAGEESCGTGNK	3	0.24993	1
TGME49_313870-t26_1-p1	5	K	zinc finger, C3HC4 type (RING finger) domain-containing protein GN=TGME49_313870	TGME49_313870	0.999958	0.00651069	57.463	KFGK(1)SIR	2	0.43831	4
TGME49_314100-t26_1-p1	313	K	tetratricopeptide repeat-containing protein GN=TGME49_314100	TGME49_314100	1	0.0183941	91.318	IINETK(1)K	2	0.12646	1
TGME49_314530-t26_1-p1	2655	K	RPAP1 family, C-terminal protein GN=TGME49_314530	TGME49_314530	1	0.00901168	46.892	SVENSSLEK(1)DFAR	2	0.38632	1
TGME49_316400-t26_1-p1	336	K	alpha tubulin TUBA1 GN=TGME49_316400	TGME49_316400	1	0.0143583	43.592	DVNAAVATIK(1)TK	2	0.18368	1
TGME49_316520-t26_1-p1	216	K	1,4-alpha-glucan-branching enzyme GN=TGME49_316520	TGME49_316520	1	0.0113908	42.947	LASEK(1)ETASSPCK	2	-0.29293	1
TGME49_316540-t26_1-p1	108	K	IMC sub-compartment protein ISP3 GN=TGME49_316540	TGME49_316540	1	0.00894848	52.821	SSECADSK(1)MLR	2	0.11918	2
TGME49_318160-t26_1-p1	183	K	MSP (Major sperm protein) domain-containing protein GN=TGME49_318160	TGME49_318160	1	0.00650673	57.785	HK(1)DELVK	2	0.20962	1
TGME49_318160-t26_1-p1	188	K	MSP (Major sperm protein) domain-containing protein GN=TGME49_318160	TGME49_318160	0.993693	0.00274923	42.708	HK(0.006)DELVK(0.994)ENEALK	3	0.24006	1
TGME49_318230-t26_1-p1	131	K	phosphoglycerate kinase PGKI GN=TGME49_318230	TGME49_318230	1	2.49463e-49	155.49	FHIEEEGK(1)GVDEQGNK	2	-0.23261	2
TGME49_318230-t26_1-p1	75	K	phosphoglycerate kinase PGKI GN=TGME49_318230	TGME49_318230	1	0.00725529	62.005	VQMK(1)YTLK	2	-1.1283	1
TGME49_318230-t26_1-p1	139	K	phosphoglycerate kinase PGKI GN=TGME49_318230	TGME49_318230	1	5.98191e-08	118.28	GVDEQGNK(1)IK	2	-0.20808	3
TGME49_318310-t26_1-p1	285	K	transketolase GN=TGME49_318310	TGME49_318310	1	0.0053043	50.178	TTIGFLSSK(1)AGTAK	2	0.67037	1
TGME49_319870-t26_1-p1	172	K	ubiquitin-conjugating enzyme subfamily protein GN=TGME49_319870	TGME49_319870	1	0.0097671	57.106	INK(1)ELNDLSK	2	-0.22182	1
TGME49_321500-t26_1-p1	219	K	RNA recognition motif-containing protein GN=TGME49_321500	TGME49_321500	1	0.00763377	90.906	FAESK(1)AAR	2	-0.82617	2
TGME49_321500-t26_1-p1	178	K	RNA recognition motif-containing protein GN=TGME49_321500	TGME49_321500	1	1.22167e-10	92.8	DNVQNTGK(1)GCCFVK	2	-0.48411	1
TGME49_321520-t26_1-p1	206	K	CS domain-containing protein(predict) GN=TGME49_321520	TGME49_321520	1	0.00257087	59.227	ECEGEK(1)AEEHK	2	-0.27748	2
TGME49_327800-t26_1-p1	134	K	dynein-1-alpha heavy chain, flagellar inner arm I1 complex, putative GN=TGME49_327800	TGME49_327800	1	0.0331218	62.464	MYVEK(1)VDK	2	-0.078607	1

## Sheet: pep_quant
ID	Sequence	Length	Modifications	Modified sequence	Protein accession	Protein description	Charge	m/z	Mass error [ppm]	PEP	Score	MS/MS Count
0	AAAAIPAAASR	11	Unmodified	_AAAAIPAAASR_	TGME49_215785-t26_1-p1	rhoptry protein ROP2A GN=TGME49_215785	2	485.277	0.057238	8.1969e-05	79.201	1
1	AAAAIPAAASR	11	Unmodified	_AAAAIPAAASR_	TGME49_215785-t26_1-p1	rhoptry protein ROP2A GN=TGME49_215785	2	485.277	-0.12152	0.01586	41.598	1
2	AAAGGSAAAGLR	12	Unmodified	_AAAGGSAAAGLR_	TGME49_269690-t26_1-p1	Putative transmembrane protein(predict) GN=TGME49_269690	2	486.765		0.00090679	62.694	1
3	AAAGNIIPSATGAAKAVAR	19	malon(K)	_AAAGNIIPSATGAAK(ma)AVAR_	TGME49_269190-t26_1-p1	glyceraldehyde-3-phosphate dehydrogenase GAPDH2 GN=TGME49_269190	2	898.487	-0.077186	0.00012117	44.278	1
4	AAAGNIIPSATGAAKAVAR	19	malon(K)	_AAAGNIIPSATGAAK(ma)AVAR_	TGME49_269190-t26_1-p1	glyceraldehyde-3-phosphate dehydrogenase GAPDH2 GN=TGME49_269190	3	599.327	0.34342	4.1923e-18	94.632	1
5	AAAGNIIPSATGAAKAVAR	19	malon(K)	_AAAGNIIPSATGAAK(ma)AVAR_	TGME49_269190-t26_1-p1	glyceraldehyde-3-phosphate dehydrogenase GAPDH2 GN=TGME49_269190	3	599.327	0.79779	4.1059e-06	53.718	1
6	AAAGNIIPSATGAAKAVAR	19	malon(K)	_AAAGNIIPSATGAAK(ma)AVAR_	TGME49_269190-t26_1-p1	glyceraldehyde-3-phosphate dehydrogenase GAPDH2 GN=TGME49_269190	2	898.487	0.4865	4.986e-07	62.589	1
7	AAAKPAQSAGDDEEPAK	17	malon(K)	_AAAK(ma)PAQSAGDDEEPAK_	TGME49_300140-t26_1-p1	elongation factor 1-gamma, putative GN=TGME49_300140	2	871.397	-0.10297	2.2993e-08	73.279	1
8	AAALTKLCEYPSALR	15	malon(K)	_AAALTK(ma)LCEYPSALR_	TGME49_252220-t26_1-p1	tetratricopeptide repeat domain containing protein GN=TGME49_252220	2	875.446	0.22537	0.0024119	54.103	1
9	AAANPAVCQLTVNVK	15	Unmodified	_AAANPAVCQLTVNVK_	TGME49_320190-t26_1-p1	SAG-related sequence SRS16B GN=TGME49_320190	2	778.417	-0.027034	0.017483	32.702	1
10	AAAPLTAEEQEAVQK	15	Unmodified	_AAAPLTAEEQEAVQK_	TGME49_244560-t26_1-p1	heat shock protein 90, putative GN=TGME49_244560	2	778.402	-1.7924	0.0036509	45.084	1
11	AAAQEGHLER	10	Unmodified	_AAAQEGHLER_	TGME49_220270-t26_1-p1	alveolin domain containing intermediate filament IMC6 GN=TGME49_220270	3	361.184	-1.0228	0.0013528	54.259	1
12	AAAVGTPVFTR	11	Unmodified	_AAAVGTPVFTR_	TGME49_272400-t26_1-p1	casein kinase ii regulatory subunit protein GN=TGME49_272400	2	545.306	0.68775	0.0067178	52.391	1
13	AADDAIEGR	9	Unmodified	_AADDAIEGR_	TGME49_319530-t26_1-p1	splicing factor SF2 GN=TGME49_319530	2	459.22	0.44666	0.022697	42.718	1
14	AADDAIEGR	9	Unmodified	_AADDAIEGR_	TGME49_319530-t26_1-p1	splicing factor SF2 GN=TGME49_319530	2	459.22	0.095953	0.0031345	57.532	1
15	AAEDSSDIEK	10	Unmodified	_AAEDSSDIEK_	TGME49_209030-t26_1-p1	actin ACT1 GN=TGME49_209030	2	532.741	0.48368	1.5541e-05	100.88	1
16	AAEDSSDIEK	10	Unmodified	_AAEDSSDIEK_	TGME49_209030-t26_1-p1	actin ACT1 GN=TGME49_209030	2	532.741	0.27753	0.001392	69.672	1
17	AAGIPLTK	8	Unmodified	_AAGIPLTK_	TGME49_226960-t26_1-p1	phosphofructokinase PFKII GN=TGME49_226960	2	385.742	-0.17442	0.016299	67.897	1
18	AAGLLMK	7	Unmodified	_AAGLLMK_	TGME49_318230-t26_1-p1	phosphoglycerate kinase PGKI GN=TGME49_318230	2	352.212	2.1246	0.014275	79.454	1
19	AAGQVVFHAHVHVVPR	16	Unmodified	_AAGQVVFHAHVHVVPR_	TGME49_243580-t26_1-p1	Hit family protein involved in cell-cycle regulation, putative GN=TGME49_243580	4	431.743	-0.24692	0.0011072	60.55	1
20	AAHVPVPDFSQ	11	Unmodified	_AAHVPVPDFSQ_	TGME49_227620-t26_1-p1	dense granule protein GRA2 GN=TGME49_227620	2	584.293	0.3532	0.00044946	70.908	2
21	AAHVPVPDFSQ	11	Unmodified	_AAHVPVPDFSQ_	TGME49_227620-t26_1-p1	dense granule protein GRA2 GN=TGME49_227620	2	584.293	0.019545	0.01605	41.399	1
22	AAHVPVPDFSQ	11	Unmodified	_AAHVPVPDFSQ_	TGME49_227620-t26_1-p1	dense granule protein GRA2 GN=TGME49_227620	2	584.293	0.53074	0.0050221	41.399	1
23	AAIQKQECVLQQQK	14	malon(K)	_AAIQK(ma)QECVLQQQK_	TGME49_224960-t26_1-p1	Preprotein translocase subunit Sec66(predict) GN=TGME49_224960	2	879.446	0.40196	4.9916e-05	71.354	1
24	AAIQKQECVLQQQK	14	malon(K)	_AAIQK(ma)QECVLQQQK_	TGME49_224960-t26_1-p1	Preprotein translocase subunit Sec66(predict) GN=TGME49_224960	2	879.446	-0.061699	1.3572e-06	77.324	1
25	AAKQQER	7	Acetyl (Protein N-term),malon(K)	_(ac)AAK(ma)QQER_	TGME49_295350-t26_1-p1	nucleoside diphosphate kinase, putative GN=TGME49_295350	2	479.733	-0.25552	0.015721	46.462	1
26	AALECSPEINPAR	13	Unmodified	_AALECSPEINPAR_	TGME49_265370-t26_1-p1	hypothetical protein GN=TGME49_265370	2	714.351	0.5218	0.010003	39.006	1
27	AALVDGIR	8	Unmodified	_AALVDGIR_	TGME49_204530-t26_1-p1	microneme protein MIC11 GN=TGME49_204530	2	407.743	1.7776	0.009459	73.248	1
28	AANAECEGEKK	11	malon(K)	_AANAECEGEK(ma)K_	TGME49_285700-t26_1-p1	ubiquitin fusion degradation protein UFD1AP GN=TGME49_285700	2	646.775	-0.71156	0.0024565	65.043	1
29	AANLSASSVK	10	Unmodified	_AANLSASSVK_	TGME49_263070-t26_1-p1	CMGC kinase, CK2 family GN=TGME49_263070	2	474.261	-0.29638	0.0093319	54.259	1
30	AAPTVSAGGK	10	Acetyl (Protein N-term)	_(ac)AAPTVSAGGK_	TGME49_249900-t26_1-p1	adenine nucleotide translocator, putative GN=TGME49_249900	2	450.743	-0.013135	0.0026137	45.433	1
31	AASAIGKSGEK	11	malon(K)	_AASAIGK(ma)SGEK_	TGME49_251930-t26_1-p1	enoyl-acyl carrier reductase ENR GN=TGME49_251930	2	552.78	0.059213	0.00013381	76.728	1
32	AASAIGKSGEK	11	malon(K)	_AASAIGK(ma)SGEK_	TGME49_251930-t26_1-p1	enoyl-acyl carrier reductase ENR GN=TGME49_251930	2	552.78	0.054599	4.1058e-07	109	1
33	AASAIGKSGEK	11	malon(K)	_AASAIGK(ma)SGEK_	TGME49_251930-t26_1-p1	enoyl-acyl carrier reductase ENR GN=TGME49_251930	2	552.78	-0.42366	0.0021581	65.043	1
34	AATGEEGEAQGSGLGPATR	19	Unmodified	_AATGEEGEAQGSGLGPATR_	TGME49_263700-t26_1-p1	ribosomal protein RPS14 GN=TGME49_263700	2	879.916	-0.00026099	3.3359e-05	50.358	1
35	AATGEEGEAQGSGLGPATR	19	Unmodified	_AATGEEGEAQGSGLGPATR_	TGME49_263700-t26_1-p1	ribosomal protein RPS14 GN=TGME49_263700	2	879.916	-0.053202	6.1389e-12	83.423	1
36	AATLAAQEQQKMR	13	malon(K)	_AATLAAQEQQK(ma)MR_	TGME49_254570-t26_1-p1	hypothetical protein GN=TGME49_254570	2	766.38	0.72145	0.00069291	62.357	1
37	AATVAAGNELFK	12	Unmodified	_AATVAAGNELFK_	TGME49_288650-t26_1-p1	dense granule protein GRA12 GN=TGME49_288650	2	596.322	0.11	0.0077225	47.712	1
38	AATVAAGNELFK	12	Unmodified	_AATVAAGNELFK_	TGME49_288650-t26_1-p1	dense granule protein GRA12 GN=TGME49_288650	2	596.322	0.29079	0.011687	41.684	1
39	AATVAAGNELFK	12	Unmodified	_AATVAAGNELFK_	TGME49_288650-t26_1-p1	dense granule protein GRA12 GN=TGME49_288650	2	596.322	0.98712	0.0045037	54.023	1
40	AAVAAIENGSLR	12	Unmodified	_AAVAAIENGSLR_	TGME49_271888-t26_1-p1	3-ketoacyl-CoA reductase, putative GN=TGME49_271888	2	586.325	0.11126	0.012482	40.475	1
41	AAVIDVTK	8	Unmodified	_AAVIDVTK_	TGME49_310490-t26_1-p1	ribosomal protein RPL27A GN=TGME49_310490	2	408.745		0.015944	67.897	1
42	ACVFVPHTAGR	11	Unmodified	_ACVFVPHTAGR_	TGME49_242330-t26_1-p1	ribosomal protein RPS5 GN=TGME49_242330	3	405.541	-0.2455	0.0027186	38.58	1
43	ACVFVPHTAGR	11	Unmodified	_ACVFVPHTAGR_	TGME49_242330-t26_1-p1	ribosomal protein RPS5 GN=TGME49_242330	3	405.541	-0.28584	0.00097381	52.391	1
44	ACYGVLR	7	Unmodified	_ACYGVLR_	TGME49_232300-t26_1-p1	ribosomal protein RPS3 GN=TGME49_232300	2	419.716	-0.39266	0.02508	71.378	1
45	ADAGDAAANQPK	12	Acetyl (Protein N-term)	_(ac)ADAGDAAANQPK_	TGME49_213350-t26_1-p1	ribosomal protein RPS15 GN=TGME49_213350	2	585.773	-0.34547	0.0010021	47.712	1
46	ADDPCSFFTVGK	12	Unmodified	_ADDPCSFFTVGK_	TGME49_230420-t26_1-p1	sarco/endoplasmic reticulum Ca2+-ATPase GN=TGME49_230420	2	672.3	0.18782	0.031112	34	1
47	ADDTEVVGSATTELK	15	Unmodified	_ADDTEVVGSATTELK_	TGME49_243930-t26_1-p1	Gpi-anchored micronemal antigen(predict) GN=TGME49_243930	2	768.375	0.25757	0.0061626	37.77	1
48	ADGTLVEK	8	Unmodified	_ADGTLVEK_	TGME49_279400-t26_1-p1	glutaredoxin, putative GN=TGME49_279400	2	416.724	0.25822	0.034282	57.859	1
49	ADQLNVLVLNR	11	Unmodified	_ADQLNVLVLNR_	TGME49_267400-t26_1-p1	ribosomal protein RPL32 GN=TGME49_267400	2	627.862	0.65427	0.0113	46.352	1
50	ADQLNVLVLNR	11	Unmodified	_ADQLNVLVLNR_	TGME49_267400-t26_1-p1	ribosomal protein RPL32 GN=TGME49_267400	2	627.862	0.95466	3.2652e-05	88.596	1
51	ADVFEDFQGR	10	Unmodified	_ADVFEDFQGR_	TGME49_262620-t26_1-p1	RNA recognition motif-containing protein GN=TGME49_262620	2	592.273	-0.032806	0.017765	46.844	1
52	ADVFEDFQGR	10	Unmodified	_ADVFEDFQGR_	TGME49_262620-t26_1-p1	RNA recognition motif-containing protein GN=TGME49_262620	2	592.273	-0.3142	0.0079313	56.043	1
53	ADVMTMPDGR	10	Unmodified	_ADVMTMPDGR_	TGME49_262620-t26_1-p1	RNA recognition motif-containing protein GN=TGME49_262620	2	546.744	-0.17643	0.0085035	55.314	1
54	AEDGSILLSR	10	Unmodified	_AEDGSILLSR_	TGME49_221470-t26_1-p1	hypothetical protein GN=TGME49_221470	2	530.785	-0.26912	0.0038473	61.344	1
55	AEDILEK	7	Unmodified	_AEDILEK_	TGME49_309820-t26_1-p1	ribosomal protein RPL11 GN=TGME49_309820	2	409.219	0.11987	0.012189	97.798	1
56	AEDVELAK	8	Unmodified	_AEDVELAK_	TGME49_218780-t26_1-p1	phosphoserine aminotransferase, putative GN=TGME49_218780	2	437.729	0.54246	0.032802	47.96	1
57	AEFEPLCKLMK	11	malon(K)	_AEFEPLCK(ma)LMK_	TGME49_288380-t26_1-p1	heat shock protein HSP90 GN=TGME49_288380	2	726.349	-0.50755	0.0038805	60.157	1
58	AEGIIPGIK	9	Unmodified	_AEGIIPGIK_	TGME49_236040-t26_1-p1	fructose-1,6-bisphosphate aldolase GN=TGME49_236040	2	449.274	0.12107	0.021403	53.756	1
59	AEGQFENIVR	10	Unmodified	_AEGQFENIVR_	TGME49_288380-t26_1-p1	heat shock protein HSP90 GN=TGME49_288380	2	581.796	0.84513	0.00023102	89.679	1
60	AEGQFENIVR	10	Unmodified	_AEGQFENIVR_	TGME49_288380-t26_1-p1	heat shock protein HSP90 GN=TGME49_288380	2	581.796	0.72596	0.0024581	66.056	1
61	AEGTEEEDADTAAR	14	Unmodified	_AEGTEEEDADTAAR_	TGME49_237015-t26_1-p1	Putative transmembrane protein(predict) GN=TGME49_237015	2	732.808	0.82352	0.0048261	47.037	1
62	AEIMEIVQQSK	11	Unmodified	_AEIMEIVQQSK_	TGME49_235470-t26_1-p1	myosin A GN=TGME49_235470	2	638.334	-0.29271	0.00011027	74.611	1
63	AEIMEIVQQSK	11	Unmodified	_AEIMEIVQQSK_	TGME49_235470-t26_1-p1	myosin A GN=TGME49_235470	2	638.334	-0.31247	4.4532e-05	85.813	1
64	AEIVNEVSLAAPVVTK	16	Unmodified	_AEIVNEVSLAAPVVTK_	TGME49_242070-t26_1-p1	cAMP-dependent protein kinase regulatory subunit GN=TGME49_242070	2	820.467	0.52285	0.019495	28.627	1
65	AELVNNLGTIAR	12	Unmodified	_AELVNNLGTIAR_	TGME49_288380-t26_1-p1	heat shock protein HSP90 GN=TGME49_288380	2	635.859	0.46058	0.0039591	55.261	1
66	AESYSSYIFK	10	Unmodified	_AESYSSYIFK_	TGME49_251870-t26_1-p1	histone H2Bb GN=TGME49_251870	2	597.788	0.14898	0.015996	47.894	1
67	AETAGEQEVTGVKK	14	malon(K)	_AETAGEQEVTGVK(ma)K_	TGME49_244880-t26_1-p1	DNA-directed RNA polymerase I RPA1 GN=TGME49_244880	2	766.876	-0.6803	2.2744e-06	74.141	1
68	AETAGEQEVTGVKK	14	malon(K)	_AETAGEQEVTGVK(ma)K_	TGME49_244880-t26_1-p1	DNA-directed RNA polymerase I RPA1 GN=TGME49_244880	2	766.876	-0.30006	0.00028455	66.022	1
69	AETEAAVAEVR	11	Unmodified	_AETEAAVAEVR_	TGME49_212300-t26_1-p1	Putative transmembrane protein(predict) GN=TGME49_212300	2	573.293	-0.28226	0.00011027	74.611	1
70	AFAEGGWK	8	Unmodified	_AFAEGGWK_	TGME49_247350-t26_1-p1	thioredoxin domain-containing protein GN=TGME49_247350	2	433.214	-0.42121	0.0081124	83.206	1
71	AFDQKGVSR	9	malon(K)	_AFDQK(ma)GVSR_	TGME49_261610-t26_1-p1	ERCC4 domain-containing protein(predict) GN=TGME49_261610	2	547.267	-0.55392	0.0042974	79.474	1
72	AFEPLLLLGK	10	Unmodified	_AFEPLLLLGK_	TGME49_263040-t26_1-p1	ribosomal protein RPS16 GN=TGME49_263040	2	550.839	-0.02843	0.0037188	61.78	1
73	AFFASPSLK	9	Unmodified	_AFFASPSLK_	TGME49_307850-t26_1-p1	6-phosphogluconate dehydrogenase GN=TGME49_307850	2	484.266	-0.055307	0.0073517	66.568	1
74	AFLAGQEVCR	10	Unmodified	_AFLAGQEVCR_	TGME49_257990-t26_1-p1	heat shock protein 101, putative GN=TGME49_257990	2	575.787	-0.88217	0.0004993	75.387	1
75	AFLVEEQK	8	Unmodified	_AFLVEEQK_	TGME49_227600-t26_1-p1	ribosomal protein RPL34 GN=TGME49_227600	2	482.261	0.51134	0.0084867	80.438	1
76	AFSGVEHPVIAGIVPR	16	Unmodified	_AFSGVEHPVIAGIVPR_	TGME49_208370-t26_1-p1	myosin heavy chain, putative GN=TGME49_208370	3	550.311	-0.072506	0.0018252	32.702	1
77	AFVAAAGRPEPELPAR	16	Unmodified	_AFVAAAGRPEPELPAR_	TGME49_310080-t26_1-p1	AMP-binding enzyme domain-containing protein GN=TGME49_310080	3	551.302	0.45594	0.0013683	37.77	1
78	AFVAGTAADK	10	Unmodified	_AFVAGTAADK_	TGME49_235970-t26_1-p1	eukaryotic initiation factor-2 gamma, putative GN=TGME49_235970	2	475.751	-0.43893	0.030488	39.293	1
80	AGEFTLSLK	9	Unmodified	_AGEFTLSLK_	TGME49_263300-t26_1-p1	eukaryotic porin protein GN=TGME49_263300	2	483.269	0.6652	0.024682	51.436	1
81	AGEFTLSLK	9	Unmodified	_AGEFTLSLK_	TGME49_263300-t26_1-p1	eukaryotic porin protein GN=TGME49_263300	2	483.269	0.36197	0.00085695	99.688	1
82	AGEFTLSLK	9	Unmodified	_AGEFTLSLK_	TGME49_263300-t26_1-p1	eukaryotic porin protein GN=TGME49_263300	2	483.269	0.29012	0.024682	51.436	1
83	AGILFVVLH	9	Unmodified	_AGILFVVLH_	TGME49_299780-t26_1-p1	Putative transmembrane protein(predict) GN=TGME49_299780	2	484.8	0.81854	0.024186	51.787	1
84	AGLQFPVGR	9	Unmodified	_AGLQFPVGR_	TGME49_261250-t26_1-p1	histone H2A1 GN=TGME49_261250	2	472.769	0.46901	0.0016998	91.853	1
85	AGLQFPVGR	9	Unmodified	_AGLQFPVGR_	TGME49_261250-t26_1-p1	histone H2A1 GN=TGME49_261250	2	472.769	0.77537	0.0053503	69.598	1
86	AGLQFPVGR	9	Unmodified	_AGLQFPVGR_	TGME49_261250-t26_1-p1	histone H2A1 GN=TGME49_261250	2	472.769	0.73889	0.003099	80.165	1
87	AGLQFPVSR	9	Unmodified	_AGLQFPVSR_	TGME49_261580-t26_1-p1	histone H2AX GN=TGME49_261580	2	487.775	0.13993	0.0050476	70.056	1
88	AGMVLTFAPVGLTTECK	17	Unmodified	_AGMVLTFAPVGLTTECK_	TGME49_294800-t26_1-p1	elongation factor 1-alpha (EF-1-ALPHA), putative GN=TGME49_294800	2	897.96	-0.2053	0.015011	27.714	1
89	AGMVLTFAPVGLTTECK	17	Unmodified	_AGMVLTFAPVGLTTECK_	TGME49_294800-t26_1-p1	elongation factor 1-alpha (EF-1-ALPHA), putative GN=TGME49_294800	2	897.96	-0.29993	0.014441	28.166	1
90	AGVAGDDAPR	10	Unmodified	_AGVAGDDAPR_	TGME49_209030-t26_1-p1	actin ACT1 GN=TGME49_209030	2	464.728	0.23874	0.017957	46.73	1
91	AGVAGDDAPR	10	Unmodified	_AGVAGDDAPR_	TGME49_209030-t26_1-p1	actin ACT1 GN=TGME49_209030	2	464.728	-0.13887	0.0093319	54.259	1
92	AGVHMVVGTPGR	12	Unmodified	_AGVHMVVGTPGR_	TGME49_250770-t26_1-p1	eukaryotic initiation factor-4A, putative GN=TGME49_250770	3	394.213	-0.38845	8.8962e-08	84.687	1
93	AHASMVGIEVPVR	13	Unmodified	_AHASMVGIEVPVR_	TGME49_318230-t26_1-p1	phosphoglycerate kinase PGKI GN=TGME49_318230	3	455.915	-0.27633	2.8581e-05	68.676	1
94	AHFSAPSSVR	10	Unmodified	_AHFSAPSSVR_	TGME49_248390-t26_1-p1	ribosomal protein RPL26 GN=TGME49_248390	2	529.773	0.091467	0.011541	51.445	1
95	AHGYPPQNAFQTLGSHEFK	19	Unmodified	_AHGYPPQNAFQTLGSHEFK_	TGME49_291960-t26_1-p1	rhoptry kinase family protein ROP40 (incomplete catalytic triad) GN=TGME49_291960	3	710.345	0.89194	7.0231e-07	59.728	1
96	AHIVGLDIFTGK	12	Unmodified	_AHIVGLDIFTGK_	TGME49_251810-t26_1-p1	translation initiation factor eIF-5A, putative GN=TGME49_251810	3	424.243	-0.19444	7.3705e-05	68.536	1
97	AHIVGLDIFTGK	12	Unmodified	_AHIVGLDIFTGK_	TGME49_251810-t26_1-p1	translation initiation factor eIF-5A, putative GN=TGME49_251810	2	635.861	-0.17651	0.034018	33.273	1
98	AHIVGLDIFTGK	12	Unmodified	_AHIVGLDIFTGK_	TGME49_251810-t26_1-p1	translation initiation factor eIF-5A, putative GN=TGME49_251810	3	424.243	0.2076	5.7312e-08	88.596	1
99	AHIVGLDIFTGKK	13	malon(K)	_AHIVGLDIFTGK(ma)K_	TGME49_251810-t26_1-p1	translation initiation factor eIF-5A, putative GN=TGME49_251810	3	495.608	0.38198	0.0033648	60.55	1
100	AHVMEIQVNGGSIAEK	16	Unmodified	_AHVMEIQVNGGSIAEK_	TGME49_227360-t26_1-p1	ribosomal protein RPL3 GN=TGME49_227360	3	561.623	-0.75442	0.0023477	30.575	1
101	AIAPDVEESR	10	Unmodified	_AIAPDVEESR_	TGME49_223920-t26_1-p1	rhoptry neck protein RON3 GN=TGME49_223920	2	543.775	0.14994	0.00892	54.784	1
102	AIAPDVEESR	10	Unmodified	_AIAPDVEESR_	TGME49_223920-t26_1-p1	rhoptry neck protein RON3 GN=TGME49_223920	2	543.775	0.26802	0.00051477	73.499	1
103	AIDAVQQHLGQVR	13	Unmodified	_AIDAVQQHLGQVR_	TGME49_223920-t26_1-p1	rhoptry neck protein RON3 GN=TGME49_223920	3	478.932	-0.4077	0.034753	22.321	1
104	AIEAFQSVK	9	Unmodified	_AIEAFQSVK_	TGME49_279400-t26_1-p1	glutaredoxin, putative GN=TGME49_279400	2	496.774	-0.015444	0.0010619	61.161	1
105	AIEVLLR	7	Unmodified	_AIEVLLR_	TGME49_312480-t26_1-p1	uracil phosphoribosyltransferase FUR1, putative GN=TGME49_312480	2	407.263	0.059576	0.023133	71.949	1
106	AIGYPVLIR	9	Unmodified	_AIGYPVLIR_	TGME49_215260-t26_1-p1	carbamoylphosphate synthetase GN=TGME49_215260	2	501.311	0.2473	0.010007	62.546	1
107	AIGYPVLIR	9	Unmodified	_AIGYPVLIR_	TGME49_215260-t26_1-p1	carbamoylphosphate synthetase GN=TGME49_215260	2	501.311	0.80534	0.010007	62.546	1
108	AIHGHGAAGSHTCCEMKGR	19	malon(K)	_AIHGHGAAGSHTCCEMK(ma)GR_	TGME49_263240-t26_1-p1	MerC mercury resistance protein(predict) GN=TGME49_263240	4	531.48	-0.29868	3.0259e-17	90.464	1
109	AILMDLEPGTMDSVR	15	Unmodified	_AILMDLEPGTMDSVR_	TGME49_266960-t26_1-p1	beta tubulin GN=TGME49_266960	2	824.408	0.050274	0.0048298	38.995	1
111	AIPDAFIYFNPR	12	Unmodified	_AIPDAFIYFNPR_	TGME49_227030-t26_1-p1	IMP2_N domain-containing protein(predict) GN=TGME49_227030	2	712.372	0.72379	0.0057075	51.286	1
112	AIPDAFIYFNPR	12	Unmodified	_AIPDAFIYFNPR_	TGME49_227030-t26_1-p1	IMP2_N domain-containing protein(predict) GN=TGME49_227030	2	712.372	-0.29985	0.027277	34.96	1
113	AIQNALSR	8	Unmodified	_AIQNALSR_	TGME49_280380-t26_1-p1	poly(ADP-ribose) glycohydrolase GN=TGME49_280380	2	436.751	-0.52955	0.031452	58.981	1
114	AIVDMVMEKPDGR	13	Unmodified	_AIVDMVMEKPDGR_	TGME49_317720-t26_1-p1	eukaryotic translation initiation factor 3 subunit 7, putative GN=TGME49_317720	3	487.579	-0.62973	2.0508e-05	77.185	1
115	AIVGLSLEDIKR	12	Unmodified	_AIVGLSLEDIKR_	TGME49_244320-t26_1-p1	ribosomal protein RPL24 GN=TGME49_244320	3	438.598	2.4816	0.014052	28.624	1
116	AIVGLSLEDIKR	12	Unmodified	_AIVGLSLEDIKR_	TGME49_244320-t26_1-p1	ribosomal protein RPL24 GN=TGME49_244320	3	438.598	0.31632	0.00027151	64.121	1
117	AKAQQVLMER	10	malon(K)	_AK(ma)AQQVLMER_	TGME49_236040-t26_1-p1	fructose-1,6-bisphosphate aldolase GN=TGME49_236040	2	630.324	-0.26947	0.0041683	64.121	1
118	AKAQQVLMER	10	malon(K)	_AK(ma)AQQVLMER_	TGME49_236040-t26_1-p1	fructose-1,6-bisphosphate aldolase GN=TGME49_236040	2	630.324	-0.62304	0.00067949	76.073	1
119	AKFEELNSDLFQK	13	Unmodified	_AKFEELNSDLFQK_	TGME49_311720-t26_1-p1	chaperonin protein BiP GN=TGME49_311720	2	784.901	-0.20612	0.020047	50.897	1
120	AKLTQNAR	8	malon(K)	_AK(ma)LTQNAR_	TGME49_263300-t26_1-p1	eukaryotic porin protein GN=TGME49_263300	2	494.265	-1.9956	0.011527	81.263	1
121	AKMGSQVFVR	10	malon(K)	_AK(ma)MGSQVFVR_	TGME49_290670-t26_1-p1	leucyl aminopeptidase LAP GN=TGME49_290670	2	604.808	-0.16979	0.011761	55.261	1
122	AKMGSQVFVR	10	malon(K)	_AK(ma)MGSQVFVR_	TGME49_290670-t26_1-p1	leucyl aminopeptidase LAP GN=TGME49_290670	2	604.808	0.24358	0.022438	47.712	1
123	AKNLVVDPLPR	11	malon(K)	_AK(ma)NLVVDPLPR_	TGME49_288650-t26_1-p1	dense granule protein GRA12 GN=TGME49_288650	2	654.37	0.14195	0.011664	49.298	1
124	AKPSAAPSKGAPQK	14	malon(K)	_AKPSAAPSK(ma)GAPQK_	TGME49_260440-t26_1-p1	nuclear factor NF3 GN=TGME49_260440	3	475.256	-0.078056	0.0018595	44.299	1
125	AKSGPEGCGDSAVSLR	16	malon(K)	_AK(ma)SGPEGCGDSAVSLR_	TGME49_246090-t26_1-p1	hypothetical protein GN=TGME49_246090	2	838.881	-0.17868	2.8881e-05	67.928	1
126	AKSHLVEAPR	10	malon(K)	_AK(ma)SHLVEAPR_	TGME49_210980-t26_1-p1	alternative splicing type 3 and, putative GN=TGME49_210980	2	597.317	0.54017	0.0021763	69.03	1
127	AKTLALK	7	malon(K)	_AK(ma)TLALK_	TGME49_233200-t26_1-p1	ubiquitin related modifier protein GN=TGME49_233200	2	415.753	0.061381	0.017255	81.263	1
128	ALAAEYR	7	Unmodified	_ALAAEYR_	TGME49_263090-t26_1-p1	14-3-3 protein GN=TGME49_263090	2	397.214	-0.098773	0.010238	104.76	1
129	ALDNLHAVNK	10	Unmodified	_ALDNLHAVNK_	TGME49_235470-t26_1-p1	myosin A GN=TGME49_235470	3	365.537	-0.1841	0.0045388	38.804	1
130	ALDNLHAVNK	10	Unmodified	_ALDNLHAVNK_	TGME49_235470-t26_1-p1	myosin A GN=TGME49_235470	3	365.537	0.25064	0.00054704	61.593	1
131	ALDNLHAVNK	10	Unmodified	_ALDNLHAVNK_	TGME49_235470-t26_1-p1	myosin A GN=TGME49_235470	3	365.537	0.12619	0.0017973	50.353	1
132	ALDNLHAVNK	10	Unmodified	_ALDNLHAVNK_	TGME49_235470-t26_1-p1	myosin A GN=TGME49_235470	2	547.801	-0.47944	2.0942e-05	98.257	1
133	ALEMDPESSK	10	Unmodified	_ALEMDPESSK_	TGME49_283850-t26_1-p1	peptidyl-prolyl cis-trans isomerase GN=TGME49_283850	2	553.755	-0.15204	0.0084733	55.353	1
134	ALEPVNLK	8	Unmodified	_ALEPVNLK_	TGME49_227360-t26_1-p1	ribosomal protein RPL3 GN=TGME49_227360	2	442.266	-2.0518	0.022491	63.565	1
136	ALGLVGMR	8	Unmodified	_ALGLVGMR_	TGME49_309740-t26_1-p1	LSM domain-containing protein GN=TGME49_309740	2	408.742	-0.1897	0.017535	67.032	1
137	ALGLVGMR	8	Unmodified	_ALGLVGMR_	TGME49_309740-t26_1-p1	LSM domain-containing protein GN=TGME49_309740	2	408.742	0.25355	0.0042013	94.662	1
138	ALGSPSAFR	9	Unmodified	_ALGSPSAFR_	TGME49_214320-t26_1-p1	facilitative glucose transporter GT1 GN=TGME49_214320	2	453.246	0.080241	0.0084922	64.841	1
139	ALLAVSVNPK	10	Unmodified	_ALLAVSVNPK_	TGME49_279390-t26_1-p1	proliferation-associated protein 2G4, putative GN=TGME49_279390	2	506.313	-0.31585	0.00048066	77.662	1
140	ALLAVSVNPK	10	Unmodified	_ALLAVSVNPK_	TGME49_279390-t26_1-p1	proliferation-associated protein 2G4, putative GN=TGME49_279390	2	506.313	-0.089856	0.0020813	67.334	1
141	ALLEGFLR	8	Unmodified	_ALLEGFLR_	TGME49_215775-t26_1-p1	rhoptry protein ROP8 GN=TGME49_215775	2	459.774	0.30228	0.0068292	87.323	1
142	ALLELQKAR	9	malon(K)	_ALLELQK(ma)AR_	TGME49_219540-t26_1-p1	cytosolic tRNA-Ala synthetase GN=TGME49_219540	2	564.325	0.65543	0.004512	74.841	1
143	ALLELQKAR	9	malon(K)	_ALLELQK(ma)AR_	TGME49_219540-t26_1-p1	cytosolic tRNA-Ala synthetase GN=TGME49_219540	2	564.325	0.10968	0.012113	64.374	1
144	ALLIDTPVGK	10	Unmodified	_ALLIDTPVGK_	TGME49_259010-t26_1-p1	vacuolar ATP synthase subunit d, putative GN=TGME49_259010	2	513.813	0.30555	0.02846	40.496	1
145	ALLKEGAPSR	10	malon(K)	_ALLK(ma)EGAPSR_	TGME49_253290-t26_1-p1	valyl-tRNA synthetase GN=TGME49_253290	2	564.306	1.4575	0.022438	47.712	1
146	ALLYIPKR	8	malon(K)	_ALLYIPK(ma)R_	TGME49_244560-t26_1-p1	heat shock protein 90, putative GN=TGME49_244560	2	530.313		0.0083553	49.715	1
147	ALMSNADLSR	10	Unmodified	_ALMSNADLSR_	TGME49_309120-t26_1-p1	ribosomal protein RPL4 GN=TGME49_309120	2	539.271	-0.34815	0.00044298	82.261	1
148	ALMSQLQTLK	10	Unmodified	_ALMSQLQTLK_	TGME49_321620-t26_1-p1	dynamin-related protein DRPB GN=TGME49_321620	2	566.823	-1.0714	0.018594	46.352	1
149	ALNKDIK	7	Unmodified	_ALNKDIK_	TGME49_235860-t26_1-p1	subtilisin SUB11 GN=TGME49_235860	2	401.245		0.0061104	54.525	1
150	ALPGIPAVAPHR	12	Unmodified	_ALPGIPAVAPHR_	TGME49_227600-t26_1-p1	ribosomal protein RPL34 GN=TGME49_227600	3	400.24	-0.7627	0.020456	22.578	1
151	ALPSNIQIIR	10	Unmodified	_ALPSNIQIIR_	TGME49_262670-t26_1-p1	ribosomal protein RPL18A GN=TGME49_262670	2	562.843	-1.0347	0.010536	52.725	1
152	ALQASCLK	8	Unmodified	_ALQASCLK_	TGME49_236040-t26_1-p1	fructose-1,6-bisphosphate aldolase GN=TGME49_236040	2	445.742	-0.36862	0.020088	65.246	1
153	ALQASCLKAWK	11	malon(K)	_ALQASCLK(ma)AWK_	TGME49_236040-t26_1-p1	fructose-1,6-bisphosphate aldolase GN=TGME49_236040	2	681.348	-0.2612	0.00015797	73.881	1
154	ALQASCLKAWK	11	malon(K)	_ALQASCLK(ma)AWK_	TGME49_236040-t26_1-p1	fructose-1,6-bisphosphate aldolase GN=TGME49_236040	2	681.348	0.18869	0.002092	65.295	1
155	ALQDLGR	7	Unmodified	_ALQDLGR_	TGME49_269690-t26_1-p1	Putative transmembrane protein(predict) GN=TGME49_269690	2	386.719		0.013136	60.788	1
156	ALQEQLEAR	9	Unmodified	_ALQEQLEAR_	TGME49_289530-t26_1-p1	ribosomal protein RPL19 GN=TGME49_289530	2	529.285	-0.23785	0.0011061	95.502	1
157	ALQEQLEAR	9	Unmodified	_ALQEQLEAR_	TGME49_289530-t26_1-p1	ribosomal protein RPL19 GN=TGME49_289530	2	529.285	0.55085	3.9147e-06	123.35	1
158	ALQQLHGTQESVR	13	Unmodified	_ALQQLHGTQESVR_	TGME49_231640-t26_1-p1	alveolin domain containing intermediate filament IMC1 GN=TGME49_231640	3	489.595	0.53025	5.2336e-05	65.295	1
159	ALVLQDR	7	Unmodified	_ALVLQDR_	TGME49_320050-t26_1-p1	ribosomal protein RPL5 GN=TGME49_320050	2	407.743	-0.55848	0.012613	94.662	1
160	AMCPIVER	8	Unmodified	_AMCPIVER_	TGME49_242330-t26_1-p1	ribosomal protein RPS5 GN=TGME49_242330	2	488.241	0.11997	0.0043974	94.114	1
161	AMDVLVPK	8	Unmodified	_AMDVLVPK_	TGME49_270510-t26_1-p1	asparaginyl-tRNA synthetase (NOB+tRNA synthase) GN=TGME49_270510	2	436.749	-0.67806	0.021491	64.265	1
162	AMKQVAGTMK	10	malon(K)	_AMK(ma)QVAGTMK_	TGME49_204400-t26_1-p1	ATPase synthase subunit alpha, putative GN=TGME49_204400	2	575.783	-1.3563	0.028077	45.28	1
163	AMLFGPNNDANLFYK	15	Unmodified	_AMLFGPNNDANLFYK_	TGME49_249900-t26_1-p1	adenine nucleotide translocator, putative GN=TGME49_249900	2	857.917	-0.10094	0.0019359	53.3	1
164	AMLFGPNNDANLFYK	15	Unmodified	_AMLFGPNNDANLFYK_	TGME49_249900-t26_1-p1	adenine nucleotide translocator, putative GN=TGME49_249900	2	857.917	0.15595	0.012267	35.037	1
165	ANCGDKLNFK	10	malon(K)	_ANCGDK(ma)LNFK_	TGME49_206540-t26_1-p1	Putative transmembrane protein(predict) GN=TGME49_206540	2	626.785	-0.27351	0.023945	47.062	1
166	ANPFGGSSHAK	11	Unmodified	_ANPFGGSSHAK_	TGME49_229670-t26_1-p1	ribosomal protein RPS23 GN=TGME49_229670	3	358.177	0.39525	0.016913	24.599	1
167	APEIQIDPNLVQEAER	16	Unmodified	_APEIQIDPNLVQEAER_	TGME49_248340-t26_1-p1	GTP-binding nuclear protein ran/tc4 GN=TGME49_248340	2	911.471	0.3335	3.0185e-08	74.141	1
168	APEKQHLQTVFESQR	15	malon(K)	_APEK(ma)QHLQTVFESQR_	TGME49_205320-t26_1-p1	Putative serine-rich adhesin for platelets family protein(predict) GN=TGME49_205320	3	628.646	-0.30526	0.00080781	40.432	1
169	APFDLFETR	9	Unmodified	_APFDLFETR_	TGME49_288380-t26_1-p1	heat shock protein HSP90 GN=TGME49_288380	2	548.277	-0.038975	0.0066012	67.704	1
170	APGLGATLGR	10	Unmodified	_APGLGATLGR_	TGME49_294200-t26_1-p1	glucose-6-phosphate 1-dehydrogenase GN=TGME49_294200	2	456.767	0.58782	0.00044298	82.261	1
171	APGLGATLGR	10	Unmodified	_APGLGATLGR_	TGME49_294200-t26_1-p1	glucose-6-phosphate 1-dehydrogenase GN=TGME49_294200	2	456.767	0.12714	0.00061101	72.321	1
172	APHESGQSELCSSTR	15	Unmodified	_APHESGQSELCSSTR_	TGME49_283780-t26_1-p1	glucose-6-phosphate isomerase GPI GN=TGME49_283780	3	549.246	-0.27784	1.9324e-05	61.265	1
173	APIDWIGCDNPR	12	Unmodified	_APIDWIGCDNPR_	TGME49_262050-t26_1-p1	rhoptry kinase family protein ROP39 GN=TGME49_262050	2	707.333	-0.34249	0.0077225	47.712	1
174	APIDWIGCDNPR	12	Unmodified	_APIDWIGCDNPR_	TGME49_262050-t26_1-p1	rhoptry kinase family protein ROP39 GN=TGME49_262050	2	707.333	0.23948	0.0077225	47.712	1
175	APILISNVPR	10	Unmodified	_APILISNVPR_	TGME49_313140-t26_1-p1	isocitrate dehydrogenase GN=TGME49_313140	2	540.332	-0.12724	0.0035739	62.271	1
177	APLVIDPQQQAK	12	Unmodified	_APLVIDPQQQAK_	TGME49_286932-t26_1-p1	ATPase family associated with various cellular activities (AAA) domain-containing protein GN=TGME49_286932	3	436.582	1.45	0.0073695	29.063	1
178	APSAVFHPSTSAPAICFPKR	20	malon(K)	_APSAVFHPSTSAPAICFPK(ma)R_	TGME49_249390-t26_1-p1	glutamate/leucine/phenylalanine/valine dehydrogenase family protein GN=TGME49_249390	3	743.037	0.3162	6.5196e-07	64.522	1
179	APSDIYSNYFDK	12	Unmodified	_APSDIYSNYFDK_	TGME49_244560-t26_1-p1	heat shock protein 90, putative GN=TGME49_244560	2	710.325	0.48012	0.011978	41.242	1
180	APSDIYSNYFDK	12	Unmodified	_APSDIYSNYFDK_	TGME49_244560-t26_1-p1	heat shock protein 90, putative GN=TGME49_244560	2	710.325	0.47895	0.010963	42.785	1
181	APTCGATITSSGVAK	15	Unmodified	_APTCGATITSSGVAK_	TGME49_249990-t26_1-p1	Microtubule-binding protein, putative(predict) GN=TGME49_249990	2	710.859	0.14316	0.018712	32.152	1
182	APTCGATITSSGVAK	15	Unmodified	_APTCGATITSSGVAK_	TGME49_249990-t26_1-p1	Microtubule-binding protein, putative(predict) GN=TGME49_249990	2	710.859	-0.12565	4.6136e-07	73.296	1
183	APTGDPSQNSDGNR	14	Unmodified	_APTGDPSQNSDGNR_	TGME49_315320-t26_1-p1	SAG-related sequence SRS52A GN=TGME49_315320	2	708.311	0.10892	0.0020699	55.724	1
184	APTGDPSQNSDGNR	14	Unmodified	_APTGDPSQNSDGNR_	TGME49_315320-t26_1-p1	SAG-related sequence SRS52A GN=TGME49_315320	2	708.311	0.49418	5.2034e-07	80.507	1
185	AQATAVYHVCK	11	Unmodified	_AQATAVYHVCK_	TGME49_233110-t26_1-p1	IMP dehydrogenas GN=TGME49_233110	3	416.545	0.85197	0.00082132	54.486	1
186	AQEAELPVLLAAK	13	Unmodified	_AQEAELPVLLAAK_	TGME49_223140-t26_1-p1	tRNA binding domain-containing protein GN=TGME49_223140	2	676.893	-0.4606	0.004477	51.726	1
187	AQELATQMDCPVPSR	15	Unmodified	_AQELATQMDCPVPSR_	TGME49_222220-t26_1-p1	alveolin domain containing intermediate filament IMC7 GN=TGME49_222220	2	851.898	-0.38634	0.00086812	57.973	1
188	AQIWDTAGQER	11	Unmodified	_AQIWDTAGQER_	TGME49_289680-t26_1-p1	Ras-related protein Rab11 GN=TGME49_289680	2	637.81	0.146	0.031757	35.594	1
189	AQLFSTDEGPVSESASK	17	Unmodified	_AQLFSTDEGPVSESASK_	TGME49_203990-t26_1-p1	rhoptry protein ROP12 GN=TGME49_203990	2	876.918	0.3169	2.3856e-05	62.203	1
190	AQLSLQTVK	9	Unmodified	_AQLSLQTVK_	TGME49_318390-t26_1-p1	hypothetical protein GN=TGME49_318390	2	494.295	-0.40347	0.0082388	65.224	1
191	AQQVLMER	8	Unmodified	_AQQVLMER_	TGME49_236040-t26_1-p1	fructose-1,6-bisphosphate aldolase GN=TGME49_236040	2	487.758	-0.15747	0.0010255	111.95	1
192	AQQVLMER	8	Unmodified	_AQQVLMER_	TGME49_236040-t26_1-p1	fructose-1,6-bisphosphate aldolase GN=TGME49_236040	2	487.758	-0.40179	1.8129e-05	124.98	1
193	AQQVLMER	8	Oxidation (M)	_AQQVLM(ox)ER_	TGME49_236040-t26_1-p1	fructose-1,6-bisphosphate aldolase GN=TGME49_236040	2	495.755	-0.90026	0.034115	50.805	1
194	AQSQQDCNHQLFYTR	15	Unmodified	_AQSQQDCNHQLFYTR_	TGME49_290160-t26_1-p1	sortilin, putative GN=TGME49_290160	3	632.62	0.18132	0.0047007	26.771	1
195	AQTIGEVK	8	Unmodified	_AQTIGEVK_	TGME49_208030-t26_1-p1	microneme protein MIC4 GN=TGME49_208030	2	423.24	0.40515	0.015258	68.625	1
196	AQVVAVGLGR	10	Unmodified	_AQVVAVGLGR_	TGME49_273960-t26_1-p1	chaperonin GroS protein GN=TGME49_273960	2	485.296	0.080076	0.0037188	61.78	1
197	ARPIGAGPGR	10	Unmodified	_ARPIGAGPGR_	TGME49_235930-t26_1-p1	domain K- type RNA binding proteins family protein GN=TGME49_235930	2	476.278	0.10476	0.011325	65.157	1
198	ASAFLAKR	8	malon(K)	_ASAFLAK(ma)R_	TGME49_203420-t26_1-p1	4'-phosphopantetheinyl transferase domain-containing protein GN=TGME49_203420	2	475.259	0.22695	0.0088069	90.696	1
199	ASAFLAKR	8	malon(K)	_ASAFLAK(ma)R_	TGME49_203420-t26_1-p1	4'-phosphopantetheinyl transferase domain-containing protein GN=TGME49_203420	2	475.259	0.3746	7.1649e-06	128.6	1
200	ASALISKGNSMDR	13	malon(K)	_ASALISK(ma)GNSMDR_	TGME49_207640-t26_1-p1	isoleucyl-tRNA synthetase family protein GN=TGME49_207640	2	718.346	-0.069449	0.0082129	48.216	1
201	ASALISKGNSMDR	13	malon(K)	_ASALISK(ma)GNSMDR_	TGME49_207640-t26_1-p1	isoleucyl-tRNA synthetase family protein GN=TGME49_207640	2	718.346	-0.72223	0.0069718	50.305	1
202	ASDIEVGVVTK	11	Unmodified	_ASDIEVGVVTK_	TGME49_242290-t26_1-p1	proteasome subunit alpha1, putative GN=TGME49_242290	2	559.309	-0.79343	0.020079	34.898	1
203	ASGHALPSFWR	11	Unmodified	_ASGHALPSFWR_	TGME49_215010-t26_1-p1	Protease prsW family protein (Fragment)(predict) GN=TGME49_215010	3	410.212	-0.0022182	0.0041089	36.32	1
204	ASGMGVDENCVAR	13	Acetyl (Protein N-term),Oxidation (M)	_(ac)ASGM(ox)GVDENCVAR_	TGME49_220400-t26_1-p1	actin depolymerizing factor ADF GN=TGME49_220400	2	712.301	0.071057	3.6359e-05	65.295	1
205	ASGMGVDENCVAR	13	Acetyl (Protein N-term)	_(ac)ASGMGVDENCVAR_	TGME49_220400-t26_1-p1	actin depolymerizing factor ADF GN=TGME49_220400	2	704.303	-0.084891	9.6322e-10	94.122	1
206	ASLAWGAASR	10	Unmodified	_ASLAWGAASR_	TGME49_308860-t26_1-p1	hypothetical protein GN=TGME49_308860	2	495.262	1.1764	0.021129	44.847	1
207	ASPTSASSKAPGTESEACGHR	21	Acetyl (Protein N-term),malon(K)	_(ac)ASPTSASSK(ma)APGTESEACGHR_	TGME49_312600-t26_1-p1	heat shock protein HSP21 GN=TGME49_312600	3	739.322	-0.53809	4.7885e-06	51.524	1
208	ASSVVNNVAR	10	Unmodified	_ASSVVNNVAR_	TGME49_233460-t26_1-p1	SAG-related sequence SRS29B GN=TGME49_233460	2	508.778	-0.31139	0.0045552	60.342	1
209	ASSVVNNVAR	10	Unmodified	_ASSVVNNVAR_	TGME49_233460-t26_1-p1	SAG-related sequence SRS29B GN=TGME49_233460	2	508.778	0.20883	3.7892e-13	138.08	1
210	ASSVVNNVAR	10	Unmodified	_ASSVVNNVAR_	TGME49_233460-t26_1-p1	SAG-related sequence SRS29B GN=TGME49_233460	2	508.778	0.22942	2.5611e-26	153.05	1
211	ASSVVNNVAR	10	Unmodified	_ASSVVNNVAR_	TGME49_233460-t26_1-p1	SAG-related sequence SRS29B GN=TGME49_233460	2	508.778	-0.46175	6.8441e-05	94.309	1
212	ASVAFQGDDAR	11	Unmodified	_ASVAFQGDDAR_	TGME49_215220-t26_1-p1	hypothetical protein GN=TGME49_215220	2	568.77	0.055893	0.00010282	75.819	1
213	ASVESQLPR	9	Unmodified	_ASVESQLPR_	TGME49_203310-t26_1-p1	dense granule protein GRA7 GN=TGME49_203310	2	493.767	1.049	0.021742	53.517	1
214	ASVESQLPR	9	Unmodified	_ASVESQLPR_	TGME49_203310-t26_1-p1	dense granule protein GRA7 GN=TGME49_203310	2	493.767	0.5181	0.00028566	110.76	2
215	ATADVQTER	9	Acetyl (Protein N-term)	_(ac)ATADVQTER_	TGME49_226970-t26_1-p1	ribosomal protein RPS11 GN=TGME49_226970	2	516.751	0.72436	0.00055517	71.221	1
216	ATAEFTAK	8	Unmodified	_ATAEFTAK_	TGME49_230160-t26_1-p1	Rna binding(predict) GN=TGME49_230160	2	419.719	-1.394	0.0086733	79.059	1
217	ATAEFTAK	8	Unmodified	_ATAEFTAK_	TGME49_230160-t26_1-p1	Rna binding(predict) GN=TGME49_230160	2	419.719	-0.61643	0.0095089	72.879	1
218	ATAGDTHLGGEDFDNR	16	Unmodified	_ATAGDTHLGGEDFDNR_	TGME49_273760-t26_1-p1	heat shock protein HSP70 GN=TGME49_273760	3	559.248	0.124	7.645e-05	57.973	1
219	ATAGDTHLGGEDFDNR	16	Unmodified	_ATAGDTHLGGEDFDNR_	TGME49_273760-t26_1-p1	heat shock protein HSP70 GN=TGME49_273760	3	559.248	0.22846	7.3519e-06	61.265	1
220	ATAGDTHLGGEDFDNR	16	Unmodified	_ATAGDTHLGGEDFDNR_	TGME49_273760-t26_1-p1	heat shock protein HSP70 GN=TGME49_273760	2	838.369	0.15781	1.0238e-14	95.236	1
221	ATDAFADAASKTFLK	15	malon(K)	_ATDAFADAASK(ma)TFLK_	TGME49_256840-t26_1-p1	Putative transmembrane protein (Fragment)(predict) GN=TGME49_256840	2	821.902	0.34722	1.3033e-07	81.854	1
222	ATDAFADAASKTFLK	15	malon(K)	_ATDAFADAASK(ma)TFLK_	TGME49_256840-t26_1-p1	Putative transmembrane protein (Fragment)(predict) GN=TGME49_256840	2	821.902	0.51351	5.7673e-05	69.081	1
223	ATETAEAELPSTHPIR	16	Unmodified	_ATETAEAELPSTHPIR_	TGME49_263090-t26_1-p1	14-3-3 protein GN=TGME49_263090	3	574.96	0.60764	1.0718e-09	81.632	1
224	ATETAEAELPSTHPIR	16	Unmodified	_ATETAEAELPSTHPIR_	TGME49_263090-t26_1-p1	14-3-3 protein GN=TGME49_263090	2	861.936	-0.36435	0.00074374	56.514	1
225	ATETAEAELPSTHPIR	16	Unmodified	_ATETAEAELPSTHPIR_	TGME49_263090-t26_1-p1	14-3-3 protein GN=TGME49_263090	3	574.96	-0.070737	3.0914e-20	97.45	1
226	ATETAEAELPSTHPIR	16	Unmodified	_ATETAEAELPSTHPIR_	TGME49_263090-t26_1-p1	14-3-3 protein GN=TGME49_263090	3	574.96	0.64733	0.00033976	44.691	1
227	ATMGLDGLSER	11	Unmodified	_ATMGLDGLSER_	TGME49_236040-t26_1-p1	fructose-1,6-bisphosphate aldolase GN=TGME49_236040	2	575.282	-0.99141	0.0091748	48.568	1
228	ATVEEARRRGR	11	Unmodified	_ATVEEARRRGR_	TGME49_309080-t26_1-p1	Hypthetical protein(predict) GN=TGME49_309080	3	434.245		0.034952	10.925	1
229	AVATSSIAKSAR	12	malon(K)	_AVATSSIAK(ma)SAR_	TGME49_287270-t26_1-p1	Apicoplast PPC1(predict) GN=TGME49_287270	2	624.333	-0.13299	0.0032552	58.885	1
230	AVATSSIAKSAR	12	malon(K)	_AVATSSIAK(ma)SAR_	TGME49_287270-t26_1-p1	Apicoplast PPC1(predict) GN=TGME49_287270	2	624.333	-0.67148	3.8595e-05	75.764	1
231	AVDGCTHFTYNDDSK	15	Unmodified	_AVDGCTHFTYNDDSK_	TGME49_208030-t26_1-p1	microneme protein MIC4 GN=TGME49_208030	3	577.242	0.23068	0.0004364	48.391	1
232	AVDGCTHFTYNDDSK	15	Unmodified	_AVDGCTHFTYNDDSK_	TGME49_208030-t26_1-p1	microneme protein MIC4 GN=TGME49_208030	2	865.36	-0.13876	0.0012015	56.514	1
233	AVDTVLGANAER	12	Unmodified	_AVDTVLGANAER_	TGME49_293870-t26_1-p1	thioredoxin, putative GN=TGME49_293870	2	608.32	0.36762	2.3352e-05	77.185	1
234	AVENIHK	7	Unmodified	_AVENIHK_	TGME49_268850-t26_1-p1	enolase 2 GN=TGME49_268850	2	405.727	-0.74757	0.0079158	65.676	1
235	AVENIHKIIK	10	malon(K)	_AVENIHK(ma)IIK_	TGME49_268850-t26_1-p1	enolase 2 GN=TGME49_268850	3	417.575	0.53447	0.0020705	51.286	1
236	AVENIHKIIKPALIGK	16	malon(K)	_AVENIHK(ma)IIKPALIGK_	TGME49_268850-t26_1-p1	enolase 2 GN=TGME49_268850	4	458.277	0.10174	7.8101e-06	62.94	1
237	AVEVAQASNKK	11	malon(K)	_AVEVAQASNK(ma)K_	TGME49_260440-t26_1-p1	nuclear factor NF3 GN=TGME49_260440	2	615.82	-0.21213	0.025833	40.941	1
238	AVEVAQASNKK	11	malon(K)	_AVEVAQASNK(ma)K_	TGME49_260440-t26_1-p1	nuclear factor NF3 GN=TGME49_260440	2	615.82	-0.2097	0.021596	43.761	1
239	AVEYNNTDVDGR	12	Unmodified	_AVEYNNTDVDGR_	TGME49_291930-t26_1-p1	RNA recognition motif-containing protein GN=TGME49_291930	2	676.807	-0.34216	3.0274e-05	75.088	1
240	AVFPSIVGK	9	Unmodified	_AVFPSIVGK_	TGME49_209030-t26_1-p1	actin ACT1 GN=TGME49_209030	2	459.276	-0.047104	0.023957	51.949	1
241	AVFPSIVGKPK	11	malon(K)	_AVFPSIVGK(ma)PK_	TGME49_209030-t26_1-p1	actin ACT1 GN=TGME49_209030	2	614.85	0.48117	0.0097054	51.726	1
242	AVGALLVYDVTR	12	Unmodified	_AVGALLVYDVTR_	TGME49_320480-t26_1-p1	Rab11b GN=TGME49_320480	2	638.867	1.0724	0.011459	42.031	1
243	AVGFAENVPNPESTNSDSHPDFR	23	Unmodified	_AVGFAENVPNPESTNSDSHPDFR_	TGME49_320220-t26_1-p1	ubiquinol cytochrome c oxidoreductase, putative GN=TGME49_320220	3	829.711	0.30868	0.0013883	27.127	1
244	AVGKIIPSLNGK	12	malon(K)	_AVGK(ma)IIPSLNGK_	TGME49_289690-t26_1-p1	glyceraldehyde-3-phosphate dehydrogenase GAPDH1 GN=TGME49_289690	2	641.872	0.089397	0.014916	42.976	1
245	AVKQLEAIK	9	malon(K)	_AVK(ma)QLEAIK_	TGME49_270240-t26_1-p1	MAG1 GN=TGME49_270240	2	543.314	0.644	0.016068	60.641	1
247	AVLLDLVEGK	10	Unmodified	_AVLLDLVEGK_	TGME49_258060-t26_1-p1	myosin heavy chain, putative GN=TGME49_258060	2	528.819	-0.2637	0.0076475	56.404	1
248	AVLNISNK	8	Unmodified	_AVLNISNK_	TGME49_206470-t26_1-p1	pyruvate dehydrogenase complex subunit PDH-E3II GN=TGME49_206470	2	429.756		0.021409	60.436	1
249	AVLSIDPAK	9	Unmodified	_AVLSIDPAK_	TGME49_236040-t26_1-p1	fructose-1,6-bisphosphate aldolase GN=TGME49_236040	2	457.271	0.08243	0.019555	55.064	1
250	AVLSIDPAK	9	Unmodified	_AVLSIDPAK_	TGME49_236040-t26_1-p1	fructose-1,6-bisphosphate aldolase GN=TGME49_236040	2	457.271	0.096695	0.0027062	85.67	1
251	AVLTIPHDNFPEAQK	15	Unmodified	_AVLTIPHDNFPEAQK_	TGME49_308840-t26_1-p1	SAG-related sequence SRS51 GN=TGME49_308840	3	560.63	-0.037031	0.019372	21.666	1
252	AVLTIPHDNFPEAQK	15	Unmodified	_AVLTIPHDNFPEAQK_	TGME49_308840-t26_1-p1	SAG-related sequence SRS51 GN=TGME49_308840	3	560.63	0.48252	0.01874	21.886	1
253	AVLTIPHDNFPEAQK	15	Unmodified	_AVLTIPHDNFPEAQK_	TGME49_308840-t26_1-p1	SAG-related sequence SRS51 GN=TGME49_308840	3	560.63	0.40573	0.00028063	53.3	1
254	AVNSDGNVDVK	11	Unmodified	_AVNSDGNVDVK_	TGME49_204130-t26_1-p1	perforin-like protein PLP1 GN=TGME49_204130	2	559.278	-0.50301	0.0069147	51.998	1
255	AVQSGKFDVK	10	malon(K)	_AVQSGK(ma)FDVK_	TGME49_216650-t26_1-p1	S15 sporozoite-expressed protein GN=TGME49_216650	2	582.798	1.0786	0.022438	47.712	1
256	AVQSGKFDVK	10	malon(K)	_AVQSGK(ma)FDVK_	TGME49_216650-t26_1-p1	S15 sporozoite-expressed protein GN=TGME49_216650	2	582.798	0.028925	0.023999	47.039	1
257	AVSVTGPNGDFVQGEPR	17	Unmodified	_AVSVTGPNGDFVQGEPR_	TGME49_320600-t26_1-p1	cold-shock DNA-binding domain-containing protein GN=TGME49_320600	2	865.429		8.9379e-06	44.998	1
258	AVTKYTGK	8	malon(K)	_AVTK(ma)YTGK_	TGME49_251870-t26_1-p1	histone H2Bb GN=TGME49_251870	2	477.251	-0.81275	0.023976	67.113	1
259	AVTLAEVLK	9	Unmodified	_AVTLAEVLK_	TGME49_221380-t26_1-p1	alba 1 GN=TGME49_221380	2	472.295	0.55562	0.018214	56.013	1
260	AVTVFNEK	8	Unmodified	_AVTVFNEK_	TGME49_289690-t26_1-p1	glyceraldehyde-3-phosphate dehydrogenase GAPDH1 GN=TGME49_289690	2	454.248	0.12158	0.004643	93.429	1
261	AVTVFNEK	8	Unmodified	_AVTVFNEK_	TGME49_289690-t26_1-p1	glyceraldehyde-3-phosphate dehydrogenase GAPDH1 GN=TGME49_289690	2	454.248	0.4783	0.00034951	116.37	1
262	AVTVFNEK	8	Unmodified	_AVTVFNEK_	TGME49_289690-t26_1-p1	glyceraldehyde-3-phosphate dehydrogenase GAPDH1 GN=TGME49_289690	2	454.248	0.13069	0.022223	52.255	1
263	AVVAFNQK	8	Unmodified	_AVVAFNQK_	TGME49_263040-t26_1-p1	ribosomal protein RPS16 GN=TGME49_263040	2	438.751	-0.24411	0.0083674	81.32	1
264	AVVAFNQK	8	Unmodified	_AVVAFNQK_	TGME49_263040-t26_1-p1	ribosomal protein RPS16 GN=TGME49_263040	2	438.751	0.011858	0.0017158	107.43	1
265	AVVTCWTVLK	10	Unmodified	_AVVTCWTVLK_	TGME49_297060-t26_1-p1	phosphoglycerate mutase PGMII GN=TGME49_297060	2	588.826	0.89448	0.0025572	65.719	1
266	AWADLEK	7	Unmodified	_AWADLEK_	TGME49_219320-t26_1-p1	acid phosphatase GAP50 GN=TGME49_219320	2	416.714	-0.43583	0.025201	71.342	1
267	AWADLEK	7	Unmodified	_AWADLEK_	TGME49_219320-t26_1-p1	acid phosphatase GAP50 GN=TGME49_219320	2	416.714	-1.0151	0.011184	82.671	1
268	AWISLPK	7	Unmodified	_AWISLPK_	TGME49_207440-t26_1-p1	ribosomal protein RPS4 GN=TGME49_207440	2	407.745	0.05142	0.019883	73.616	1
269	AWKGVPENK	9	malon(K)	_AWK(ma)GVPENK_	TGME49_236040-t26_1-p1	fructose-1,6-bisphosphate aldolase GN=TGME49_236040	2	557.78	0.4551	0.029052	53.965	1
270	AWKGVPENK	9	malon(K)	_AWK(ma)GVPENK_	TGME49_236040-t26_1-p1	fructose-1,6-bisphosphate aldolase GN=TGME49_236040	2	557.78	-0.30324	0.02021	58.511	1
271	AYDNNDIAEFVR	12	Unmodified	_AYDNNDIAEFVR_	TGME49_261440-t26_1-p1	ARM repeats containing protein GN=TGME49_261440	2	713.834	0.60434	0.0082701	46.88	1
272	AYEVLSDPEK	10	Unmodified	_AYEVLSDPEK_	TGME49_311240-t26_1-p1	DnaJ family chaperone, putative GN=TGME49_311240	2	575.785	0.3657	0.018594	46.352	1
273	AYMDIDIDGEHAGR	14	Unmodified	_AYMDIDIDGEHAGR_	TGME49_221210-t26_1-p1	cyclophilin GN=TGME49_221210	3	521.568	-0.16815	2.5564e-05	66.215	1
274	AYMDIDIDGEHAGR	14	Unmodified	_AYMDIDIDGEHAGR_	TGME49_221210-t26_1-p1	cyclophilin GN=TGME49_221210	2	781.849	-0.053273	0.0023356	54.898	1
275	CADMNNVGGKGK	12	malon(K)	_CADMNNVGGK(ma)GK_	TGME49_290670-t26_1-p1	leucyl aminopeptidase LAP GN=TGME49_290670	2	668.785	-0.47799	0.0046574	56.569	1
276	CGAGCSFR	8	Unmodified	_CGAGCSFR_	TGME49_270510-t26_1-p1	asparaginyl-tRNA synthetase (NOB+tRNA synthase) GN=TGME49_270510	2	457.684	-0.12798	0.0084867	80.438	1
277	CGGCGAKVPSTVLR	14	malon(K)	_CGGCGAK(ma)VPSTVLR_	TGME49_280560-t26_1-p1	selenide, water dikinase GN=TGME49_280560	2	774.369	-0.6875	0.0017322	58.246	1
278	CHACVGGTVVR	11	Unmodified	_CHACVGGTVVR_	TGME49_250770-t26_1-p1	eukaryotic initiation factor-4A, putative GN=TGME49_250770	3	405.862	4.1517	0.00061315	57.347	1
279	CPEALFQPSFLGK	13	Unmodified	_CPEALFQPSFLGK_	TGME49_209030-t26_1-p1	actin ACT1 GN=TGME49_209030	2	747.376	-0.072891	1.3855e-14	123.28	1
280	CPEALFQPSFLGK	13	Unmodified	_CPEALFQPSFLGK_	TGME49_209030-t26_1-p1	actin ACT1 GN=TGME49_209030	2	747.376	-0.13709	4.6407e-06	74.987	1
281	CSAQKGAPIGDGER	14	malon(K)	_CSAQK(ma)GAPIGDGER_	TGME49_243600-t26_1-p1	acetyltransferase, GNAT family protein GN=TGME49_243600	2	766.344	-0.085113	0.0047211	51.495	1
282	CSGEAGEKLCSVIK	14	malon(K)	_CSGEAGEK(ma)LCSVIK_	TGME49_227100-t26_1-p1	Glutaredoxin domain-containing protein(predict) GN=TGME49_227100	2	812.371	-0.14198	0.0036102	54.004	1
283	CSGEAGEKLCSVIK	14	malon(K)	_CSGEAGEK(ma)LCSVIK_	TGME49_227100-t26_1-p1	Glutaredoxin domain-containing protein(predict) GN=TGME49_227100	2	812.371	-0.37785	9.0768e-11	93.495	1
284	CVAEAGAPAGR	11	Unmodified	_CVAEAGAPAGR_	TGME49_271050-t26_1-p1	SAG-related sequence SRS34A GN=TGME49_271050	2	529.756	0.25171	0.00020307	72.2	1
285	CYLIGSGFSAHR	12	Unmodified	_CYLIGSGFSAHR_	TGME49_208030-t26_1-p1	microneme protein MIC4 GN=TGME49_208030	3	456.556	-1.2983	3.1213e-05	71.085	1
286	CYLIGSGFSAHR	12	Unmodified	_CYLIGSGFSAHR_	TGME49_208030-t26_1-p1	microneme protein MIC4 GN=TGME49_208030	3	456.556	-1.0712	0.0001473	64.121	1
287	DAAAAAAEPLIPLTK	15	Unmodified	_DAAAAAAEPLIPLTK_	TGME49_270510-t26_1-p1	asparaginyl-tRNA synthetase (NOB+tRNA synthase) GN=TGME49_270510	2	726.409	0.60096	0.0049498	38.376	1
288	DAAAAAAEPLIPLTK	15	Unmodified	_DAAAAAAEPLIPLTK_	TGME49_270510-t26_1-p1	asparaginyl-tRNA synthetase (NOB+tRNA synthase) GN=TGME49_270510	2	726.409	1.1107	3.1037e-07	76.82	1
289	DAAAAAAEPLIPLTKDK	17	malon(K)	_DAAAAAAEPLIPLTK(ma)DK_	TGME49_270510-t26_1-p1	asparaginyl-tRNA synthetase (NOB+tRNA synthase) GN=TGME49_270510	2	890.97	0.049976	0.0008408	53.625	1
290	DAAVKPTVYK	10	Unmodified	_DAAVKPTVYK_	TGME49_279390-t26_1-p1	proliferation-associated protein 2G4, putative GN=TGME49_279390	2	546.308	0.61135	0.019518	60.167	1
291	DACGEKQLAR	10	malon(K)	_DACGEK(ma)QLAR_	TGME49_281640-t26_1-p1	Putative transmembrane protein(predict) GN=TGME49_281640	2	617.28	-0.62755	0.0061327	41.242	1
292	DADVIIVTAGVPR	13	Unmodified	_DADVIIVTAGVPR_	TGME49_318430-t26_1-p1	malate dehydrogenase MDH GN=TGME49_318430	2	663.375	0.22084	0.012834	37.613	1
293	DAGAIAGLNVIR	12	Unmodified	_DAGAIAGLNVIR_	TGME49_311720-t26_1-p1	chaperonin protein BiP GN=TGME49_311720	2	585.335	0.6309	5.5083e-07	85.813	1
294	DAGTIAGLSVLR	12	Unmodified	_DAGTIAGLSVLR_	TGME49_273760-t26_1-p1	heat shock protein HSP70 GN=TGME49_273760	2	586.835	0.78549	0.00032978	70.089	1
295	DALDHEWIQTYTK	13	Unmodified	_DALDHEWIQTYTK_	TGME49_301440-t26_1-p1	calcium-dependent protein kinase CDPK1 GN=TGME49_301440	3	540.595	-0.90684	0.00052036	53.869	1
296	DALFVLLR	8	Unmodified	_DALFVLLR_	TGME49_277270-t26_1-p1	NTPase II GN=TGME49_277270	2	473.79	-0.19511	0.0010456	111.82	1
297	DALQHTEK	8	Unmodified	_DALQHTEK_	TGME49_312630-t26_1-p1	anonymous antigen-1, putative GN=TGME49_312630	2	471.238	-0.91385	0.0047613	93.098	1
298	DASGALQSGAVK	12	Unmodified	_DASGALQSGAVK_	TGME49_214080-t26_1-p1	toxofilin GN=TGME49_214080	2	552.288	-0.016648	8.4152e-06	81.709	1
299	DASGALQSGAVK	12	Unmodified	_DASGALQSGAVK_	TGME49_214080-t26_1-p1	toxofilin GN=TGME49_214080	2	552.288	0.0065489	0.00057041	67.997	1
300	DAVEAADFK	9	Unmodified	_DAVEAADFK_	TGME49_290670-t26_1-p1	leucyl aminopeptidase LAP GN=TGME49_290670	2	483.232	-0.1232	0.026559	50.108	1
301	DAVEAADFKAK	11	malon(K)	_DAVEAADFK(ma)AK_	TGME49_290670-t26_1-p1	leucyl aminopeptidase LAP GN=TGME49_290670	2	625.799	0.33276	0.020879	42.317	1
302	DAVEAADFKAK	11	malon(K)	_DAVEAADFK(ma)AK_	TGME49_290670-t26_1-p1	leucyl aminopeptidase LAP GN=TGME49_290670	2	625.799	0.081255	0.011664	49.298	1
303	DAVLLIFANK	10	Unmodified	_DAVLLIFANK_	TGME49_276140-t26_1-p1	ADP ribosylation factor ARF1 GN=TGME49_276140	2	552.327	2.2388	0.0016912	68.657	1
304	DAVLLIFANK	10	Unmodified	_DAVLLIFANK_	TGME49_276140-t26_1-p1	ADP ribosylation factor ARF1 GN=TGME49_276140	2	552.327	-0.62967	0.0020813	67.334	1
305	DCALEKGSCR	10	malon(K)	_DCALEK(ma)GSCR_	TGME49_288030-t26_1-p1	Putative transmembrane protein(predict) GN=TGME49_288030	2	641.264	-0.12551	0.026248	46.069	1
306	DCALEKGSCR	10	malon(K)	_DCALEK(ma)GSCR_	TGME49_288030-t26_1-p1	Putative transmembrane protein(predict) GN=TGME49_288030	2	641.264	-0.46073	0.0017465	70.089	1
307	DCTQIEVNPLVETHDGR	17	Unmodified	_DCTQIEVNPLVETHDGR_	TGME49_309752-t26_1-p1	succinate-Coenzyme A ligase, beta subunit, putative GN=TGME49_309752	3	661.646	0.063864	0.016141	22.435	1
308	DCYVGDEAQSK	11	Unmodified	_DCYVGDEAQSK_	TGME49_209030-t26_1-p1	actin ACT1 GN=TGME49_209030	2	636.264	0.19347	0.00065792	69.815	1
309	DCYVGDEAQSK	11	Unmodified	_DCYVGDEAQSK_	TGME49_209030-t26_1-p1	actin ACT1 GN=TGME49_209030	2	636.264	0.21918	0.002747	60.301	1
310	DCYVGDEAQSKR	12	malon(K)	_DCYVGDEAQSK(ma)R_	TGME49_209030-t26_1-p1	actin ACT1 GN=TGME49_209030	2	757.315	-0.34768	0.016343	43.592	1
311	DCYVGDEAQSKR	12	malon(K)	_DCYVGDEAQSK(ma)R_	TGME49_209030-t26_1-p1	actin ACT1 GN=TGME49_209030	2	757.315	0.80712	4.8972e-05	74.789	1
312	DDEEHFSNNPEFDTDR	16	Unmodified	_DDEEHFSNNPEFDTDR_	TGME49_235930-t26_1-p1	domain K- type RNA binding proteins family protein GN=TGME49_235930	3	656.261	0.14513	0.00012413	55.755	1
313	DDEVMVVR	8	Unmodified	_DDEVMVVR_	TGME49_248390-t26_1-p1	ribosomal protein RPL26 GN=TGME49_248390	2	481.734	0.28631	0.0094574	73.26	1
314	DDHEEDTIGEDGNACGK	17	Unmodified	_DDHEEDTIGEDGNACGK_	TGME49_293690-t26_1-p1	profilin PRF GN=TGME49_293690	3	621.243	-0.22714	0.00020352	42.314	1
315	DDIGFLTGER	10	Unmodified	_DDIGFLTGER_	TGME49_270250-t26_1-p1	dense granule protein GRA1 GN=TGME49_270250	2	561.775	0.35938	0.0004417	82.417	1
316	DDIGFLTGER	10	Unmodified	_DDIGFLTGER_	TGME49_270250-t26_1-p1	dense granule protein GRA1 GN=TGME49_270250	2	561.775	0.49396	0.001057	70.808	1
317	DDKDPAFLAK	10	Unmodified	_DDKDPAFLAK_	TGME49_300140-t26_1-p1	elongation factor 1-gamma, putative GN=TGME49_300140	2	560.288	-0.0092793	0.0052053	40.616	1
318	DDKDPAFLAK	10	Unmodified	_DDKDPAFLAK_	TGME49_300140-t26_1-p1	elongation factor 1-gamma, putative GN=TGME49_300140	3	373.861	-0.89521	0.015612	65.278	1
319	DDLLAINAK	9	Unmodified	_DDLLAINAK_	TGME49_318430-t26_1-p1	malate dehydrogenase MDH GN=TGME49_318430	2	486.772	0.21825	0.025574	50.805	1
320	DDLMLPK	7	Unmodified	_DDLMLPK_	TGME49_251810-t26_1-p1	translation initiation factor eIF-5A, putative GN=TGME49_251810	2	416.218	-1.5056	0.029782	69.998	1
321	DDTPMFVMGVNNDQYK	16	Unmodified	_DDTPMFVMGVNNDQYK_	TGME49_289690-t26_1-p1	glyceraldehyde-3-phosphate dehydrogenase GAPDH1 GN=TGME49_289690	2	937.408	0.21423	0.0073927	35.771	1
322	DELSVEER	8	Unmodified	_DELSVEER_	TGME49_263090-t26_1-p1	14-3-3 protein GN=TGME49_263090	2	488.733	-0.059894	0.0085236	80.165	1
323	DELSVEER	8	Unmodified	_DELSVEER_	TGME49_263090-t26_1-p1	14-3-3 protein GN=TGME49_263090	2	488.733	0.075177	8.8456e-06	127.46	1
324	DEQFGASK	8	Unmodified	_DEQFGASK_	TGME49_313390-t26_1-p1	ribosomal protein RPL6 GN=TGME49_313390	2	441.204	0.64311	0.0040269	60.828	1
325	DFASLLETR	9	Unmodified	_DFASLLETR_	TGME49_206610-t26_1-p1	pyruvate dehydrogenase complex subunit PDH-E2 GN=TGME49_206610	2	526.275	-0.099192	0.028588	49.3	1
326	DFDHVAVLSDAAR	13	Unmodified	_DFDHVAVLSDAAR_	TGME49_200320-t26_1-p1	hypoxanthine-xanthine-guanine phosphoribosyl transferase HXGPRT GN=TGME49_200320	3	472.569	0.39975	6.2174e-07	75.683	1
327	DFDHVAVLSDAAR	13	Unmodified	_DFDHVAVLSDAAR_	TGME49_200320-t26_1-p1	hypoxanthine-xanthine-guanine phosphoribosyl transferase HXGPRT GN=TGME49_200320	2	708.349	0.78323	0.014164	37.248	1
328	DFFGGACKLQK	11	malon(K)	_DFFGGACK(ma)LQK_	TGME49_226960-t26_1-p1	phosphofructokinase PFKII GN=TGME49_226960	2	678.816	0.033025	0.0015082	67.519	1
329	DFFLKPELLR	10	Unmodified	_DFFLKPELLR_	TGME49_216860-t26_1-p1	DEAD (Asp-Glu-Ala-Asp) box polypeptide DDX39 GN=TGME49_216860	3	426.58	1.0021	0.016395	64.82	1
330	DFFLKPELLR	10	Unmodified	_DFFLKPELLR_	TGME49_216860-t26_1-p1	DEAD (Asp-Glu-Ala-Asp) box polypeptide DDX39 GN=TGME49_216860	3	426.58	0.05387	0.0022238	85.355	1
331	DFGQLFR	7	Unmodified	_DFGQLFR_	TGME49_223920-t26_1-p1	rhoptry neck protein RON3 GN=TGME49_223920	2	441.727	0.55824	0.014275	79.454	1
332	DFHEWYR	7	Unmodified	_DFHEWYR_	TGME49_277270-t26_1-p1	NTPase II GN=TGME49_277270	2	526.733	0.11976	0.012505	81.297	1
333	DFHEWYR	7	Unmodified	_DFHEWYR_	TGME49_277270-t26_1-p1	NTPase II GN=TGME49_277270	2	526.733	-0.091071	0.012505	81.297	1
334	DFHEWYR	7	Unmodified	_DFHEWYR_	TGME49_277270-t26_1-p1	NTPase II GN=TGME49_277270	3	351.491	1.3228	0.014765	51.787	1
335	DFLHDDNSVR	10	Unmodified	_DFLHDDNSVR_	TGME49_280710-t26_1-p1	20S proteasome subunit beta 7, putative GN=TGME49_280710	3	406.523	0.25505	0.013747	29.926	1
336	DFLHDDNSVR	10	Unmodified	_DFLHDDNSVR_	TGME49_280710-t26_1-p1	20S proteasome subunit beta 7, putative GN=TGME49_280710	3	406.523	0.3691	7.3028e-05	74.841	1
337	DFTVSSMHGDMDQK	14	Unmodified	_DFTVSSMHGDMDQK_	TGME49_250770-t26_1-p1	eukaryotic initiation factor-4A, putative GN=TGME49_250770	3	533.226	-1.0141	0.00074619	45.992	1
338	DFTVSSMHGDMDQK	14	Unmodified	_DFTVSSMHGDMDQK_	TGME49_250770-t26_1-p1	eukaryotic initiation factor-4A, putative GN=TGME49_250770	3	533.226	-1.0092	0.00050146	51.405	1
339	DFTVSSMHGDMDQK	14	Unmodified	_DFTVSSMHGDMDQK_	TGME49_250770-t26_1-p1	eukaryotic initiation factor-4A, putative GN=TGME49_250770	2	799.335	-0.71615	4.854e-07	80.746	1
340	DGGIDDAAAIEGK	13	Unmodified	_DGGIDDAAAIEGK_	TGME49_235470-t26_1-p1	myosin A GN=TGME49_235470	2	616.294	0.048526	0.0028214	55.724	1
341	DGKGNADEFR	10	malon(K)	_DGK(ma)GNADEFR_	TGME49_220400-t26_1-p1	actin depolymerizing factor ADF GN=TGME49_220400	2	597.755	0.25426	0.010526	56.404	1
342	DGPMCVDGNK	10	Unmodified	_DGPMCVDGNK_	TGME49_232250-t26_1-p1	catalase GN=TGME49_232250	2	546.726	0.37518	0.0093319	54.259	1
343	DGVVQDATR	9	Unmodified	_DGVVQDATR_	TGME49_318230-t26_1-p1	phosphoglycerate kinase PGKI GN=TGME49_318230	2	480.741	-1.4838	0.024221	51.762	1
344	DHAVVIGQYR	10	Unmodified	_DHAVVIGQYR_	TGME49_311430-t26_1-p1	fibrillarin GN=TGME49_311430	3	386.54	-0.31768	0.0028795	45.598	1
345	DHAVVIGQYR	10	Unmodified	_DHAVVIGQYR_	TGME49_311430-t26_1-p1	fibrillarin GN=TGME49_311430	3	386.54	0.10712	0.0011531	56.013	1
346	DHFQAVITAIGQGK	14	Unmodified	_DHFQAVITAIGQGK_	TGME49_273520-t26_1-p1	PCI domain-containing protein GN=TGME49_273520	3	495.6	0.58026	0.00017898	58.32	1
347	DHFVPVPVR	9	Unmodified	_DHFVPVPVR_	TGME49_231640-t26_1-p1	alveolin domain containing intermediate filament IMC1 GN=TGME49_231640	2	533.296	0.38933	0.01058	61.679	1
348	DHFVPVPVR	9	Unmodified	_DHFVPVPVR_	TGME49_231640-t26_1-p1	alveolin domain containing intermediate filament IMC1 GN=TGME49_231640	2	533.296	-0.82217	0.01058	61.679	1
349	DHHETMYELK	10	Unmodified	_DHHETMYELK_	TGME49_228190-t26_1-p1	eukaryotic initiation factor-3, subunit 5, putative GN=TGME49_228190	3	434.864	-0.69329	0.0045388	38.804	1
350	DHHETMYELK	10	Unmodified	_DHHETMYELK_	TGME49_228190-t26_1-p1	eukaryotic initiation factor-3, subunit 5, putative GN=TGME49_228190	3	434.864	-1.3152	6.3538e-05	82.831	1
351	DHKPITLQQGATLK	14	Unmodified	_DHKPITLQQGATLK_	TGME49_256760-t26_1-p1	pyruvate kinase PyK1 GN=TGME49_256760	3	517.295	0.30084	3.5374e-10	93.649	1
352	DHLFCQYR	8	Unmodified	_DHLFCQYR_	TGME49_239490-t26_1-p1	dehydrogenase E1 component family protein GN=TGME49_239490	3	380.175	-0.59979	0.0012965	77.058	1
353	DIDGVPSDK	9	Unmodified	_DIDGVPSDK_	TGME49_214940-t26_1-p1	MIC2-associated protein M2AP GN=TGME49_214940	2	473.23	0.1994	0.010524	61.765	1
354	DIDGVPSDK	9	Unmodified	_DIDGVPSDK_	TGME49_214940-t26_1-p1	MIC2-associated protein M2AP GN=TGME49_214940	2	473.23	0.66693	0.0035826	72.275	1
355	DIPIVLFGK	9	Unmodified	_DIPIVLFGK_	TGME49_236570-t26_1-p1	lysine decarboxylase family protein GN=TGME49_236570	2	501.305	0.35021	0.034377	47.603	1
356	DKAGIPVTCR	10	malon(K)	_DK(ma)AGIPVTCR_	TGME49_309210-t26_1-p1	peroxiredoxin 6, putative GN=TGME49_309210	2	601.795	0.93054	0.022295	47.774	1
357	DKDGSDDANSSPNVAQHSAR	20	malon(K)	_DK(ma)DGSDDANSSPNVAQHSAR_	TGME49_289000-t26_1-p1	hypothetical protein GN=TGME49_289000	3	719.641	0.47084	8.7236e-06	44.625	1
358	DKDLLPYEIINK	12	Unmodified	_DKDLLPYEIINK_	TGME49_311720-t26_1-p1	chaperonin protein BiP GN=TGME49_311720	3	487.605	0.57996	0.0051188	65.295	1
359	DKDLLPYEIINK	12	Unmodified	_DKDLLPYEIINK_	TGME49_311720-t26_1-p1	chaperonin protein BiP GN=TGME49_311720	3	487.605	0.29467	0.000199	73.881	1
360	DKDLLPYEIINK	12	Unmodified	_DKDLLPYEIINK_	TGME49_311720-t26_1-p1	chaperonin protein BiP GN=TGME49_311720	2	730.903	0.46127	3.607e-07	94.122	1
361	DKVPGEVIIR	10	Unmodified	_DKVPGEVIIR_	TGME49_295110-t26_1-p1	rhoptry protein ROP7 GN=TGME49_295110	3	375.892	-0.53491	0.0027696	78.136	1
362	DLCEEKNKR	9	malon(K)	_DLCEEK(ma)NKR_	TGME49_278870-t26_1-p1	myosin F GN=TGME49_278870	3	426.531	-0.21161	0.0082239	51.162	1
363	DLDGIQAELQK	11	Unmodified	_DLDGIQAELQK_	TGME49_288630-t26_1-p1	nucleosome assembly protein (NAP), putative GN=TGME49_288630	2	615.322	0.86961	0.0072722	51.286	1
364	DLDLVWLCGTEK	12	Unmodified	_DLDLVWLCGTEK_	TGME49_211680-t26_1-p1	protein disulfide isomerase GN=TGME49_211680	2	724.858	0.20965	2.3352e-05	77.185	1
365	DLKPENLLLESKSK	14	malon(K)	_DLKPENLLLESK(ma)SK_	TGME49_301440-t26_1-p1	calcium-dependent protein kinase CDPK1 GN=TGME49_301440	3	567.309	0.78981	0.0022436	40.493	1
366	DLLFSTK	7	Unmodified	_DLLFSTK_	TGME49_236040-t26_1-p1	fructose-1,6-bisphosphate aldolase GN=TGME49_236040	2	412.232	0.27922	0.0116	90.777	1
367	DLTEYMMK	8	Unmodified	_DLTEYMMK_	TGME49_209030-t26_1-p1	actin ACT1 GN=TGME49_209030	2	515.733	0.028742	0.011147	71.501	1
368	DLTEYMMK	8	Unmodified	_DLTEYMMK_	TGME49_209030-t26_1-p1	actin ACT1 GN=TGME49_209030	2	515.733	-0.31985	0.024782	61.962	1
369	DLVVLAVEK	9	Unmodified	_DLVVLAVEK_	TGME49_258150-t26_1-p1	proteasome subunit alpha type 7, putative GN=TGME49_258150	2	493.3	-1.1212	0.013898	59.067	1
370	DLYGTAMK	8	Unmodified	_DLYGTAMK_	TGME49_300140-t26_1-p1	elongation factor 1-gamma, putative GN=TGME49_300140	2	449.721	-0.50897	0.026585	60.91	1
371	DLYGTAMK	8	Unmodified	_DLYGTAMK_	TGME49_300140-t26_1-p1	elongation factor 1-gamma, putative GN=TGME49_300140	2	449.721	-0.33671	0.0094027	73.665	1
372	DMIGIAETGSGK	12	Unmodified	_DMIGIAETGSGK_	TGME49_236650-t26_1-p1	DEAD (Asp-Glu-Ala-Asp) box polypeptide 17 GN=TGME49_236650	2	589.79	0.97678	0.0088032	46.069	1
373	DMKQTVAVGVIK	12	malon(K)	_DMK(ma)QTVAVGVIK_	TGME49_294800-t26_1-p1	elongation factor 1-alpha (EF-1-ALPHA), putative GN=TGME49_294800	2	687.869	-0.067996	0.0098543	48.568	1
374	DMVAAIIGR	9	Unmodified	_DMVAAIIGR_	TGME49_216670-t26_1-p1	FUSE-binding protein 2 / KH-type splicing regulatory protein GN=TGME49_216670	2	473.263	0.39297	0.031192	38.276	1
375	DMWVLSR	7	Unmodified	_DMWVLSR_	TGME49_215785-t26_1-p1	rhoptry protein ROP2A GN=TGME49_215785	2	453.729	0.077116	0.019883	73.616	1
376	DMWVLSR	7	Unmodified	_DMWVLSR_	TGME49_215785-t26_1-p1	rhoptry protein ROP2A GN=TGME49_215785	2	453.729	0.0017474	0.0116	90.777	1
377	DMYEIYCPPTLK	12	Unmodified	_DMYEIYCPPTLK_	TGME49_211710-t26_1-p1	TB2/DP1, HVA22 family protein GN=TGME49_211710	2	765.354	-0.61847	0.012482	40.475	1
378	DNEAFYVK	8	Unmodified	_DNEAFYVK_	TGME49_232250-t26_1-p1	catalase GN=TGME49_232250	2	493.235		0.008815	73.208	1
379	DNEAFYVK	8	Unmodified	_DNEAFYVK_	TGME49_232250-t26_1-p1	catalase GN=TGME49_232250	2	493.235	0.68011	0.0047383	93.162	1
380	DNIQGITK	8	Unmodified	_DNIQGITK_	TGME49_239260-t26_1-p1	histone H4 GN=TGME49_239260	2	444.743	0.021275	0.0074188	85.676	1
381	DNIQGITKPAIR	12	Unmodified	_DNIQGITKPAIR_	TGME49_239260-t26_1-p1	histone H4 GN=TGME49_239260	3	442.589	0.44731	4.358e-08	98.156	1
382	DNIQGITKPAIR	12	Unmodified	_DNIQGITKPAIR_	TGME49_239260-t26_1-p1	histone H4 GN=TGME49_239260	2	663.38	0.72728	3.6613e-08	96.604	1
383	DNIQGITKPAIR	12	Unmodified	_DNIQGITKPAIR_	TGME49_239260-t26_1-p1	histone H4 GN=TGME49_239260	3	442.589	0.50708	0.027786	53.388	1
384	DNIQGITKPAIR	12	Unmodified	_DNIQGITKPAIR_	TGME49_239260-t26_1-p1	histone H4 GN=TGME49_239260	3	442.589	0.16016	0.0019157	70.089	1
385	DNIQGITKPAIR	12	Unmodified	_DNIQGITKPAIR_	TGME49_239260-t26_1-p1	histone H4 GN=TGME49_239260	2	663.38	-0.030795	0.0042261	64.121	1
386	DNIQGITKPAIR	12	malon(K)	_DNIQGITK(ma)PAIR_	TGME49_239260-t26_1-p1	histone H4 GN=TGME49_239260	2	706.381	1.4867	0.0016267	62.68	1
387	DNIQGITKPAIR	12	malon(K)	_DNIQGITK(ma)PAIR_	TGME49_239260-t26_1-p1	histone H4 GN=TGME49_239260	2	706.381	0.21187	0.011891	46.318	1
388	DNVHYVYICK	10	Unmodified	_DNVHYVYICK_	TGME49_310070-t26_1-p1	methyltransferase, putative GN=TGME49_310070	3	437.545	-1.0451	0.010764	32.677	1
389	DNVHYVYICK	10	Unmodified	_DNVHYVYICK_	TGME49_310070-t26_1-p1	methyltransferase, putative GN=TGME49_310070	3	437.545	-0.3648	0.0023188	47.894	1
390	DNVHYVYICK	10	Unmodified	_DNVHYVYICK_	TGME49_310070-t26_1-p1	methyltransferase, putative GN=TGME49_310070	2	655.814	0.44039	0.003886	61.213	1
391	DNVQNTGKGCCFVK	14	malon(K)	_DNVQNTGK(ma)GCCFVK_	TGME49_321500-t26_1-p1	RNA recognition motif-containing protein GN=TGME49_321500	2	856.872	-0.48355	1.2217e-10	92.8	1
392	DPCQDLLAK	9	Unmodified	_DPCQDLLAK_	TGME49_251690-t26_1-p1	seryl-tRNA synthetase, cytoplasmic, putative GN=TGME49_251690	2	530.261	-0.79894	0.002974	83.883	1
393	DPCQDLLAK	9	Unmodified	_DPCQDLLAK_	TGME49_251690-t26_1-p1	seryl-tRNA synthetase, cytoplasmic, putative GN=TGME49_251690	2	530.261	-1.1215	5.6725e-06	120.45	1
395	DPGYQAPIDESLVK	14	Unmodified	_DPGYQAPIDESLVK_	TGME49_221380-t26_1-p1	alba 1 GN=TGME49_221380	2	766.386	-1.5215	0.020611	33.842	1
396	DPGYQAPIDESLVK	14	Unmodified	_DPGYQAPIDESLVK_	TGME49_221380-t26_1-p1	alba 1 GN=TGME49_221380	2	766.386	-1.6235	0.00012648	68.044	1
397	DPKEETTK	8	Unmodified	_DPKEETTK_	TGME49_316340-t26_1-p1	Inner membrane complex protein 22(predict) GN=TGME49_316340	2	474.238	0.97498	0.012759	100.02	1
398	DPQLDSER	8	Unmodified	_DPQLDSER_	TGME49_320220-t26_1-p1	ubiquinol cytochrome c oxidoreductase, putative GN=TGME49_320220	2	480.225	0.26246	0.02299	63.216	1
399	DQVAFLQQYGHA	12	Unmodified	_DQVAFLQQYGHA_	TGME49_292130-t26_1-p1	ribosomal protein RPL13A GN=TGME49_292130	2	688.833	-0.124	3.8843e-06	83.081	1
400	DQYAGDGIAIR	11	Unmodified	_DQYAGDGIAIR_	TGME49_239490-t26_1-p1	dehydrogenase E1 component family protein GN=TGME49_239490	2	589.794	-0.2973	0.014665	42.843	1
401	DQYGHPHTTLDFSR	14	Unmodified	_DQYGHPHTTLDFSR_	TGME49_258410-t26_1-p1	photosensitized INA-labeled protein PHIL1 GN=TGME49_258410	3	558.594	-0.27814	0.003943	31.596	1
402	DQYGHPHTTLDFSR	14	Unmodified	_DQYGHPHTTLDFSR_	TGME49_258410-t26_1-p1	photosensitized INA-labeled protein PHIL1 GN=TGME49_258410	3	558.594	-0.86512	0.00068653	47.33	1
404	DRPHPAGVQLLR	12	Unmodified	_DRPHPAGVQLLR_	TGME49_212250-t26_1-p1	XPG N-terminal domain-containing protein GN=TGME49_212250	3	453.593	-0.023496	0.00016125	75.849	1
405	DSAALTAMLK	10	Unmodified	_DSAALTAMLK_	TGME49_214290-t26_1-p1	DJ-1 family protein GN=TGME49_214290	2	510.773	-0.02614	0.00051477	73.499	1
406	DSATGTGKGCAFVK	14	malon(K)	_DSATGTGK(ma)GCAFVK_	TGME49_268200-t26_1-p1	RNA recognition motif-containing protein GN=TGME49_268200	2	742.838	0.77665	0.00015773	68.481	1
407	DSEGNLDEVATQVK	14	Unmodified	_DSEGNLDEVATQVK_	TGME49_251810-t26_1-p1	translation initiation factor eIF-5A, putative GN=TGME49_251810	2	752.86	-0.53857	1.2347e-24	131.35	1
408	DSEGNLDEVATQVK	14	Unmodified	_DSEGNLDEVATQVK_	TGME49_251810-t26_1-p1	translation initiation factor eIF-5A, putative GN=TGME49_251810	2	752.86	-0.56376	1.0562e-19	118.52	1
409	DSFTNIVR	8	Unmodified	_DSFTNIVR_	TGME49_242070-t26_1-p1	cAMP-dependent protein kinase regulatory subunit GN=TGME49_242070	2	476.248	-1.7145	0.0088269	77.923	1
410	DSHHLATLFDK	11	Unmodified	_DSHHLATLFDK_	TGME49_246130-t26_1-p1	serpin (serine proteinase inhibitor) superfamily protein GN=TGME49_246130	3	428.551	0.63192	0.0023289	41.383	1
411	DSIDCLKEHFR	11	malon(K)	_DSIDCLK(ma)EHFR_	TGME49_214270-t26_1-p1	translation initiation factor IF-2, putative GN=TGME49_214270	3	502.561	-0.15596	0.0013253	50.897	1
412	DSLTLEETHR	10	Unmodified	_DSLTLEETHR_	TGME49_288360-t26_1-p1	tryptophanyl-tRNA synthetase (TrpRS2) GN=TGME49_288360	2	600.796	-0.22165	0.007535	56.548	1
413	DSQTVTCAYGSASNADVHR	19	Unmodified	_DSQTVTCAYGSASNADVHR_	TGME49_308840-t26_1-p1	SAG-related sequence SRS51 GN=TGME49_308840	3	680.301	0.00068201	3.7135e-38	124.84	1
414	DSQTVTCAYGSASNADVHR	19	Unmodified	_DSQTVTCAYGSASNADVHR_	TGME49_308840-t26_1-p1	SAG-related sequence SRS51 GN=TGME49_308840	3	680.301	-0.22721	5.4191e-34	116.6	1
415	DSSHPLGGLMGFR	13	Unmodified	_DSSHPLGGLMGFR_	TGME49_286580-t26_1-p1	Inner membrane complex protein 17(predict) GN=TGME49_286580	3	458.559	0.007841	7.9139e-05	61.48	1
416	DSSLVAPSTSIGAAVR	16	Unmodified	_DSSLVAPSTSIGAAVR_	TGME49_231960-t26_1-p1	omega secalin, putative GN=TGME49_231960	2	765.91	-0.03253	0.0040064	37.77	1
417	DSSLVQVLNR	10	Unmodified	_DSSLVQVLNR_	TGME49_269980-t26_1-p1	preprotein translocase Sec61, putative GN=TGME49_269980	2	565.812	-0.21738	1.7732e-05	99.815	1
418	DSSSSESTVTPADEAASESEEGDK	24	Unmodified	_DSSSSESTVTPADEAASESEEGDK_	TGME49_310780-t26_1-p1	dense granule protein GRA4 GN=TGME49_310780	3	805.665	-0.32946	1.4524e-12	69.071	1
419	DSTLIMQLLR	10	Unmodified	_DSTLIMQLLR_	TGME49_263090-t26_1-p1	14-3-3 protein GN=TGME49_263090	2	595.334	-1.2263	0.0020813	67.334	1
420	DSVTYTEHAR	10	Unmodified	_DSVTYTEHAR_	TGME49_239260-t26_1-p1	histone H4 GN=TGME49_239260	2	589.775	-0.42812	2.098e-06	110.53	1
421	DSVTYTEHAR	10	Unmodified	_DSVTYTEHAR_	TGME49_239260-t26_1-p1	histone H4 GN=TGME49_239260	2	589.775	-0.046119	6.8087e-13	135.55	1
422	DSVTYTEHAR	10	Unmodified	_DSVTYTEHAR_	TGME49_239260-t26_1-p1	histone H4 GN=TGME49_239260	3	393.519	-3.0265	0.010319	33.088	1
423	DSVVPEEWK	9	Unmodified	_DSVVPEEWK_	TGME49_231640-t26_1-p1	alveolin domain containing intermediate filament IMC1 GN=TGME49_231640	2	544.767	-0.17484	0.012711	59.908	1
424	DSVVPEEWK	9	Unmodified	_DSVVPEEWK_	TGME49_231640-t26_1-p1	alveolin domain containing intermediate filament IMC1 GN=TGME49_231640	2	544.767	0.077044	0.019671	54.982	1
425	DTFDLSK	7	Unmodified	_DTFDLSK_	TGME49_235470-t26_1-p1	myosin A GN=TGME49_235470	2	413.203	-0.17999	0.020164	73.324	1
428	DTLTETQSAR	10	Unmodified	_DTLTETQSAR_	TGME49_258060-t26_1-p1	myosin heavy chain, putative GN=TGME49_258060	2	561.275	1.3067	0.0028224	64.82	1
429	DTVTQDCLR	9	Unmodified	_DTVTQDCLR_	TGME49_256990-t26_1-p1	glycyl-tRNA synthetase GN=TGME49_256990	2	554.259	-0.34349	0.020965	54.066	1
430	DTYGNLMGEEFTAK	14	Unmodified	_DTYGNLMGEEFTAK_	TGME49_278990-t26_1-p1	phosphate carrier, putative GN=TGME49_278990	2	788.353	0.53783	0.023954	32.702	1
431	DVDHLVVAK	9	Unmodified	_DVDHLVVAK_	TGME49_211680-t26_1-p1	protein disulfide isomerase GN=TGME49_211680	2	498.28	0.43888	0.00074035	101.65	1
432	DVDLVMSQVECSR	13	Unmodified	_DVDLVMSQVECSR_	TGME49_205558-t26_1-p1	NAC domain-containing protein GN=TGME49_205558	2	769.353	0.20538	0.017646	36.292	1
433	DVDLVMSQVECSR	13	Unmodified	_DVDLVMSQVECSR_	TGME49_205558-t26_1-p1	NAC domain-containing protein GN=TGME49_205558	2	769.353	-0.56054	3.6363e-08	88.075	1
434	DVEAVCNPIISK	12	Unmodified	_DVEAVCNPIISK_	TGME49_311720-t26_1-p1	chaperonin protein BiP GN=TGME49_311720	2	672.845	0.28872	0.0088032	46.069	1
435	DVEAVCNPIISK	12	Unmodified	_DVEAVCNPIISK_	TGME49_311720-t26_1-p1	chaperonin protein BiP GN=TGME49_311720	2	672.845	0.32182	0.00125	62.088	1
436	DVEVTTSK	8	Unmodified	_DVEVTTSK_	TGME49_310030-t26_1-p1	cyclase-associated protein, putative GN=TGME49_310030	2	439.727	-0.65648	0.026792	60.828	1
437	DVGLGFQTPR	10	Unmodified	_DVGLGFQTPR_	TGME49_226970-t26_1-p1	ribosomal protein RPS11 GN=TGME49_226970	2	545.288	0.53557	0.027428	41.109	1
438	DVGLGFQTPR	10	Unmodified	_DVGLGFQTPR_	TGME49_226970-t26_1-p1	ribosomal protein RPS11 GN=TGME49_226970	2	545.288	0.28034	0.00064647	72.2	1
439	DVKPHNVMIDHSK	13	Unmodified	_DVKPHNVMIDHSK_	TGME49_263070-t26_1-p1	CMGC kinase, CK2 family GN=TGME49_263070	3	507.261	0.25732	0.0028335	62.68	1
440	DVKPHNVMIDHSK	13	Unmodified	_DVKPHNVMIDHSK_	TGME49_263070-t26_1-p1	CMGC kinase, CK2 family GN=TGME49_263070	4	380.698	-0.20797	0.017148	30.176	1
441	DVLRPEIIEITR	12	Unmodified	_DVLRPEIIEITR_	TGME49_263180-t26_1-p1	myosin D GN=TGME49_263180	3	485.284	0.48457	0.018284	57.106	1
442	DVNAAVATIKTK	12	malon(K)	_DVNAAVATIK(ma)TK_	TGME49_316400-t26_1-p1	alpha tubulin TUBA1 GN=TGME49_316400	2	658.856	0.1834	0.014358	43.592	1
443	DVQATVIGTHGDCMVPLVR	19	Oxidation (M)	_DVQATVIGTHGDCM(ox)VPLVR_	TGME49_232350-t26_1-p1	lactate dehydrogenase LDH1 GN=TGME49_232350	3	695.347	-0.94106	8.0674e-07	58.693	1
444	DVQATVIGTHGDCMVPLVR	19	Oxidation (M)	_DVQATVIGTHGDCM(ox)VPLVR_	TGME49_232350-t26_1-p1	lactate dehydrogenase LDH1 GN=TGME49_232350	3	695.347	0.28931	9.9262e-06	43.208	1
445	DVQATVIGTHGDCMVPLVR	19	Unmodified	_DVQATVIGTHGDCMVPLVR_	TGME49_232350-t26_1-p1	lactate dehydrogenase LDH1 GN=TGME49_232350	3	690.015	0.11571	0.00022575	36.637	1
446	DVTEAKGR	8	malon(K)	_DVTEAK(ma)GR_	TGME49_313640-t26_1-p1	Putative transmembrane protein(predict) GN=TGME49_313640	2	481.233	0.90524	0.0094312	87.258	1
447	DYASSTSVTAVLAK	14	Unmodified	_DYASSTSVTAVLAK_	TGME49_231850-t26_1-p1	serine-threonine phosophatase 2C (PP2C) GN=TGME49_231850	2	706.867	0.88136	1.0687e-06	76.759	1
448	DYTIHLHK	8	Unmodified	_DYTIHLHK_	TGME49_266070-t26_1-p1	ribosomal protein RPL31 GN=TGME49_266070	2	513.772	0.19493	0.0012757	110.31	1
449	EAAQDEELLQTLDHGEDEEGDAAR	24	Unmodified	_EAAQDEELLQTLDHGEDEEGDAAR_	TGME49_273520-t26_1-p1	PCI domain-containing protein GN=TGME49_273520	3	881.055	0.72748	2.2128e-06	39.818	1
450	EACSSGVNICIKK	13	malon(K)	_EACSSGVNICIK(ma)K_	TGME49_239620-t26_1-p1	5'-nucleotidase, C-terminal domain-containing protein GN=TGME49_239620	2	776.361	-1.6486	0.0004258	67.136	1
451	EACSSGVNICIKK	13	malon(K)	_EACSSGVNICIK(ma)K_	TGME49_239620-t26_1-p1	5'-nucleotidase, C-terminal domain-containing protein GN=TGME49_239620	2	776.361	-1.3599	0.0023691	58.885	1
452	EAEDLAEK	8	Unmodified	_EAEDLAEK_	TGME49_223940-t26_1-p1	GAP45 GN=TGME49_223940	2	452.717	0.33722	0.018624	66.27	1
453	EAEGEVDETGVDPK	14	Unmodified	_EAEGEVDETGVDPK_	TGME49_205558-t26_1-p1	NAC domain-containing protein GN=TGME49_205558	2	737.831	0.059366	0.0064923	41.621	1
454	EAEGEVDETGVDPK	14	Unmodified	_EAEGEVDETGVDPK_	TGME49_205558-t26_1-p1	NAC domain-containing protein GN=TGME49_205558	2	737.831	-0.21507	0.0049	46.797	1
455	EAFPAESK	8	Unmodified	_EAFPAESK_	TGME49_233460-t26_1-p1	SAG-related sequence SRS29B GN=TGME49_233460	2	439.716	0.74906	0.026792	60.828	1
456	EAQFLPICSGLEEGDR	16	Unmodified	_EAQFLPICSGLEEGDR_	TGME49_232410-t26_1-p1	PDI family protein GN=TGME49_232410	2	910.928	0.40961	0.0028389	40.493	1
457	EAQFLPICSGLEEGDR	16	Unmodified	_EAQFLPICSGLEEGDR_	TGME49_232410-t26_1-p1	PDI family protein GN=TGME49_232410	2	910.928	0.089193	0.0013877	52.172	1
458	EASVYNTYTLPK	12	Unmodified	_EASVYNTYTLPK_	TGME49_243570-t26_1-p1	ribosomal protein RPS26 GN=TGME49_243570	2	693.351	-0.68785	0.0056296	51.463	1
459	EASVYNTYTLPK	12	Unmodified	_EASVYNTYTLPK_	TGME49_243570-t26_1-p1	ribosomal protein RPS26 GN=TGME49_243570	2	693.351	-0.11447	2.8124e-05	75.739	1
460	EAVITVPAYFNDSQR	15	Unmodified	_EAVITVPAYFNDSQR_	TGME49_273760-t26_1-p1	heat shock protein HSP70 GN=TGME49_273760	2	855.428	0.49774	0.0036816	44.925	1
461	EAVITVPAYFNDSQR	15	Unmodified	_EAVITVPAYFNDSQR_	TGME49_273760-t26_1-p1	heat shock protein HSP70 GN=TGME49_273760	2	855.428	0.47691	5.1235e-05	68.283	1
462	EAVTDSSMLGVTAK	14	Unmodified	_EAVTDSSMLGVTAK_	TGME49_219850-t26_1-p1	prolyl-tRNA synthetase (ProRS) GN=TGME49_219850	2	704.853	0.24285	0.020611	33.842	1
464	ECEGEKAEEHK	11	malon(K)	_ECEGEK(ma)AEEHK_	TGME49_321520-t26_1-p1	CS domain-containing protein(predict) GN=TGME49_321520	3	477.861	-0.22892	0.0025709	43.03	1
465	ECEGEKAEEHK	11	malon(K)	_ECEGEK(ma)AEEHK_	TGME49_321520-t26_1-p1	CS domain-containing protein(predict) GN=TGME49_321520	2	716.288	-0.27709	0.0045228	59.227	1
466	ECGDVVR	7	Unmodified	_ECGDVVR_	TGME49_262620-t26_1-p1	RNA recognition motif-containing protein GN=TGME49_262620	2	417.692	0.24749	0.0146	79.116	1
467	ECGDVVR	7	Unmodified	_ECGDVVR_	TGME49_262620-t26_1-p1	RNA recognition motif-containing protein GN=TGME49_262620	2	417.692	0.14751	0.022488	72.138	1
468	ECILSGLLSTHGK	13	Unmodified	_ECILSGLLSTHGK_	TGME49_202380-t26_1-p1	rab GDI alpha, putative GN=TGME49_202380	3	472.25	0.18457	0.0028937	35.657	1
469	ECSHYTYNVK	10	Unmodified	_ECSHYTYNVK_	TGME49_208030-t26_1-p1	microneme protein MIC4 GN=TGME49_208030	3	434.192	0.28027	0.0052407	37.771	1
470	ECSHYTYNVK	10	Unmodified	_ECSHYTYNVK_	TGME49_208030-t26_1-p1	microneme protein MIC4 GN=TGME49_208030	3	434.192	-0.7136	0.015929	27.914	1
471	EDAANNFAR	9	Unmodified	_EDAANNFAR_	TGME49_316400-t26_1-p1	alpha tubulin TUBA1 GN=TGME49_316400	2	504.231	0.28986	0.0032317	76.221	1
472	EDATEFLNEWK	11	Unmodified	_EDATEFLNEWK_	TGME49_244560-t26_1-p1	heat shock protein 90, putative GN=TGME49_244560	2	691.317	0.2581	0.014538	42.976	1
473	EDATEFLNEWK	11	Unmodified	_EDATEFLNEWK_	TGME49_244560-t26_1-p1	heat shock protein 90, putative GN=TGME49_244560	2	691.317	0.5863	0.013863	43.68	1
474	EDDEAGAAGGDGDEETGLR	19	Unmodified	_EDDEAGAAGGDGDEETGLR_	TGME49_294670-t26_1-p1	translation initiation factor 3 subunit GN=TGME49_294670	2	932.377	-0.033917	2.78e-05	52.185	1
475	EDEVFLR	7	Unmodified	_EDEVFLR_	TGME49_293000-t26_1-p1	3'5'-cyclic nucleotide phosphodiesterase domain-containing protein GN=TGME49_293000	2	454.23	-0.011207	0.018255	75.311	1
476	EDEVFLR	7	Unmodified	_EDEVFLR_	TGME49_293000-t26_1-p1	3'5'-cyclic nucleotide phosphodiesterase domain-containing protein GN=TGME49_293000	2	454.23	0.326	0.011067	88.734	1
477	EDEVFLR	7	Unmodified	_EDEVFLR_	TGME49_293000-t26_1-p1	3'5'-cyclic nucleotide phosphodiesterase domain-containing protein GN=TGME49_293000	2	454.23	-0.21598	0.011067	88.734	1
478	EDEVFLR	7	Unmodified	_EDEVFLR_	TGME49_293000-t26_1-p1	3'5'-cyclic nucleotide phosphodiesterase domain-containing protein GN=TGME49_293000	2	454.23	0.50339	0.018255	75.311	1
479	EDQTEYLEDR	10	Unmodified	_EDQTEYLEDR_	TGME49_288380-t26_1-p1	heat shock protein HSP90 GN=TGME49_288380	2	649.281	-0.055294	1.9039e-06	111.27	1
480	EEAAASEPQVEAEAK	15	Unmodified	_EEAAASEPQVEAEAK_	TGME49_235540-t26_1-p1	eukaryotic initiation factor-2 beta, putative GN=TGME49_235540	2	779.865	-0.43568	4.7842e-07	72.898	1
481	EEEDEKVGDEDAKDEEKNEEGEADEPEEK	29	Unmodified	_EEEDEKVGDEDAKDEEKNEEGEADEPEEK_	TGME49_244560-t26_1-p1	heat shock protein 90, putative GN=TGME49_244560	5	670.879	0.24627	0.035226	0.39043	1
482	EEEERLDEVGYDDIGGCR	18	Unmodified	_EEEERLDEVGYDDIGGCR_	TGME49_273090-t26_1-p1	cell division protein CDC48CY GN=TGME49_273090	3	714.308	0.20949	0.00023752	57.525	1
483	EEELIGYCR	9	Unmodified	_EEELIGYCR_	TGME49_308090-t26_1-p1	rhoptry protein ROP5 GN=TGME49_308090	2	584.769	-0.32216	0.0062581	68.224	1
484	EEINAMPTFK	10	Unmodified	_EEINAMPTFK_	TGME49_293870-t26_1-p1	thioredoxin, putative GN=TGME49_293870	2	590.289	4.2372	0.0093803	54.198	1
485	EELEAGR	7	Unmodified	_EELEAGR_	TGME49_269290-t26_1-p1	hypothetical protein GN=TGME49_269290	2	402.198	-0.84864	0.01058	86.866	1
486	EEMINELVQR	10	Unmodified	_EEMINELVQR_	TGME49_314810-t26_1-p1	ribosomal protein RPL7 GN=TGME49_314810	2	630.816	0.50481	3.6411e-05	65.627	1
487	EEMINELVQR	10	Unmodified	_EEMINELVQR_	TGME49_314810-t26_1-p1	ribosomal protein RPL7 GN=TGME49_314810	2	630.816	0.44768	4.2008e-05	64.82	1
488	EESQSEDSSEEAVQHLR	17	Unmodified	_EESQSEDSSEEAVQHLR_	TGME49_244280-t26_1-p1	Putative transmembrane protein(predict) GN=TGME49_244280	3	653.956	0.99887	0.00065791	36.029	1
489	EEVAGSSNLLK	11	Unmodified	_EEVAGSSNLLK_	TGME49_256760-t26_1-p1	pyruvate kinase PyK1 GN=TGME49_256760	2	573.804	-1.0861	0.015394	42.083	1
490	EEYDESGPSIVHR	13	Unmodified	_EEYDESGPSIVHR_	TGME49_209030-t26_1-p1	actin ACT1 GN=TGME49_209030	2	759.347	0.30406	0.00032665	66.004	1
491	EEYDESGPSIVHR	13	Unmodified	_EEYDESGPSIVHR_	TGME49_209030-t26_1-p1	actin ACT1 GN=TGME49_209030	3	506.567	-1.1772	1.076e-09	94.122	1
492	EEYDESGPSIVHR	13	Unmodified	_EEYDESGPSIVHR_	TGME49_209030-t26_1-p1	actin ACT1 GN=TGME49_209030	3	506.567	0.33801	5.549e-11	101.72	1
493	EEYDESGPSIVHR	13	Unmodified	_EEYDESGPSIVHR_	TGME49_209030-t26_1-p1	actin ACT1 GN=TGME49_209030	2	759.347	0.11635	1.9395e-08	91.62	1
494	EFAGAALQAPR	11	Unmodified	_EFAGAALQAPR_	TGME49_225160-t26_1-p1	Putative transmembrane protein(predict) GN=TGME49_225160	2	565.801	-0.19768	0.0043294	57.149	1
495	EFCTGEPHTSCGR	13	Unmodified	_EFCTGEPHTSCGR_	TGME49_233450-t26_1-p1	SAG-related sequence SRS29A GN=TGME49_233450	3	513.21	0.055951	0.00062824	52.071	1
496	EFCTGEPHTSCGR	13	Unmodified	_EFCTGEPHTSCGR_	TGME49_233450-t26_1-p1	SAG-related sequence SRS29A GN=TGME49_233450	3	513.21	-0.10206	0.00081949	46.069	1
497	EFGISASSCK	10	Unmodified	_EFGISASSCK_	TGME49_319560-t26_1-p1	microneme protein MIC3 GN=TGME49_319560	2	543.25	-0.57712	0.0091536	54.486	1
498	EFGISASSCK	10	Unmodified	_EFGISASSCK_	TGME49_319560-t26_1-p1	microneme protein MIC3 GN=TGME49_319560	2	543.25	-0.24552	0.0004612	80.037	1
499	EFIVGCTQEGK	11	Unmodified	_EFIVGCTQEGK_	TGME49_308840-t26_1-p1	SAG-related sequence SRS51 GN=TGME49_308840	2	634.303	0.57386	6.7028e-05	81.625	1
500	EFIVGCTQEGK	11	Unmodified	_EFIVGCTQEGK_	TGME49_308840-t26_1-p1	SAG-related sequence SRS51 GN=TGME49_308840	2	634.303	0.068863	0.00011027	74.611	1
501	EFLEPSAFPGAGAHR	15	Unmodified	_EFLEPSAFPGAGAHR_	TGME49_249990-t26_1-p1	Microtubule-binding protein, putative(predict) GN=TGME49_249990	3	529.263	-0.27506	0.029774	23.934	1
502	EFLFQFK	7	Unmodified	_EFLFQFK_	TGME49_235470-t26_1-p1	myosin A GN=TGME49_235470	2	479.755	0.35835	0.013809	79.939	1
503	EFQEEIK	7	Unmodified	_EFQEEIK_	TGME49_277080-t26_1-p1	microneme protein MIC5 GN=TGME49_277080	2	461.729	0.46846	0.011895	91.906	1
504	EFTGLVDCLGK	11	Unmodified	_EFTGLVDCLGK_	TGME49_249900-t26_1-p1	adenine nucleotide translocator, putative GN=TGME49_249900	2	619.808	0.11484	0.023616	37.327	1
505	EFTGLVDCLGK	11	Unmodified	_EFTGLVDCLGK_	TGME49_249900-t26_1-p1	adenine nucleotide translocator, putative GN=TGME49_249900	2	619.808	-0.10856	0.014538	42.976	1
506	EGTASTEPTCR	11	Unmodified	_EGTASTEPTCR_	TGME49_262620-t26_1-p1	RNA recognition motif-containing protein GN=TGME49_262620	2	604.764	-0.32067	0.013015	44.564	1
507	EGVLCEENMR	10	Unmodified	_EGVLCEENMR_	TGME49_205470-t26_1-p1	translation elongation factor 2 family protein, putative GN=TGME49_205470	2	618.771	-0.65785	0.029929	39.625	1
508	EGVVGGVR	8	Unmodified	_EGVVGGVR_	TGME49_309590-t26_1-p1	rhoptry protein ROP1 GN=TGME49_309590	2	386.719	0.95625	0.007585	85.212	1
509	EGVVGGVR	8	Unmodified	_EGVVGGVR_	TGME49_309590-t26_1-p1	rhoptry protein ROP1 GN=TGME49_309590	2	386.719	0.43662	0.0034773	97.798	1
510	EGVVGGVR	8	Unmodified	_EGVVGGVR_	TGME49_309590-t26_1-p1	rhoptry protein ROP1 GN=TGME49_309590	2	386.719	0.60471	0.0034773	97.798	1
511	EHASSLELVHIIK	13	Unmodified	_EHASSLELVHIIK_	TGME49_243710-t26_1-p1	t-complex protein beta subunit GN=TGME49_243710	3	492.612	0.74585	0.0099128	25.982	1
512	EHCNSAFQWASK	12	Unmodified	_EHCNSAFQWASK_	TGME49_205470-t26_1-p1	translation elongation factor 2 family protein, putative GN=TGME49_205470	3	488.882	0.050871	5.0477e-08	89.44	1
513	EHCNSAFQWASK	12	Unmodified	_EHCNSAFQWASK_	TGME49_205470-t26_1-p1	translation elongation factor 2 family protein, putative GN=TGME49_205470	2	732.82	-1.2261	0.031242	33.968	1
514	EHEGNEKTEPCSEYR	15	malon(K)	_EHEGNEK(ma)TEPCSEYR_	TGME49_289000-t26_1-p1	hypothetical protein GN=TGME49_289000	3	650.931	0.44876	5.8445e-08	76.378	1
515	EHGAVQINVGQVDEHGR	17	Unmodified	_EHGAVQINVGQVDEHGR_	TGME49_259240-t26_1-p1	ribosomal protein RPS21 GN=TGME49_259240	3	615.638	0.11568	5.6385e-25	107.73	1
516	EHGIPLLDVTDSK	13	Unmodified	_EHGIPLLDVTDSK_	TGME49_205340-t26_1-p1	ribosomal protein RPS12 GN=TGME49_205340	3	475.252	0.34312	0.0012681	41.87	1
517	EHGIPLLDVTDSK	13	Unmodified	_EHGIPLLDVTDSK_	TGME49_205340-t26_1-p1	ribosomal protein RPS12 GN=TGME49_205340	3	475.252	0.49198	4.6952e-08	83.53	1
518	EHVGNQPYHFFPSER	15	Unmodified	_EHVGNQPYHFFPSER_	TGME49_204340-t26_1-p1	Putative transmembrane protein(predict) GN=TGME49_204340	3	615.289	-1.6379	0.033111	16.886	1
519	EHVPLWFR	8	Unmodified	_EHVPLWFR_	TGME49_209260-t26_1-p1	cytochrome c oxidase subunit, putative GN=TGME49_209260	3	361.863	0.24777	0.0045824	58.917	1
520	EIAEAYLGK	9	Unmodified	_EIAEAYLGK_	TGME49_273760-t26_1-p1	heat shock protein HSP70 GN=TGME49_273760	2	497.266	0.11641	0.013777	59.153	1
521	EIAEAYLGK	9	Unmodified	_EIAEAYLGK_	TGME49_273760-t26_1-p1	heat shock protein HSP70 GN=TGME49_273760	2	497.266	0.74124	0.013777	59.153	1
522	EIAQDFK	7	Unmodified	_EIAQDFK_	TGME49_261240-t26_1-p1	histone H3 GN=TGME49_261240	2	425.719	0.08683	0.022488	72.138	1
523	EIFEESLK	8	Unmodified	_EIFEESLK_	TGME49_242070-t26_1-p1	cAMP-dependent protein kinase regulatory subunit GN=TGME49_242070	2	497.758	-2.1816	0.018509	66.351	1
524	EIGQNIK	7	Unmodified	_EIGQNIK_	TGME49_232350-t26_1-p1	lactate dehydrogenase LDH1 GN=TGME49_232350	2	401.227	-0.01533	0.010488	86.512	1
525	EIGQNIK	7	Unmodified	_EIGQNIK_	TGME49_232350-t26_1-p1	lactate dehydrogenase LDH1 GN=TGME49_232350	2	401.227	-0.35803	0.013809	79.939	1
526	EIIVSQR	7	Unmodified	_EIIVSQR_	TGME49_239490-t26_1-p1	dehydrogenase E1 component family protein GN=TGME49_239490	2	422.748		0.013183	60.76	1
527	EILGTCNSVGCTVDGK	16	Unmodified	_EILGTCNSVGCTVDGK_	TGME49_254440-t26_1-p1	ribosomal protein RPL12 GN=TGME49_254440	2	855.395	0.62429	2.5899e-05	66.826	1
528	EIMGNPKNIR	10	malon(K)	_EIMGNPK(ma)NIR_	TGME49_205470-t26_1-p1	translation elongation factor 2 family protein, putative GN=TGME49_205470	2	629.316	-0.5164	0.03373	42.843	1
529	EIQTAVR	7	Unmodified	_EIQTAVR_	TGME49_251870-t26_1-p1	histone H2Bb GN=TGME49_251870	2	408.732	0.41364	0.026667	70.912	1
530	EIQTAVR	7	Unmodified	_EIQTAVR_	TGME49_251870-t26_1-p1	histone H2Bb GN=TGME49_251870	2	408.732	0.52325	0.019116	74.415	1
531	EIVDLSLDR	9	Unmodified	_EIVDLSLDR_	TGME49_316400-t26_1-p1	alpha tubulin TUBA1 GN=TGME49_316400	2	530.288	0.29058	0.0033009	74.165	1
532	EIVDLSLDR	9	Unmodified	_EIVDLSLDR_	TGME49_316400-t26_1-p1	alpha tubulin TUBA1 GN=TGME49_316400	2	530.288	-0.35943	0.0029916	83.358	1
533	EIVHVQGGQCGNQIGAK	17	Unmodified	_EIVHVQGGQCGNQIGAK_	TGME49_266960-t26_1-p1	beta tubulin GN=TGME49_266960	3	598.969	0.035936	1.5674e-20	97.45	1
534	EIVHVQGGQCGNQIGAK	17	Unmodified	_EIVHVQGGQCGNQIGAK_	TGME49_266960-t26_1-p1	beta tubulin GN=TGME49_266960	2	897.949	-1.047	0.0006902	52.599	1
535	EKAEAAVHASQK	12	malon(K)	_EK(ma)AEAAVHASQK_	TGME49_218000-t26_1-p1	GATA-type domain-containing protein(predict) GN=TGME49_218000	2	677.834	0.16743	0.00058554	69.258	1
536	EKAEAAVHASQK	12	malon(K)	_EK(ma)AEAAVHASQK_	TGME49_218000-t26_1-p1	GATA-type domain-containing protein(predict) GN=TGME49_218000	2	677.834	-0.29235	6.6049e-07	87.083	1
537	EKAEAAVHASQK	12	malon(K)	_EK(ma)AEAAVHASQK_	TGME49_218000-t26_1-p1	GATA-type domain-containing protein(predict) GN=TGME49_218000	2	677.834	0.10655	0.00077758	68.044	1
538	EKAEAAVHASQK	12	malon(K)	_EK(ma)AEAAVHASQK_	TGME49_218000-t26_1-p1	GATA-type domain-containing protein(predict) GN=TGME49_218000	2	677.834	-0.99545	0.01124	47.037	1
539	EKAEAAVHASQK	12	malon(K)	_EK(ma)AEAAVHASQK_	TGME49_218000-t26_1-p1	GATA-type domain-containing protein(predict) GN=TGME49_218000	2	677.834	-0.054012	0.0098914	48.527	1
540	EKAQAHLTNGAK	12	malon(K)	_EK(ma)AQAHLTNGAK_	TGME49_289690-t26_1-p1	glyceraldehyde-3-phosphate dehydrogenase GAPDH1 GN=TGME49_289690	3	451.897	0.0041854	0.00054931	57.225	1
541	EKAQAHLTNGAK	12	malon(K)	_EK(ma)AQAHLTNGAK_	TGME49_289690-t26_1-p1	glyceraldehyde-3-phosphate dehydrogenase GAPDH1 GN=TGME49_289690	2	677.341	-0.16996	4.3025e-05	74.789	1
542	EKDGAGASGAAGR	13	malon(K)	_EK(ma)DGAGASGAAGR_	TGME49_228120-t26_1-p1	Chloroquine resistance marker(predict) GN=TGME49_228120	2	616.779	-0.24531	0.012512	41.088	1
543	EKDLQTLR	8	malon(K)	_EK(ma)DLQTLR_	TGME49_268950-t26_1-p1	La domain protein(predict) GN=TGME49_268950	2	544.783	0.043787	0.010401	85.29	1
544	EKHSAPTLYR	10	malon(K)	_EK(ma)HSAPTLYR_	TGME49_227390-t26_1-p1	SET domain-containing protein(predict) GN=TGME49_227390	3	429.882	-0.48847	0.0025006	49.025	1
545	EKHSAPTLYR	10	malon(K)	_EK(ma)HSAPTLYR_	TGME49_227390-t26_1-p1	SET domain-containing protein(predict) GN=TGME49_227390	3	429.882	0.37601	0.0027728	48.115	1
546	ELAALEKEVAK	11	malon(K)	_ELAALEK(ma)EVAK_	TGME49_219540-t26_1-p1	cytosolic tRNA-Ala synthetase GN=TGME49_219540	2	643.846	2.2298	0.021303	41.996	1
547	ELAENAR	7	Unmodified	_ELAENAR_	TGME49_236040-t26_1-p1	fructose-1,6-bisphosphate aldolase GN=TGME49_236040	2	401.706	0.17893	0.0066466	110.63	1
548	ELAQQIQK	8	Unmodified	_ELAQQIQK_	TGME49_250770-t26_1-p1	eukaryotic initiation factor-4A, putative GN=TGME49_250770	2	479.272	0.72659	0.0049861	92.47	1
549	ELAQQIQK	8	Unmodified	_ELAQQIQK_	TGME49_250770-t26_1-p1	eukaryotic initiation factor-4A, putative GN=TGME49_250770	2	479.272	0.72628	0.0019563	106.04	1
550	ELAQQIQK	8	Unmodified	_ELAQQIQK_	TGME49_250770-t26_1-p1	eukaryotic initiation factor-4A, putative GN=TGME49_250770	2	479.272	0.68265	0.0014739	109.01	1
551	ELAVDPDFVR	10	Unmodified	_ELAVDPDFVR_	TGME49_215430-t26_1-p1	Putative transmembrane protein(predict) GN=TGME49_215430	2	580.801	-0.55941	0.025572	42.21	1
552	ELDSIHTVEDESLK	14	Unmodified	_ELDSIHTVEDESLK_	TGME49_279390-t26_1-p1	proliferation-associated protein 2G4, putative GN=TGME49_279390	3	538.933	1.1372	0.0057025	27.458	1
553	ELDVIAR	7	Unmodified	_ELDVIAR_	TGME49_212290-t26_1-p1	ribosomal protein RPS19 GN=TGME49_212290	2	408.235	0.21568	0.011233	89.369	1
554	ELDVIAR	7	Unmodified	_ELDVIAR_	TGME49_212290-t26_1-p1	ribosomal protein RPS19 GN=TGME49_212290	2	408.235	-0.30906	0.011813	99.139	1
555	ELEDGEDIQQK	11	Unmodified	_ELEDGEDIQQK_	TGME49_219540-t26_1-p1	cytosolic tRNA-Ala synthetase GN=TGME49_219540	2	652.304	0.031491	2.2509e-06	99.283	1
556	ELEQEEDEAK	10	Unmodified	_ELEQEEDEAK_	TGME49_244560-t26_1-p1	heat shock protein 90, putative GN=TGME49_244560	2	610.27	-0.10258	0.00051197	73.841	1
557	ELESEDPDYAVR	12	Unmodified	_ELESEDPDYAVR_	TGME49_232250-t26_1-p1	catalase GN=TGME49_232250	2	711.823	0.29605	0.00035573	69.864	1
558	ELESEDPDYAVR	12	Unmodified	_ELESEDPDYAVR_	TGME49_232250-t26_1-p1	catalase GN=TGME49_232250	2	711.823	0.35728	3.5602e-07	89.301	1
559	ELEVSTSKFDR	11	malon(K)	_ELEVSTSK(ma)FDR_	TGME49_240600-t26_1-p1	chaperonin cpn60, putative GN=TGME49_240600	2	698.833	-0.25715	0.0021581	65.043	1
560	ELFTSLPVTFQHK	13	Unmodified	_ELFTSLPVTFQHK_	TGME49_226960-t26_1-p1	phosphofructokinase PFKII GN=TGME49_226960	3	516.28	0.87432	0.0018604	37.613	1
561	ELFTSLPVTFQHK	13	Unmodified	_ELFTSLPVTFQHK_	TGME49_226960-t26_1-p1	phosphofructokinase PFKII GN=TGME49_226960	3	516.28	0.37383	0.00026645	58.098	1
562	ELGISAVHVK	10	Unmodified	_ELGISAVHVK_	TGME49_263700-t26_1-p1	ribosomal protein RPS14 GN=TGME49_263700	2	526.809	1.1458	0.014135	48.998	1
563	ELGISAVHVK	10	Unmodified	_ELGISAVHVK_	TGME49_263700-t26_1-p1	ribosomal protein RPS14 GN=TGME49_263700	3	351.541	0.62632	0.014799	28.956	1
564	ELISNASDALDK	12	Unmodified	_ELISNASDALDK_	TGME49_288380-t26_1-p1	heat shock protein HSP90 GN=TGME49_288380	2	638.325	0.6186	0.0051403	52.576	1
565	ELLVAAENK	9	Unmodified	_ELLVAAENK_	TGME49_238050-t26_1-p1	nuclease and tudor domain-containing protein GN=TGME49_238050	2	493.779	1.0948	0.016667	57.108	1
566	ELNAVNKEIGQR	12	malon(K)	_ELNAVNK(ma)EIGQR_	TGME49_251690-t26_1-p1	seryl-tRNA synthetase, cytoplasmic, putative GN=TGME49_251690	2	728.873	0.85548	2.5735e-06	83.692	1
567	ELQALVLGHQER	12	Unmodified	_ELQALVLGHQER_	TGME49_288360-t26_1-p1	tryptophanyl-tRNA synthetase (TrpRS2) GN=TGME49_288360	2	696.883	0.027771	0.00079958	66.004	1
568	ELQALVLGHQER	12	Unmodified	_ELQALVLGHQER_	TGME49_288360-t26_1-p1	tryptophanyl-tRNA synthetase (TrpRS2) GN=TGME49_288360	2	696.883	-0.39614	1.8382e-13	122.46	1
569	ELQALVLGHQER	12	Unmodified	_ELQALVLGHQER_	TGME49_288360-t26_1-p1	tryptophanyl-tRNA synthetase (TrpRS2) GN=TGME49_288360	3	464.925	0.38446	0.00074514	52.576	1
570	ELSKQHMQNK	10	Oxidation (M),malon(K)	_ELSK(ma)QHM(ox)QNK_	TGME49_263090-t26_1-p1	14-3-3 protein GN=TGME49_263090	2	672.814	0.3623	0.00063158	62.799	1
571	ELSKQHMQNK	10	malon(K)	_ELSK(ma)QHMQNK_	TGME49_263090-t26_1-p1	14-3-3 protein GN=TGME49_263090	2	664.817	-0.40486	2.1493e-08	119.39	1
572	ELSKQHMQNK	10	malon(K)	_ELSK(ma)QHMQNK_	TGME49_263090-t26_1-p1	14-3-3 protein GN=TGME49_263090	3	443.547	-0.3683	0.00082061	60.255	1
573	ELSTDEVQSLLDK	13	Unmodified	_ELSTDEVQSLLDK_	TGME49_278050-t26_1-p1	proteasome subunit alpha type 1, putative GN=TGME49_278050	2	738.875	0.4057	0.0037931	53.377	1
574	ELTSLAPSTMK	11	Oxidation (M)	_ELTSLAPSTM(ox)K_	TGME49_209030-t26_1-p1	actin ACT1 GN=TGME49_209030	2	597.308	-0.051289	0.0050709	50.354	1
575	ELTSLAPSTMK	11	Oxidation (M)	_ELTSLAPSTM(ox)K_	TGME49_209030-t26_1-p1	actin ACT1 GN=TGME49_209030	2	597.308	0.025224	0.0084952	44.614	1
576	ELTSLAPSTMK	11	Oxidation (M)	_ELTSLAPSTM(ox)K_	TGME49_209030-t26_1-p1	actin ACT1 GN=TGME49_209030	2	597.308	-0.19178	0.0085399	44.543	1
577	ELTSLAPSTMK	11	Unmodified	_ELTSLAPSTMK_	TGME49_209030-t26_1-p1	actin ACT1 GN=TGME49_209030	2	589.31	0.58997	0.0078429	50.149	1
578	ELTSLAPSTMK	11	Unmodified	_ELTSLAPSTMK_	TGME49_209030-t26_1-p1	actin ACT1 GN=TGME49_209030	2	589.31	0.86883	0.0062927	53.237	1
579	ELTSLAPSTMKIK	13	malon(K)	_ELTSLAPSTMK(ma)IK_	TGME49_209030-t26_1-p1	actin ACT1 GN=TGME49_209030	2	752.9	0.14637	0.0016546	59.634	1
580	ELVEPTSK	8	Unmodified	_ELVEPTSK_	TGME49_270240-t26_1-p1	MAG1 GN=TGME49_270240	2	451.745	0.67051	0.026632	60.892	1
581	EMDENLQER	9	Unmodified	_EMDENLQER_	TGME49_253820-t26_1-p1	IMP2_N domain-containing protein(predict) GN=TGME49_253820	2	582.254	0.64937	0.010939	61.161	1
582	EMEEQLSAASR	11	Unmodified	_EMEEQLSAASR_	TGME49_295110-t26_1-p1	rhoptry protein ROP7 GN=TGME49_295110	2	625.788	-0.21614	0.0052769	55.261	1
583	EMEEQLSAASR	11	Unmodified	_EMEEQLSAASR_	TGME49_295110-t26_1-p1	rhoptry protein ROP7 GN=TGME49_295110	2	625.788	0.029756	0.0013346	66.267	1
584	EMIELPLR	8	Unmodified	_EMIELPLR_	TGME49_273090-t26_1-p1	cell division protein CDC48CY GN=TGME49_273090	2	500.778	0.84429	0.024782	61.962	1
585	EMIELPLR	8	Unmodified	_EMIELPLR_	TGME49_273090-t26_1-p1	cell division protein CDC48CY GN=TGME49_273090	2	500.778	0.39605	0.022491	63.565	1
586	EMIVGFLR	8	Unmodified	_EMIVGFLR_	TGME49_258580-t26_1-p1	rhoptry protein ROP17 GN=TGME49_258580	2	482.768	-1.3491	0.015027	68.787	1
587	EMIVGFLR	8	Unmodified	_EMIVGFLR_	TGME49_258580-t26_1-p1	rhoptry protein ROP17 GN=TGME49_258580	2	482.768	-0.15842	0.00084381	113.14	1
588	EMSLSLTALR	10	Unmodified	_EMSLSLTALR_	TGME49_278830-t26_1-p1	glucose-6-phosphate 1-dehydrogenase GN=TGME49_278830	2	560.805	0.85333	0.016993	47.302	1
589	EPGAGSKVTK	10	malon(K)	_EPGAGSK(ma)VTK_	TGME49_294800-t26_1-p1	elongation factor 1-alpha (EF-1-ALPHA), putative GN=TGME49_294800	2	530.269	0.96357	0.00647	60.157	1
590	EPGAGSKVTK	10	malon(K)	_EPGAGSK(ma)VTK_	TGME49_294800-t26_1-p1	elongation factor 1-alpha (EF-1-ALPHA), putative GN=TGME49_294800	2	530.269	0.54439	0.014663	52.576	1
591	EPLETEPDEQEEVHFR	16	Unmodified	_EPLETEPDEQEEVHFR_	TGME49_203310-t26_1-p1	dense granule protein GRA7 GN=TGME49_203310	3	661.969	-0.059724	0.00019688	52.372	1
592	EPLETEPDEQEEVHFR	16	Unmodified	_EPLETEPDEQEEVHFR_	TGME49_203310-t26_1-p1	dense granule protein GRA7 GN=TGME49_203310	3	661.969	0.16627	0.00024131	50.305	1
593	EPQSAAGEKDIARGSGR	17	malon(K)	_EPQSAAGEK(ma)DIARGSGR_	TGME49_244130-t26_1-p1	RNA polymerase Rpb1 C-terminal repeat-containing protein(predict) GN=TGME49_244130	3	605.626	3.845	0.00046472	42.123	1
594	EQEATNILEKMVK	13	malon(K)	_EQEATNILEK(ma)MVK_	TGME49_242290-t26_1-p1	proteasome subunit alpha1, putative GN=TGME49_242290	2	809.903	0.65302	0.01287	40.493	1
595	EQEEYDDLLEDVK	13	Unmodified	_EQEEYDDLLEDVK_	TGME49_319850-t26_1-p1	splicing factor U2AF family SnRNP auxilary factor large subunit, RRM domain-containing protein GN=TGME49_319850	2	812.865	0.68569	0.0062277	47.621	1
596	EQEPEIWNAIR	11	Unmodified	_EQEPEIWNAIR_	TGME49_289650-t26_1-p1	PEP-carboxykinase I GN=TGME49_289650	2	692.846	1.4919	0.01856	38.783	1
597	EQEQAVEKPSVEGVK	15	Unmodified	_EQEQAVEKPSVEGVK_	TGME49_299050-t26_1-p1	ribosomal protein RPL17 GN=TGME49_299050	3	552.953		8.497e-08	53.491	1
598	EQEQAVEKPSVEGVK	15	Unmodified	_EQEQAVEKPSVEGVK_	TGME49_299050-t26_1-p1	ribosomal protein RPL17 GN=TGME49_299050	3	552.953	0.11756	3.3666e-06	72.615	1
599	EQIAAAAAAGSR	12	Unmodified	_EQIAAAAAAGSR_	TGME49_231140-t26_1-p1	ribosomal protein RPS25 GN=TGME49_231140	2	558.294	0.19221	0.0026137	58.32	1
600	EQIAAAAAAGSR	12	Unmodified	_EQIAAAAAAGSR_	TGME49_231140-t26_1-p1	ribosomal protein RPS25 GN=TGME49_231140	2	558.294	0.42022	0.0026137	58.32	1
601	EQIAEVEAK	9	Unmodified	_EQIAEVEAK_	TGME49_226730-t26_1-p1	aconitate hydratase ACN/IRP GN=TGME49_226730	2	508.767	1.1562	0.016068	57.532	1
602	EQLILTQQQNELR	13	Unmodified	_EQLILTQQQNELR_	TGME49_216670-t26_1-p1	FUSE-binding protein 2 / KH-type splicing regulatory protein GN=TGME49_216670	2	806.936	-1.3052	0.0054931	49.298	1
603	EQPLGPPSGIPR	12	Unmodified	_EQPLGPPSGIPR_	TGME49_291960-t26_1-p1	rhoptry kinase family protein ROP40 (incomplete catalytic triad) GN=TGME49_291960	2	624.341	-0.74913	0.011482	41.996	1
604	EQSPGGEAQPDHPTK	15	Unmodified	_EQSPGGEAQPDHPTK_	TGME49_291890-t26_1-p1	microneme protein MIC1 GN=TGME49_291890	3	526.578	0.13183	0.00037985	50.305	1
605	EQSPGGEAQPDHPTK	15	Unmodified	_EQSPGGEAQPDHPTK_	TGME49_291890-t26_1-p1	microneme protein MIC1 GN=TGME49_291890	3	526.578	0.018468	1.6619e-05	62.861	1
606	EQSPGGEAQPDHPTK	15	Unmodified	_EQSPGGEAQPDHPTK_	TGME49_291890-t26_1-p1	microneme protein MIC1 GN=TGME49_291890	2	789.363	-0.23019	0.018712	32.152	1
607	ERPYVLGEDSDVSDEEK	17	Unmodified	_ERPYVLGEDSDVSDEEK_	TGME49_214440-t26_1-p1	4'-phosphopantetheinyl transferase superfamily protein GN=TGME49_214440	3	656.301	-0.51976	0.0080328	42.633	1
608	ESATAEEEEVAEEE	14	Unmodified	_ESATAEEEEVAEEE_	TGME49_286450-t26_1-p1	dense granule protein GRA5 GN=TGME49_286450	2	776.313	0.18487	3.6802e-14	103.43	1
609	ESATAEEEEVAEEE	14	Unmodified	_ESATAEEEEVAEEE_	TGME49_286450-t26_1-p1	dense granule protein GRA5 GN=TGME49_286450	2	776.313	-0.17188	3.4586e-20	126.12	1
610	ESGVVLVDLPAQTTDK	16	Unmodified	_ESGVVLVDLPAQTTDK_	TGME49_204050-t26_1-p1	subtilisin SUB1 GN=TGME49_204050	2	836.444	0.45702	0.00085633	55.755	1
611	ESGVVLVDLPAQTTDK	16	Unmodified	_ESGVVLVDLPAQTTDK_	TGME49_204050-t26_1-p1	subtilisin SUB1 GN=TGME49_204050	2	836.444	0.79596	0.0026972	41.695	1
612	ESLQQNKILK	10	malon(K)	_ESLQQNK(ma)ILK_	TGME49_288380-t26_1-p1	heat shock protein HSP90 GN=TGME49_288380	2	643.851	0.36832	0.0018961	69.721	1
613	ESLQQNKILK	10	malon(K)	_ESLQQNK(ma)ILK_	TGME49_288380-t26_1-p1	heat shock protein HSP90 GN=TGME49_288380	2	643.851	0.4918	0.00063905	79.659	1
614	ESNVATAVTALR	12	Unmodified	_ESNVATAVTALR_	TGME49_288720-t26_1-p1	ribosomal protein RPL10 GN=TGME49_288720	2	616.336	-0.087898	0.0082701	46.88	1
615	ESNVATAVTALR	12	Unmodified	_ESNVATAVTALR_	TGME49_288720-t26_1-p1	ribosomal protein RPL10 GN=TGME49_288720	2	616.336	-0.10188	0.0010689	63.662	1
616	ESSNAYAIK	9	Unmodified	_ESSNAYAIK_	TGME49_242330-t26_1-p1	ribosomal protein RPS5 GN=TGME49_242330	2	491.746	0.52431	0.0032755	74.92	1
617	ETAEQFLGK	9	Unmodified	_ETAEQFLGK_	TGME49_311720-t26_1-p1	chaperonin protein BiP GN=TGME49_311720	2	511.761	0.42936	0.0054977	69.375	1
618	ETGASNALSEEHATR	15	Unmodified	_ETGASNALSEEHATR_	TGME49_208370-t26_1-p1	myosin heavy chain, putative GN=TGME49_208370	3	524.913	-0.024289	0.00057209	43.557	1
619	ETGCAHLGAQGPKAASPAPAK	21	malon(K)	_ETGCAHLGAQGPK(ma)AASPAPAK_	TGME49_268200-t26_1-p1	RNA recognition motif-containing protein GN=TGME49_268200	3	702.341	-0.24857	1.4851e-12	76.301	1
620	ETVDGAVVR	9	Unmodified	_ETVDGAVVR_	TGME49_264660-t26_1-p1	SAG-related sequence SRS44 GN=TGME49_264660	2	473.254	0.0098055	0.0075481	66.27	1
621	ETVSAPSHMTCLSK	14	Unmodified	_ETVSAPSHMTCLSK_	TGME49_205470-t26_1-p1	translation elongation factor 2 family protein, putative GN=TGME49_205470	3	516.578	-0.73852	0.0075527	26.292	1
622	ETVVEVPNVK	10	Unmodified	_ETVVEVPNVK_	TGME49_273090-t26_1-p1	cell division protein CDC48CY GN=TGME49_273090	2	557.311	-0.76415	0.011293	51.762	1
623	EVAIDVFR	8	Unmodified	_EVAIDVFR_	TGME49_204530-t26_1-p1	microneme protein MIC11 GN=TGME49_204530	2	474.761	0.41624	0.0094027	73.665	1
624	EVAIDVFR	8	Unmodified	_EVAIDVFR_	TGME49_204530-t26_1-p1	microneme protein MIC11 GN=TGME49_204530	2	474.761	0.51206	0.0090223	76.478	1
625	EVATAIR	7	Unmodified	_EVATAIR_	TGME49_305520-t26_1-p1	ribosomal protein RPS2 GN=TGME49_305520	2	380.222	-0.72617	0.0146	79.116	1
626	EVDACQQQAENLR	13	Unmodified	_EVDACQQQAENLR_	TGME49_313080-t26_1-p1	Putative transmembrane protein(predict) GN=TGME49_313080	2	780.857	0.54811	3.761e-06	76.728	1
627	EVDACQQQAENLR	13	Unmodified	_EVDACQQQAENLR_	TGME49_313080-t26_1-p1	Putative transmembrane protein(predict) GN=TGME49_313080	2	780.857	0.05669	2.0821e-10	104.17	1
628	EVDEQMLNVQNK	12	Unmodified	_EVDEQMLNVQNK_	TGME49_266960-t26_1-p1	beta tubulin GN=TGME49_266960	2	723.848	-0.10374	0.0097932	44.564	1
629	EVEFSAER	8	Unmodified	_EVEFSAER_	TGME49_219310-t26_1-p1	DnaK family protein GN=TGME49_219310	2	483.73	0.41778	0.0067157	87.639	1
630	EVEMGVVNPNYQ	12	Unmodified	_EVEMGVVNPNYQ_	TGME49_219270-t26_1-p1	multi-pass transmembrane protein GN=TGME49_219270	2	689.819	-0.18383	0.0011083	63.32	1
631	EVESVCTPIITK	12	Unmodified	_EVESVCTPIITK_	TGME49_273760-t26_1-p1	heat shock protein HSP70 GN=TGME49_273760	2	688.361	0.41639	0.0013864	61.11	1
632	EVESVCTPIITK	12	Unmodified	_EVESVCTPIITK_	TGME49_273760-t26_1-p1	heat shock protein HSP70 GN=TGME49_273760	2	688.361	0.6228	2.3352e-05	77.185	1
633	EVFEELCSK	9	Unmodified	_EVFEELCSK_	TGME49_219310-t26_1-p1	DnaK family protein GN=TGME49_219310	2	570.766	-0.7376	0.017339	56.632	1
634	EVLQLIEDR	9	Unmodified	_EVLQLIEDR_	TGME49_270550-t26_1-p1	gamma-glutamyl phosphate reductase, putative GN=TGME49_270550	2	557.809	0.0045538	0.012711	59.908	1
635	EVMMIVMQR	9	Unmodified	_EVMMIVMQR_	TGME49_207440-t26_1-p1	ribosomal protein RPS4 GN=TGME49_207440	2	568.785	0.45104	0.0062581	68.224	1
636	EVNVIQAVR	9	Unmodified	_EVNVIQAVR_	TGME49_248700-t26_1-p1	alveolin domain containing intermediate filament IMC12 GN=TGME49_248700	2	514.298	0.037417	0.019488	55.112	1
637	EVPVPVHVQR	10	Unmodified	_EVPVPVHVQR_	TGME49_231630-t26_1-p1	alveolin domain containing intermediate filament IMC4 GN=TGME49_231630	3	387.224	0.012256	0.00018655	70.028	1
638	EVPVPVHVQR	10	Unmodified	_EVPVPVHVQR_	TGME49_231630-t26_1-p1	alveolin domain containing intermediate filament IMC4 GN=TGME49_231630	3	387.224	-0.12263	6.6082e-05	80.688	1
639	EVPVPVHVQR	10	Unmodified	_EVPVPVHVQR_	TGME49_231630-t26_1-p1	alveolin domain containing intermediate filament IMC4 GN=TGME49_231630	2	580.333	0.27246	0.00044552	81.95	1
640	EVVVEYEQLNK	11	Unmodified	_EVVVEYEQLNK_	TGME49_288380-t26_1-p1	heat shock protein HSP90 GN=TGME49_288380	2	675.351	0.99866	0.0069247	51.979	1
641	EVVVEYEQLNK	11	Unmodified	_EVVVEYEQLNK_	TGME49_288380-t26_1-p1	heat shock protein HSP90 GN=TGME49_288380	2	675.351	0.28499	4.4532e-05	85.813	1
642	EWVTGDSVLTGLK	13	Unmodified	_EWVTGDSVLTGLK_	TGME49_233480-t26_1-p1	SAG-related sequence SRS29C GN=TGME49_233480	2	702.872	0.11447	0.015271	36.944	1
644	EYECAVAR	8	Unmodified	_EYECAVAR_	TGME49_226430-t26_1-p1	reticulon protein GN=TGME49_226430	2	499.224	-0.08661	0.008243	82.241	1
645	EYEVPTYGYGSR	12	Unmodified	_EYEVPTYGYGSR_	TGME49_232410-t26_1-p1	PDI family protein GN=TGME49_232410	2	710.823	-2.4481	3.5602e-07	89.301	1
646	EYHLTVSSGR	10	Unmodified	_EYHLTVSSGR_	TGME49_244110-t26_1-p1	nucleosome assembly protein (nap) protein GN=TGME49_244110	3	383.528	-0.60024	0.00024941	68.557	1
647	EYHLTVSSGR	10	Unmodified	_EYHLTVSSGR_	TGME49_244110-t26_1-p1	nucleosome assembly protein (nap) protein GN=TGME49_244110	3	383.528	-0.30584	6.3538e-05	82.831	1
648	FAAEIAHNISSR	12	Unmodified	_FAAEIAHNISSR_	TGME49_267400-t26_1-p1	ribosomal protein RPL32 GN=TGME49_267400	2	658.341	-0.13914	0.0065808	49.448	1
649	FAAEIAHNISSR	12	Unmodified	_FAAEIAHNISSR_	TGME49_267400-t26_1-p1	ribosomal protein RPL32 GN=TGME49_267400	3	439.23	0.07991	0.00017188	47.606	1
650	FADENFSYK	9	Unmodified	_FADENFSYK_	TGME49_205700-t26_1-p1	cyclophilin precursor GN=TGME49_205700	2	560.751	-0.53841	0.012711	59.908	1
651	FADENFSYK	9	Unmodified	_FADENFSYK_	TGME49_205700-t26_1-p1	cyclophilin precursor GN=TGME49_205700	2	560.751	-0.08275	0.001977	90.15	1
652	FADQVLR	7	Unmodified	_FADQVLR_	TGME49_247470-t26_1-p1	nucleolar protein, putative GN=TGME49_247470	2	424.735	-0.87613	0.032586	69.176	1
653	FAEEDKK	7	malon(K)	_FAEEDK(ma)K_	TGME49_311720-t26_1-p1	chaperonin protein BiP GN=TGME49_311720	2	476.717	0.1867	0.030813	43.442	1
654	FAESKAAR	8	malon(K)	_FAESK(ma)AAR_	TGME49_321500-t26_1-p1	RNA recognition motif-containing protein GN=TGME49_321500	2	483.238	-0.56078	0.031705	63.184	1
655	FAESKAAR	8	malon(K)	_FAESK(ma)AAR_	TGME49_321500-t26_1-p1	RNA recognition motif-containing protein GN=TGME49_321500	2	483.238	-0.82445	0.0076338	90.906	1
656	FANSYSEVQLR	11	Unmodified	_FANSYSEVQLR_	TGME49_273460-t26_1-p1	eukaryotic translation initiation factor 3 subunit 6 interacting protein GN=TGME49_273460	2	657.328	-0.33418	0.0072722	51.286	1
657	FAPDNFR	7	Unmodified	_FAPDNFR_	TGME49_320220-t26_1-p1	ubiquinol cytochrome c oxidoreductase, putative GN=TGME49_320220	2	433.711	-0.84845	0.019539	73.975	1
658	FAPEFEK	7	Unmodified	_FAPEFEK_	TGME49_249270-t26_1-p1	protein disulfide isomerase-related protein (provisional), putative GN=TGME49_249270	2	434.216	0.56724	0.018372	75.189	1
659	FASDQFHVR	9	Unmodified	_FASDQFHVR_	TGME49_232410-t26_1-p1	PDI family protein GN=TGME49_232410	2	553.773	0.36366	0.0032755	74.92	1
660	FASDQFHVR	9	Unmodified	_FASDQFHVR_	TGME49_232410-t26_1-p1	PDI family protein GN=TGME49_232410	2	553.773	-0.33918	0.002878	84.615	1
662	FCLYTASAFK	10	Unmodified	_FCLYTASAFK_	TGME49_309120-t26_1-p1	ribosomal protein RPL4 GN=TGME49_309120	2	604.294	-0.30203	0.00051477	73.499	1
663	FCYVCPR	7	Unmodified	_FCYVCPR_	TGME49_264660-t26_1-p1	SAG-related sequence SRS44 GN=TGME49_264660	2	501.22	-0.28277	0.014275	79.454	1
664	FDASAMK	7	Unmodified	_FDASAMK_	TGME49_263300-t26_1-p1	eukaryotic porin protein GN=TGME49_263300	2	385.181	-0.08675	0.014261	79.469	1
665	FDASAMK	7	Unmodified	_FDASAMK_	TGME49_263300-t26_1-p1	eukaryotic porin protein GN=TGME49_263300	2	385.181	0.014484	0.019883	73.616	1
666	FDDENFDLK	9	Unmodified	_FDDENFDLK_	TGME49_221210-t26_1-p1	cyclophilin GN=TGME49_221210	2	571.754	0.31666	0.0027285	85.533	1
667	FDFTGSK	7	Unmodified	_FDFTGSK_	TGME49_261950-t26_1-p1	ATP synthase beta subunit ATP-B GN=TGME49_261950	2	401.193	-0.14407	0.010812	87.754	1
668	FDNNANTQICEDK	13	Unmodified	_FDNNANTQICEDK_	TGME49_318230-t26_1-p1	phosphoglycerate kinase PGKI GN=TGME49_318230	2	784.836	-0.098614	2.2496e-12	116.19	1
669	FDNNANTQICEDK	13	Unmodified	_FDNNANTQICEDK_	TGME49_318230-t26_1-p1	phosphoglycerate kinase PGKI GN=TGME49_318230	2	784.836	-0.37503	5.2328e-12	113.25	1
670	FDNVYGCR	8	Unmodified	_FDNVYGCR_	TGME49_225050-t26_1-p1	adenosylhomocysteinase, putative GN=TGME49_225050	2	515.724		9.1625e-05	82.452	1
671	FDQEGADNLR	10	Unmodified	_FDQEGADNLR_	TGME49_223920-t26_1-p1	rhoptry neck protein RON3 GN=TGME49_223920	2	582.768	1.0524	0.00064647	72.2	1
672	FDQEGADNLR	10	Unmodified	_FDQEGADNLR_	TGME49_223920-t26_1-p1	rhoptry neck protein RON3 GN=TGME49_223920	2	582.768	0.088124	0.00021797	90.05	1
673	FDSIGVENTEANR	13	Unmodified	_FDSIGVENTEANR_	TGME49_236040-t26_1-p1	fructose-1,6-bisphosphate aldolase GN=TGME49_236040	2	726.342	0.37735	8.9897e-05	70.889	1
674	FDVELLDSHPKPK	13	Unmodified	_FDVELLDSHPKPK_	TGME49_283850-t26_1-p1	peptidyl-prolyl cis-trans isomerase GN=TGME49_283850	4	381.957	-0.50348	0.0073117	30.484	1
675	FDVELLDSHPKPK	13	Unmodified	_FDVELLDSHPKPK_	TGME49_283850-t26_1-p1	peptidyl-prolyl cis-trans isomerase GN=TGME49_283850	4	381.957	-0.052883	0.0064944	31.675	1
676	FDVELLDSHPKPK	13	Unmodified	_FDVELLDSHPKPK_	TGME49_283850-t26_1-p1	peptidyl-prolyl cis-trans isomerase GN=TGME49_283850	3	508.94	-0.50482	0.016036	31.215	1
677	FEELCMDYFR	10	Unmodified	_FEELCMDYFR_	TGME49_273760-t26_1-p1	heat shock protein HSP70 GN=TGME49_273760	2	705.297	-0.12983	0.00051477	73.499	1
678	FEELNSDLFQK	11	Unmodified	_FEELNSDLFQK_	TGME49_311720-t26_1-p1	chaperonin protein BiP GN=TGME49_311720	2	685.335	-0.49086	0.0038157	58.172	1
679	FEELNSDLFQK	11	Unmodified	_FEELNSDLFQK_	TGME49_311720-t26_1-p1	chaperonin protein BiP GN=TGME49_311720	2	685.335	0.27181	0.0011214	67.385	1
680	FEGSNDYSVLK	11	Unmodified	_FEGSNDYSVLK_	TGME49_318430-t26_1-p1	malate dehydrogenase MDH GN=TGME49_318430	2	629.801	0.060605	0.0083307	49.448	1
681	FEILGMTDAAK	11	Unmodified	_FEILGMTDAAK_	TGME49_270510-t26_1-p1	asparaginyl-tRNA synthetase (NOB+tRNA synthase) GN=TGME49_270510	2	598.305	-0.24604	0.0043164	57.175	1
682	FEKESSEMGK	10	malon(K)	_FEK(ma)ESSEMGK_	TGME49_294800-t26_1-p1	elongation factor 1-alpha (EF-1-ALPHA), putative GN=TGME49_294800	2	629.269	0.052841	0.0021763	69.03	1
684	FFAPVNSQYK	10	Unmodified	_FFAPVNSQYK_	TGME49_228170-t26_1-p1	inner membrane complex protein IMC2A GN=TGME49_228170	2	600.806	1.1854	0.031348	38.783	1
685	FFASASSEVR	10	Unmodified	_FFASASSEVR_	TGME49_255190-t26_1-p1	myosin C GN=TGME49_255190	2	550.772	-0.18854	0.015339	48.284	1
686	FFMAIER	7	Unmodified	_FFMAIER_	TGME49_309600-t26_1-p1	hypothetical protein GN=TGME49_309600	2	457.234	0.13639	0.016577	77.058	1
687	FGCSSITPELISR	13	Unmodified	_FGCSSITPELISR_	TGME49_288360-t26_1-p1	tryptophanyl-tRNA synthetase (TrpRS2) GN=TGME49_288360	2	733.869	-0.14415	0.02222	35.037	1
688	FGFEFLR	7	Unmodified	_FGFEFLR_	TGME49_212300-t26_1-p1	Putative transmembrane protein(predict) GN=TGME49_212300	2	458.24	0.23562	0.0033463	114.72	1
689	FGGSSDPCAFIR	12	Unmodified	_FGGSSDPCAFIR_	TGME49_290040-t26_1-p1	macrophage migration inhibitory factor, putative GN=TGME49_290040	2	657.301	0.40555	0.010232	43.897	1
690	FGQASQQLGGK	11	Unmodified	_FGQASQQLGGK_	TGME49_257090-t26_1-p1	NAC domain-containing protein GN=TGME49_257090	2	560.791	-1.9864	4.9336e-05	84.687	1
691	FGQASQQLGGK	11	Unmodified	_FGQASQQLGGK_	TGME49_257090-t26_1-p1	NAC domain-containing protein GN=TGME49_257090	2	560.791	-2.3044	2.2667e-07	111.27	1
692	FGVYDCGNK	9	Unmodified	_FGVYDCGNK_	TGME49_220400-t26_1-p1	actin depolymerizing factor ADF GN=TGME49_220400	2	530.232	-0.51072	0.0086157	64.654	1
693	FGVYDCGNK	9	Unmodified	_FGVYDCGNK_	TGME49_220400-t26_1-p1	actin depolymerizing factor ADF GN=TGME49_220400	2	530.232	-0.39044	0.0073517	66.568	1
694	FHIEEEGKGVDEQGNK	16	malon(K)	_FHIEEEGK(ma)GVDEQGNK_	TGME49_318230-t26_1-p1	phosphoglycerate kinase PGKI GN=TGME49_318230	3	634.622	0.49062	5.3915e-15	94.717	1
695	FHIEEEGKGVDEQGNK	16	malon(K)	_FHIEEEGK(ma)GVDEQGNK_	TGME49_318230-t26_1-p1	phosphoglycerate kinase PGKI GN=TGME49_318230	2	951.429	-0.23236	2.4946e-49	155.49	1
696	FHIEEEGKGVDEQGNKIK	18	malon(K)	_FHIEEEGKGVDEQGNK(ma)IK_	TGME49_318230-t26_1-p1	phosphoglycerate kinase PGKI GN=TGME49_318230	3	715.015	-0.22759	3.0778e-05	52.451	1
697	FHILPLSEYK	10	Unmodified	_FHILPLSEYK_	TGME49_235470-t26_1-p1	myosin A GN=TGME49_235470	3	416.233	0.2289	0.0029357	45.368	1
698	FHILPLSEYK	10	Unmodified	_FHILPLSEYK_	TGME49_235470-t26_1-p1	myosin A GN=TGME49_235470	3	416.233	-0.080173	7.53e-05	72.928	1
699	FHILPLSEYK	10	Unmodified	_FHILPLSEYK_	TGME49_235470-t26_1-p1	myosin A GN=TGME49_235470	3	416.233	0.43079	0.001544	52.579	1
700	FHIVPDLR	8	Unmodified	_FHIVPDLR_	TGME49_309600-t26_1-p1	hypothetical protein GN=TGME49_309600	2	498.785	-0.98897	0.023947	62.546	1
701	FHPSVTLSVMK	11	Unmodified	_FHPSVTLSVMK_	TGME49_293180-t26_1-p1	NADP-specific glutamate dehydrogenase GN=TGME49_293180	3	415.894	-0.041195	0.0008882	53.567	1
702	FIAQVQQK	8	Unmodified	_FIAQVQQK_	TGME49_258150-t26_1-p1	proteasome subunit alpha type 7, putative GN=TGME49_258150	2	481.277	-0.80007	0.0011989	67.903	1
703	FIEVYPATR	9	Unmodified	_FIEVYPATR_	TGME49_236540-t26_1-p1	RNA recognition motif-containing protein GN=TGME49_236540	2	548.295	0.98414	0.0082388	65.224	1
704	FINLGVSNKPGADAK	15	Unmodified	_FINLGVSNKPGADAK_	TGME49_263180-t26_1-p1	myosin D GN=TGME49_263180	3	510.947	-1.012	0.022144	44.252	1
705	FIQEHLTSR	9	Unmodified	_FIQEHLTSR_	TGME49_229990-t26_1-p1	T-complex protein 1 subunit alpha, putative GN=TGME49_229990	3	377.537	-0.37362	0.0066073	44.318	1
706	FIQEHLTSR	9	Unmodified	_FIQEHLTSR_	TGME49_229990-t26_1-p1	T-complex protein 1 subunit alpha, putative GN=TGME49_229990	2	565.801	2.7553	0.032569	37.556	1
707	FKTGTPAR	8	malon(K)	_FK(ma)TGTPAR_	TGME49_242010-t26_1-p1	glucose inhibited division protein A subfamily protein GN=TGME49_242010	2	482.248	0.43769	0.012723	74.841	1
708	FLAYTGR	7	Unmodified	_FLAYTGR_	TGME49_204050-t26_1-p1	subtilisin SUB1 GN=TGME49_204050	2	414.224	-0.44895	0.019883	73.616	1
709	FLAYTGR	7	Unmodified	_FLAYTGR_	TGME49_204050-t26_1-p1	subtilisin SUB1 GN=TGME49_204050	2	414.224	0.095775	0.012096	92.677	1
710	FLCEVDKAYR	10	malon(K)	_FLCEVDK(ma)AYR_	TGME49_280410-t26_1-p1	3'5'-cyclic nucleotide phosphodiesterase domain-containing protein GN=TGME49_280410	2	693.822	0.15791	0.0041683	64.121	1
711	FLCEVDKAYR	10	malon(K)	_FLCEVDK(ma)AYR_	TGME49_280410-t26_1-p1	3'5'-cyclic nucleotide phosphodiesterase domain-containing protein GN=TGME49_280410	2	693.822	-0.29295	0.0032977	66.267	1
712	FLDITLTR	8	Unmodified	_FLDITLTR_	TGME49_299210-t26_1-p1	CTP synthase GN=TGME49_299210	2	489.785	0.13001	0.0094152	73.573	1
713	FLEECHDDK	9	Unmodified	_FLEECHDDK_	TGME49_247510-t26_1-p1	fructose-bisphospatase II GN=TGME49_247510	3	398.169	0.038639	0.0049324	47.706	1
714	FLEECHDDK	9	Unmodified	_FLEECHDDK_	TGME49_247510-t26_1-p1	fructose-bisphospatase II GN=TGME49_247510	3	398.169	-0.52647	0.0015857	61.161	1
715	FLGFEQIFK	9	Unmodified	_FLGFEQIFK_	TGME49_293180-t26_1-p1	NADP-specific glutamate dehydrogenase GN=TGME49_293180	2	564.808	0.12649	0.0086157	64.654	1
716	FLGFEQIFK	9	Unmodified	_FLGFEQIFK_	TGME49_293180-t26_1-p1	NADP-specific glutamate dehydrogenase GN=TGME49_293180	2	564.808	-0.32272	0.010062	62.463	1
717	FLGPAYR	7	Unmodified	_FLGPAYR_	TGME49_312630-t26_1-p1	anonymous antigen-1, putative GN=TGME49_312630	2	412.227	-0.17026	0.011372	89.903	1
718	FLGPAYR	7	Unmodified	_FLGPAYR_	TGME49_312630-t26_1-p1	anonymous antigen-1, putative GN=TGME49_312630	2	412.227	0.15304	0.007397	109.7	1
719	FLIQSTAVSSDAPLAR	16	Unmodified	_FLIQSTAVSSDAPLAR_	TGME49_318160-t26_1-p1	MSP (Major sperm protein) domain-containing protein GN=TGME49_318160	2	838.454	0.44741	2.7861e-05	66.387	1
720	FLIQSTAVSSDAPLAR	16	Unmodified	_FLIQSTAVSSDAPLAR_	TGME49_318160-t26_1-p1	MSP (Major sperm protein) domain-containing protein GN=TGME49_318160	2	838.454	0.29617	1.9215e-08	77.746	1
721	FLNDDQHNHVEEGDGEVGGR	20	Unmodified	_FLNDDQHNHVEEGDGEVGGR_	TGME49_258870-t26_1-p1	Putative transmembrane protein(predict) GN=TGME49_258870	4	556.747	0.46433	0.025228	34.649	1
722	FLNDDQHNHVEEGDGEVGGR	20	Unmodified	_FLNDDQHNHVEEGDGEVGGR_	TGME49_258870-t26_1-p1	Putative transmembrane protein(predict) GN=TGME49_258870	3	741.993	0.4543	1.0681e-05	40.432	1
723	FLQCEGR	7	Unmodified	_FLQCEGR_	TGME49_230420-t26_1-p1	sarco/endoplasmic reticulum Ca2+-ATPase GN=TGME49_230420	2	455.216	0.62146	0.019883	73.616	1
724	FLQCMQR	7	Unmodified	_FLQCMQR_	TGME49_234450-t26_1-p1	ribosomal protein RPS15A GN=TGME49_234450	2	491.733	-0.11862	0.010738	102.98	1
725	FLQCMQR	7	Unmodified	_FLQCMQR_	TGME49_234450-t26_1-p1	ribosomal protein RPS15A GN=TGME49_234450	2	491.733	-0.91957	0.00026389	122.15	1
727	FLTASFDQK	9	Unmodified	_FLTASFDQK_	TGME49_224460-t26_1-p1	aminopeptidase n, putative GN=TGME49_224460	2	528.772	0.33438	0.0031333	79.148	1
728	FLTDVTEVSSSR	12	Unmodified	_FLTDVTEVSSSR_	TGME49_310640-t26_1-p1	phosphorylase family protein GN=TGME49_310640	2	670.838	0.42316	0.0088032	46.069	1
729	FLTDVTEVSSSR	12	Unmodified	_FLTDVTEVSSSR_	TGME49_310640-t26_1-p1	phosphorylase family protein GN=TGME49_310640	2	670.838	0.87759	2.7022e-05	76.073	1
730	FLVSSPK	7	Unmodified	_FLVSSPK_	TGME49_267400-t26_1-p1	ribosomal protein RPL32 GN=TGME49_267400	2	389.229	-0.43962	0.0146	79.116	1
731	FMDFIATEK	9	Unmodified	_FMDFIATEK_	TGME49_259010-t26_1-p1	vacuolar ATP synthase subunit d, putative GN=TGME49_259010	2	551.268	-0.032164	0.02286	52.725	1
732	FMLLDVAR	8	Unmodified	_FMLLDVAR_	TGME49_263180-t26_1-p1	myosin D GN=TGME49_263180	2	482.768	0.082675	0.0083707	81.296	1
733	FMLLDVAR	8	Unmodified	_FMLLDVAR_	TGME49_263180-t26_1-p1	myosin D GN=TGME49_263180	2	482.768	-0.40191	0.009459	73.248	1
734	FMQLDVGR	8	Oxidation (M)	_FM(ox)QLDVGR_	TGME49_235470-t26_1-p1	myosin A GN=TGME49_235470	2	491.245	-0.26004	0.033694	51.059	1
735	FMQLDVGR	8	Unmodified	_FMQLDVGR_	TGME49_235470-t26_1-p1	myosin A GN=TGME49_235470	2	483.247	-0.38974	0.0077527	84.743	1
736	FMSGAQALVK	10	Unmodified	_FMSGAQALVK_	TGME49_251680-t26_1-p1	histamine-releasing factor, putative GN=TGME49_251680	2	526.284	1.0095	0.0060224	58.474	1
737	FNEKEVQK	8	malon(K)	_FNEK(ma)EVQK_	TGME49_311720-t26_1-p1	chaperonin protein BiP GN=TGME49_311720	2	554.269	0.37478	0.0072628	91.658	1
738	FNELKIR	7	malon(K)	_FNELK(ma)IR_	TGME49_220400-t26_1-p1	actin depolymerizing factor ADF GN=TGME49_220400	2	503.272	1.2232	0.025479	75.043	1
739	FNQSSWGK	8	Unmodified	_FNQSSWGK_	TGME49_267060-t26_1-p1	ribosomal protein RPL14 GN=TGME49_267060	2	477.227	-0.42428	0.016875	67.494	1
740	FNQSSWGK	8	Unmodified	_FNQSSWGK_	TGME49_267060-t26_1-p1	ribosomal protein RPL14 GN=TGME49_267060	2	477.227	0.47219	0.0075247	85.38	1
741	FPAHGALQLLK	11	Unmodified	_FPAHGALQLLK_	TGME49_226960-t26_1-p1	phosphofructokinase PFKII GN=TGME49_226960	3	398.905	-0.56089	0.034501	18.335	1
742	FPDFIHTQK	9	Unmodified	_FPDFIHTQK_	TGME49_232250-t26_1-p1	catalase GN=TGME49_232250	3	378.198	-0.87625	0.0063374	44.863	1
743	FPDFIHTQK	9	Unmodified	_FPDFIHTQK_	TGME49_232250-t26_1-p1	catalase GN=TGME49_232250	3	378.198	-0.20702	0.0003912	85.716	1
746	FPGQLNSDLR	10	Unmodified	_FPGQLNSDLR_	TGME49_266960-t26_1-p1	beta tubulin GN=TGME49_266960	2	573.799		0.023928	50.194	1
747	FPGQLNSDLR	10	Unmodified	_FPGQLNSDLR_	TGME49_266960-t26_1-p1	beta tubulin GN=TGME49_266960	2	573.799	-0.53348	0.00045318	81.017	3
749	FPVTTQTFVVGCIK	14	Unmodified	_FPVTTQTFVVGCIK_	TGME49_233460-t26_1-p1	SAG-related sequence SRS29B GN=TGME49_233460	2	798.926	-2.0981	0.013421	36.292	1
750	FQAQHLTGR	9	Unmodified	_FQAQHLTGR_	TGME49_243730-t26_1-p1	rhoptry protein ROP9 GN=TGME49_243730	2	529.281	3.0767	0.0095862	63.184	1
751	FQAQHLTGR	9	Unmodified	_FQAQHLTGR_	TGME49_243730-t26_1-p1	rhoptry protein ROP9 GN=TGME49_243730	3	353.189	1.0559	0.0015241	61.78	1
752	FQAQHLTGR	9	Unmodified	_FQAQHLTGR_	TGME49_243730-t26_1-p1	rhoptry protein ROP9 GN=TGME49_243730	2	529.281	3.7457	0.0032297	76.282	1
755	FQEVWNSASTK	11	Unmodified	_FQEVWNSASTK_	TGME49_234380-t26_1-p1	hypothetical protein GN=TGME49_234380	2	648.815	1.0267	0.0001859	72.29	1
756	FQGVNLYIK	9	Unmodified	_FQGVNLYIK_	TGME49_224850-t26_1-p1	polyadenylate binding protein, putative GN=TGME49_224850	2	541.306	0.15463	0.01141	60.828	1
757	FQLPGNAEEESIK	13	Unmodified	_FQLPGNAEEESIK_	TGME49_289600-t26_1-p1	heat shock protein HSP29 GN=TGME49_289600	2	731.365	-0.4324	0.0088569	41.621	1
758	FQTSEEK	7	Unmodified	_FQTSEEK_	TGME49_227360-t26_1-p1	ribosomal protein RPL3 GN=TGME49_227360	2	434.706	0.50706	0.012676	81.119	1
759	FQTSEEK	7	Unmodified	_FQTSEEK_	TGME49_227360-t26_1-p1	ribosomal protein RPL3 GN=TGME49_227360	2	434.706	-0.31033	0.011174	89.142	1
760	FQVKGTCHSIAIDK	14	malon(K)	_FQVK(ma)GTCHSIAIDK_	TGME49_310030-t26_1-p1	cyclase-associated protein, putative GN=TGME49_310030	3	563.947	0.12659	0.00042213	54.764	1
761	FSADNLWYR	9	Unmodified	_FSADNLWYR_	TGME49_238050-t26_1-p1	nuclease and tudor domain-containing protein GN=TGME49_238050	2	586.28	-0.1451	0.0091688	63.816	1
762	FSEVDAAR	8	Unmodified	_FSEVDAAR_	TGME49_301440-t26_1-p1	calcium-dependent protein kinase CDPK1 GN=TGME49_301440	2	447.719	0.41658	0.030521	59.35	1
763	FSIQAQLQHLQSK	13	Unmodified	_FSIQAQLQHLQSK_	TGME49_314830-t26_1-p1	pre-mRNA splicing factor subunit, putative GN=TGME49_314830	3	509.947	0.16562	0.013812	24.53	1
764	FSIQAQLQHLQSK	13	Unmodified	_FSIQAQLQHLQSK_	TGME49_314830-t26_1-p1	pre-mRNA splicing factor subunit, putative GN=TGME49_314830	3	509.947	-0.13968	0.00019868	59.227	1
765	FSLGCVDEK	9	Unmodified	_FSLGCVDEK_	TGME49_226860-t26_1-p1	SAG-related sequence SRS67 GN=TGME49_226860	2	527.747	-1.907	0.016068	57.532	1
766	FSQFMSYPIYVR	12	Oxidation (M)	_FSQFM(ox)SYPIYVR_	TGME49_244560-t26_1-p1	heat shock protein 90, putative GN=TGME49_244560	2	777.376	0.32553	0.0046906	48.568	1
767	FSSQVSSSR	9	Unmodified	_FSSQVSSSR_	TGME49_248390-t26_1-p1	ribosomal protein RPL26 GN=TGME49_248390	2	492.741	-0.14977	0.0014159	93.598	1
768	FSSQVSSSR	9	Unmodified	_FSSQVSSSR_	TGME49_248390-t26_1-p1	ribosomal protein RPL26 GN=TGME49_248390	2	492.741	0.16089	0.00012559	115.13	1
769	FSTVAGESGSADTR	14	Unmodified	_FSTVAGESGSADTR_	TGME49_232250-t26_1-p1	catalase GN=TGME49_232250	2	692.821	0.21488	0.005264	45.614	1
770	FTAEFVHNR	9	Unmodified	_FTAEFVHNR_	TGME49_222380-t26_1-p1	importin-beta N-terminal domain-containing protein GN=TGME49_222380	3	374.189	4.0078	0.0082502	40.994	1
771	FTALSHPEVLEPK	13	Unmodified	_FTALSHPEVLEPK_	TGME49_244560-t26_1-p1	heat shock protein 90, putative GN=TGME49_244560	3	489.933	0.21422	3.1379e-05	68.277	1
772	FTALSHPEVLEPK	13	Unmodified	_FTALSHPEVLEPK_	TGME49_244560-t26_1-p1	heat shock protein 90, putative GN=TGME49_244560	3	489.933	0.3794	0.0012709	41.825	1
773	FTELAQER	8	Unmodified	_FTELAQER_	TGME49_249390-t26_1-p1	glutamate/leucine/phenylalanine/valine dehydrogenase family protein GN=TGME49_249390	2	497.254	-0.3473	0.020852	64.711	1
774	FTFSGLHR	8	Unmodified	_FTFSGLHR_	TGME49_306650-t26_1-p1	Glycosyl transferase, putative(predict) GN=TGME49_306650	2	482.754		1.844e-08	96.492	1
775	FTGCIGR	7	Unmodified	_FTGCIGR_	TGME49_299050-t26_1-p1	ribosomal protein RPL17 GN=TGME49_299050	2	405.7		5.8962e-09	94.401	1
776	FTGCIGR	7	Unmodified	_FTGCIGR_	TGME49_299050-t26_1-p1	ribosomal protein RPL17 GN=TGME49_299050	2	405.7	-0.36504	0.00069017	118.01	1
777	FTLLLLPTGTKK	12	malon(K)	_FTLLLLPTGTK(ma)K_	TGME49_279390-t26_1-p1	proliferation-associated protein 2G4, putative GN=TGME49_279390	2	709.419	0.50067	1.8163e-05	80.746	1
778	FTNFFLEPLMNR	12	Oxidation (M)	_FTNFFLEPLM(ox)NR_	TGME49_294200-t26_1-p1	glucose-6-phosphate 1-dehydrogenase GN=TGME49_294200	2	772.882	-0.34389	0.0017549	58.172	1
779	FTNFFLEPLMNR	12	Unmodified	_FTNFFLEPLMNR_	TGME49_294200-t26_1-p1	glucose-6-phosphate 1-dehydrogenase GN=TGME49_294200	2	764.884	0.060733	0.0093223	45.28	1
780	FTNPVNEK	8	Unmodified	_FTNPVNEK_	TGME49_262690-t26_1-p1	ribosomal protein RPL27 GN=TGME49_262690	2	474.743	-0.0067426	0.018624	66.27	1
781	FTQAGSEVSALLGR	14	Unmodified	_FTQAGSEVSALLGR_	TGME49_261950-t26_1-p1	ATP synthase beta subunit ATP-B GN=TGME49_261950	2	718.381	0.74279	3.8296e-05	71.279	1
782	FTQAGSEVSALLGR	14	Unmodified	_FTQAGSEVSALLGR_	TGME49_261950-t26_1-p1	ATP synthase beta subunit ATP-B GN=TGME49_261950	2	718.381	2.3518	0.020611	33.842	1
783	FTVDCQKPVDDNIIEAK	17	Unmodified	_FTVDCQKPVDDNIIEAK_	TGME49_239760-t26_1-p1	ribosomal protein RPL22 GN=TGME49_239760	3	664.663	0.29107	5.7773e-05	68.283	1
784	FTVDCQKPVDDNIIEAK	17	Unmodified	_FTVDCQKPVDDNIIEAK_	TGME49_239760-t26_1-p1	ribosomal protein RPL22 GN=TGME49_239760	3	664.663	0.3267	0.0051424	50.077	1
785	FVCLDSDGEEPR	12	Unmodified	_FVCLDSDGEEPR_	TGME49_290290-t26_1-p1	ubiquitin-activating enzyme E1 family protein GN=TGME49_290290	2	712.312	0.80655	0.031112	34	1
786	FVDDLETSLK	10	Unmodified	_FVDDLETSLK_	TGME49_227100-t26_1-p1	Glutaredoxin domain-containing protein(predict) GN=TGME49_227100	2	583.801	-0.3325	0.021642	44.543	1
787	FVDQHTGR	8	Unmodified	_FVDQHTGR_	TGME49_283850-t26_1-p1	peptidyl-prolyl cis-trans isomerase GN=TGME49_283850	2	480.238	0.24437	0.024579	62.104	1
788	FVDQHTGR	8	Unmodified	_FVDQHTGR_	TGME49_283850-t26_1-p1	peptidyl-prolyl cis-trans isomerase GN=TGME49_283850	2	480.238	0.3394	0.03496	57.59	1
789	FVGNVWNVDFK	11	Unmodified	_FVGNVWNVDFK_	TGME49_263850-t26_1-p1	Cysteine proteinase(predict) GN=TGME49_263850	2	662.838	-1.2831	0.012743	44.847	1
790	FVHNAWR	7	Unmodified	_FVHNAWR_	TGME49_217890-t26_1-p1	alkyl hydroperoxide reductase/ Thiol specific antioxidant/ Mal allergen, putative GN=TGME49_217890	2	465.241	0.070871	0.01196	81.864	1
791	FVHNAWR	7	Unmodified	_FVHNAWR_	TGME49_217890-t26_1-p1	alkyl hydroperoxide reductase/ Thiol specific antioxidant/ Mal allergen, putative GN=TGME49_217890	2	465.241	0.19093	0.00026389	122.15	1
792	FVHTNMAK	8	Unmodified	_FVHTNMAK_	TGME49_309120-t26_1-p1	ribosomal protein RPL4 GN=TGME49_309120	2	474.242	-2.4062	0.013562	69.812	1
793	FVIPAEVMNR	10	Unmodified	_FVIPAEVMNR_	TGME49_221470-t26_1-p1	hypothetical protein GN=TGME49_221470	2	588.316	0.16551	0.024717	42.718	1
794	FVIPAEVMNR	10	Unmodified	_FVIPAEVMNR_	TGME49_221470-t26_1-p1	hypothetical protein GN=TGME49_221470	2	588.316	-0.0055124	0.0048967	59.908	1
795	FVLDLLR	7	Unmodified	_FVLDLLR_	TGME49_299050-t26_1-p1	ribosomal protein RPL17 GN=TGME49_299050	2	438.271	0.063984	0.010883	88.029	1
796	FVLPEATTSLK	11	Unmodified	_FVLPEATTSLK_	TGME49_211680-t26_1-p1	protein disulfide isomerase GN=TGME49_211680	2	603.342	0.53211	0.00090192	68.536	1
797	FVLPEATTSLK	11	Unmodified	_FVLPEATTSLK_	TGME49_211680-t26_1-p1	protein disulfide isomerase GN=TGME49_211680	2	603.342	0.49435	0.017752	39.625	1
798	FVLTHLDGR	9	Unmodified	_FVLTHLDGR_	TGME49_311240-t26_1-p1	DnaJ family chaperone, putative GN=TGME49_311240	2	529.293	0.24774	0.0095651	63.216	1
799	FVMNQNK	7	Unmodified	_FVMNQNK_	TGME49_280380-t26_1-p1	poly(ADP-ribose) glycohydrolase GN=TGME49_280380	2	440.721	-0.30351	0.023133	71.949	1
800	FVMNQNK	7	Unmodified	_FVMNQNK_	TGME49_280380-t26_1-p1	poly(ADP-ribose) glycohydrolase GN=TGME49_280380	2	440.721	0.51597	0.012245	97.596	1
801	FVNDPETK	8	Unmodified	_FVNDPETK_	TGME49_290600-t26_1-p1	succinyl-CoA-synthetase alpha SCSA GN=TGME49_290600	2	475.235	-0.015371	0.0064543	88.37	1
802	FVQEHATSK	9	Unmodified	_FVQEHATSK_	TGME49_238040-t26_1-p1	protein disulfide-isomerase domain-containing protein GN=TGME49_238040	2	523.767	-0.42174	0.010939	61.161	1
803	FWSAASSR	8	Unmodified	_FWSAASSR_	TGME49_204340-t26_1-p1	Putative transmembrane protein(predict) GN=TGME49_204340	2	456.222	-0.089266	0.0078405	84.498	1
804	FWSAASSR	8	Unmodified	_FWSAASSR_	TGME49_204340-t26_1-p1	Putative transmembrane protein(predict) GN=TGME49_204340	2	456.222	0.34929	0.013543	69.825	1
805	FYAPWCGHCK	10	Unmodified	_FYAPWCGHCK_	TGME49_211680-t26_1-p1	protein disulfide isomerase GN=TGME49_211680	3	442.523	-0.83774	0.00047769	63.216	1
806	FYAPWCGHCK	10	Unmodified	_FYAPWCGHCK_	TGME49_211680-t26_1-p1	protein disulfide isomerase GN=TGME49_211680	3	442.523	1.0067	7.358e-05	74.376	2
807	FYAPWCGHCK	10	Unmodified	_FYAPWCGHCK_	TGME49_211680-t26_1-p1	protein disulfide isomerase GN=TGME49_211680	2	663.281	0.793	0.0035173	62.463	1
808	FYAPWCGHCK	10	Unmodified	_FYAPWCGHCK_	TGME49_211680-t26_1-p1	protein disulfide isomerase GN=TGME49_211680	3	442.523	-0.80326	0.0012612	55.064	1
809	FYAPWCGHCK	10	Unmodified	_FYAPWCGHCK_	TGME49_211680-t26_1-p1	protein disulfide isomerase GN=TGME49_211680	2	663.281	1.1663	0.0031184	63.816	1
810	FYAPWCGHCK	10	Unmodified	_FYAPWCGHCK_	TGME49_211680-t26_1-p1	protein disulfide isomerase GN=TGME49_211680	3	442.523	0.96668	7.4938e-05	73.233	2
811	FYAPWCGHCK	10	Unmodified	_FYAPWCGHCK_	TGME49_211680-t26_1-p1	protein disulfide isomerase GN=TGME49_211680	2	663.281	0.61055	0.0032953	63.216	1
812	FYAPWCGHCK	10	Unmodified	_FYAPWCGHCK_	TGME49_211680-t26_1-p1	protein disulfide isomerase GN=TGME49_211680	3	442.523	0.26699	0.030573	25.126	1
813	FYDEFSR	7	Unmodified	_FYDEFSR_	TGME49_244560-t26_1-p1	heat shock protein 90, putative GN=TGME49_244560	2	482.214	-0.17833	0.010164	85.272	1
814	FYDEFSR	7	Unmodified	_FYDEFSR_	TGME49_244560-t26_1-p1	heat shock protein 90, putative GN=TGME49_244560	2	482.214	-0.020728	0.011968	92.187	1
815	FYEQFSK	7	Unmodified	_FYEQFSK_	TGME49_288380-t26_1-p1	heat shock protein HSP90 GN=TGME49_288380	2	474.727	0.27758	0.00031663	120.62	1
816	FYEQFSK	7	Unmodified	_FYEQFSK_	TGME49_288380-t26_1-p1	heat shock protein HSP90 GN=TGME49_288380	2	474.727	1.0646	0.01128	89.55	1
817	FYEQFSK	7	Unmodified	_FYEQFSK_	TGME49_288380-t26_1-p1	heat shock protein HSP90 GN=TGME49_288380	2	474.727	0.16287	0.012607	81.191	1
818	FYETVVNQK	9	Unmodified	_FYETVVNQK_	TGME49_300140-t26_1-p1	elongation factor 1-gamma, putative GN=TGME49_300140	2	564.29	0.047109	0.00040203	107.57	1
819	FYETVVNQK	9	Unmodified	_FYETVVNQK_	TGME49_300140-t26_1-p1	elongation factor 1-gamma, putative GN=TGME49_300140	2	564.29	0.26989	0.019671	54.982	1
820	FYETVVNQKSFK	12	malon(K)	_FYETVVNQK(ma)SFK_	TGME49_300140-t26_1-p1	elongation factor 1-gamma, putative GN=TGME49_300140	2	788.388	0.14357	0.0066364	53.3	1
821	FYGSVKEYR	9	malon(K)	_FYGSVK(ma)EYR_	TGME49_310670-t26_1-p1	glycogen phosphorylase 1, putative GN=TGME49_310670	2	617.791	0.13237	0.016819	60.255	1
822	FYMQGQGSK	9	Unmodified	_FYMQGQGSK_	TGME49_311470-t26_1-p1	rhoptry neck protein RON5 GN=TGME49_311470	2	523.242	-3.2003	0.001977	90.15	1
823	FYQTEINDLVSK	12	Unmodified	_FYQTEINDLVSK_	TGME49_228170-t26_1-p1	inner membrane complex protein IMC2A GN=TGME49_228170	2	728.87	0.92881	0.0066564	49.333	1
824	FYTDDTPGLK	10	Unmodified	_FYTDDTPGLK_	TGME49_211040-t26_1-p1	Sec61beta family protein GN=TGME49_211040	2	578.78	0.87554	0.0067623	57.532	1
825	FYTFSNK	7	Unmodified	_FYTFSNK_	TGME49_280380-t26_1-p1	poly(ADP-ribose) glycohydrolase GN=TGME49_280380	2	453.721	0.14872	0.012201	81.613	1
826	FYTFSNK	7	Unmodified	_FYTFSNK_	TGME49_280380-t26_1-p1	poly(ADP-ribose) glycohydrolase GN=TGME49_280380	2	453.721	0.14383	0.011468	100.37	1
827	GAAATAFR	8	Unmodified	_GAAATAFR_	TGME49_218940-t26_1-p1	Putative transmembrane protein(predict) GN=TGME49_218940	2	382.706	-0.23478	0.0088269	77.923	1
828	GAACIALSLK	10	Unmodified	_GAACIALSLK_	TGME49_288360-t26_1-p1	tryptophanyl-tRNA synthetase (TrpRS2) GN=TGME49_288360	2	502.284	0.11483	0.00173	68.525	1
832	GAGTANPLDSPR	12	Unmodified	_GAGTANPLDSPR_	TGME49_251430-t26_1-p1	hypothetical protein GN=TGME49_251430	3	385.863	-1.047	0.0035388	35.677	1
833	GAGTLEVLLR	10	Unmodified	_GAGTLEVLLR_	TGME49_224890-t26_1-p1	AMP-binding enzyme(predict) GN=TGME49_224890	2	514.809	0.47483	0.0024185	66.19	1
834	GAHQQPYETRPWWR	14	Unmodified	_GAHQQPYETRPWWR_	TGME49_286720-t26_1-p1	heat shock protein HSP28 GN=TGME49_286720	4	453.724	-0.79495	6.8879e-08	81.565	1
835	GALAISGER	9	Unmodified	_GALAISGER_	TGME49_289600-t26_1-p1	heat shock protein HSP29 GN=TGME49_289600	2	437.243	-0.80182	0.013777	59.153	1
836	GALPANDCR	9	Unmodified	_GALPANDCR_	TGME49_220400-t26_1-p1	actin depolymerizing factor ADF GN=TGME49_220400	2	487.23	0.047919	0.0030781	80.787	1
837	GALPANDCR	9	Unmodified	_GALPANDCR_	TGME49_220400-t26_1-p1	actin depolymerizing factor ADF GN=TGME49_220400	2	487.23	-0.3087	0.0033425	72.928	1
838	GAMKSEACGAAACR	14	Oxidation (M),malon(K)	_GAM(ox)K(ma)SEACGAAACR_	TGME49_226960-t26_1-p1	phosphofructokinase PFKII GN=TGME49_226960	2	771.311	0.12112	0.00086273	47.548	1
839	GAMKSEACGAAACR	14	Oxidation (M),malon(K)	_GAM(ox)K(ma)SEACGAAACR_	TGME49_226960-t26_1-p1	phosphofructokinase PFKII GN=TGME49_226960	2	771.311	-0.96283	0.00062009	51.726	1
840	GAMKSEACGAAACR	14	malon(K)	_GAMK(ma)SEACGAAACR_	TGME49_226960-t26_1-p1	phosphofructokinase PFKII GN=TGME49_226960	2	763.313	-0.67557	0.0002137	66.989	1
841	GAMKSEACGAAACR	14	malon(K)	_GAMK(ma)SEACGAAACR_	TGME49_226960-t26_1-p1	phosphofructokinase PFKII GN=TGME49_226960	3	509.211	-0.3264	0.00044815	54.309	1
842	GAMKSEACGAAACR	14	malon(K)	_GAMK(ma)SEACGAAACR_	TGME49_226960-t26_1-p1	phosphofructokinase PFKII GN=TGME49_226960	2	763.313	-0.75911	0.0053443	50.088	1
843	GAMKSEACGAAACR	14	malon(K)	_GAMK(ma)SEACGAAACR_	TGME49_226960-t26_1-p1	phosphofructokinase PFKII GN=TGME49_226960	3	509.211	-0.65329	2.042e-05	68.463	1
844	GAPQKGDAAAYK	12	malon(K)	_GAPQK(ma)GDAAAYK_	TGME49_260440-t26_1-p1	nuclear factor NF3 GN=TGME49_260440	2	631.804	-1.1307	0.017359	40.278	1
845	GAPQKGDAAAYK	12	malon(K)	_GAPQK(ma)GDAAAYK_	TGME49_260440-t26_1-p1	nuclear factor NF3 GN=TGME49_260440	2	631.804	-0.92905	0.017359	40.278	1
846	GAQNDWLNGEDLSR	14	Unmodified	_GAQNDWLNGEDLSR_	TGME49_233450-t26_1-p1	SAG-related sequence SRS29A GN=TGME49_233450	2	787.863	-0.35682	0.00028343	62.287	1
847	GASTASLHSEPGAASMPGPSPK	22	Unmodified	_GASTASLHSEPGAASMPGPSPK_	TGME49_240060-t26_1-p1	hypothetical protein GN=TGME49_240060	3	679.662	0.73342	0.0037626	26.361	1
849	GAYIDVYR	8	Unmodified	_GAYIDVYR_	TGME49_260500-t26_1-p1	COPI associated protein, putative GN=TGME49_260500	2	478.745	0.567	0.021573	64.207	1
850	GCEVVVSGK	9	Unmodified	_GCEVVVSGK_	TGME49_232300-t26_1-p1	ribosomal protein RPS3 GN=TGME49_232300	2	467.737	0.10399	0.012711	59.908	1
851	GCEVVVSGK	9	Unmodified	_GCEVVVSGK_	TGME49_232300-t26_1-p1	ribosomal protein RPS3 GN=TGME49_232300	2	467.737	-0.065011	0.021742	53.517	1
852	GCFIHIR	7	Unmodified	_GCFIHIR_	TGME49_221470-t26_1-p1	hypothetical protein GN=TGME49_221470	2	451.737	-0.23748	0.012245	97.596	1
853	GCGIVEYTNVEDAQK	15	Unmodified	_GCGIVEYTNVEDAQK_	TGME49_262620-t26_1-p1	RNA recognition motif-containing protein GN=TGME49_262620	2	841.888	-0.030649	0.00084392	58.079	1
854	GCGIVEYTNVEDAQK	15	Unmodified	_GCGIVEYTNVEDAQK_	TGME49_262620-t26_1-p1	RNA recognition motif-containing protein GN=TGME49_262620	2	841.888	-0.24541	2.7498e-15	105.99	1
855	GCGYLWR	7	Unmodified	_GCGYLWR_	TGME49_309570-t26_1-p1	DEAD/DEAH box helicase domain-containing protein GN=TGME49_309570	2	456.213		7.9638e-09	91.584	1
856	GCNAFIPKEGAK	12	malon(K)	_GCNAFIPK(ma)EGAK_	TGME49_301380-t26_1-p1	elongation factor Tu GTP binding domain-containing protein GN=TGME49_301380	2	689.327	-0.23385	0.011891	46.318	1
857	GDAVILILR	9	Unmodified	_GDAVILILR_	TGME49_270830-t26_1-p1	small nuclear ribonucleoprotein GN=TGME49_270830	2	485.308	0.48434	0.0063951	68.016	1
858	GDAVILILR	9	Unmodified	_GDAVILILR_	TGME49_270830-t26_1-p1	small nuclear ribonucleoprotein GN=TGME49_270830	2	485.308	0.60432	0.0032755	74.92	1
859	GDCKLGIEGDK	11	malon(K)	_GDCK(ma)LGIEGDK_	TGME49_216650-t26_1-p1	S15 sporozoite-expressed protein GN=TGME49_216650	2	639.288	-0.31757	0.021257	42.031	1
860	GDCKLGIEGDK	11	malon(K)	_GDCK(ma)LGIEGDK_	TGME49_216650-t26_1-p1	S15 sporozoite-expressed protein GN=TGME49_216650	2	639.288	0.091267	0.021257	42.031	1
861	GDCQSEWSNAFVSR	14	Unmodified	_GDCQSEWSNAFVSR_	TGME49_258410-t26_1-p1	photosensitized INA-labeled protein PHIL1 GN=TGME49_258410	2	821.849	0.069463	0.0074907	38.376	1
862	GDCQSEWSNAFVSR	14	Unmodified	_GDCQSEWSNAFVSR_	TGME49_258410-t26_1-p1	photosensitized INA-labeled protein PHIL1 GN=TGME49_258410	2	821.849	0.49823	0.010827	37.177	1
863	GDEELDTLIK	10	Unmodified	_GDEELDTLIK_	TGME49_300200-t26_1-p1	histone H2AZ GN=TGME49_300200	2	566.79	1.0109	0.015865	47.971	1
864	GDEPAYSCGVIVK	13	Unmodified	_GDEPAYSCGVIVK_	TGME49_264660-t26_1-p1	SAG-related sequence SRS44 GN=TGME49_264660	2	697.835	-0.22638	0.015271	36.944	1
865	GDFFYTYPHQFTK	13	Unmodified	_GDFFYTYPHQFTK_	TGME49_297070-t26_1-p1	Alpha-carbonic anhydrase domain-containing protein(predict) GN=TGME49_297070	3	550.924	0.48	0.0062174	29.363	1
866	GDGPIVLILAPTR	13	Unmodified	_GDGPIVLILAPTR_	TGME49_236650-t26_1-p1	DEAD (Asp-Glu-Ala-Asp) box polypeptide 17 GN=TGME49_236650	2	661.396	0.28379	0.0024714	56.569	1
867	GDVQLDQTEEEK	12	Unmodified	_GDVQLDQTEEEK_	TGME49_244560-t26_1-p1	heat shock protein 90, putative GN=TGME49_244560	2	695.82	-0.18584	0.0082701	46.88	1
868	GDVQLDQTEEEK	12	Unmodified	_GDVQLDQTEEEK_	TGME49_244560-t26_1-p1	heat shock protein 90, putative GN=TGME49_244560	2	695.82	-0.28401	3.0534e-09	103.46	1
869	GEEHTPIIHFLTTK	14	Unmodified	_GEEHTPIIHFLTTK_	TGME49_219270-t26_1-p1	multi-pass transmembrane protein GN=TGME49_219270	4	406.469	-0.24563	0.024992	18.988	1
870	GEEHTPIIHFLTTK	14	Unmodified	_GEEHTPIIHFLTTK_	TGME49_219270-t26_1-p1	multi-pass transmembrane protein GN=TGME49_219270	3	541.623	0.32101	5.698e-05	60.937	1
871	GEHTPPLPDER	11	Unmodified	_GEHTPPLPDER_	TGME49_227620-t26_1-p1	dense granule protein GRA2 GN=TGME49_227620	3	416.539	0.54549	0.0040432	36.417	1
872	GEHTPPLPDER	11	Unmodified	_GEHTPPLPDER_	TGME49_227620-t26_1-p1	dense granule protein GRA2 GN=TGME49_227620	2	624.304	0.45705	0.0038157	58.172	1
873	GEHTPPLPDER	11	Unmodified	_GEHTPPLPDER_	TGME49_227620-t26_1-p1	dense granule protein GRA2 GN=TGME49_227620	3	416.539	0.46226	0.0017658	45.433	1
874	GEHTPPLPDER	11	Unmodified	_GEHTPPLPDER_	TGME49_227620-t26_1-p1	dense granule protein GRA2 GN=TGME49_227620	2	624.304	0.1151	0.022272	37.613	1
875	GELATGDQLNITR	13	Unmodified	_GELATGDQLNITR_	TGME49_248740-t26_1-p1	hypothetical protein GN=TGME49_248740	2	694.362	-0.36004	0.015271	36.944	1
876	GEQDEGFER	9	Unmodified	_GEQDEGFER_	TGME49_201680-t26_1-p1	eukaryotic initiation factor-3 subunit 10, putative GN=TGME49_201680	2	533.725	1.3105	0.026212	50.353	1
877	GESDACLNR	9	Unmodified	_GESDACLNR_	TGME49_259240-t26_1-p1	ribosomal protein RPS21 GN=TGME49_259240	2	511.222	-1.4472	0.00034588	109.11	1
878	GESDACLNR	9	Unmodified	_GESDACLNR_	TGME49_259240-t26_1-p1	ribosomal protein RPS21 GN=TGME49_259240	2	511.222	-1.7669	0.00035931	108.74	1
879	GESGSEGSLSEK	12	Unmodified	_GESGSEGSLSEK_	TGME49_319560-t26_1-p1	microneme protein MIC3 GN=TGME49_319560	2	583.762	0.066454	0.012972	39.73	1
880	GESGSEGSLSEK	12	Unmodified	_GESGSEGSLSEK_	TGME49_319560-t26_1-p1	microneme protein MIC3 GN=TGME49_319560	2	583.762	-1.2462	3.8141e-05	72.705	1
881	GETKNDEELSR	11	malon(K)	_GETK(ma)NDEELSR_	TGME49_222020-t26_1-p1	phosphoglycerate kinase PGKII GN=TGME49_222020	2	682.302	0.38204	0.0026457	63.185	1
882	GFHFTTVHR	9	Unmodified	_GFHFTTVHR_	TGME49_306060-t26_1-p1	rhoptry neck protein RON8 GN=TGME49_306060	3	367.858	-0.93723	0.0037072	50.805	1
883	GFHFTTVHR	9	Unmodified	_GFHFTTVHR_	TGME49_306060-t26_1-p1	rhoptry neck protein RON8 GN=TGME49_306060	3	367.858	0.24535	8.5305e-05	104.2	1
884	GFILDGFPR	9	Unmodified	_GFILDGFPR_	TGME49_224900-t26_1-p1	adenylate kinase, putative GN=TGME49_224900	2	511.277	0.019218	0.0072696	66.692	1
885	GFILDGFPR	9	Unmodified	_GFILDGFPR_	TGME49_224900-t26_1-p1	adenylate kinase, putative GN=TGME49_224900	2	511.277	0.63859	0.019671	54.982	1
886	GFQIWTDLAPSVK	13	Unmodified	_GFQIWTDLAPSVK_	TGME49_235470-t26_1-p1	myosin A GN=TGME49_235470	2	731.39	-0.37346	0.034469	31.675	1
887	GFSVKLLR	8	malon(K)	_GFSVK(ma)LLR_	TGME49_311230-t26_1-p1	Putative transmembrane protein(predict) GN=TGME49_311230	2	503.29		0.022853	50.473	1
888	GFTAAKTHTVR	11	malon(K)	_GFTAAK(ma)THTVR_	TGME49_227620-t26_1-p1	dense granule protein GRA2 GN=TGME49_227620	3	425.554	-0.16279	0.0016353	48.527	1
889	GFVAVGHLGDSR	12	Unmodified	_GFVAVGHLGDSR_	TGME49_231850-t26_1-p1	serine-threonine phosophatase 2C (PP2C) GN=TGME49_231850	3	405.547	-0.69599	0.0012676	46.159	1
890	GFYRRLLRTER	11	Unmodified	_GFYRRLLRTER_	TGME49_309080-t26_1-p1	Hypthetical protein(predict) GN=TGME49_309080	4	367.464	-0.26491	0.015764	26.118	1
891	GGDSPGSHTALDDEKKK	17	malon(K)	_GGDSPGSHTALDDEKK(ma)K_	TGME49_231480-t26_1-p1	GCN1, putative GN=TGME49_231480	4	457.714	0.33961	2.1719e-09	76.301	1
892	GGDSPGSHTALDDEKKK	17	malon(K)	_GGDSPGSHTALDDEKK(ma)K_	TGME49_231480-t26_1-p1	GCN1, putative GN=TGME49_231480	4	457.714	0.36763	0.00019146	47.499	1
893	GGDYSVR	7	Unmodified	_GGDYSVR_	TGME49_232250-t26_1-p1	catalase GN=TGME49_232250	2	377.18	0.019225	0.033475	68.915	1
894	GGGFQNISR	9	Unmodified	_GGGFQNISR_	TGME49_223920-t26_1-p1	rhoptry neck protein RON3 GN=TGME49_223920	2	468.238	-0.34904	0.0032335	76.17	1
895	GGGMFAPNK	9	Unmodified	_GGGMFAPNK_	TGME49_309120-t26_1-p1	ribosomal protein RPL4 GN=TGME49_309120	2	439.713	0.81317	0.030314	48.794	1
896	GGISVEVDPATK	12	Unmodified	_GGISVEVDPATK_	TGME49_315320-t26_1-p1	SAG-related sequence SRS52A GN=TGME49_315320	2	586.812	0.034125	7.6628e-05	72.29	1
897	GGISVEVDPATK	12	Unmodified	_GGISVEVDPATK_	TGME49_315320-t26_1-p1	SAG-related sequence SRS52A GN=TGME49_315320	2	586.812	-0.41039	0.00125	62.088	1
898	GGKTIFLK	8	malon(K)	_GGK(ma)TIFLK_	TGME49_266640-t26_1-p1	Acetyl-coenzyme A synthetase 2, putative GN=TGME49_266640	2	475.271	0.05375	0.026056	66.056	1
899	GGKTIFLK	8	malon(K)	_GGK(ma)TIFLK_	TGME49_266640-t26_1-p1	Acetyl-coenzyme A synthetase 2, putative GN=TGME49_266640	2	475.271	0.27525	0.020999	68.626	1
900	GGLLFGPR	8	Unmodified	_GGLLFGPR_	TGME49_295110-t26_1-p1	rhoptry protein ROP7 GN=TGME49_295110	2	408.74	-0.14767	0.0086655	79.116	1
901	GGLLFGPR	8	Unmodified	_GGLLFGPR_	TGME49_295110-t26_1-p1	rhoptry protein ROP7 GN=TGME49_295110	2	408.74	0.068907	0.013295	69.998	1
902	GGNIDLPEK	9	Unmodified	_GGNIDLPEK_	TGME49_291890-t26_1-p1	microneme protein MIC1 GN=TGME49_291890	2	471.748	0.20558	0.012711	59.908	1
903	GGPAAGVVFQVHQSK	15	Unmodified	_GGPAAGVVFQVHQSK_	TGME49_221470-t26_1-p1	hypothetical protein GN=TGME49_221470	3	494.6	0.1679	1.8659e-05	61.657	1
904	GGPAAGVVFQVHQSK	15	Unmodified	_GGPAAGVVFQVHQSK_	TGME49_221470-t26_1-p1	hypothetical protein GN=TGME49_221470	3	494.6	-0.25099	6.9296e-05	59.68	1
905	GGQAGDPKLTNSAK	14	malon(K)	_GGQAGDPK(ma)LTNSAK_	TGME49_240890-t26_1-p1	6-phosphofructokinase GN=TGME49_240890	2	715.35	0.93749	0.0001015	69.979	1
906	GGQAGDPKLTNSAK	14	malon(K)	_GGQAGDPK(ma)LTNSAK_	TGME49_240890-t26_1-p1	6-phosphofructokinase GN=TGME49_240890	2	715.35	0.65841	0.0049011	51.089	1
907	GGVFLTGFEHLVR	13	Unmodified	_GGVFLTGFEHLVR_	TGME49_215785-t26_1-p1	rhoptry protein ROP2A GN=TGME49_215785	3	477.93	-0.078585	0.00020534	59.116	1
908	GGVFLTGFEHLVR	13	Unmodified	_GGVFLTGFEHLVR_	TGME49_215785-t26_1-p1	rhoptry protein ROP2A GN=TGME49_215785	2	716.391	-0.30678	2.9547e-06	78.324	1
909	GGYCNFMHLK	10	Unmodified	_GGYCNFMHLK_	TGME49_236910-t26_1-p1	U2 snRNP auxiliary factor, putative GN=TGME49_236910	3	409.52	-0.67467	0.0076587	35.541	1
910	GGYCNFMHLK	10	Unmodified	_GGYCNFMHLK_	TGME49_236910-t26_1-p1	U2 snRNP auxiliary factor, putative GN=TGME49_236910	3	409.52	-0.42593	0.016398	27.481	1
911	GGYFDNYGIIR	11	Unmodified	_GGYFDNYGIIR_	TGME49_278830-t26_1-p1	glucose-6-phosphate 1-dehydrogenase GN=TGME49_278830	2	637.812	-0.29485	0.01856	38.783	1
912	GGYGGGYGGGYGGR	14	Unmodified	_GGYGGGYGGGYGGR_	TGME49_235930-t26_1-p1	domain K- type RNA binding proteins family protein GN=TGME49_235930	2	617.765	-0.97202	0.0056033	44.511	1
913	GHAENALGITEFPGLVFQSK	20	Unmodified	_GHAENALGITEFPGLVFQSK_	TGME49_211680-t26_1-p1	protein disulfide isomerase GN=TGME49_211680	3	705.7	1.8729	0.024275	21.242	1
914	GHAVEKVLR	9	malon(K)	_GHAVEK(ma)VLR_	TGME49_297720-t26_1-p1	trehalose-phosphatase GN=TGME49_297720	3	365.537	-0.31187	0.0091295	42.599	1
915	GHCLLHVTLSAR	12	Unmodified	_GHCLLHVTLSAR_	TGME49_308840-t26_1-p1	SAG-related sequence SRS51 GN=TGME49_308840	3	455.247	-0.24122	9.2021e-08	84.309	1
916	GHCLLHVTLSAR	12	Unmodified	_GHCLLHVTLSAR_	TGME49_308840-t26_1-p1	SAG-related sequence SRS51 GN=TGME49_308840	3	455.247	-0.62295	1.4467e-11	110.08	1
917	GHCLLHVTLSAR	12	Unmodified	_GHCLLHVTLSAR_	TGME49_308840-t26_1-p1	SAG-related sequence SRS51 GN=TGME49_308840	2	682.367	-0.063399	1.3563e-10	107.09	1
918	GHCLLHVTLSAR	12	Unmodified	_GHCLLHVTLSAR_	TGME49_308840-t26_1-p1	SAG-related sequence SRS51 GN=TGME49_308840	3	455.247	-0.035168	1.119e-06	81.92	1
919	GHLEKNHPDR	10	malon(K)	_GHLEK(ma)NHPDR_	TGME49_251680-t26_1-p1	histamine-releasing factor, putative GN=TGME49_251680	3	430.206	-0.18574	0.00049844	52.495	1
920	GHVFHEEQR	9	Unmodified	_GHVFHEEQR_	TGME49_205470-t26_1-p1	translation elongation factor 2 family protein, putative GN=TGME49_205470	3	380.184	1.5559	0.00020525	93.598	1
921	GHVFHEEQR	9	Unmodified	_GHVFHEEQR_	TGME49_205470-t26_1-p1	translation elongation factor 2 family protein, putative GN=TGME49_205470	3	380.184	1.0626	0.0027533	55.461	1
922	GHVSAGYGR	9	Unmodified	_GHVSAGYGR_	TGME49_310490-t26_1-p1	ribosomal protein RPL27A GN=TGME49_310490	2	452.225		0.00010292	80.219	1
923	GHYTIGK	7	Unmodified	_GHYTIGK_	TGME49_316400-t26_1-p1	alpha tubulin TUBA1 GN=TGME49_316400	2	388.208	0.36479	0.0058271	111.65	1
924	GHYTIGK	7	Unmodified	_GHYTIGK_	TGME49_316400-t26_1-p1	alpha tubulin TUBA1 GN=TGME49_316400	2	388.208	0.38401	0.001377	117.16	1
925	GIAAVYGVK	9	Unmodified	_GIAAVYGVK_	TGME49_264660-t26_1-p1	SAG-related sequence SRS44 GN=TGME49_264660	2	439.261	-0.27221	0.014021	58.981	1
926	GIAKLLSAPR	10	malon(K)	_GIAK(ma)LLSAPR_	TGME49_219850-t26_1-p1	prolyl-tRNA synthetase (ProRS) GN=TGME49_219850	2	556.327	0.53723	0.022438	47.712	1
927	GIAKLLSAPR	10	malon(K)	_GIAK(ma)LLSAPR_	TGME49_219850-t26_1-p1	prolyl-tRNA synthetase (ProRS) GN=TGME49_219850	2	556.327	0.039481	0.0064653	60.161	1
928	GIFFSHR	7	Unmodified	_GIFFSHR_	TGME49_288360-t26_1-p1	tryptophanyl-tRNA synthetase (TrpRS2) GN=TGME49_288360	2	432.23	0.10999	0.0061258	111.28	1
929	GILAADESTGTIK	13	Unmodified	_GILAADESTGTIK_	TGME49_236040-t26_1-p1	fructose-1,6-bisphosphate aldolase GN=TGME49_236040	2	638.343	0.45756	4.2451e-08	86.803	1
930	GILAADESTGTIK	13	Unmodified	_GILAADESTGTIK_	TGME49_236040-t26_1-p1	fructose-1,6-bisphosphate aldolase GN=TGME49_236040	2	638.343	0.69392	1.0625e-06	82.069	1
931	GILAADESTGTIKK	14	malon(K)	_GILAADESTGTIK(ma)K_	TGME49_236040-t26_1-p1	fructose-1,6-bisphosphate aldolase GN=TGME49_236040	2	745.391	0.27137	0.0076309	46.892	1
932	GILAADESTGTIKK	14	malon(K)	_GILAADESTGTIK(ma)K_	TGME49_236040-t26_1-p1	fructose-1,6-bisphosphate aldolase GN=TGME49_236040	2	745.391	-0.60308	3.1612e-10	89.358	1
933	GIQAATSHLLGTNFAK	16	Unmodified	_GIQAATSHLLGTNFAK_	TGME49_219850-t26_1-p1	prolyl-tRNA synthetase (ProRS) GN=TGME49_219850	3	543.63	0.26386	0.0012162	35.182	1
934	GIQAATSHLLGTNFAK	16	Unmodified	_GIQAATSHLLGTNFAK_	TGME49_219850-t26_1-p1	prolyl-tRNA synthetase (ProRS) GN=TGME49_219850	3	543.63	-0.029844	0.00035915	43.557	1
935	GIQHGSISNFLLEK	14	Unmodified	_GIQHGSISNFLLEK_	TGME49_255190-t26_1-p1	myosin C GN=TGME49_255190	3	514.947	0.41032	0.00078122	45.207	1
936	GIVMVEQKVSK	11	Oxidation (M),malon(K)	_GIVM(ox)VEQK(ma)VSK_	TGME49_272910-t26_1-p1	T-complex protein 1 delta subunit GN=TGME49_272910	2	660.347	-0.77621	0.0029961	41.227	1
937	GIVMVEQKVSK	11	Oxidation (M),malon(K)	_GIVM(ox)VEQK(ma)VSK_	TGME49_272910-t26_1-p1	T-complex protein 1 delta subunit GN=TGME49_272910	2	660.347	-0.088646	0.002547	43.761	1
938	GIVMVEQKVSK	11	malon(K)	_GIVMVEQK(ma)VSK_	TGME49_272910-t26_1-p1	T-complex protein 1 delta subunit GN=TGME49_272910	2	652.35	0.34946	0.007514	54.898	1
939	GIVMVEQKVSK	11	malon(K)	_GIVMVEQK(ma)VSK_	TGME49_272910-t26_1-p1	T-complex protein 1 delta subunit GN=TGME49_272910	2	652.35	0.1063	9.7901e-05	80.96	1
940	GIYSYGFEK	9	Unmodified	_GIYSYGFEK_	TGME49_250770-t26_1-p1	eukaryotic initiation factor-4A, putative GN=TGME49_250770	2	532.258	0.13895	0.010939	61.161	1
941	GIYSYGFEK	9	Unmodified	_GIYSYGFEK_	TGME49_250770-t26_1-p1	eukaryotic initiation factor-4A, putative GN=TGME49_250770	2	532.258	0.2616	0.010939	61.161	1
942	GIYSYGFEKPSAIQQR	16	Unmodified	_GIYSYGFEKPSAIQQR_	TGME49_250770-t26_1-p1	eukaryotic initiation factor-4A, putative GN=TGME49_250770	3	615.316	0.0002241	6.4952e-08	80.387	1
943	GIYSYGFEKPSAIQQR	16	Unmodified	_GIYSYGFEKPSAIQQR_	TGME49_250770-t26_1-p1	eukaryotic initiation factor-4A, putative GN=TGME49_250770	3	615.316	0.064708	0.0090452	51.03	1
944	GKAALAGCSPR	11	malon(K)	_GK(ma)AALAGCSPR_	TGME49_293480-t26_1-p1	MoeA N-terminal region (domain I and II) domain-containing protein GN=TGME49_293480	2	587.288		0.0045287	53.377	1
945	GKDISTNSR	9	malon(K)	_GK(ma)DISTNSR_	TGME49_273760-t26_1-p1	heat shock protein HSP70 GN=TGME49_273760	2	532.254	1.0452	0.014799	61.419	1
946	GKDISTNSR	9	malon(K)	_GK(ma)DISTNSR_	TGME49_273760-t26_1-p1	heat shock protein HSP70 GN=TGME49_273760	2	532.254	0.14683	0.0042617	80.245	1
947	GKNIFLTPDGR	11	malon(K)	_GK(ma)NIFLTPDGR_	TGME49_310640-t26_1-p1	phosphorylase family protein GN=TGME49_310640	2	652.336	0.31006	0.022298	41.242	1
948	GKNIFLTPDGR	11	malon(K)	_GK(ma)NIFLTPDGR_	TGME49_310640-t26_1-p1	phosphorylase family protein GN=TGME49_310640	2	652.336	0.64291	0.007514	54.898	1
949	GKPTNLSITEVAHGLAR	17	Unmodified	_GKPTNLSITEVAHGLAR_	TGME49_236040-t26_1-p1	fructose-1,6-bisphosphate aldolase GN=TGME49_236040	4	441.75	0.38483	8.7098e-05	55.546	1
950	GKPTNLSITEVAHGLAR	17	Unmodified	_GKPTNLSITEVAHGLAR_	TGME49_236040-t26_1-p1	fructose-1,6-bisphosphate aldolase GN=TGME49_236040	3	588.664	0.31111	7.7135e-05	66.826	1
951	GKPTNLSITEVAHGLAR	17	Unmodified	_GKPTNLSITEVAHGLAR_	TGME49_236040-t26_1-p1	fructose-1,6-bisphosphate aldolase GN=TGME49_236040	3	588.664	0.61654	0.0063915	46.892	1
952	GKPTNLSITEVAHGLAR	17	Unmodified	_GKPTNLSITEVAHGLAR_	TGME49_236040-t26_1-p1	fructose-1,6-bisphosphate aldolase GN=TGME49_236040	4	441.75	0.50632	1.44e-14	91.616	1
953	GKTLVEALDTMEAPK	15	malon(K)	_GK(ma)TLVEALDTMEAPK_	TGME49_294800-t26_1-p1	elongation factor 1-alpha (EF-1-ALPHA), putative GN=TGME49_294800	2	844.924	-0.24778	4.1186e-07	77.08	1
955	GLAEASLVAK	10	Unmodified	_GLAEASLVAK_	TGME49_300260-t26_1-p1	threonyl-tRNA synthetase family protein GN=TGME49_300260	2	479.782	1.803	0.0023798	66.321	1
956	GLASPLLAGSLDGAQASAHAK	21	Unmodified	_GLASPLLAGSLDGAQASAHAK_	TGME49_268200-t26_1-p1	RNA recognition motif-containing protein GN=TGME49_268200	3	645.681	0.51372	9.6757e-13	77.871	1
957	GLCAMAQAESLR	12	Unmodified	_GLCAMAQAESLR_	TGME49_232300-t26_1-p1	ribosomal protein RPS3 GN=TGME49_232300	2	653.816	-0.19673	0.00020484	71.176	1
958	GLCAMAQAESLR	12	Unmodified	_GLCAMAQAESLR_	TGME49_232300-t26_1-p1	ribosomal protein RPS3 GN=TGME49_232300	2	653.816	-0.25803	0.0027367	58.04	1
959	GLDAGLIR	8	Unmodified	_GLDAGLIR_	TGME49_274060-t26_1-p1	2-oxoglutarate/malate translocase OMT GN=TGME49_274060	2	407.743	0.29922	0.0091934	75.213	1
960	GLELEDDEEEK	11	Unmodified	_GLELEDDEEEK_	TGME49_288380-t26_1-p1	heat shock protein HSP90 GN=TGME49_288380	2	653.288	-1.2681	0.014665	42.843	1
961	GLELEDDEEEK	11	Unmodified	_GLELEDDEEEK_	TGME49_288380-t26_1-p1	heat shock protein HSP90 GN=TGME49_288380	2	653.288	-0.44945	6.312e-06	94.767	1
962	GLELEDDEEEKK	12	Unmodified	_GLELEDDEEEKK_	TGME49_288380-t26_1-p1	heat shock protein HSP90 GN=TGME49_288380	3	478.56	-0.23927	0.0010206	55.578	1
963	GLELEDDEEEKKK	13	Unmodified	_GLELEDDEEEKKK_	TGME49_288380-t26_1-p1	heat shock protein HSP90 GN=TGME49_288380	3	521.258	0.097066	0.032956	31.722	1
964	GLETLPLTDDEK	12	Unmodified	_GLETLPLTDDEK_	TGME49_236040-t26_1-p1	fructose-1,6-bisphosphate aldolase GN=TGME49_236040	2	665.84	0.18378	5.243e-07	86.288	1
965	GLFSSHFYK	9	Unmodified	_GLFSSHFYK_	TGME49_205680-t26_1-p1	Putative transmembrane protein(predict) GN=TGME49_205680	3	362.519	-0.28621	0.0083837	40.724	1
966	GLFSSHFYK	9	Unmodified	_GLFSSHFYK_	TGME49_205680-t26_1-p1	Putative transmembrane protein(predict) GN=TGME49_205680	2	543.274	-0.76511	0.022346	53.089	1
967	GLFSSHFYK	9	Unmodified	_GLFSSHFYK_	TGME49_205680-t26_1-p1	Putative transmembrane protein(predict) GN=TGME49_205680	3	362.519	-0.10024	0.0096217	38.276	1
968	GLFSSHFYK	9	Unmodified	_GLFSSHFYK_	TGME49_205680-t26_1-p1	Putative transmembrane protein(predict) GN=TGME49_205680	2	543.274	-0.41997	0.0063951	68.016	1
969	GLGFDTETK	9	Unmodified	_GLGFDTETK_	TGME49_226960-t26_1-p1	phosphofructokinase PFKII GN=TGME49_226960	2	484.24	-0.19414	0.002675	85.862	1
970	GLGFDTETK	9	Unmodified	_GLGFDTETK_	TGME49_226960-t26_1-p1	phosphofructokinase PFKII GN=TGME49_226960	2	484.24	0.35634	0.0014076	93.649	1
971	GLHEVAK	7	Unmodified	_GLHEVAK_	TGME49_205340-t26_1-p1	ribosomal protein RPS12 GN=TGME49_205340	2	377.216	0.054436	0.012509	94.262	1
972	GLHTKEFFSR	10	malon(K)	_GLHTK(ma)EFFSR_	TGME49_249390-t26_1-p1	glutamate/leucine/phenylalanine/valine dehydrogenase family protein GN=TGME49_249390	3	436.551	-0.05618	0.0050878	40.373	1
973	GLILYPATVGR	11	Unmodified	_GLILYPATVGR_	TGME49_309210-t26_1-p1	peroxiredoxin 6, putative GN=TGME49_309210	2	580.345	0.47058	0.0027701	60.255	1
974	GLLEEER	7	Unmodified	_GLLEEER_	TGME49_231640-t26_1-p1	alveolin domain containing intermediate filament IMC1 GN=TGME49_231640	2	423.222	0.038799	0.022488	72.138	1
975	GLLNYLEENPGK	12	Unmodified	_GLLNYLEENPGK_	TGME49_280380-t26_1-p1	poly(ADP-ribose) glycohydrolase GN=TGME49_280380	2	673.851	0.5834	0.011978	41.242	1
976	GLLTNDCVVIGEK	13	Unmodified	_GLLTNDCVVIGEK_	TGME49_226960-t26_1-p1	phosphofructokinase PFKII GN=TGME49_226960	2	709.371	0.8692	0.004125	52.576	1
977	GLLTNDCVVIGEK	13	Unmodified	_GLLTNDCVVIGEK_	TGME49_226960-t26_1-p1	phosphofructokinase PFKII GN=TGME49_226960	2	709.371	0.65342	0.0048203	50.897	1
978	GLNCSAETFFACQGR	15	Unmodified	_GLNCSAETFFACQGR_	TGME49_310640-t26_1-p1	phosphorylase family protein GN=TGME49_310640	2	859.375	0.55914	0.029634	27.263	1
979	GLPWSCSENEIVR	13	Unmodified	_GLPWSCSENEIVR_	TGME49_236540-t26_1-p1	RNA recognition motif-containing protein GN=TGME49_236540	2	773.87	0.058596	0.0082394	43.03	1
980	GLQTLLYR	8	Unmodified	_GLQTLLYR_	TGME49_228170-t26_1-p1	inner membrane complex protein IMC2A GN=TGME49_228170	2	482.285	-0.14669	0.0012757	110.31	1
981	GLQTLLYR	8	Unmodified	_GLQTLLYR_	TGME49_228170-t26_1-p1	inner membrane complex protein IMC2A GN=TGME49_228170	2	482.285	0.19837	0.0034773	97.798	1
982	GLSEADACER	10	Unmodified	_GLSEADACER_	TGME49_230420-t26_1-p1	sarco/endoplasmic reticulum Ca2+-ATPase GN=TGME49_230420	2	554.24	0.033752	0.025572	42.21	1
983	GLSIEESPYFK	11	Unmodified	_GLSIEESPYFK_	TGME49_214320-t26_1-p1	facilitative glucose transporter GT1 GN=TGME49_214320	2	635.322	0.5862	0.010938	46.73	1
984	GLSIEESPYFK	11	Unmodified	_GLSIEESPYFK_	TGME49_214320-t26_1-p1	facilitative glucose transporter GT1 GN=TGME49_214320	2	635.322	-1.1129	0.0063717	53.08	1
985	GLSNYDGSEEK	11	Unmodified	_GLSNYDGSEEK_	TGME49_312630-t26_1-p1	anonymous antigen-1, putative GN=TGME49_312630	2	599.765		0.011904	36.417	1
986	GLSNYDGSEEK	11	Unmodified	_GLSNYDGSEEK_	TGME49_312630-t26_1-p1	anonymous antigen-1, putative GN=TGME49_312630	2	599.765	-0.023853	0.00017645	72.34	1
987	GLSNYDGSEEKTAIR	15	malon(K)	_GLSNYDGSEEK(ma)TAIR_	TGME49_312630-t26_1-p1	anonymous antigen-1, putative GN=TGME49_312630	2	863.4	0.26065	0.00018006	61.477	1
988	GLSNYDGSEEKTAIR	15	malon(K)	_GLSNYDGSEEK(ma)TAIR_	TGME49_312630-t26_1-p1	anonymous antigen-1, putative GN=TGME49_312630	2	863.4	0.15348	1.0389e-16	106.93	1
989	GLSNYDGSEEKTAIR	15	malon(K)	_GLSNYDGSEEK(ma)TAIR_	TGME49_312630-t26_1-p1	anonymous antigen-1, putative GN=TGME49_312630	2	863.4	0.24564	2.8222e-11	93.226	1
990	GLTIIFVETK	10	Unmodified	_GLTIIFVETK_	TGME49_226250-t26_1-p1	DEAD (Asp-Glu-Ala-Asp) box polypeptide DDX3X GN=TGME49_226250	2	560.834	-0.41627	0.0038473	61.344	1
991	GLTLGAKFDR	10	malon(K)	_GLTLGAK(ma)FDR_	TGME49_263300-t26_1-p1	eukaryotic porin protein GN=TGME49_263300	2	582.306	-0.9812	0.024368	46.88	1
992	GLVNFAR	7	Unmodified	_GLVNFAR_	TGME49_288650-t26_1-p1	dense granule protein GRA12 GN=TGME49_288650	2	388.724	-0.23996	0.010767	87.582	1
993	GLVSEVIR	8	Unmodified	_GLVSEVIR_	TGME49_295350-t26_1-p1	nucleoside diphosphate kinase, putative GN=TGME49_295350	2	436.764	0.26386	0.0072687	86.095	1
994	GLVSEVIR	8	Unmodified	_GLVSEVIR_	TGME49_295350-t26_1-p1	nucleoside diphosphate kinase, putative GN=TGME49_295350	2	436.764	0.26731	0.0011996	110.81	1
997	GLYHLEGHR	9	Unmodified	_GLYHLEGHR_	TGME49_218780-t26_1-p1	phosphoserine aminotransferase, putative GN=TGME49_218780	3	361.189	8.4462e-06	0.006088	45.368	1
998	GLYHLEGHR	9	Unmodified	_GLYHLEGHR_	TGME49_218780-t26_1-p1	phosphoserine aminotransferase, putative GN=TGME49_218780	2	541.281	-0.39162	0.021403	53.756	1
999	GLYQITK	7	Unmodified	_GLYQITK_	TGME49_221380-t26_1-p1	alba 1 GN=TGME49_221380	2	411.74	0.13725	0.013306	80.462	1
1000	GMDDGAFVR	9	Unmodified	_GMDDGAFVR_	TGME49_258870-t26_1-p1	Putative transmembrane protein(predict) GN=TGME49_258870	2	484.219	0.26531	0.003099	80.165	1
1001	GMPYSYYHGR	10	Unmodified	_GMPYSYYHGR_	TGME49_245680-t26_1-p1	ribosomal protein RPL21 GN=TGME49_245680	3	410.85	0.15241	0.001482	53.124	1
1002	GMVGIVAGGGR	11	Unmodified	_GMVGIVAGGGR_	TGME49_204020-t26_1-p1	ribosomal protein RPL8 GN=TGME49_204020	2	487.266	-0.74053	0.007197	51.436	1
1003	GMVGIVAGGGR	11	Oxidation (M)	_GM(ox)VGIVAGGGR_	TGME49_204020-t26_1-p1	ribosomal protein RPL8 GN=TGME49_204020	2	495.263	-0.45578	0.0055505	49.3	1
1004	GMVGVLAVDCGESAK	15	Unmodified	_GMVGVLAVDCGESAK_	TGME49_209950-t26_1-p1	thioredoxin, putative GN=TGME49_209950	2	746.86	0.021964	0.018712	32.152	1
1005	GMVGVLAVDCGESAK	15	Unmodified	_GMVGVLAVDCGESAK_	TGME49_209950-t26_1-p1	thioredoxin, putative GN=TGME49_209950	2	746.86	-0.16238	0.003412	46.318	1
1006	GNACQKPVR	9	malon(K)	_GNACQK(ma)PVR_	TGME49_242380-t26_1-p1	fatty acid elongase GN=TGME49_242380	2	558.267	-0.74657	0.0037953	85.355	1
1007	GNACQKPVR	9	malon(K)	_GNACQK(ma)PVR_	TGME49_242380-t26_1-p1	fatty acid elongase GN=TGME49_242380	2	558.267	-0.79749	0.0094222	67.334	1
1008	GNADEFR	7	Unmodified	_GNADEFR_	TGME49_220400-t26_1-p1	actin depolymerizing factor ADF GN=TGME49_220400	2	404.683	0.0037954	0.010063	105.39	1
1009	GNADEFR	7	Unmodified	_GNADEFR_	TGME49_220400-t26_1-p1	actin depolymerizing factor ADF GN=TGME49_220400	2	404.683	0.2879	0.012244	97.602	1
1010	GNECIFAGPR	10	Unmodified	_GNECIFAGPR_	TGME49_264660-t26_1-p1	SAG-related sequence SRS44 GN=TGME49_264660	2	560.764	-0.89946	0.015339	48.284	1
1011	GNKGGDSPGSHTALDDEK	18	malon(K)	_GNK(ma)GGDSPGSHTALDDEK_	TGME49_231480-t26_1-p1	GCN1, putative GN=TGME49_231480	3	624.273	-1.0992	2.1929e-05	49.66	1
1012	GNPCKVVDYSTSK	13	malon(K)	_GNPCK(ma)VVDYSTSK_	TGME49_251810-t26_1-p1	translation initiation factor eIF-5A, putative GN=TGME49_251810	2	770.851	-0.015787	0.010153	44.998	1
1013	GNPCKVVDYSTSK	13	malon(K)	_GNPCK(ma)VVDYSTSK_	TGME49_251810-t26_1-p1	translation initiation factor eIF-5A, putative GN=TGME49_251810	2	770.851	-0.0402	0.0061426	51.76	1
1014	GNSLGDAGGAGDR	13	Unmodified	_GNSLGDAGGAGDR_	TGME49_273090-t26_1-p1	cell division protein CDC48CY GN=TGME49_273090	2	573.76	0.42968	0.0013622	59.248	1
1015	GNYVSIHASGFR	12	Unmodified	_GNYVSIHASGFR_	TGME49_216860-t26_1-p1	DEAD (Asp-Glu-Ala-Asp) box polypeptide DDX39 GN=TGME49_216860	3	436.555	-0.15466	0.00026665	60.08	1
1016	GNYVSIHASGFR	12	Unmodified	_GNYVSIHASGFR_	TGME49_216860-t26_1-p1	DEAD (Asp-Glu-Ala-Asp) box polypeptide DDX39 GN=TGME49_216860	2	654.328	0.62302	2.3352e-05	77.185	1
1017	GPGGVGKQLGPEHSQR	16	malon(K)	_GPGGVGK(ma)QLGPEHSQR_	TGME49_272290-t26_1-p1	pyruvate dehydrogenase complex subunit PD-HE1Beta GN=TGME49_272290	3	563.948	-0.14258	6.2767e-06	64.705	1
1018	GPGPQMGPPR	10	Unmodified	_GPGPQMGPPR_	TGME49_232130-t26_1-p1	Thioredoxin-like associated protein 2, putative(predict) GN=TGME49_232130	2	497.25	-0.90584	0.00042916	83.948	1
1019	GPIPTAPAPQIVVR	14	Unmodified	_GPIPTAPAPQIVVR_	TGME49_245470-t26_1-p1	mitotic checkpoint protein, BUB3 family protein GN=TGME49_245470	2	708.422	-0.08561	0.026969	31.675	1
1020	GPSLEER	7	Unmodified	_GPSLEER_	TGME49_275440-t26_1-p1	dense granule protein GRA6 GN=TGME49_275440	2	394.201	-0.00026207	0.010699	87.323	1
1021	GPSLEER	7	Unmodified	_GPSLEER_	TGME49_275440-t26_1-p1	dense granule protein GRA6 GN=TGME49_275440	2	394.201	0.36705	0.010394	104.21	1
1022	GQADPEIVLYAVK	13	Unmodified	_GQADPEIVLYAVK_	TGME49_312630-t26_1-p1	anonymous antigen-1, putative GN=TGME49_312630	2	701.882	0.51143	0.010332	38.3	1
1023	GQAVELAVR	9	Unmodified	_GQAVELAVR_	TGME49_270510-t26_1-p1	asparaginyl-tRNA synthetase (NOB+tRNA synthase) GN=TGME49_270510	2	471.772	1.0571	0.0073517	66.568	1
1024	GQAVELAVR	9	Unmodified	_GQAVELAVR_	TGME49_270510-t26_1-p1	asparaginyl-tRNA synthetase (NOB+tRNA synthase) GN=TGME49_270510	2	471.772	0.69112	0.0029774	83.783	1
1025	GQDVPSLMK	9	Oxidation (M)	_GQDVPSLM(ox)K_	TGME49_300140-t26_1-p1	elongation factor 1-gamma, putative GN=TGME49_300140	2	495.75	-0.21756	0.0078735	60.398	1
1026	GQDVPSLMK	9	Unmodified	_GQDVPSLMK_	TGME49_300140-t26_1-p1	elongation factor 1-gamma, putative GN=TGME49_300140	2	487.752	-2.9126	0.02286	52.725	1
1027	GQGLFSQYAEYR	12	Unmodified	_GQGLFSQYAEYR_	TGME49_258870-t26_1-p1	Putative transmembrane protein(predict) GN=TGME49_258870	2	709.839	-0.13355	0.012972	39.73	1
1028	GQIEIQNEVHLIK	13	Unmodified	_GQIEIQNEVHLIK_	TGME49_218410-t26_1-p1	ribosomal protein RPP0 GN=TGME49_218410	3	507.619	0.31635	0.00059796	52.576	1
1029	GQIEIQNEVHLIK	13	Unmodified	_GQIEIQNEVHLIK_	TGME49_218410-t26_1-p1	ribosomal protein RPP0 GN=TGME49_218410	3	507.619	0.8175	0.00064899	51.726	1
1030	GQIEIQNEVHLIK	13	Unmodified	_GQIEIQNEVHLIK_	TGME49_218410-t26_1-p1	ribosomal protein RPP0 GN=TGME49_218410	2	760.925	0.053182	0.0017463	58.32	1
1031	GQKIHLDEER	10	malon(K)	_GQK(ma)IHLDEER_	TGME49_289680-t26_1-p1	Ras-related protein Rab11 GN=TGME49_289680	2	655.82	0.4998	0.0030047	66.989	1
1032	GQLMSLLR	8	Unmodified	_GQLMSLLR_	TGME49_236650-t26_1-p1	DEAD (Asp-Glu-Ala-Asp) box polypeptide 17 GN=TGME49_236650	2	459.265	-0.30651	0.022337	63.673	1
1033	GQLMSLLR	8	Unmodified	_GQLMSLLR_	TGME49_236650-t26_1-p1	DEAD (Asp-Glu-Ala-Asp) box polypeptide 17 GN=TGME49_236650	2	459.265	-0.98694	0.0026269	102.41	1
1034	GQLPLHSSCNVGPK	14	Unmodified	_GQLPLHSSCNVGPK_	TGME49_289650-t26_1-p1	PEP-carboxykinase I GN=TGME49_289650	3	498.589	-0.13411	0.00091009	42.317	1
1035	GQPTGPAPPR	10	Unmodified	_GQPTGPAPPR_	TGME49_305850-t26_1-p1	RNA recognition motif-containing protein GN=TGME49_305850	2	489.262	-0.94999	0.0047437	60.102	1
1036	GQQIICVR	8	Unmodified	_GQQIICVR_	TGME49_292130-t26_1-p1	ribosomal protein RPL13A GN=TGME49_292130	2	487.266	-0.72432	0.0029329	63.565	1
1037	GQQVISLGPSLK	12	Unmodified	_GQQVISLGPSLK_	TGME49_291960-t26_1-p1	rhoptry kinase family protein ROP40 (incomplete catalytic triad) GN=TGME49_291960	2	613.859	0.40701	0.0088032	46.069	1
1038	GQVVVIGATNR	11	Unmodified	_GQVVVIGATNR_	TGME49_273090-t26_1-p1	cell division protein CDC48CY GN=TGME49_273090	2	557.322	0.40493	0.0083307	49.448	1
1039	GQVVVIGATNR	11	Unmodified	_GQVVVIGATNR_	TGME49_273090-t26_1-p1	cell division protein CDC48CY GN=TGME49_273090	2	557.322	-0.79309	0.00011752	73.435	1
1040	GSAVTGPVGK	10	Unmodified	_GSAVTGPVGK_	TGME49_312090-t26_1-p1	ribosomal protein RPL23 GN=TGME49_312090	2	436.745	0.3797	0.016993	47.302	1
1041	GSAVTGPVGK	10	Unmodified	_GSAVTGPVGK_	TGME49_312090-t26_1-p1	ribosomal protein RPL23 GN=TGME49_312090	2	436.745	1.0929	0.012055	50.791	1
1042	GSDDAAEVSR	10	Unmodified	_GSDDAAEVSR_	TGME49_295110-t26_1-p1	rhoptry protein ROP7 GN=TGME49_295110	2	503.725	0.089118	9.4136e-07	114.89	1
1043	GSDDAAEVSR	10	Unmodified	_GSDDAAEVSR_	TGME49_295110-t26_1-p1	rhoptry protein ROP7 GN=TGME49_295110	2	503.725	0.22006	6.2294e-09	125.66	1
1044	GSGWGGNWGPGGYGGR	16	Unmodified	_GSGWGGNWGPGGYGGR_	TGME49_264610-t26_1-p1	RNA recognition motif-containing protein GN=TGME49_264610	2	761.335	-0.25427	0.0030156	38.995	1
1045	GSIAFCGAVAK	11	Unmodified	_GSIAFCGAVAK_	TGME49_318230-t26_1-p1	phosphoglycerate kinase PGKI GN=TGME49_318230	2	540.779	1.4728	0.015772	41.689	1
1046	GSKDEVIPR	9	malon(K)	_GSK(ma)DEVIPR_	TGME49_226400-t26_1-p1	lipoic acid synthase LIPA GN=TGME49_226400	2	543.775	-0.13976	0.018745	59.265	1
1047	GSKMEELVHNIR	12	malon(K)	_GSK(ma)MEELVHNIR_	TGME49_205470-t26_1-p1	translation elongation factor 2 family protein, putative GN=TGME49_205470	3	500.249	-0.13065	0.001277	48.513	1
1048	GSRPGKPVQLTEAEIR	16	Unmodified	_GSRPGKPVQLTEAEIR_	TGME49_310700-t26_1-p1	serine/threonine phosophatase PP1 GN=TGME49_310700	4	435.246	1.4464	0.0098968	32.329	1
1049	GSTNTSDGLK	10	Unmodified	_GSTNTSDGLK_	TGME49_201780-t26_1-p1	microneme protein MIC2 GN=TGME49_201780	2	490.238	-0.93665	0.026223	41.824	1
1050	GTADGAGVADETHQGPRPPLR	21	Unmodified	_GTADGAGVADETHQGPRPPLR_	TGME49_308090-t26_1-p1	rhoptry protein ROP5 GN=TGME49_308090	3	701.351	0.29459	1.8449e-16	85.087	1
1051	GTADGAGVADETHQGPRPPLR	21	Unmodified	_GTADGAGVADETHQGPRPPLR_	TGME49_308090-t26_1-p1	rhoptry protein ROP5 GN=TGME49_308090	3	701.351	0.33758	1.9507e-05	51.524	1
1052	GTALTELLK	9	Unmodified	_GTALTELLK_	TGME49_204400-t26_1-p1	ATPase synthase subunit alpha, putative GN=TGME49_204400	2	473.284	-1.8269	0.0084922	64.841	1
1053	GTCHSIAIDK	10	Unmodified	_GTCHSIAIDK_	TGME49_310030-t26_1-p1	cyclase-associated protein, putative GN=TGME49_310030	3	367.85	-0.93141	0.0028661	45.653	1
1054	GTCHSIAIDK	10	Unmodified	_GTCHSIAIDK_	TGME49_310030-t26_1-p1	cyclase-associated protein, putative GN=TGME49_310030	2	551.271	-0.49329	0.0036662	61.958	1
1055	GTDDHLTTSMDK	12	Unmodified	_GTDDHLTTSMDK_	TGME49_203310-t26_1-p1	dense granule protein GRA7 GN=TGME49_203310	3	440.863	0.2844	4.1036e-06	75.683	1
1056	GTDDHLTTSMDK	12	Unmodified	_GTDDHLTTSMDK_	TGME49_203310-t26_1-p1	dense granule protein GRA7 GN=TGME49_203310	3	440.863	0.17579	1.6832e-11	108.72	1
1057	GTDDHLTTSMDK	12	Unmodified	_GTDDHLTTSMDK_	TGME49_203310-t26_1-p1	dense granule protein GRA7 GN=TGME49_203310	2	660.79	0.4624	2.9965e-08	95.138	1
1058	GTDMCHIPVK	10	Unmodified	_GTDMCHIPVK_	TGME49_297060-t26_1-p1	phosphoglycerate mutase PGMII GN=TGME49_297060	3	386.52	-1.0726	0.0031922	44.318	1
1059	GTDMCHIPVK	10	Unmodified	_GTDMCHIPVK_	TGME49_297060-t26_1-p1	phosphoglycerate mutase PGMII GN=TGME49_297060	3	386.52	-0.66521	0.0016923	51.276	1
1060	GTHIVGAPTTK	11	Unmodified	_GTHIVGAPTTK_	TGME49_305520-t26_1-p1	ribosomal protein RPS2 GN=TGME49_305520	3	361.205	0.46652	0.00046249	59.418	1
1061	GTHIVGAPTTK	11	Unmodified	_GTHIVGAPTTK_	TGME49_305520-t26_1-p1	ribosomal protein RPS2 GN=TGME49_305520	2	541.304	-0.42984	0.0010519	67.749	1
1062	GTIVLTWSK	9	Unmodified	_GTIVLTWSK_	TGME49_227030-t26_1-p1	IMP2_N domain-containing protein(predict) GN=TGME49_227030	2	502.792	-0.51475	0.0032922	74.424	1
1063	GTLLSIGR	8	Unmodified	_GTLLSIGR_	TGME49_313080-t26_1-p1	Putative transmembrane protein(predict) GN=TGME49_313080	2	408.751		0.015809	57.722	1
1064	GTLLSIGR	8	Unmodified	_GTLLSIGR_	TGME49_313080-t26_1-p1	Putative transmembrane protein(predict) GN=TGME49_313080	2	408.751	-0.56815	1.3556e-05	110.31	1
1065	GTQSVKLK	8	malon(K)	_GTQSVK(ma)LK_	TGME49_224900-t26_1-p1	adenylate kinase, putative GN=TGME49_224900	2	473.764	0.14374	0.022813	67.704	1
1066	GTSASVSIDDIAK	13	Unmodified	_GTSASVSIDDIAK_	TGME49_280380-t26_1-p1	poly(ADP-ribose) glycohydrolase GN=TGME49_280380	2	632.325	0.69787	0.017646	36.292	1
1067	GTVAALATEEK	11	Unmodified	_GTVAALATEEK_	TGME49_300260-t26_1-p1	threonyl-tRNA synthetase family protein GN=TGME49_300260	2	545.293	0.63806	0.018336	39.016	1
1068	GTVAALATEEK	11	Unmodified	_GTVAALATEEK_	TGME49_300260-t26_1-p1	threonyl-tRNA synthetase family protein GN=TGME49_300260	2	545.293	0.44857	0.0063949	53.034	1
1069	GTVLVHNAEELK	12	Unmodified	_GTVLVHNAEELK_	TGME49_287500-t26_1-p1	T complex chaperonin, putative GN=TGME49_287500	3	437.242	-0.16709	0.0072814	29.215	1
1070	GVDEQGNKIK	10	malon(K)	_GVDEQGNK(ma)IK_	TGME49_318230-t26_1-p1	phosphoglycerate kinase PGKI GN=TGME49_318230	2	587.291	0.26879	0.0023769	68.536	1
1071	GVDEQGNKIK	10	malon(K)	_GVDEQGNK(ma)IK_	TGME49_318230-t26_1-p1	phosphoglycerate kinase PGKI GN=TGME49_318230	2	587.291	-0.20772	5.9819e-08	118.28	1
1072	GVGIQIESK	9	Unmodified	_GVGIQIESK_	TGME49_310030-t26_1-p1	cyclase-associated protein, putative GN=TGME49_310030	2	465.766	0.79988	0.0084922	64.841	1
1073	GVGTVLFSTPEGAQR	15	Unmodified	_GVGTVLFSTPEGAQR_	TGME49_262620-t26_1-p1	RNA recognition motif-containing protein GN=TGME49_262620	2	759.899	0.60172	4.3179e-05	68.972	1
1074	GVILLSKTDSR	11	malon(K)	_GVILLSK(ma)TDSR_	TGME49_249390-t26_1-p1	glutamate/leucine/phenylalanine/valine dehydrogenase family protein GN=TGME49_249390	2	637.851	0.52174	0.010837	50.088	1
1075	GVLAQPCR	8	Unmodified	_GVLAQPCR_	TGME49_279380-t26_1-p1	Putative hydrolase family or acyltransferase family,related protein(predict) GN=TGME49_279380	2	450.74	0.20297	0.020787	64.757	1
1076	GVLFYGPPGCGK	12	Unmodified	_GVLFYGPPGCGK_	TGME49_273090-t26_1-p1	cell division protein CDC48CY GN=TGME49_273090	2	626.313	-1.8544	0.0012065	62.466	1
1077	GVLGVTSGPK	10	Unmodified	_GVLGVTSGPK_	TGME49_208030-t26_1-p1	microneme protein MIC4 GN=TGME49_208030	2	457.769	-0.20449	0.00049242	76.228	1
1078	GVLGVTSGPK	10	Unmodified	_GVLGVTSGPK_	TGME49_208030-t26_1-p1	microneme protein MIC4 GN=TGME49_208030	2	457.769	-0.27749	0.00048172	77.533	1
1079	GVLLYGPPGSGK	12	Unmodified	_GVLLYGPPGSGK_	TGME49_273090-t26_1-p1	cell division protein CDC48CY GN=TGME49_273090	2	572.822	-0.51768	0.010925	42.843	1
1080	GVLLYGPPGTGK	12	Unmodified	_GVLLYGPPGTGK_	TGME49_228210-t26_1-p1	26S proteasome regulatory subunit GN=TGME49_228210	2	579.83	1.2356	0.021339	36.447	1
1081	GVLLYGPPGTGK	12	Unmodified	_GVLLYGPPGTGK_	TGME49_228210-t26_1-p1	26S proteasome regulatory subunit GN=TGME49_228210	2	579.83	0.60495	0.0022273	59.198	1
1082	GVNKNFQK	8	malon(K)	_GVNK(ma)NFQK_	TGME49_229930-t26_1-p1	p25-alpha family protein GN=TGME49_229930	2	510.759	0.81035	0.024804	66.692	1
1083	GVNKNFQK	8	malon(K)	_GVNK(ma)NFQK_	TGME49_229930-t26_1-p1	p25-alpha family protein GN=TGME49_229930	2	510.759	0.29386	0.024804	66.692	1
1084	GVPALITHDGR	11	Unmodified	_GVPALITHDGR_	TGME49_207440-t26_1-p1	ribosomal protein RPS4 GN=TGME49_207440	2	568.315	0.39692	0.0038157	58.172	1
1085	GVPASSQGILR	11	Unmodified	_GVPASSQGILR_	TGME49_211040-t26_1-p1	Sec61beta family protein GN=TGME49_211040	2	542.809	0.084996	0.0027701	60.255	1
1086	GVQAAHHEHEFQSDR	15	Unmodified	_GVQAAHHEHEFQSDR_	TGME49_255260-t26_1-p1	apical membrane antigen AMA1 GN=TGME49_255260	3	583.268	0.4391	0.00066414	40.278	1
1087	GVSDLAQHFLVK	12	Unmodified	_GVSDLAQHFLVK_	TGME49_205440-t26_1-p1	CCT chaperonin gamma subunit GN=TGME49_205440	3	438.579	0.26511	0.0059019	31.597	1
1088	GVSEETTTGVHR	12	Unmodified	_GVSEETTTGVHR_	TGME49_225050-t26_1-p1	adenosylhomocysteinase, putative GN=TGME49_225050	2	636.813	-0.044546	0.030057	34.264	1
1089	GVTTMQVPSFQGTDHVIR	18	Unmodified	_GVTTMQVPSFQGTDHVIR_	TGME49_256760-t26_1-p1	pyruvate kinase PyK1 GN=TGME49_256760	3	658.335	0.32127	0.0013516	27.714	1
1090	GVVDSDDLPLNVSR	14	Unmodified	_GVVDSDDLPLNVSR_	TGME49_244560-t26_1-p1	heat shock protein 90, putative GN=TGME49_244560	2	743.381	-1.2561	1.2121e-10	91.812	1
1091	GVVDSEDLPLNISR	14	Unmodified	_GVVDSEDLPLNISR_	TGME49_288380-t26_1-p1	heat shock protein HSP90 GN=TGME49_288380	2	757.396	-0.15849	0.0013124	58.079	1
1092	GVVVNTWEGSK	11	Unmodified	_GVVVNTWEGSK_	TGME49_262690-t26_1-p1	ribosomal protein RPL27 GN=TGME49_262690	2	588.306	2.7931	0.00090192	68.536	1
1093	GVVYVIIDSNR	11	Unmodified	_GVVYVIIDSNR_	TGME49_265510-t26_1-p1	Glutaredoxin domain-containing protein(predict) GN=TGME49_265510	2	617.843	1.4218	0.012969	44.612	1
1094	GWGSCLNR	8	Unmodified	_GWGSCLNR_	TGME49_312090-t26_1-p1	ribosomal protein RPL23 GN=TGME49_312090	2	475.219	0.14801	0.0022945	104.21	1
1095	GYFFTGDGVFR	11	Unmodified	_GYFFTGDGVFR_	TGME49_266640-t26_1-p1	Acetyl-coenzyme A synthetase 2, putative GN=TGME49_266640	2	633.301	0.16842	0.00044314	70.942	1
1096	GYGFTTSAEK	10	Unmodified	_GYGFTTSAEK_	TGME49_209030-t26_1-p1	actin ACT1 GN=TGME49_209030	2	530.751	-0.18131	0.00042986	83.862	1
1097	GYGFTTSAEK	10	Unmodified	_GYGFTTSAEK_	TGME49_209030-t26_1-p1	actin ACT1 GN=TGME49_209030	2	530.751	0.55585	0.00042986	83.862	1
1098	GYGFTTSAEKEIVR	14	malon(K)	_GYGFTTSAEK(ma)EIVR_	TGME49_209030-t26_1-p1	actin ACT1 GN=TGME49_209030	2	822.399	0.5213	0.0014072	58.98	1
1099	GYGFVHYENEESAR	14	Unmodified	_GYGFVHYENEESAR_	TGME49_224850-t26_1-p1	polyadenylate binding protein, putative GN=TGME49_224850	3	553.246	0.12299	0.0029878	33.842	1
1100	GYIGDFEIVDDHR	13	Unmodified	_GYIGDFEIVDDHR_	TGME49_234450-t26_1-p1	ribosomal protein RPS15A GN=TGME49_234450	3	512.576	0.094375	3.335e-05	67.997	1
1101	GYIGDFEIVDDHR	13	Unmodified	_GYIGDFEIVDDHR_	TGME49_234450-t26_1-p1	ribosomal protein RPS15A GN=TGME49_234450	3	512.576	0.51632	0.00068447	51.135	1
1102	GYQPFTPR	8	Unmodified	_GYQPFTPR_	TGME49_312110-t26_1-p1	apicoplast-associated thioredoxin family protein Atrx1 GN=TGME49_312110	2	483.246	0.21562	0.0081124	83.206	1
1103	GYSSDAVR	8	Unmodified	_GYSSDAVR_	TGME49_204050-t26_1-p1	subtilisin SUB1 GN=TGME49_204050	2	427.704	-0.088258	0.0070045	86.833	1
1104	GYVASDSK	8	Unmodified	_GYVASDSK_	TGME49_294800-t26_1-p1	elongation factor 1-alpha (EF-1-ALPHA), putative GN=TGME49_294800	2	413.701	0.20891	0.013543	69.825	1
1105	GYVASDSKNDPAK	13	malon(K)	_GYVASDSK(ma)NDPAK_	TGME49_294800-t26_1-p1	elongation factor 1-alpha (EF-1-ALPHA), putative GN=TGME49_294800	2	719.328	0.17002	0.0021219	58.814	1
1106	GYVASDSKNDPAK	13	malon(K)	_GYVASDSK(ma)NDPAK_	TGME49_294800-t26_1-p1	elongation factor 1-alpha (EF-1-ALPHA), putative GN=TGME49_294800	2	719.328	0.84586	0.0011332	60.549	1
1107	HAALEAVR	8	Unmodified	_HAALEAVR_	TGME49_305850-t26_1-p1	RNA recognition motif-containing protein GN=TGME49_305850	2	433.746	-0.43995	0.0227	63.419	1
1108	HADSGHYVGWTK	12	Unmodified	_HADSGHYVGWTK_	TGME49_311090-t26_1-p1	ubiquitin carboxyl-terminal hydrolase GN=TGME49_311090	3	453.214	0.90914	0.018884	23.149	1
1109	HAFEIIHLMTDK	12	Unmodified	_HAFEIIHLMTDK_	TGME49_242330-t26_1-p1	ribosomal protein RPS5 GN=TGME49_242330	3	485.587	-0.31022	0.0001473	64.121	1
1110	HAFEIIHLMTDK	12	Unmodified	_HAFEIIHLMTDK_	TGME49_242330-t26_1-p1	ribosomal protein RPS5 GN=TGME49_242330	3	485.587	-0.44651	1.9564e-06	80.17	1
1111	HAHNLSSNVGEFQR	14	Unmodified	_HAHNLSSNVGEFQR_	TGME49_215220-t26_1-p1	hypothetical protein GN=TGME49_215220	3	532.594	0.32153	3.3354e-05	64.244	1
1112	HAHNLSSNVGEFQR	14	Unmodified	_HAHNLSSNVGEFQR_	TGME49_215220-t26_1-p1	hypothetical protein GN=TGME49_215220	3	532.594	-0.11048	1.5028e-20	118.73	1
1113	HAHNLSSNVGEFQR	14	Unmodified	_HAHNLSSNVGEFQR_	TGME49_215220-t26_1-p1	hypothetical protein GN=TGME49_215220	4	399.697	-0.082324	0.0014299	65.809	1
1114	HALMNLHSR	9	Unmodified	_HALMNLHSR_	TGME49_290660-t26_1-p1	RNA recognition motif-containing protein GN=TGME49_290660	3	360.191	0.26177	0.0013866	63.216	1
1115	HALMNLHSR	9	Unmodified	_HALMNLHSR_	TGME49_290660-t26_1-p1	RNA recognition motif-containing protein GN=TGME49_290660	3	360.191	-0.056262	0.0014586	62.463	1
1116	HAMAQIPANR	10	Unmodified	_HAMAQIPANR_	TGME49_217740-t26_1-p1	3-ketoacyl-(acyl-carrier-protein) reductase GN=TGME49_217740	2	554.788	-0.63325	0.00043983	82.645	1
1117	HAVACLGHFAQNR	13	Unmodified	_HAVACLGHFAQNR_	TGME49_216590-t26_1-p1	HEAT repeat-containing protein GN=TGME49_216590	3	494.246	-1.7513	4.5508e-05	66.267	1
1118	HAVACLGHFAQNR	13	Unmodified	_HAVACLGHFAQNR_	TGME49_216590-t26_1-p1	HEAT repeat-containing protein GN=TGME49_216590	3	494.246	-0.50467	2.4948e-17	89.561	1
1119	HAVSEGTKAVTK	12	malon(K)	_HAVSEGTK(ma)AVTK_	TGME49_251870-t26_1-p1	histone H2Bb GN=TGME49_251870	2	657.338	-0.51312	0.0027785	59.673	1
1120	HAVSEGTKAVTK	12	malon(K)	_HAVSEGTK(ma)AVTK_	TGME49_251870-t26_1-p1	histone H2Bb GN=TGME49_251870	3	438.561	0.67727	0.00010049	68.033	1
1121	HAVSEGTKAVTK	12	malon(K)	_HAVSEGTK(ma)AVTK_	TGME49_251870-t26_1-p1	histone H2Bb GN=TGME49_251870	3	438.561	-0.20604	0.0010129	51.286	1
1122	HAYIAGTLAER	11	Unmodified	_HAYIAGTLAER_	TGME49_235930-t26_1-p1	domain K- type RNA binding proteins family protein GN=TGME49_235930	3	401.216	-0.58569	0.00067133	56.548	1
1123	HAYIAGTLAER	11	Unmodified	_HAYIAGTLAER_	TGME49_235930-t26_1-p1	domain K- type RNA binding proteins family protein GN=TGME49_235930	2	601.32	1.8635	0.01856	38.783	1
1124	HAYIAGTLAER	11	Unmodified	_HAYIAGTLAER_	TGME49_235930-t26_1-p1	domain K- type RNA binding proteins family protein GN=TGME49_235930	3	401.216	-0.47025	5.138e-06	87.942	1
1125	HAYIAGTLAER	11	Unmodified	_HAYIAGTLAER_	TGME49_235930-t26_1-p1	domain K- type RNA binding proteins family protein GN=TGME49_235930	2	601.32	0.35851	0.0067899	52.247	1
1126	HCILTPQEDLGTGK	14	Unmodified	_HCILTPQEDLGTGK_	TGME49_238050-t26_1-p1	nuclease and tudor domain-containing protein GN=TGME49_238050	3	523.596	0.01086	0.00069959	47.037	1
1127	HCNLVLTDVR	10	Unmodified	_HCNLVLTDVR_	TGME49_270830-t26_1-p1	small nuclear ribonucleoprotein GN=TGME49_270830	2	613.819	0.82682	0.012399	50.354	1
1128	HCNLVLTDVR	10	Unmodified	_HCNLVLTDVR_	TGME49_270830-t26_1-p1	small nuclear ribonucleoprotein GN=TGME49_270830	3	409.549	-0.29555	0.0016741	51.436	1
1129	HDFVQAAK	8	Unmodified	_HDFVQAAK_	TGME49_283850-t26_1-p1	peptidyl-prolyl cis-trans isomerase GN=TGME49_283850	2	458.238	-0.99609	0.003901	95.502	1
1130	HDGDTFSIK	9	Unmodified	_HDGDTFSIK_	TGME49_288500-t26_1-p1	FAD Malate-dehydrogenase (MDH-FAD) GN=TGME49_288500	2	510.243	0.12012	0.0047206	70.552	1
1131	HDTIGQAQSGTGK	13	Unmodified	_HDTIGQAQSGTGK_	TGME49_250770-t26_1-p1	eukaryotic initiation factor-4A, putative GN=TGME49_250770	3	433.881	-0.50129	0.00068705	51.092	1
1132	HEGKNVCNEEK	11	malon(K)	_HEGK(ma)NVCNEEK_	TGME49_268950-t26_1-p1	La domain protein(predict) GN=TGME49_268950	3	477.205	-2.3812	0.0020112	46.318	1
1133	HEGKNVCNEEK	11	malon(K)	_HEGK(ma)NVCNEEK_	TGME49_268950-t26_1-p1	La domain protein(predict) GN=TGME49_268950	3	477.205	0.32359	0.00032067	63.79	1
1134	HEGKNVCNEEK	11	malon(K)	_HEGK(ma)NVCNEEK_	TGME49_268950-t26_1-p1	La domain protein(predict) GN=TGME49_268950	2	715.304	0.53173	1.8367e-09	122.33	1
1135	HELPASEVPLYYNR	14	Unmodified	_HELPASEVPLYYNR_	TGME49_320220-t26_1-p1	ubiquinol cytochrome c oxidoreductase, putative GN=TGME49_320220	3	563.286	0.13478	2.4863e-05	66.393	1
1136	HESVIYR	7	Unmodified	_HESVIYR_	TGME49_321420-t26_1-p1	kelch repeat-containing protein GN=TGME49_321420	2	452.238	0.74717	0.012037	81.784	1
1137	HEVVMVLR	8	Unmodified	_HEVVMVLR_	TGME49_313230-t26_1-p1	eukaryotic initiation factor-2, alpha subunit GN=TGME49_313230	2	491.779	-1.0155	2.2132e-08	131.03	1
1138	HFAGLPQPK	9	Unmodified	_HFAGLPQPK_	TGME49_236210-t26_1-p1	peptidase M16 family potein, putative GN=TGME49_236210	2	497.777		0.017064	69.825	1
1139	HFASAFEK	8	Unmodified	_HFASAFEK_	TGME49_219310-t26_1-p1	DnaK family protein GN=TGME49_219310	2	468.732	-0.3387	0.009064	76.17	1
1140	HFASAFEK	8	Unmodified	_HFASAFEK_	TGME49_219310-t26_1-p1	DnaK family protein GN=TGME49_219310	2	468.732	0.34987	0.00012946	117.81	1
1141	HFEEGLAGAR	10	Unmodified	_HFEEGLAGAR_	TGME49_273090-t26_1-p1	cell division protein CDC48CY GN=TGME49_273090	2	543.77	-0.52753	0.0091119	54.539	1
1142	HFGAAPGTPGSK	12	Unmodified	_HFGAAPGTPGSK_	TGME49_300000-t26_1-p1	ribosomal protein RPL18 GN=TGME49_300000	2	563.786		7.6779e-13	101.72	1
1143	HFGAAPGTPGSK	12	Unmodified	_HFGAAPGTPGSK_	TGME49_300000-t26_1-p1	ribosomal protein RPL18 GN=TGME49_300000	3	376.193	0.38171	0.025415	25.588	1
1144	HFGAAPGTPGSK	12	Unmodified	_HFGAAPGTPGSK_	TGME49_300000-t26_1-p1	ribosomal protein RPL18 GN=TGME49_300000	2	563.786	-0.10973	8.686e-09	96.745	1
1145	HFGAAYK	7	Unmodified	_HFGAAYK_	TGME49_249180-t26_1-p1	bifunctional dihydrofolate reductase-thymidylate synthase GN=TGME49_249180	2	397.203	0.76315	0.011577	82.263	1
1146	HFGVCGSVVR	10	Unmodified	_HFGVCGSVVR_	TGME49_305850-t26_1-p1	RNA recognition motif-containing protein GN=TGME49_305850	2	559.282	-0.36159	0.010769	40.496	1
1147	HFLYGTAK	8	Unmodified	_HFLYGTAK_	TGME49_222170-t26_1-p1	dense-granule antigen DG32 GN=TGME49_222170	2	468.751	1.1271	1.0697e-19	155.75	1
1148	HFLYGTAK	8	Unmodified	_HFLYGTAK_	TGME49_222170-t26_1-p1	dense-granule antigen DG32 GN=TGME49_222170	2	468.751	1.0619	1.2418e-28	164.53	1
1149	HFMSEVQNK	9	Oxidation (M)	_HFM(ox)SEVQNK_	TGME49_279390-t26_1-p1	proliferation-associated protein 2G4, putative GN=TGME49_279390	2	568.264	0.63106	0.026817	45.68	1
1150	HFMSEVQNK	9	Unmodified	_HFMSEVQNK_	TGME49_279390-t26_1-p1	proliferation-associated protein 2G4, putative GN=TGME49_279390	2	560.266	-0.43271	0.0036122	72.23	1
1151	HFMSEVQNK	9	Unmodified	_HFMSEVQNK_	TGME49_279390-t26_1-p1	proliferation-associated protein 2G4, putative GN=TGME49_279390	2	560.266	-0.50007	0.012678	59.931	1
1152	HFPSVNWTTSFSK	13	Unmodified	_HFPSVNWTTSFSK_	TGME49_256970-t26_1-p1	vacuolar ATP synthase subunit A, putative GN=TGME49_256970	3	513.253	0.31041	0.0062217	29.355	1
1153	HFSSWSACVAK	11	Unmodified	_HFSSWSACVAK_	TGME49_217460-t26_1-p1	glutaminyl-tRNA synthetase (GlnRS) GN=TGME49_217460	2	640.298	-0.45067	0.0022734	61.344	1
1154	HGDEQVKIWR	10	malon(K)	_HGDEQVK(ma)IWR_	TGME49_297060-t26_1-p1	phosphoglycerate mutase PGMII GN=TGME49_297060	3	451.89	0.0078963	0.0021823	50.484	1
1155	HGDEQVKIWR	10	malon(K)	_HGDEQVK(ma)IWR_	TGME49_297060-t26_1-p1	phosphoglycerate mutase PGMII GN=TGME49_297060	3	451.89	0.11974	0.0011109	58.172	1
1156	HGEHFDVLDVR	11	Unmodified	_HGEHFDVLDVR_	TGME49_221470-t26_1-p1	hypothetical protein GN=TGME49_221470	3	441.886	-0.18942	1.686e-05	73.632	1
1158	HGKPGIGATHSSR	13	Unmodified	_HGKPGIGATHSSR_	TGME49_213350-t26_1-p1	ribosomal protein RPS15 GN=TGME49_213350	3	435.565	-3.8016	0.034992	23.362	1
1159	HGMPAVSR	8	Unmodified	_HGMPAVSR_	TGME49_245680-t26_1-p1	ribosomal protein RPL21 GN=TGME49_245680	2	427.719		0.022669	58.716	1
1160	HGMPAVSR	8	Unmodified	_HGMPAVSR_	TGME49_245680-t26_1-p1	ribosomal protein RPL21 GN=TGME49_245680	2	427.719		2.5878e-09	101.6	1
1161	HHAGYVAK	8	Unmodified	_HHAGYVAK_	TGME49_316310-t26_1-p1	superoxide dismutase GN=TGME49_316310	2	441.733	0.30811	0.0060964	89.369	1
1162	HHDKGSGSMEIR	12	malon(K)	_HHDK(ma)GSGSMEIR_	TGME49_268690-t26_1-p1	Putative transmembrane protein(predict) GN=TGME49_268690	3	480.549	-0.08161	0.00070264	55.261	1
1163	HHGSVDTAFR	10	Unmodified	_HHGSVDTAFR_	TGME49_299780-t26_1-p1	Putative transmembrane protein(predict) GN=TGME49_299780	3	376.184	-0.6789	0.00047905	63.184	1
1164	HHTCNANLMR	10	Unmodified	_HHTCNANLMR_	TGME49_235620-t26_1-p1	deoxyhypusine synthase GN=TGME49_235620	3	418.526	0.39256	0.0011061	47.187	1
1165	HIDLSDAPLLN	11	Unmodified	_HIDLSDAPLLN_	TGME49_223940-t26_1-p1	GAP45 GN=TGME49_223940	2	604.32	0.74253	0.0001003	76.228	1
1166	HIELQQPDRPPYR	13	Unmodified	_HIELQQPDRPPYR_	TGME49_255260-t26_1-p1	apical membrane antigen AMA1 GN=TGME49_255260	3	550.29	-0.065552	1.4065e-07	90.614	1
1167	HIELQQPDRPPYR	13	Unmodified	_HIELQQPDRPPYR_	TGME49_255260-t26_1-p1	apical membrane antigen AMA1 GN=TGME49_255260	4	412.969	0.0074572	5.7461e-09	89.301	1
1168	HIGKLSLQK	9	malon(K)	_HIGK(ma)LSLQK_	TGME49_217000-t26_1-p1	hypothetical protein GN=TGME49_217000	2	555.319	-0.36795	0.0042226	81.09	1
1169	HIMESGAK	8	Unmodified	_HIMESGAK_	TGME49_232300-t26_1-p1	ribosomal protein RPS3 GN=TGME49_232300	2	436.718	-0.1413	0.0091106	75.825	1
1170	HINQCAQNSGLPLTHEK	17	Unmodified	_HINQCAQNSGLPLTHEK_	TGME49_254120-t26_1-p1	autophagy-related protein 8 atg8, putative GN=TGME49_254120	3	649.655	0.72367	3.6736e-05	58.246	1
1171	HIPKPVEVPMTHYR	14	Unmodified	_HIPKPVEVPMTHYR_	TGME49_231630-t26_1-p1	alveolin domain containing intermediate filament IMC4 GN=TGME49_231630	3	568.64	0.10263	0.00028436	70.889	1
1172	HIPKPVEVPMTHYR	14	Unmodified	_HIPKPVEVPMTHYR_	TGME49_231630-t26_1-p1	alveolin domain containing intermediate filament IMC4 GN=TGME49_231630	4	426.732	-0.18817	1.8509e-17	111.88	1
1173	HIPKPVEVPMTHYR	14	Unmodified	_HIPKPVEVPMTHYR_	TGME49_231630-t26_1-p1	alveolin domain containing intermediate filament IMC4 GN=TGME49_231630	3	568.64	0.04318	0.022556	50.088	1
1174	HIQLAVR	7	Unmodified	_HIQLAVR_	TGME49_261250-t26_1-p1	histone H2A1 GN=TGME49_261250	2	418.759	0.44834	0.017016	59.641	1
1175	HIQLAVR	7	Unmodified	_HIQLAVR_	TGME49_261250-t26_1-p1	histone H2A1 GN=TGME49_261250	2	418.759	0.22558	0.010186	85.357	1
1176	HIQLAVR	7	Unmodified	_HIQLAVR_	TGME49_261250-t26_1-p1	histone H2A1 GN=TGME49_261250	2	418.759	0.42658	0.010727	103.02	1
1177	HIQLAVR	7	Unmodified	_HIQLAVR_	TGME49_261250-t26_1-p1	histone H2A1 GN=TGME49_261250	2	418.759	0.45738	0.010015	84.699	1
1178	HISASLEQGQK	11	Unmodified	_HISASLEQGQK_	TGME49_227970-t26_1-p1	histone family DNA-binding protein GN=TGME49_227970	2	599.315	-0.2928	0.0055165	54.784	1
1179	HISASLEQGQK	11	Unmodified	_HISASLEQGQK_	TGME49_227970-t26_1-p1	histone family DNA-binding protein GN=TGME49_227970	3	399.879	1.493	1.6673e-05	73.841	1
1180	HIVDIPSFMVR	11	Unmodified	_HIVDIPSFMVR_	TGME49_248480-t26_1-p1	ribosomal protein RPS9 GN=TGME49_248480	3	438.573	0.084781	1.5779e-05	74.841	1
1181	HIVDIPSFMVR	11	Unmodified	_HIVDIPSFMVR_	TGME49_248480-t26_1-p1	ribosomal protein RPS9 GN=TGME49_248480	2	657.355	0.054052	0.0113	46.352	1
1182	HIVDIPSFMVR	11	Unmodified	_HIVDIPSFMVR_	TGME49_248480-t26_1-p1	ribosomal protein RPS9 GN=TGME49_248480	3	438.573	-0.21291	7.7112e-06	83.869	1
1183	HKDELVK	7	malon(K)	_HK(ma)DELVK_	TGME49_318160-t26_1-p1	MSP (Major sperm protein) domain-containing protein GN=TGME49_318160	2	477.748		0.0065067	57.785	1
1184	HKDELVKENEALK	13	malon(K)	_HKDELVK(ma)ENEALK_	TGME49_318160-t26_1-p1	MSP (Major sperm protein) domain-containing protein GN=TGME49_318160	3	546.949	0.23962	0.0027492	42.708	1
1185	HKELLAQGLSNLK	13	malon(K)	_HK(ma)ELLAQGLSNLK_	TGME49_294620-t26_1-p1	eukaryotic initiation factor-3, subunit 8, putative GN=TGME49_294620	3	512.951	0.52818	1.6857e-05	70.784	1
1186	HKIETDEQK	9	malon(K)	_HK(ma)IETDEQK_	TGME49_226960-t26_1-p1	phosphofructokinase PFKII GN=TGME49_226960	2	607.288	0.018988	0.0042966	79.492	1
1187	HLALASADHEPGR	13	Unmodified	_HLALASADHEPGR_	TGME49_278830-t26_1-p1	glucose-6-phosphate 1-dehydrogenase GN=TGME49_278830	3	458.569	0.4071	7.5037e-07	73.927	1
1188	HLALASADHEPGR	13	Unmodified	_HLALASADHEPGR_	TGME49_278830-t26_1-p1	glucose-6-phosphate 1-dehydrogenase GN=TGME49_278830	3	458.569	0.51021	1.1318e-19	130.1	1
1189	HLAPSYR	7	Unmodified	_HLAPSYR_	TGME49_300260-t26_1-p1	threonyl-tRNA synthetase family protein GN=TGME49_300260	2	422.227	0.52706	0.0098959	84.244	1
1190	HLCIQNKGATEK	12	malon(K)	_HLCIQNK(ma)GATEK_	TGME49_227000-t26_1-p1	hypothetical protein GN=TGME49_227000	3	495.577	0.33035	0.00064656	55.98	1
1191	HLCIQNKGATEK	12	malon(K)	_HLCIQNK(ma)GATEK_	TGME49_227000-t26_1-p1	hypothetical protein GN=TGME49_227000	3	495.577	0.019114	2.7065e-06	79.639	1
1192	HLCIQNKGATEK	12	malon(K)	_HLCIQNK(ma)GATEK_	TGME49_227000-t26_1-p1	hypothetical protein GN=TGME49_227000	2	742.862	-0.10016	6.2053e-11	114.64	1
1193	HLFATNFK	8	Unmodified	_HLFATNFK_	TGME49_208440-t26_1-p1	Cytoplasmic protein Cyt16(predict) GN=TGME49_208440	2	489.264	-0.89087	5.1029e-05	118.32	1
1194	HLFHPEQLISGK	12	Unmodified	_HLFHPEQLISGK_	TGME49_316400-t26_1-p1	alpha tubulin TUBA1 GN=TGME49_316400	3	469.258	-0.028168	8.3288e-12	113.61	1
1195	HLFHPEQLISGK	12	Unmodified	_HLFHPEQLISGK_	TGME49_316400-t26_1-p1	alpha tubulin TUBA1 GN=TGME49_316400	2	703.383	0.48313	0.0011346	63.091	1
1196	HLFHPEQLISGK	12	Unmodified	_HLFHPEQLISGK_	TGME49_316400-t26_1-p1	alpha tubulin TUBA1 GN=TGME49_316400	3	469.258	-0.46779	1.4069e-11	110.31	1
1197	HLFHPEQLISGK	12	Unmodified	_HLFHPEQLISGK_	TGME49_316400-t26_1-p1	alpha tubulin TUBA1 GN=TGME49_316400	3	469.258	-0.36823	5.5639e-08	88.803	1
1198	HLFKFLK	7	malon(K)	_HLFK(ma)FLK_	TGME49_306540-t26_1-p1	phosphotransferase enzyme family protein GN=TGME49_306540	2	509.79	-0.48901	0.013712	84.498	1
1199	HLFLSSYHR	9	Unmodified	_HLFLSSYHR_	TGME49_245730-t26_1-p1	phosphatidylinositol-4-phosphate 5-Kinase GN=TGME49_245730	3	387.205	-2.2172	0.0037072	50.805	1
1200	HLFLSSYHR	9	Unmodified	_HLFLSSYHR_	TGME49_245730-t26_1-p1	phosphatidylinositol-4-phosphate 5-Kinase GN=TGME49_245730	3	387.205	-0.53912	0.00045907	78.149	1
1201	HLGFQSVCLHGKMTQPQR	18	malon(K)	_HLGFQSVCLHGK(ma)MTQPQR_	TGME49_279330-t26_1-p1	DEAD/DEAH box helicase family protein GN=TGME49_279330	4	553.27	-1.7927	4.5371e-11	82.609	1
1202	HLGGFDIIHLR	11	Unmodified	_HLGGFDIIHLR_	TGME49_207440-t26_1-p1	ribosomal protein RPS4 GN=TGME49_207440	3	426.575	0.17389	1.6978e-05	73.499	1
1203	HLGGFDIIHLR	11	Unmodified	_HLGGFDIIHLR_	TGME49_207440-t26_1-p1	ribosomal protein RPS4 GN=TGME49_207440	3	426.575	-0.13191	1.9493e-06	93.096	1
1204	HLGGFDIIHLR	11	Unmodified	_HLGGFDIIHLR_	TGME49_207440-t26_1-p1	ribosomal protein RPS4 GN=TGME49_207440	3	426.575	0.68153	0.0011399	50.108	1
1205	HLIASGQATWEDVKR	15	Unmodified	_HLIASGQATWEDVKR_	TGME49_289600-t26_1-p1	heat shock protein HSP29 GN=TGME49_289600	3	570.969	0.36135	4.0753e-15	101.61	1
1206	HLINADK	7	Unmodified	_HLINADK_	TGME49_239820-t26_1-p1	D-3-phosphoglycerate dehydrogenase GN=TGME49_239820	2	405.727	-0.60271	0.0069078	110.31	1
1207	HLINNPSPAHGYK	13	Unmodified	_HLINNPSPAHGYK_	TGME49_277270-t26_1-p1	NTPase II GN=TGME49_277270	3	483.253	-0.35681	7.311e-05	62.338	1
1208	HLINNPSPAHGYK	13	Unmodified	_HLINNPSPAHGYK_	TGME49_277270-t26_1-p1	NTPase II GN=TGME49_277270	3	483.253	-0.37451	3.4276e-07	79.492	1
1209	HLINNPSPAHGYK	13	Unmodified	_HLINNPSPAHGYK_	TGME49_277270-t26_1-p1	NTPase II GN=TGME49_277270	3	483.253	-0.64128	0.00049191	54.343	1
1210	HLINNPSPAHGYK	13	Unmodified	_HLINNPSPAHGYK_	TGME49_277270-t26_1-p1	NTPase II GN=TGME49_277270	2	724.376	-0.25977	0.0043339	52.071	1
1211	HLKEEVVIR	9	malon(K)	_HLK(ma)EEVVIR_	TGME49_267690-t26_1-p1	Putative transmembrane protein(predict) GN=TGME49_267690	2	604.835	-0.2725	0.012342	64.121	1
1212	HLKEEVVIR	9	malon(K)	_HLK(ma)EEVVIR_	TGME49_267690-t26_1-p1	Putative transmembrane protein(predict) GN=TGME49_267690	3	403.559	-0.14002	0.0049735	49.466	1
1213	HLKTQPR	7	malon(K)	_HLK(ma)TQPR_	TGME49_275690-t26_1-p1	ClpB, putative GN=TGME49_275690	2	483.262	3.9732	0.016259	99.139	1
1214	HLLAQSR	7	Unmodified	_HLLAQSR_	TGME49_219540-t26_1-p1	cytosolic tRNA-Ala synthetase GN=TGME49_219540	2	412.74	0.83366	0.014278	79.451	1
1215	HLLAQSR	7	Unmodified	_HLLAQSR_	TGME49_219540-t26_1-p1	cytosolic tRNA-Ala synthetase GN=TGME49_219540	2	412.74	-0.079956	0.010477	86.472	1
1216	HLNVLDTAIQTAR	13	Unmodified	_HLNVLDTAIQTAR_	TGME49_312630-t26_1-p1	anonymous antigen-1, putative GN=TGME49_312630	3	484.604	-0.19341	0.00030632	57.434	1
1217	HLPDFDKEYDAIR	13	Unmodified	_HLPDFDKEYDAIR_	TGME49_286630-t26_1-p1	redoxin domain-containing protein GN=TGME49_286630	3	540.267	-0.41073	2.3008e-09	101.53	1
1218	HLPVDIQK	8	Unmodified	_HLPVDIQK_	TGME49_284560-t26_1-p1	ribosomal protein RPL9 GN=TGME49_284560	2	475.277	0.62656	0.010105	72.23	1
1219	HLPVDIQK	8	Unmodified	_HLPVDIQK_	TGME49_284560-t26_1-p1	ribosomal protein RPL9 GN=TGME49_284560	2	475.277	0.47985	0.008718	78.728	1
1220	HLQALEAAESQR	12	Unmodified	_HLQALEAAESQR_	TGME49_207370-t26_1-p1	hypothetical protein GN=TGME49_207370	3	451.569	0.062169	0.00026175	60.157	1
1221	HLQLAIR	7	Unmodified	_HLQLAIR_	TGME49_300200-t26_1-p1	histone H2AZ GN=TGME49_300200	2	425.767	0.39973	0.010186	85.357	1
1222	HLQLAIR	7	Unmodified	_HLQLAIR_	TGME49_300200-t26_1-p1	histone H2AZ GN=TGME49_300200	2	425.767	-0.34499	0.011582	90.706	1
1223	HLQLAIR	7	Unmodified	_HLQLAIR_	TGME49_300200-t26_1-p1	histone H2AZ GN=TGME49_300200	2	425.767	0.049657	0.012549	96.51	1
1224	HLTGEFEK	8	Unmodified	_HLTGEFEK_	TGME49_248340-t26_1-p1	GTP-binding nuclear protein ran/tc4 GN=TGME49_248340	2	480.743	0.48648	4.3173e-29	171.73	1
1225	HLTGEFEKK	9	malon(K)	_HLTGEFEK(ma)K_	TGME49_248340-t26_1-p1	GTP-binding nuclear protein ran/tc4 GN=TGME49_248340	2	587.791	0.052109	0.0024698	92.611	1
1226	HLTSILTR	8	Unmodified	_HLTSILTR_	TGME49_289380-t26_1-p1	Transmembrane protein(predict) GN=TGME49_289380	2	470.782	0.15881	0.025326	61.582	1
1230	HLVDNNVSPATVQPAF	16	Unmodified	_HLVDNNVSPATVQPAF_	TGME49_235470-t26_1-p1	myosin A GN=TGME49_235470	2	854.936	-0.16369	1.4885e-28	128.76	1
1231	HLVISSVK	8	Unmodified	_HLVISSVK_	TGME49_239100-t26_1-p1	ribosomal protein RPS7 GN=TGME49_239100	2	441.774	-0.097334	0.004643	93.429	1
1232	HLVISSVK	8	Unmodified	_HLVISSVK_	TGME49_239100-t26_1-p1	ribosomal protein RPS7 GN=TGME49_239100	2	441.774	0.32739	0.00029533	116.73	1
1233	HLVISSVK	8	Unmodified	_HLVISSVK_	TGME49_239100-t26_1-p1	ribosomal protein RPS7 GN=TGME49_239100	2	441.774	0.25209	0.017339	67.169	1
1234	HLWEYLLNPK	10	Unmodified	_HLWEYLLNPK_	TGME49_219750-t26_1-p1	cytochrome c, putative GN=TGME49_219750	2	656.856	-0.094202	0.005846	58.699	1
1235	HLYYLGCIQAVR	12	Unmodified	_HLYYLGCIQAVR_	TGME49_292220-t26_1-p1	PCI domain-containing protein GN=TGME49_292220	3	498.262	0.52931	7.9537e-09	94.692	1
1236	HMHAKGVVHRDLK	13	Unmodified	_HMHAKGVVHRDLK_	TGME49_237860-t26_1-p1	protein kinase domain-containing protein GN=TGME49_237860	3	509.949	0.49761	0.005586	48.568	1
1237	HMHAKGVVHRDLK	13	Unmodified	_HMHAKGVVHRDLK_	TGME49_237860-t26_1-p1	protein kinase domain-containing protein GN=TGME49_237860	4	382.714	1.7263	0.0043508	48.568	1
1238	HMHAKGVVHRDLK	13	Unmodified	_HMHAKGVVHRDLK_	TGME49_237860-t26_1-p1	protein kinase domain-containing protein GN=TGME49_237860	4	382.714	1.3098	0.030096	21.55	1
1239	HMLPNGFFK	9	Unmodified	_HMLPNGFFK_	TGME49_267400-t26_1-p1	ribosomal protein RPL32 GN=TGME49_267400	2	545.779	-0.13824	0.0064736	67.897	1
1240	HMLPNGFFK	9	Unmodified	_HMLPNGFFK_	TGME49_267400-t26_1-p1	ribosomal protein RPL32 GN=TGME49_267400	2	545.779	-0.026099	0.0031223	79.474	1
1241	HMYHSMYMR	9	Unmodified	_HMYHSMYMR_	TGME49_289530-t26_1-p1	ribosomal protein RPL19 GN=TGME49_289530	3	419.177	-1.3038	0.00012364	99.755	1
1242	HMYHSMYMR	9	Unmodified	_HMYHSMYMR_	TGME49_289530-t26_1-p1	ribosomal protein RPL19 GN=TGME49_289530	3	419.177	-0.38636	0.0016985	55.112	1
1243	HMYNYVGYSQFR	12	Unmodified	_HMYNYVGYSQFR_	TGME49_253440-t26_1-p1	cell-cycle-associated protein kinase SRPK, putative GN=TGME49_253440	2	782.854	0.55749	0.012972	39.73	1
1244	HNDLEDVGK	9	Unmodified	_HNDLEDVGK_	TGME49_219540-t26_1-p1	cytosolic tRNA-Ala synthetase GN=TGME49_219540	2	513.746	0.039983	0.00068906	60	1
1245	HNHYATGSNR	10	Unmodified	_HNHYATGSNR_	TGME49_227600-t26_1-p1	ribosomal protein RPL34 GN=TGME49_227600	3	386.18	-0.41027	0.0013528	54.259	1
1246	HNHYATGSNR	10	Unmodified	_HNHYATGSNR_	TGME49_227600-t26_1-p1	ribosomal protein RPL34 GN=TGME49_227600	3	386.18	0.54003	0.0041166	40.533	1
1247	HNHYATGSNR	10	Unmodified	_HNHYATGSNR_	TGME49_227600-t26_1-p1	ribosomal protein RPL34 GN=TGME49_227600	3	386.18	-0.068057	0.0023188	47.894	1
1248	HNPTWHCVVGR	11	Unmodified	_HNPTWHCVVGR_	TGME49_223000-t26_1-p1	dynein light chain DLC GN=TGME49_223000	3	454.888	-0.1856	2.5678e-08	112.83	1
1249	HNPTWHCVVGR	11	Unmodified	_HNPTWHCVVGR_	TGME49_223000-t26_1-p1	dynein light chain DLC GN=TGME49_223000	3	454.888	0.1429	2.9437e-05	72.2	1
1250	HNQHAVFEGFFR	12	Unmodified	_HNQHAVFEGFFR_	TGME49_208530-t26_1-p1	nicotinate phosphoribosyltransferase GN=TGME49_208530	3	496.909	0.13554	0.00071593	53.034	1
1251	HPAPPPPPPPPPPPPR	16	Unmodified	_HPAPPPPPPPPPPPPR_	TGME49_207760-t26_1-p1	DnaJ C terminal region domain-containing protein GN=TGME49_207760	3	548.972	0.030369	4.908e-06	65.043	1
1252	HPAPPPPPPPPPPPPR	16	Unmodified	_HPAPPPPPPPPPPPPR_	TGME49_207760-t26_1-p1	DnaJ C terminal region domain-containing protein GN=TGME49_207760	3	548.972	0.49583	1.3682e-09	80.96	1
1253	HPAPPPPPPPPPPPPR	16	Unmodified	_HPAPPPPPPPPPPPPR_	TGME49_207760-t26_1-p1	DnaJ C terminal region domain-containing protein GN=TGME49_207760	4	411.981	-0.041981	0.007838	30.862	1
1254	HPAPPPPPPPPPPPPR	16	Unmodified	_HPAPPPPPPPPPPPPR_	TGME49_207760-t26_1-p1	DnaJ C terminal region domain-containing protein GN=TGME49_207760	3	548.972	0.20708	1.2097e-14	93.348	1
1255	HPDMPTHLR	9	Unmodified	_HPDMPTHLR_	TGME49_318410-t26_1-p1	TCP-1 chaperonin, putative GN=TGME49_318410	3	368.519	-0.31921	0.003362	52.49	1
1256	HPGHVGATHTYNWDEFR	17	Unmodified	_HPGHVGATHTYNWDEFR_	TGME49_312600-t26_1-p1	heat shock protein HSP21 GN=TGME49_312600	4	506.734	0.072325	0.0025815	57.148	1
1257	HPGHVGATHTYNWDEFR	17	Unmodified	_HPGHVGATHTYNWDEFR_	TGME49_312600-t26_1-p1	heat shock protein HSP21 GN=TGME49_312600	4	506.734	0.028273	1.5209e-13	94.487	1
1258	HPGHVGATHTYNWDEFR	17	Unmodified	_HPGHVGATHTYNWDEFR_	TGME49_312600-t26_1-p1	heat shock protein HSP21 GN=TGME49_312600	3	675.31	-0.1414	0.00014676	48.216	1
1259	HPLAQEYFSER	11	Unmodified	_HPLAQEYFSER_	TGME49_258410-t26_1-p1	photosensitized INA-labeled protein PHIL1 GN=TGME49_258410	3	459.558	0.8806	0.00055313	58.172	1
1260	HPQWFNR	7	Unmodified	_HPQWFNR_	TGME49_318310-t26_1-p1	transketolase GN=TGME49_318310	2	492.744	0.46694	0.015913	77.748	1
1261	HPQWFNR	7	Unmodified	_HPQWFNR_	TGME49_318310-t26_1-p1	transketolase GN=TGME49_318310	2	492.744	0.0386	0.010325	85.89	1
1262	HPVLPLGISPDLSSHR	16	Unmodified	_HPVLPLGISPDLSSHR_	TGME49_272400-t26_1-p1	casein kinase ii regulatory subunit protein GN=TGME49_272400	3	575.653	0.21864	0.0018252	32.702	1
1263	HPVLPLGISPDLSSHR	16	Unmodified	_HPVLPLGISPDLSSHR_	TGME49_272400-t26_1-p1	casein kinase ii regulatory subunit protein GN=TGME49_272400	3	575.653	0.072895	4.0896e-09	74.789	1
1264	HQAALPWR	8	Unmodified	_HQAALPWR_	TGME49_311230-t26_1-p1	Putative transmembrane protein(predict) GN=TGME49_311230	2	489.767	0.17234	0.0087123	78.77	1
1265	HQALAIGLFQK	11	Unmodified	_HQALAIGLFQK_	TGME49_295110-t26_1-p1	rhoptry protein ROP7 GN=TGME49_295110	2	613.356	-0.72814	0.011696	45.939	1
1266	HQALAIGLFQK	11	Unmodified	_HQALAIGLFQK_	TGME49_295110-t26_1-p1	rhoptry protein ROP7 GN=TGME49_295110	3	409.24	0.060888	4.0634e-06	89.679	1
1267	HQALAIGLFQK	11	Unmodified	_HQALAIGLFQK_	TGME49_295110-t26_1-p1	rhoptry protein ROP7 GN=TGME49_295110	2	613.356	0.014133	5.8273e-05	83.045	1
1268	HSIHGETASTIR	12	Unmodified	_HSIHGETASTIR_	TGME49_265450-t26_1-p1	hexokinase GN=TGME49_265450	3	436.893	0.15613	1.6832e-11	108.72	1
1269	HSIHGETASTIR	12	Unmodified	_HSIHGETASTIR_	TGME49_265450-t26_1-p1	hexokinase GN=TGME49_265450	3	436.893	-0.39322	1.0259e-11	112.5	1
1270	HSIHGETASTIR	12	Unmodified	_HSIHGETASTIR_	TGME49_265450-t26_1-p1	hexokinase GN=TGME49_265450	2	654.836	0.16263	0.012482	40.475	1
1271	HSPGFFGLR	9	Unmodified	_HSPGFFGLR_	TGME49_277760-t26_1-p1	adenylosuccinate lyase, putative GN=TGME49_277760	2	509.267	0.30954	0.0020506	89.698	1
1272	HSPGFFGLR	9	Unmodified	_HSPGFFGLR_	TGME49_277760-t26_1-p1	adenylosuccinate lyase, putative GN=TGME49_277760	2	509.267	0.15487	0.00087159	99.442	1
1273	HSPILSHQFFDR	12	Unmodified	_HSPILSHQFFDR_	TGME49_239752-t26_1-p1	Glucosaminyltransferase, putative(predict) GN=TGME49_239752	3	495.253	0.39563	0.0010656	48.277	1
1274	HSSESLFPR	9	Unmodified	_HSSESLFPR_	TGME49_279100-t26_1-p1	mitochondrial association factor 1(predict) GN=TGME49_279100	2	530.265	0.058029	0.010514	61.78	1
1275	HSSESLFPR	9	Unmodified	_HSSESLFPR_	TGME49_279100-t26_1-p1	mitochondrial association factor 1(predict) GN=TGME49_279100	2	530.265	0.27668	0.018214	56.013	1
1276	HSSESLFPR	9	Unmodified	_HSSESLFPR_	TGME49_279100-t26_1-p1	mitochondrial association factor 1(predict) GN=TGME49_279100	3	353.845	0.28713	0.00012899	99.136	1
1277	HTDNIHFKCSCDAEEK	16	malon(K)	_HTDNIHFK(ma)CSCDAEEK_	TGME49_216650-t26_1-p1	S15 sporozoite-expressed protein GN=TGME49_216650	3	692.951	-0.31843	4.747e-06	66.636	1
1278	HTDNIHFKCSCDAEEK	16	malon(K)	_HTDNIHFK(ma)CSCDAEEK_	TGME49_216650-t26_1-p1	S15 sporozoite-expressed protein GN=TGME49_216650	3	692.951	-0.54514	3.3489e-20	98.543	1
1279	HTDTIELK	8	Unmodified	_HTDTIELK_	TGME49_316250-t26_1-p1	hypothetical protein GN=TGME49_316250	2	478.756	-0.019184	0.0035074	97.635	1
1280	HTDTIELK	8	Unmodified	_HTDTIELK_	TGME49_316250-t26_1-p1	hypothetical protein GN=TGME49_316250	2	478.756	-0.11235	0.0035451	97.431	1
1281	HTGTGTAQLK	10	Unmodified	_HTGTGTAQLK_	TGME49_309120-t26_1-p1	ribosomal protein RPL4 GN=TGME49_309120	2	507.272	0.4357	5.1267e-13	136.96	1
1282	HTGTGTAQLK	10	Unmodified	_HTGTGTAQLK_	TGME49_309120-t26_1-p1	ribosomal protein RPL4 GN=TGME49_309120	2	507.272	0.86733	2.5084e-13	139.15	1
1283	HTIGVNYFGTK	11	Unmodified	_HTIGVNYFGTK_	TGME49_290890-t26_1-p1	carbonyl reductase 1, putative GN=TGME49_290890	2	618.822	0.092797	0.020465	37.998	1
1284	HTIGVNYFGTK	11	Unmodified	_HTIGVNYFGTK_	TGME49_290890-t26_1-p1	carbonyl reductase 1, putative GN=TGME49_290890	2	618.822	0.64452	0.017509	39.878	1
1285	HTIGVNYFGTK	11	Unmodified	_HTIGVNYFGTK_	TGME49_290890-t26_1-p1	carbonyl reductase 1, putative GN=TGME49_290890	3	412.884	0.33263	1.686e-05	73.632	1
1286	HTLCLQNK	8	Unmodified	_HTLCLQNK_	TGME49_245460-t26_1-p1	ribosomal protein RPS8 GN=TGME49_245460	2	507.263	-0.87148	4.3173e-29	171.73	1
1287	HTLCLQNKHR	10	malon(K)	_HTLCLQNK(ma)HR_	TGME49_245460-t26_1-p1	ribosomal protein RPS8 GN=TGME49_245460	3	464.898	-0.61905	3.908e-06	97.734	1
1288	HTLCLQNKHR	10	malon(K)	_HTLCLQNK(ma)HR_	TGME49_245460-t26_1-p1	ribosomal protein RPS8 GN=TGME49_245460	2	696.844	0.099244	0.0086152	58.172	1
1289	HTLFPSHQ	8	Unmodified	_HTLFPSHQ_	TGME49_305290-t26_1-p1	vacuolar atp synthase subunit e, putative GN=TGME49_305290	2	483.743	0.7442	0.0064543	88.37	1
1291	HTLTSFYR	8	Unmodified	_HTLTSFYR_	TGME49_217530-t26_1-p1	MIC20(predict) GN=TGME49_217530	2	512.764	1.0353	0.0066953	87.696	1
1292	HTLTSFYR	8	Unmodified	_HTLTSFYR_	TGME49_217530-t26_1-p1	MIC20(predict) GN=TGME49_217530	2	512.764	0.15181	0.0082378	82.279	1
1293	HTQAKLLHALGAAR	14	malon(K)	_HTQAK(ma)LLHALGAAR_	TGME49_244050-t26_1-p1	PPR repeat protein(predict) GN=TGME49_244050	3	524.958	0.91116	1.5479e-05	69.485	1
1294	HTQAKLLHALGAAR	14	malon(K)	_HTQAK(ma)LLHALGAAR_	TGME49_244050-t26_1-p1	PPR repeat protein(predict) GN=TGME49_244050	3	524.958	0.13144	2.8424e-05	66.809	1
1295	HVEQQVSMMHTTLK	14	Unmodified	_HVEQQVSMMHTTLK_	TGME49_246130-t26_1-p1	serpin (serine proteinase inhibitor) superfamily protein GN=TGME49_246130	3	556.945	-0.54228	0.00090103	42.52	1
1296	HVIEFIKTK	9	malon(K)	_HVIEFIK(ma)TK_	TGME49_208390-t26_1-p1	Capping protein alpha-like subunit, putative(predict) GN=TGME49_208390	2	600.835	-0.96218	0.012932	63.473	1
1297	HVIEFIKTK	9	malon(K)	_HVIEFIK(ma)TK_	TGME49_208390-t26_1-p1	Capping protein alpha-like subunit, putative(predict) GN=TGME49_208390	3	400.892	-0.38894	0.004177	52.247	1
1298	HVNAAPTPETK	11	Unmodified	_HVNAAPTPETK_	TGME49_279380-t26_1-p1	Putative hydrolase family or acyltransferase family,related protein(predict) GN=TGME49_279380	2	582.804	0.28713	0.024477	37.144	1
1299	HVNRPGGAKHAIISAPAK	18	malon(K)	_HVNRPGGAK(ma)HAIISAPAK_	TGME49_269190-t26_1-p1	glyceraldehyde-3-phosphate dehydrogenase GAPDH2 GN=TGME49_269190	4	478.264	0.7289	3.2692e-05	46.415	1
1300	HVPAAATTGLR	11	Unmodified	_HVPAAATTGLR_	TGME49_264660-t26_1-p1	SAG-related sequence SRS44 GN=TGME49_264660	2	547.309	0.56295	0.0083307	49.448	1
1301	HVPAAATTGLR	11	Unmodified	_HVPAAATTGLR_	TGME49_264660-t26_1-p1	SAG-related sequence SRS44 GN=TGME49_264660	3	365.209	0.43583	0.0012726	48.981	1
1302	HVSGLPVGGHAIK	13	Unmodified	_HVSGLPVGGHAIK_	TGME49_249670-t26_1-p1	cathepsin B GN=TGME49_249670	3	424.579	-0.20445	0.0026992	41.242	1
1303	HVSHFSPVQK	10	Unmodified	_HVSHFSPVQK_	TGME49_226410-t26_1-p1	EF-1 guanine nucleotide exchange domain-containing protein GN=TGME49_226410	3	389.209	0.43344	1.4937e-06	103.42	1
1304	HVVFGQVLGK	10	Unmodified	_HVVFGQVLGK_	TGME49_285760-t26_1-p1	U-snRNP-associated cyclophilin family protein GN=TGME49_285760	2	542.319	1.1061	0.00018794	90.906	1
1305	HVVGWLR	7	Unmodified	_HVVGWLR_	TGME49_292080-t26_1-p1	leucyl-tRNA synthetase GN=TGME49_292080	2	433.753	-0.9616	0.010928	88.201	1
1306	HVVGWLR	7	Unmodified	_HVVGWLR_	TGME49_292080-t26_1-p1	leucyl-tRNA synthetase GN=TGME49_292080	2	433.753	-0.81516	0.011906	98.807	1
1307	HVVLVAQR	8	Unmodified	_HVVLVAQR_	TGME49_239100-t26_1-p1	ribosomal protein RPS7 GN=TGME49_239100	2	461.285	0.61741	0.0060964	89.369	1
1308	HWNDTTSICR	10	Unmodified	_HWNDTTSICR_	TGME49_215980-t26_1-p1	Putative transmembrane protein(predict) GN=TGME49_215980	3	430.528	-0.044332	0.0020532	48.981	1
1309	HWNDTTSICR	10	Unmodified	_HWNDTTSICR_	TGME49_215980-t26_1-p1	Putative transmembrane protein(predict) GN=TGME49_215980	2	645.288	-0.23543	0.0028224	64.82	1
1310	HWNDTTSICR	10	Unmodified	_HWNDTTSICR_	TGME49_215980-t26_1-p1	Putative transmembrane protein(predict) GN=TGME49_215980	2	645.288	-0.5389	0.0005116	73.887	1
1311	HWNDTTSICR	10	Unmodified	_HWNDTTSICR_	TGME49_215980-t26_1-p1	Putative transmembrane protein(predict) GN=TGME49_215980	3	430.528	-0.55235	0.00069202	60.064	1
1312	HYFHVYVPDTLR	12	Unmodified	_HYFHVYVPDTLR_	TGME49_208390-t26_1-p1	Capping protein alpha-like subunit, putative(predict) GN=TGME49_208390	3	516.265	0.41144	0.00088682	50.354	1
1313	HYGALQGLNK	10	Unmodified	_HYGALQGLNK_	TGME49_297060-t26_1-p1	phosphoglycerate mutase PGMII GN=TGME49_297060	2	550.796	0.23551	1.1454e-18	143.7	1
1314	HYGALQGLNK	10	Unmodified	_HYGALQGLNK_	TGME49_297060-t26_1-p1	phosphoglycerate mutase PGMII GN=TGME49_297060	2	550.796	0.10879	2.515e-26	153.24	1
1315	HYGALQGLNK	10	Unmodified	_HYGALQGLNK_	TGME49_297060-t26_1-p1	phosphoglycerate mutase PGMII GN=TGME49_297060	3	367.533	-0.12786	0.0017109	51.113	1
1316	HYGALQGLNK	10	Unmodified	_HYGALQGLNK_	TGME49_297060-t26_1-p1	phosphoglycerate mutase PGMII GN=TGME49_297060	2	550.796	0.12368	0.0016354	68.846	1
1317	HYGALQGLNKAETAAK	16	malon(K)	_HYGALQGLNK(ma)AETAAK_	TGME49_297060-t26_1-p1	phosphoglycerate mutase PGMII GN=TGME49_297060	3	586.632	0.28737	1.3758e-24	107.62	1
1318	HYGALQGLNKAETAAK	16	malon(K)	_HYGALQGLNK(ma)AETAAK_	TGME49_297060-t26_1-p1	phosphoglycerate mutase PGMII GN=TGME49_297060	2	879.444	0.40074	2.6741e-09	83.423	1
1319	HYGALQGLNKAETAAK	16	malon(K)	_HYGALQGLNK(ma)AETAAK_	TGME49_297060-t26_1-p1	phosphoglycerate mutase PGMII GN=TGME49_297060	3	586.632	0.39602	1.4479e-06	70.802	1
1320	HYGALQGLNKAETAAK	16	malon(K)	_HYGALQGLNK(ma)AETAAK_	TGME49_297060-t26_1-p1	phosphoglycerate mutase PGMII GN=TGME49_297060	2	879.444	-0.1116	8.593e-24	109.72	1
1321	HYGHVDCPGHADYVK	15	Unmodified	_HYGHVDCPGHADYVK_	TGME49_262380-t26_1-p1	elongation factor Tu, putative GN=TGME49_262380	4	439.448	-0.70504	0.021349	49.487	1
1322	HYGHVDCPGHADYVK	15	Unmodified	_HYGHVDCPGHADYVK_	TGME49_262380-t26_1-p1	elongation factor Tu, putative GN=TGME49_262380	3	585.595	-0.29798	0.023483	20.236	1
1323	HYIPGQR	7	Unmodified	_HYIPGQR_	TGME49_269690-t26_1-p1	Putative transmembrane protein(predict) GN=TGME49_269690	2	435.733		0.0002828	75.915	1
1324	HYTEEEGIR	9	Unmodified	_HYTEEEGIR_	TGME49_291890-t26_1-p1	microneme protein MIC1 GN=TGME49_291890	2	567.265	-0.07281	0.0033425	72.928	1
1325	HYTEEEGIR	9	Unmodified	_HYTEEEGIR_	TGME49_291890-t26_1-p1	microneme protein MIC1 GN=TGME49_291890	2	567.265	0.088974	0.0014076	93.649	1
1326	HYYLLDEAELK	11	Unmodified	_HYYLLDEAELK_	TGME49_297060-t26_1-p1	phosphoglycerate mutase PGMII GN=TGME49_297060	2	697.354	0.41699	0.0063717	53.08	1
1327	HYYLLDEAELK	11	Unmodified	_HYYLLDEAELK_	TGME49_297060-t26_1-p1	phosphoglycerate mutase PGMII GN=TGME49_297060	3	465.238	-0.066605	0.0014306	47.844	1
1328	HYYTVFR	7	Unmodified	_HYYTVFR_	TGME49_246550-t26_1-p1	aspartyl protease ASP3 GN=TGME49_246550	2	493.248	-0.77126	0.011536	82.305	1
1329	HYYTVFR	7	Unmodified	_HYYTVFR_	TGME49_246550-t26_1-p1	aspartyl protease ASP3 GN=TGME49_246550	2	493.248	0.29888	0.010883	88.029	1
1330	IAAALSAACER	11	Unmodified	_IAAALSAACER_	TGME49_290040-t26_1-p1	macrophage migration inhibitory factor, putative GN=TGME49_290040	2	566.793	-0.26584	0.0017438	64.121	1
1331	IAAALSAACER	11	Unmodified	_IAAALSAACER_	TGME49_290040-t26_1-p1	macrophage migration inhibitory factor, putative GN=TGME49_290040	2	566.793	0.10704	0.0013346	66.267	1
1332	IAAPHHWMLDK	11	Unmodified	_IAAPHHWMLDK_	TGME49_207440-t26_1-p1	ribosomal protein RPS4 GN=TGME49_207440	3	440.229	-0.14339	0.00067111	56.551	1
1333	IACIGAWHPAR	11	Unmodified	_IACIGAWHPAR_	TGME49_227360-t26_1-p1	ribosomal protein RPL3 GN=TGME49_227360	3	417.885	-0.69184	0.00012214	68.847	1
1334	IACIGAWHPAR	11	Unmodified	_IACIGAWHPAR_	TGME49_227360-t26_1-p1	ribosomal protein RPL3 GN=TGME49_227360	2	626.324	-0.41465	0.0001003	76.228	1
1335	IACIGAWHPAR	11	Unmodified	_IACIGAWHPAR_	TGME49_227360-t26_1-p1	ribosomal protein RPL3 GN=TGME49_227360	3	417.885	0.065156	0.00041546	60.064	1
1336	IACIGAWHPAR	11	Unmodified	_IACIGAWHPAR_	TGME49_227360-t26_1-p1	ribosomal protein RPL3 GN=TGME49_227360	2	626.324	0.18603	0.0035514	58.699	1
1337	IACYVTVR	8	Unmodified	_IACYVTVR_	TGME49_309820-t26_1-p1	ribosomal protein RPL11 GN=TGME49_309820	2	491.263	-0.59907	0.013867	69.598	1
1338	IAEIQAPAEIR	11	Unmodified	_IAEIQAPAEIR_	TGME49_232940-t26_1-p1	heat shock protein HSP20 GN=TGME49_232940	2	605.843	0.205	5.0103e-05	84.507	1
1339	IAEIQAPAEIR	11	Unmodified	_IAEIQAPAEIR_	TGME49_232940-t26_1-p1	heat shock protein HSP20 GN=TGME49_232940	2	605.843	0.43681	9.5157e-05	77.062	1
1340	IAESSLNELR	10	Unmodified	_IAESSLNELR_	TGME49_308860-t26_1-p1	hypothetical protein GN=TGME49_308860	2	566.304	-0.4529	0.012524	50.194	1
1341	IAESSLNELR	10	Unmodified	_IAESSLNELR_	TGME49_308860-t26_1-p1	hypothetical protein GN=TGME49_308860	2	566.304	0.10747	0.0085035	55.314	1
1342	IAGLEVLR	8	Unmodified	_IAGLEVLR_	TGME49_251780-t26_1-p1	heat shock protein GN=TGME49_251780	2	435.774	-2.1961	0.0090223	76.478	1
1343	IAGLEVLR	8	Unmodified	_IAGLEVLR_	TGME49_251780-t26_1-p1	heat shock protein GN=TGME49_251780	2	435.774		0.0081893	73.665	1
1344	IAIRPTSETIMYPAYAK	17	Unmodified	_IAIRPTSETIMYPAYAK_	TGME49_219850-t26_1-p1	prolyl-tRNA synthetase (ProRS) GN=TGME49_219850	3	642.345	0.5708	0.010036	38.261	1
1345	IASMISGAAK	10	Unmodified	_IASMISGAAK_	TGME49_312630-t26_1-p1	anonymous antigen-1, putative GN=TGME49_312630	2	474.763	-1.1092	0.0079313	56.043	1
1346	IASMISGAAK	10	Unmodified	_IASMISGAAK_	TGME49_312630-t26_1-p1	anonymous antigen-1, putative GN=TGME49_312630	2	474.763	0.014691	0.003175	63.624	1
1347	IATLVEK	7	Unmodified	_IATLVEK_	TGME49_200320-t26_1-p1	hypoxanthine-xanthine-guanine phosphoribosyl transferase HXGPRT GN=TGME49_200320	2	387.242	-0.2529	0.012793	95.352	1
1348	ICESCLNEK	9	Unmodified	_ICESCLNEK_	TGME49_219540-t26_1-p1	cytosolic tRNA-Ala synthetase GN=TGME49_219540	2	576.755	0.70215	0.0096579	63.076	1
1349	ICGVSIVR	8	Unmodified	_ICGVSIVR_	TGME49_312480-t26_1-p1	uracil phosphoribosyltransferase FUR1, putative GN=TGME49_312480	2	452.258	-0.70949	0.0094645	73.208	1
1350	ICHDILQLLTDK	12	Unmodified	_ICHDILQLLTDK_	TGME49_263090-t26_1-p1	14-3-3 protein GN=TGME49_263090	3	490.266	0.010954	0.0095654	26.532	1
1351	ICHDILQLLTDK	12	Unmodified	_ICHDILQLLTDK_	TGME49_263090-t26_1-p1	14-3-3 protein GN=TGME49_263090	3	490.266	0.13193	1.8897e-14	124.6	1
1352	ICHDILQLLTDK	12	Unmodified	_ICHDILQLLTDK_	TGME49_263090-t26_1-p1	14-3-3 protein GN=TGME49_263090	2	734.895	0.30681	2.2669e-11	116.51	1
1353	ICHDILQLLTDK	12	Unmodified	_ICHDILQLLTDK_	TGME49_263090-t26_1-p1	14-3-3 protein GN=TGME49_263090	3	490.266	0.12776	0.00032811	59.116	1
1354	ICLDILK	7	Unmodified	_ICLDILK_	TGME49_304770-t26_1-p1	ubiquitin-conjugating enzyme subfamily protein GN=TGME49_304770	2	437.757	0.075108	0.025201	71.342	1
1355	ICSAQVLSGTGGLR	14	Unmodified	_ICSAQVLSGTGGLR_	TGME49_248600-t26_1-p1	aspartate aminotransferase GN=TGME49_248600	2	709.875	1.7526	0.0071051	39.629	1
1356	IDAGTDAKPSEK	12	Unmodified	_IDAGTDAKPSEK_	TGME49_249270-t26_1-p1	protein disulfide isomerase-related protein (provisional), putative GN=TGME49_249270	3	411.21	1.5679	0.004218	36.292	1
1357	IDAVAEEDDPDAGVR	15	Unmodified	_IDAVAEEDDPDAGVR_	TGME49_226830-t26_1-p1	DnaK family protein GN=TGME49_226830	2	786.363	0.18708	0.017483	32.702	1
1358	IDDIVMCR	8	Unmodified	_IDDIVMCR_	TGME49_272910-t26_1-p1	T-complex protein 1 delta subunit GN=TGME49_272910	2	511.244	0.34999	0.011147	71.501	1
1359	IDEVPELPLVVSEK	14	Unmodified	_IDEVPELPLVVSEK_	TGME49_309120-t26_1-p1	ribosomal protein RPL4 GN=TGME49_309120	2	783.935	-0.17817	0.0075026	38.337	1
1360	IDEVPELPLVVSEK	14	Unmodified	_IDEVPELPLVVSEK_	TGME49_309120-t26_1-p1	ribosomal protein RPL4 GN=TGME49_309120	2	783.935	-0.16578	0.0071051	39.629	1
1361	IDFAGVPGFR	10	Unmodified	_IDFAGVPGFR_	TGME49_294200-t26_1-p1	glucose-6-phosphate 1-dehydrogenase GN=TGME49_294200	2	539.788	0.42655	0.018502	46.406	1
1362	IDGLSIDIDK	10	Unmodified	_IDGLSIDIDK_	TGME49_206470-t26_1-p1	pyruvate dehydrogenase complex subunit PDH-E3II GN=TGME49_206470	2	544.795	-1.608	0.0021563	67.08	1
1363	IDGSLAIPR	9	Unmodified	_IDGSLAIPR_	TGME49_259550-t26_1-p1	dihydropteroate synthase GN=TGME49_259550	2	471.274	-0.97457	0.0016976	91.867	1
1364	IDHWSEGVR	9	Unmodified	_IDHWSEGVR_	TGME49_217820-t26_1-p1	PCI domain-containing protein GN=TGME49_217820	3	366.849	1.1533	0.0055472	46.462	1
1365	IDKPQAASEEELR	13	Unmodified	_IDKPQAASEEELR_	TGME49_215060-t26_1-p1	small GTP-binding protein sar1, putative GN=TGME49_215060	3	495.923	-0.30386	2.7345e-07	85.837	1
1366	IDLDDNIDEHGSYK	14	Unmodified	_IDLDDNIDEHGSYK_	TGME49_288630-t26_1-p1	nucleosome assembly protein (NAP), putative GN=TGME49_288630	3	545.25	-0.34664	0.0055715	27.767	1
1367	IDMQSKNK	8	malon(K)	_IDMQSK(ma)NK_	TGME49_263870-t26_1-p1	glutamate-tRNA ligase GN=TGME49_263870	2	525.25	-0.41776	0.012197	77.662	1
1368	IDSATMKQK	9	malon(K)	_IDSATMK(ma)QK_	TGME49_310030-t26_1-p1	cyclase-associated protein, putative GN=TGME49_310030	2	554.271	0.8294	0.014867	61.344	1
1369	IDTELEVK	8	Unmodified	_IDTELEVK_	TGME49_226730-t26_1-p1	aconitate hydratase ACN/IRP GN=TGME49_226730	2	473.758	-0.4299	0.016129	68.016	1
1370	IDVDELADVAER	12	Unmodified	_IDVDELADVAER_	TGME49_293870-t26_1-p1	thioredoxin, putative GN=TGME49_293870	2	672.836	-0.62077	0.00015855	50.897	1
1371	IEADDIEAMYK	11	Unmodified	_IEADDIEAMYK_	TGME49_320050-t26_1-p1	ribosomal protein RPL5 GN=TGME49_320050	2	649.303	0.5222	0.0077402	50.354	1
1372	IEALTGK	7	Unmodified	_IEALTGK_	TGME49_288360-t26_1-p1	tryptophanyl-tRNA synthetase (TrpRS2) GN=TGME49_288360	2	366.219	-2.055	0.020678	72.789	1
1373	IEALTGKR	8	malon(K)	_IEALTGK(ma)R_	TGME49_288360-t26_1-p1	tryptophanyl-tRNA synthetase (TrpRS2) GN=TGME49_288360	2	487.269	-0.7733	0.023832	68.657	1
1374	IEALTGKR	8	malon(K)	_IEALTGK(ma)R_	TGME49_288360-t26_1-p1	tryptophanyl-tRNA synthetase (TrpRS2) GN=TGME49_288360	2	487.269	-0.30967	0.010735	87.258	1
1375	IECLCQR	7	Unmodified	_IECLCQR_	TGME49_234190-t26_1-p1	serine hydroxymethyltransferase 2, putative GN=TGME49_234190	2	489.728	-1.3251	0.0085805	108.24	1
1376	IECTGQGAGARPPFFR	16	Unmodified	_IECTGQGAGARPPFFR_	TGME49_311470-t26_1-p1	rhoptry neck protein RON5 GN=TGME49_311470	3	588.626	-0.79233	0.017942	38.376	1
1377	IEDIEMR	7	Unmodified	_IEDIEMR_	TGME49_319530-t26_1-p1	splicing factor SF2 GN=TGME49_319530	2	453.223	-0.62117	0.0146	79.116	1
1378	IEDVTPIPTDSTR	13	Unmodified	_IEDVTPIPTDSTR_	TGME49_263700-t26_1-p1	ribosomal protein RPS14 GN=TGME49_263700	2	722.37	0.49015	0.012834	37.613	1
1379	IEENCPFR	8	Unmodified	_IEENCPFR_	TGME49_288360-t26_1-p1	tryptophanyl-tRNA synthetase (TrpRS2) GN=TGME49_288360	2	532.745	-0.7506	0.0038957	95.531	1
1380	IEENCPFR	8	Unmodified	_IEENCPFR_	TGME49_288360-t26_1-p1	tryptophanyl-tRNA synthetase (TrpRS2) GN=TGME49_288360	2	532.745	-0.54354	2.2975e-05	123.69	1
1381	IEESLGSDCQYAGAGFR	17	Unmodified	_IEESLGSDCQYAGAGFR_	TGME49_268850-t26_1-p1	enolase 2 GN=TGME49_268850	2	930.415	-0.077391	8.1563e-14	91.355	1
1382	IEFDADAK	8	Unmodified	_IEFDADAK_	TGME49_244560-t26_1-p1	heat shock protein 90, putative GN=TGME49_244560	2	454.722	0.69107	0.018021	66.692	1
1383	IEKAVQEK	8	malon(K)	_IEK(ma)AVQEK_	TGME49_268850-t26_1-p1	enolase 2 GN=TGME49_268850	2	515.774	0.92537	0.029897	64.103	1
1384	IENTKIVVEK	10	malon(K)	_IENTK(ma)IVVEK_	TGME49_220400-t26_1-p1	actin depolymerizing factor ADF GN=TGME49_220400	2	629.848	0.10491	0.0021763	69.03	1
1385	IENTKIVVEK	10	malon(K)	_IENTK(ma)IVVEK_	TGME49_220400-t26_1-p1	actin depolymerizing factor ADF GN=TGME49_220400	2	629.848	0.097781	0.0021763	69.03	1
1386	IETKENIIQRPK	12	malon(K)	_IETK(ma)ENIIQRPK_	TGME49_231640-t26_1-p1	alveolin domain containing intermediate filament IMC1 GN=TGME49_231640	2	777.928	1.2773	5.5096e-05	76.759	1
1387	IEVLCSKEFK	10	malon(K)	_IEVLCSK(ma)EFK_	TGME49_291680-t26_1-p1	Sec23/Sec24 trunk domain-containing protein GN=TGME49_291680	2	669.834	0.075897	0.015582	51.726	1
1388	IFAASKPVIIDK	12	malon(K)	_IFAASK(ma)PVIIDK_	TGME49_234250-t26_1-p1	Putative neurofilament triplet protein M(predict) GN=TGME49_234250	2	694.395	0.9477	0.0080107	51.03	1
1389	IFAGVNAEK	9	Unmodified	_IFAGVNAEK_	TGME49_215590-t26_1-p1	flavoprotein subunit of succinate dehydrogenase GN=TGME49_215590	2	474.761	1.1404	0.0094261	63.426	1
1390	IFGEAKAAPQAAAK	14	malon(K)	_IFGEAK(ma)AAPQAAAK_	TGME49_300140-t26_1-p1	elongation factor 1-gamma, putative GN=TGME49_300140	2	729.883	0.098753	0.0086422	42.314	1
1391	IFPLPGGFEGEQK	13	Unmodified	_IFPLPGGFEGEQK_	TGME49_291960-t26_1-p1	rhoptry kinase family protein ROP40 (incomplete catalytic triad) GN=TGME49_291960	2	709.869	0.70909	0.00023006	67.997	1
1392	IFSLFDDDR	9	Unmodified	_IFSLFDDDR_	TGME49_250340-t26_1-p1	centrin 2 GN=TGME49_250340	2	564.272	0.042005	0.0069915	67.113	1
1393	IFVVDNDGLQR	11	Unmodified	_IFVVDNDGLQR_	TGME49_211030-t26_1-p1	hypothetical protein GN=TGME49_211030	2	638.338	0.35477	0.0022734	61.344	1
1394	IFVVDNDGLQR	11	Unmodified	_IFVVDNDGLQR_	TGME49_211030-t26_1-p1	hypothetical protein GN=TGME49_211030	2	638.338	0.41352	2.6445e-05	90.05	1
1395	IGELVGGSQR	10	Unmodified	_IGELVGGSQR_	TGME49_270510-t26_1-p1	asparaginyl-tRNA synthetase (NOB+tRNA synthase) GN=TGME49_270510	2	508.28	0.1999	0.0093319	54.259	1
1396	IGELVGGSQR	10	Unmodified	_IGELVGGSQR_	TGME49_270510-t26_1-p1	asparaginyl-tRNA synthetase (NOB+tRNA synthase) GN=TGME49_270510	2	508.28	1.0631	0.00064647	72.2	1
1397	IGGIGTVPVGR	11	Unmodified	_IGGIGTVPVGR_	TGME49_294800-t26_1-p1	elongation factor 1-alpha (EF-1-ALPHA), putative GN=TGME49_294800	2	513.309	0.59445	2.6445e-05	90.05	1
1398	IGGIGTVPVGR	11	Unmodified	_IGGIGTVPVGR_	TGME49_294800-t26_1-p1	elongation factor 1-alpha (EF-1-ALPHA), putative GN=TGME49_294800	2	513.309	0.33523	7.9149e-05	79.659	1
1399	IGIMPGYIHAK	11	Unmodified	_IGIMPGYIHAK_	TGME49_290600-t26_1-p1	succinyl-CoA-synthetase alpha SCSA GN=TGME49_290600	3	400.558	-0.30403	0.00058129	57.785	1
1400	IGIMPGYIHAK	11	Unmodified	_IGIMPGYIHAK_	TGME49_290600-t26_1-p1	succinyl-CoA-synthetase alpha SCSA GN=TGME49_290600	3	400.558	-0.66098	0.0020628	43.297	1
1401	IGLFGGAGVGK	11	Unmodified	_IGLFGGAGVGK_	TGME49_261950-t26_1-p1	ATP synthase beta subunit ATP-B GN=TGME49_261950	2	488.285	0.50628	0.014113	43.419	1
1402	IGSCGIVDYATR	12	Unmodified	_IGSCGIVDYATR_	TGME49_310640-t26_1-p1	phosphorylase family protein GN=TGME49_310640	2	656.322	-0.22864	0.0030033	57.434	1
1403	IHDAESHILITADQSSR	17	Unmodified	_IHDAESHILITADQSSR_	TGME49_266640-t26_1-p1	Acetyl-coenzyme A synthetase 2, putative GN=TGME49_266640	3	631.654	1.2633	0.009767	24.481	1
1404	IHHAVAYGGVPK	12	Unmodified	_IHHAVAYGGVPK_	TGME49_236650-t26_1-p1	DEAD (Asp-Glu-Ala-Asp) box polypeptide 17 GN=TGME49_236650	3	416.9	-0.063338	0.020729	22.479	1
1405	IHHAVAYGGVPK	12	Unmodified	_IHHAVAYGGVPK_	TGME49_236650-t26_1-p1	DEAD (Asp-Glu-Ala-Asp) box polypeptide 17 GN=TGME49_236650	3	416.9	0.30023	0.0017438	41.164	1
1406	IHVANPVVEMDGDEMTR	17	Unmodified	_IHVANPVVEMDGDEMTR_	TGME49_313140-t26_1-p1	isocitrate dehydrogenase GN=TGME49_313140	3	638.301	-0.089279	0.00015319	47.548	1
1407	IIDLLGPANAQR	12	Unmodified	_IIDLLGPANAQR_	TGME49_238050-t26_1-p1	nuclease and tudor domain-containing protein GN=TGME49_238050	2	640.87	0.44213	0.018409	37.18	1
1408	IIDLLGPANAQR	12	Unmodified	_IIDLLGPANAQR_	TGME49_238050-t26_1-p1	nuclease and tudor domain-containing protein GN=TGME49_238050	2	640.87	0.42193	0.0098071	44.543	1
1409	IINEPTAAAIAYGLDK	16	Unmodified	_IINEPTAAAIAYGLDK_	TGME49_273760-t26_1-p1	heat shock protein HSP70 GN=TGME49_273760	2	830.451	0.61773	3.3019e-05	65.231	1
1410	IINEPTAAAIAYGLDK	16	Unmodified	_IINEPTAAAIAYGLDK_	TGME49_273760-t26_1-p1	heat shock protein HSP70 GN=TGME49_273760	3	553.97	1.2448	0.015345	22.826	1
1411	IINEPTAAAIAYGLDK	16	Unmodified	_IINEPTAAAIAYGLDK_	TGME49_273760-t26_1-p1	heat shock protein HSP70 GN=TGME49_273760	2	830.451	0.3157	0.0020069	47.548	1
1412	IINEPTAAAIAYGLDK	16	Unmodified	_IINEPTAAAIAYGLDK_	TGME49_273760-t26_1-p1	heat shock protein HSP70 GN=TGME49_273760	3	553.97	1.1704	0.00025691	49.537	1
1413	IINETKK	7	malon(K)	_IINETK(ma)K_	TGME49_314100-t26_1-p1	tetratricopeptide repeat-containing protein GN=TGME49_314100	2	466.258	0.12619	0.018394	91.318	1
1414	IINEVKGINR	10	malon(K)	_IINEVK(ma)GINR_	TGME49_230450-t26_1-p1	bifunctional GMP synthase/glutamine amidotransferase protein GN=TGME49_230450	2	621.346	-0.29396	0.017065	50.354	1
1415	IIPQFMCQGGDFTR	14	Unmodified	_IIPQFMCQGGDFTR_	TGME49_205700-t26_1-p1	cyclophilin precursor GN=TGME49_205700	2	835.395	-0.03305	0.0048261	47.037	1
1416	IIQVDQSLK	9	Unmodified	_IIQVDQSLK_	TGME49_269980-t26_1-p1	preprotein translocase Sec61, putative GN=TGME49_269980	2	522.308	1.1496	0.0031333	79.148	1
1417	IISSVEQK	8	Unmodified	_IISSVEQK_	TGME49_263090-t26_1-p1	14-3-3 protein GN=TGME49_263090	2	452.261	0.44879	0.021665	52.482	1
1418	IISSVEQK	8	Unmodified	_IISSVEQK_	TGME49_263090-t26_1-p1	14-3-3 protein GN=TGME49_263090	2	452.261	0.25965	0.0023812	103.74	1
1419	IISSVEQKELSK	12	malon(K)	_IISSVEQK(ma)ELSK_	TGME49_263090-t26_1-p1	14-3-3 protein GN=TGME49_263090	2	723.888	-0.0090213	0.013761	44.252	1
1420	IISSVEQKELSK	12	malon(K)	_IISSVEQK(ma)ELSK_	TGME49_263090-t26_1-p1	14-3-3 protein GN=TGME49_263090	2	723.888	-0.42325	0.0046908	56.514	1
1421	IISSVEQKELSK	12	malon(K)	_IISSVEQK(ma)ELSK_	TGME49_263090-t26_1-p1	14-3-3 protein GN=TGME49_263090	3	482.928	-1.2622	0.00184	43.69	1
1422	IKVVAPPER	9	malon(K)	_IK(ma)VVAPPER_	TGME49_209030-t26_1-p1	actin ACT1 GN=TGME49_209030	2	547.814	0.031807	0.0059505	71.153	1
1423	IKVVAPPER	9	malon(K)	_IK(ma)VVAPPER_	TGME49_209030-t26_1-p1	actin ACT1 GN=TGME49_209030	2	547.814	0.55461	0.018874	59.198	1
1424	ILAEGLQK	8	Unmodified	_ILAEGLQK_	TGME49_225050-t26_1-p1	adenosylhomocysteinase, putative GN=TGME49_225050	2	436.266	0.56932	0.027668	50.04	1
1425	ILAEGLQK	8	Unmodified	_ILAEGLQK_	TGME49_225050-t26_1-p1	adenosylhomocysteinase, putative GN=TGME49_225050	2	436.266	0.20793	0.008098	83.313	1
1426	ILAEVSDCELGGR	13	Unmodified	_ILAEVSDCELGGR_	TGME49_219310-t26_1-p1	DnaK family protein GN=TGME49_219310	2	709.851	0.59832	0.0058574	48.467	1
1427	ILCMACMPGDGDPR	14	Unmodified	_ILCMACMPGDGDPR_	TGME49_319350-t26_1-p1	SAG-related sequence SRS17B GN=TGME49_319350	2	796.838	-0.79927	0.018879	34.432	1
1428	ILDAAGSKGTGK	12	malon(K)	_ILDAAGSK(ma)GTGK_	TGME49_307850-t26_1-p1	6-phosphogluconate dehydrogenase GN=TGME49_307850	2	602.314	-0.084763	0.014115	43.861	1
1429	ILDYIIVVADR	11	Unmodified	_ILDYIIVVADR_	TGME49_219320-t26_1-p1	acid phosphatase GAP50 GN=TGME49_219320	2	645.377	0.42494	0.00037645	52.247	1
1430	ILEIYIEK	8	Unmodified	_ILEIYIEK_	TGME49_311240-t26_1-p1	DnaJ family chaperone, putative GN=TGME49_311240	2	510.802	0.47511	0.016129	68.016	1
1431	ILEIYIEK	8	Unmodified	_ILEIYIEK_	TGME49_311240-t26_1-p1	DnaJ family chaperone, putative GN=TGME49_311240	2	510.802	0.36959	0.0089951	76.679	1
1432	ILEPLVQER	9	Unmodified	_ILEPLVQER_	TGME49_231630-t26_1-p1	alveolin domain containing intermediate filament IMC4 GN=TGME49_231630	2	548.822	0.063238	0.0041268	71.451	1
1433	ILEPLVQER	9	Unmodified	_ILEPLVQER_	TGME49_231630-t26_1-p1	alveolin domain containing intermediate filament IMC4 GN=TGME49_231630	2	548.822	0.071569	0.0022463	88.495	1
1434	ILEPLVQER	9	Unmodified	_ILEPLVQER_	TGME49_231630-t26_1-p1	alveolin domain containing intermediate filament IMC4 GN=TGME49_231630	2	548.822	0.19836	0.00084936	99.815	1
1435	ILEQSMGPITVK	12	Unmodified	_ILEQSMGPITVK_	TGME49_321500-t26_1-p1	RNA recognition motif-containing protein GN=TGME49_321500	2	658.368	0.21371	0.0039591	55.261	1
1436	ILETLGCTAELER	13	Unmodified	_ILETLGCTAELER_	TGME49_309120-t26_1-p1	ribosomal protein RPL4 GN=TGME49_309120	2	752.887	-0.18185	0.00027893	66.989	1
1437	ILFLGLDNAGK	11	Unmodified	_ILFLGLDNAGK_	TGME49_215060-t26_1-p1	small GTP-binding protein sar1, putative GN=TGME49_215060	2	580.837	0.7399	0.0011214	67.385	1
1438	ILHCIMEHAFR	11	Unmodified	_ILHCIMEHAFR_	TGME49_256990-t26_1-p1	glycyl-tRNA synthetase GN=TGME49_256990	3	476.241	-0.50048	0.0024587	40.449	1
1439	ILHCIMEHAFR	11	Unmodified	_ILHCIMEHAFR_	TGME49_256990-t26_1-p1	glycyl-tRNA synthetase GN=TGME49_256990	3	476.241	-0.62944	1.3794e-05	77.062	1
1440	ILMGGPVGTPYEGGQYK	17	Unmodified	_ILMGGPVGTPYEGGQYK_	TGME49_304770-t26_1-p1	ubiquitin-conjugating enzyme subfamily protein GN=TGME49_304770	2	883.943	-1.7096	0.0015248	40.493	1
1441	ILMVGLDAAGK	11	Unmodified	_ILMVGLDAAGK_	TGME49_276140-t26_1-p1	ADP ribosylation factor ARF1 GN=TGME49_276140	2	544.313	0.38292	0.0062927	53.237	1
1442	ILMVGLDAAGK	11	Unmodified	_ILMVGLDAAGK_	TGME49_276140-t26_1-p1	ADP ribosylation factor ARF1 GN=TGME49_276140	2	544.313	0.1667	0.013015	44.564	1
1443	ILNTNVDGR	9	Unmodified	_ILNTNVDGR_	TGME49_225080-t26_1-p1	ribosomal protein RPS18 GN=TGME49_225080	2	501.272	1.9519	0.001977	90.15	1
1444	ILNTNVDGR	9	Unmodified	_ILNTNVDGR_	TGME49_225080-t26_1-p1	ribosomal protein RPS18 GN=TGME49_225080	2	501.272	2.4957	0.0022463	88.495	1
1445	ILNVISK	7	Unmodified	_ILNVISK_	TGME49_244560-t26_1-p1	heat shock protein 90, putative GN=TGME49_244560	2	393.758	-0.47752	0.012607	81.191	1
1446	ILNVISKK	8	malon(K)	_ILNVISK(ma)K_	TGME49_244560-t26_1-p1	heat shock protein 90, putative GN=TGME49_244560	2	500.805		0.0028642	57.532	1
1447	ILNVISKK	8	malon(K)	_ILNVISK(ma)K_	TGME49_244560-t26_1-p1	heat shock protein 90, putative GN=TGME49_244560	2	500.805	0.20027	0.014176	76.282	1
1448	ILSGSFNPHVR	11	Unmodified	_ILSGSFNPHVR_	TGME49_263060-t26_1-p1	Proteasome/cyclosome repeat-containing protein GN=TGME49_263060	3	409.56	0.55422	0.023289	22.329	1
1449	ILSVTVNNAR	10	Unmodified	_ILSVTVNNAR_	TGME49_283540-t26_1-p1	MIC20(predict) GN=TGME49_283540	2	543.817	0.52512	0.00049242	76.228	1
1450	ILSVTVNNAR	10	Unmodified	_ILSVTVNNAR_	TGME49_283540-t26_1-p1	MIC20(predict) GN=TGME49_283540	2	543.817	0.31126	0.0067623	57.532	1
1451	ILVNQVEK	8	Unmodified	_ILVNQVEK_	TGME49_228170-t26_1-p1	inner membrane complex protein IMC2A GN=TGME49_228170	2	471.785	0.59983	0.0027865	101.54	1
1452	ILYAFHPGGCHPER	14	Unmodified	_ILYAFHPGGCHPER_	TGME49_228170-t26_1-p1	inner membrane complex protein IMC2A GN=TGME49_228170	3	551.937	-0.37889	0.0024795	35.037	1
1453	ILYAFHPGGCHPER	14	Unmodified	_ILYAFHPGGCHPER_	TGME49_228170-t26_1-p1	inner membrane complex protein IMC2A GN=TGME49_228170	4	414.204	-0.38838	0.031773	49.188	1
1454	ILYAFHPGGCHPER	14	Unmodified	_ILYAFHPGGCHPER_	TGME49_228170-t26_1-p1	inner membrane complex protein IMC2A GN=TGME49_228170	4	414.204	0.27714	0.0060122	59.709	1
1455	ILYAFHPGGCHPER	14	Unmodified	_ILYAFHPGGCHPER_	TGME49_228170-t26_1-p1	inner membrane complex protein IMC2A GN=TGME49_228170	3	551.937	-0.19179	0.0024795	35.037	1
1456	ILYLHGLEGGR	11	Unmodified	_ILYLHGLEGGR_	TGME49_304500-t26_1-p1	Putative transmembrane protein(predict) GN=TGME49_304500	3	409.9	-0.039879	0.0020344	43.501	1
1457	ILYLHGLEGGR	11	Unmodified	_ILYLHGLEGGR_	TGME49_304500-t26_1-p1	Putative transmembrane protein(predict) GN=TGME49_304500	3	409.9	0.035036	0.00072907	55.754	1
1458	IMDIQPSELHQR	12	Unmodified	_IMDIQPSELHQR_	TGME49_247510-t26_1-p1	fructose-bisphospatase II GN=TGME49_247510	3	489.586	0.34162	1.3413e-05	72.152	1
1459	IMDIQPSELHQR	12	Unmodified	_IMDIQPSELHQR_	TGME49_247510-t26_1-p1	fructose-bisphospatase II GN=TGME49_247510	3	489.586	0.14845	6.1611e-05	69.261	1
1460	IMETFSVFPSPK	12	Unmodified	_IMETFSVFPSPK_	TGME49_266960-t26_1-p1	beta tubulin GN=TGME49_266960	2	691.855	0.4179	0.012482	40.475	1
1461	IMGQVGEAIK	10	Unmodified	_IMGQVGEAIK_	TGME49_318430-t26_1-p1	malate dehydrogenase MDH GN=TGME49_318430	2	523.289	-0.12166	0.00046067	80.102	1
1462	IMIGASTETEQKEK	14	malon(K)	_IMIGASTETEQK(ma)EK_	TGME49_240600-t26_1-p1	chaperonin cpn60, putative GN=TGME49_240600	2	825.898	-0.092876	0.0055841	49.537	1
1463	IMLPHDPEGK	10	Unmodified	_IMLPHDPEGK_	TGME49_232300-t26_1-p1	ribosomal protein RPS3 GN=TGME49_232300	3	379.53	0.086765	0.020871	25.474	1
1464	IMVATDLFGR	10	Unmodified	_IMVATDLFGR_	TGME49_216860-t26_1-p1	DEAD (Asp-Glu-Ala-Asp) box polypeptide DDX39 GN=TGME49_216860	2	561.802	0.56325	0.00038283	85.355	1
1465	IMVATDLFGR	10	Unmodified	_IMVATDLFGR_	TGME49_216860-t26_1-p1	DEAD (Asp-Glu-Ala-Asp) box polypeptide DDX39 GN=TGME49_216860	2	561.802	0.19938	2.4889e-05	96.342	1
1466	IMVVQNIER	9	Unmodified	_IMVVQNIER_	TGME49_272910-t26_1-p1	T-complex protein 1 delta subunit GN=TGME49_272910	2	551.308	-0.29541	0.019555	55.064	1
1467	INEAHACLSEVCPK	14	Unmodified	_INEAHACLSEVCPK_	TGME49_294620-t26_1-p1	eukaryotic initiation factor-3, subunit 8, putative GN=TGME49_294620	3	543.257	0.31774	0.01276	24.415	1
1468	INKELNDLSK	10	malon(K)	_INK(ma)ELNDLSK_	TGME49_319870-t26_1-p1	ubiquitin-conjugating enzyme subfamily protein GN=TGME49_319870	2	630.328	-0.22146	0.0097671	57.106	1
1469	INVFYNEATGGR	12	Unmodified	_INVFYNEATGGR_	TGME49_266960-t26_1-p1	beta tubulin GN=TGME49_266960	2	670.833	0.55874	0.010802	43.03	1
1470	IPSAAAGDSPIK	12	Unmodified	_IPSAAAGDSPIK_	TGME49_234380-t26_1-p1	hypothetical protein GN=TGME49_234380	2	563.809	0.17855	3.4257e-05	73.881	1
1471	IPTNFKGLPDSSALK	15	malon(K)	_IPTNFK(ma)GLPDSSALK_	TGME49_276155-t26_1-p1	AMP-binding domain-containing protein(predict) GN=TGME49_276155	2	837.441	0.36686	0.0032099	51.566	1
1472	IQDALCATK	9	Unmodified	_IQDALCATK_	TGME49_247550-t26_1-p1	heat shock protein HSP60 GN=TGME49_247550	2	510.263	0.70188	0.032054	48.284	1
1473	IQDALCATK	9	Unmodified	_IQDALCATK_	TGME49_247550-t26_1-p1	heat shock protein HSP60 GN=TGME49_247550	2	510.263	-0.90808	0.0066012	67.704	1
1476	IQLIENMLDR	10	Unmodified	_IQLIENMLDR_	TGME49_318230-t26_1-p1	phosphoglycerate kinase PGKI GN=TGME49_318230	2	622.837	0.20268	0.013626	49.3	1
1477	IQQLITDFFNGK	12	Unmodified	_IQQLITDFFNGK_	TGME49_273760-t26_1-p1	heat shock protein HSP70 GN=TGME49_273760	2	712.383	0.39163	1.3041e-32	155.97	1
1478	IQSKFETR	8	malon(K)	_IQSK(ma)FETR_	TGME49_287500-t26_1-p1	T complex chaperonin, putative GN=TGME49_287500	2	547.777	0.56212	0.020999	68.626	1
1479	IQTLIEK	7	Unmodified	_IQTLIEK_	TGME49_235540-t26_1-p1	eukaryotic initiation factor-2 beta, putative GN=TGME49_235540	2	422.761	2.3219	0.016327	77.318	1
1480	IQTLIEK	7	Unmodified	_IQTLIEK_	TGME49_235540-t26_1-p1	eukaryotic initiation factor-2 beta, putative GN=TGME49_235540	2	422.761	0.45507	0.0099459	105.81	1
1481	IQYANFVK	8	Unmodified	_IQYANFVK_	TGME49_269442-t26_1-p1	calmodulin, putative GN=TGME49_269442	2	491.771	1.5322	0.0092074	75.109	1
1482	IQYANFVK	8	Unmodified	_IQYANFVK_	TGME49_269442-t26_1-p1	calmodulin, putative GN=TGME49_269442	2	491.771	1.0897	0.008515	80.229	1
1483	ISAGSSSPTR	10	Unmodified	_ISAGSSSPTR_	TGME49_226430-t26_1-p1	reticulon protein GN=TGME49_226430	2	481.749	0.2862	0.00024883	89.171	1
1484	ISATGAQVVLSR	12	Unmodified	_ISATGAQVVLSR_	TGME49_297500-t26_1-p1	T-complex protein 1 eta subunit GN=TGME49_297500	2	601.349	0.018812	0.009828	44.511	1
1485	ISATGAQVVLSR	12	Unmodified	_ISATGAQVVLSR_	TGME49_297500-t26_1-p1	T-complex protein 1 eta subunit GN=TGME49_297500	2	601.349	-0.54862	0.00079958	66.004	1
1486	ISCIQTHEK	9	Unmodified	_ISCIQTHEK_	TGME49_232940-t26_1-p1	heat shock protein HSP20 GN=TGME49_232940	2	558.279	-1.5764	0.0032008	77.14	1
1487	ISCIQTHEK	9	Unmodified	_ISCIQTHEK_	TGME49_232940-t26_1-p1	heat shock protein HSP20 GN=TGME49_232940	2	558.279	-0.19059	4.897e-06	121.73	1
1488	ISCIQTHEK	9	Unmodified	_ISCIQTHEK_	TGME49_232940-t26_1-p1	heat shock protein HSP20 GN=TGME49_232940	3	372.522	-0.35563	0.0022164	58.083	1
1489	ISEDLSTLR	9	Unmodified	_ISEDLSTLR_	TGME49_272155-t26_1-p1	Putative transmembrane protein(predict) GN=TGME49_272155	2	517.28	0.46275	0.0062581	68.224	1
1490	ISEEVAVIPSK	11	Unmodified	_ISEEVAVIPSK_	TGME49_207840-t26_1-p1	ribosomal protein RPS17 GN=TGME49_207840	2	586.332	0.81046	0.0011468	67.252	1
1491	ISFPLLADVSHK	12	Unmodified	_ISFPLLADVSHK_	TGME49_217890-t26_1-p1	alkyl hydroperoxide reductase/ Thiol specific antioxidant/ Mal allergen, putative GN=TGME49_217890	3	442.919	0.45046	0.0023135	37.793	1
1492	ISFPLLADVSHK	12	Unmodified	_ISFPLLADVSHK_	TGME49_217890-t26_1-p1	alkyl hydroperoxide reductase/ Thiol specific antioxidant/ Mal allergen, putative GN=TGME49_217890	3	442.919	0.12109	1.7818e-05	71.888	2
1493	ISGLIYEEIR	10	Unmodified	_ISGLIYEEIR_	TGME49_239260-t26_1-p1	histone H4 GN=TGME49_239260	2	596.832	0.72856	0.0004751	78.342	1
1494	ISGLIYEEIR	10	Unmodified	_ISGLIYEEIR_	TGME49_239260-t26_1-p1	histone H4 GN=TGME49_239260	2	596.832	0.68136	0.002279	66.663	1
1495	ISGLIYEEIR	10	Unmodified	_ISGLIYEEIR_	TGME49_239260-t26_1-p1	histone H4 GN=TGME49_239260	2	596.832	1.3016	0.0054536	59.198	1
1496	ISGTQALIQR	10	Unmodified	_ISGTQALIQR_	TGME49_208370-t26_1-p1	myosin heavy chain, putative GN=TGME49_208370	2	543.817	0.10896	0.00032864	86.898	1
1497	ISLSQFK	7	Unmodified	_ISLSQFK_	TGME49_217890-t26_1-p1	alkyl hydroperoxide reductase/ Thiol specific antioxidant/ Mal allergen, putative GN=TGME49_217890	2	411.74	0.5562	0.012037	81.784	1
1498	ISLYVTSYPK	10	Unmodified	_ISLYVTSYPK_	TGME49_234380-t26_1-p1	hypothetical protein GN=TGME49_234380	2	585.824	-0.46424	0.010134	53.237	1
1499	ISLYVTSYPK	10	Unmodified	_ISLYVTSYPK_	TGME49_234380-t26_1-p1	hypothetical protein GN=TGME49_234380	2	585.824	-0.64477	0.010134	53.237	1
1500	ISPSEMSR	8	Unmodified	_ISPSEMSR_	TGME49_204400-t26_1-p1	ATPase synthase subunit alpha, putative GN=TGME49_204400	2	453.721	-0.93031	0.016129	68.016	1
1501	ISQFFDDVEAGK	12	Unmodified	_ISQFFDDVEAGK_	TGME49_211680-t26_1-p1	protein disulfide isomerase GN=TGME49_211680	2	678.328	0.17676	0.0071832	48.532	1
1502	ISQFFDDVEAGK	12	Unmodified	_ISQFFDDVEAGK_	TGME49_211680-t26_1-p1	protein disulfide isomerase GN=TGME49_211680	2	678.328	0.32875	0.00057041	67.997	1
1503	ISQFFDDVEAGK	12	Unmodified	_ISQFFDDVEAGK_	TGME49_211680-t26_1-p1	protein disulfide isomerase GN=TGME49_211680	2	678.328	0.8583	0.0093223	45.28	1
1504	ISQQAYNQAGSTDSSAGSEGTGSESGDKK	29	Unmodified	_ISQQAYNQAGSTDSSAGSEGTGSESGDKK_	TGME49_251780-t26_1-p1	heat shock protein GN=TGME49_251780	3	949.755	-0.54649	0.0008187	27.208	1
1505	ISQYQVVGR	9	Unmodified	_ISQYQVVGR_	TGME49_262670-t26_1-p1	ribosomal protein RPL18A GN=TGME49_262670	2	525.291	-0.30667	6.8577e-06	118.5	1
1506	ISQYQVVGR	9	Unmodified	_ISQYQVVGR_	TGME49_262670-t26_1-p1	ribosomal protein RPL18A GN=TGME49_262670	2	525.291	-0.35667	2.3247e-06	125.98	1
1508	ISTAFGR	7	Unmodified	_ISTAFGR_	TGME49_311470-t26_1-p1	rhoptry neck protein RON5 GN=TGME49_311470	2	376.208	-0.46077	0.010187	85.359	1
1509	ISTAMPIPK	9	Unmodified	_ISTAMPIPK_	TGME49_263050-t26_1-p1	ribosomal protein RPL13 GN=TGME49_263050	2	479.276	0.064484	0.029408	49.06	1
1510	ITITNDK	7	Unmodified	_ITITNDK_	TGME49_311720-t26_1-p1	chaperonin protein BiP GN=TGME49_311720	2	402.727	-1.3601	0.011174	89.142	1
1511	ITPATNHATIVCGPYGGISPLDYK	24	Unmodified	_ITPATNHATIVCGPYGGISPLDYK_	TGME49_233450-t26_1-p1	SAG-related sequence SRS29A GN=TGME49_233450	3	849.097	-0.11712	0.00096177	30.223	1
1512	ITPATNHATIVCGPYGGISPLDYK	24	Unmodified	_ITPATNHATIVCGPYGGISPLDYK_	TGME49_233450-t26_1-p1	SAG-related sequence SRS29A GN=TGME49_233450	3	849.097	0.36729	0.00082689	31.36	1
1513	ITPSYVAFTDDDR	13	Unmodified	_ITPSYVAFTDDDR_	TGME49_311720-t26_1-p1	chaperonin protein BiP GN=TGME49_311720	2	750.354	0.027726	0.0094455	40.278	1
1514	ITPSYVAFTDDDR	13	Unmodified	_ITPSYVAFTDDDR_	TGME49_311720-t26_1-p1	chaperonin protein BiP GN=TGME49_311720	2	750.354	0.23199	0.0088569	41.621	1
1515	ITPSYVAFTDDDRK	14	Unmodified	_ITPSYVAFTDDDRK_	TGME49_311720-t26_1-p1	chaperonin protein BiP GN=TGME49_311720	3	543.27	1.1866	8.032e-05	61.657	1
1516	ITYFGTLTQK	10	Unmodified	_ITYFGTLTQK_	TGME49_328700-t26_1-p1	Surface antigen(predict) GN=TGME49_328700	2	586.322	0.62991	0.0014882	69.346	1
1517	IVAAGGYVTNGR	12	Unmodified	_IVAAGGYVTNGR_	TGME49_232340-t26_1-p1	protein phosphatase 2C domain-containing protein GN=TGME49_232340	2	589.32	0.38526	0.024412	35.677	1
1518	IVALNPNR	8	Unmodified	_IVALNPNR_	TGME49_270830-t26_1-p1	small nuclear ribonucleoprotein GN=TGME49_270830	2	448.769	0.34236	0.0081848	82.671	1
1519	IVANHYVVASGVYCK	15	Unmodified	_IVANHYVVASGVYCK_	TGME49_293340-t26_1-p1	ran binding family protein 1, putative GN=TGME49_293340	3	560.624	1.2579	0.016867	22.538	1
1520	IVDLYIPR	8	Unmodified	_IVDLYIPR_	TGME49_259240-t26_1-p1	ribosomal protein RPS21 GN=TGME49_259240	2	494.795	-0.13979	0.0015582	108.46	1
1521	IVDLYIPR	8	Unmodified	_IVDLYIPR_	TGME49_259240-t26_1-p1	ribosomal protein RPS21 GN=TGME49_259240	2	494.795	-0.20227	0.0081124	83.206	1
1522	IVEEPSSR	8	Unmodified	_IVEEPSSR_	TGME49_289650-t26_1-p1	PEP-carboxykinase I GN=TGME49_289650	2	458.74	0.57343	0.028468	49.715	1
1523	IVEHDVPSNLR	11	Unmodified	_IVEHDVPSNLR_	TGME49_257990-t26_1-p1	heat shock protein 101, putative GN=TGME49_257990	3	426.898	-0.36045	0.015652	30.563	1
1524	IVELDLTPEEK	11	Unmodified	_IVELDLTPEEK_	TGME49_318430-t26_1-p1	malate dehydrogenase MDH GN=TGME49_318430	2	643.348	0.016689	0.0077402	50.354	1
1525	IVGEHHHSQYIYTR	14	Unmodified	_IVGEHHHSQYIYTR_	TGME49_231140-t26_1-p1	ribosomal protein RPS25 GN=TGME49_231140	4	435.721	0.27335	0.0005016	70.272	1
1526	IVGEHHHSQYIYTR	14	Unmodified	_IVGEHHHSQYIYTR_	TGME49_231140-t26_1-p1	ribosomal protein RPS25 GN=TGME49_231140	3	580.625	0.8596	0.00045037	52.5	1
1527	IVGEHHHSQYIYTR	14	Unmodified	_IVGEHHHSQYIYTR_	TGME49_231140-t26_1-p1	ribosomal protein RPS25 GN=TGME49_231140	3	580.625	0.050233	4.1582e-05	62.162	1
1528	IVIELLGR	8	Unmodified	_IVIELLGR_	TGME49_234450-t26_1-p1	ribosomal protein RPS15A GN=TGME49_234450	2	456.797	0.33851	0.0078155	84.568	1
1529	IVIELLGR	8	Unmodified	_IVIELLGR_	TGME49_234450-t26_1-p1	ribosomal protein RPS15A GN=TGME49_234450	2	456.797	0.44646	0.020088	65.246	1
1530	IVKPQGVEPTEIENEVAK	18	Unmodified	_IVKPQGVEPTEIENEVAK_	TGME49_239100-t26_1-p1	ribosomal protein RPS7 GN=TGME49_239100	3	660.693	0.36894	0.0015648	41.422	1
1531	IVLSFDVAK	9	Unmodified	_IVLSFDVAK_	TGME49_283540-t26_1-p1	MIC20(predict) GN=TGME49_283540	2	496.295	0.70745	0.023193	52.49	1
1532	IVLSFDVAK	9	Unmodified	_IVLSFDVAK_	TGME49_283540-t26_1-p1	MIC20(predict) GN=TGME49_283540	2	496.295	0.65014	0.010514	61.78	1
1533	IVNSEEIQR	9	Unmodified	_IVNSEEIQR_	TGME49_309120-t26_1-p1	ribosomal protein RPL4 GN=TGME49_309120	2	544.291	0.55861	0.0050476	70.056	1
1534	IWEAAYLPR	9	Unmodified	_IWEAAYLPR_	TGME49_271888-t26_1-p1	3-ketoacyl-CoA reductase, putative GN=TGME49_271888	2	559.803	0.93939	0.0085775	64.711	1
1535	IWHHTFYNELR	11	Unmodified	_IWHHTFYNELR_	TGME49_209030-t26_1-p1	actin ACT1 GN=TGME49_209030	3	505.921	0.46387	1.051e-05	80.737	1
1536	IWHHTFYNELR	11	Unmodified	_IWHHTFYNELR_	TGME49_209030-t26_1-p1	actin ACT1 GN=TGME49_209030	2	758.378	0.83889	4.3672e-05	86.014	1
1537	IWHHTFYNELR	11	Unmodified	_IWHHTFYNELR_	TGME49_209030-t26_1-p1	actin ACT1 GN=TGME49_209030	3	505.921	0.1972	1.4474e-05	76.302	1
1538	IWHHTFYNELR	11	Unmodified	_IWHHTFYNELR_	TGME49_209030-t26_1-p1	actin ACT1 GN=TGME49_209030	3	505.921	0.42213	9.7863e-15	136.5	1
1539	IWHHTFYNELR	11	Unmodified	_IWHHTFYNELR_	TGME49_209030-t26_1-p1	actin ACT1 GN=TGME49_209030	4	379.693	0.84445	0.0064281	68.847	1
1540	IWHHTFYNELR	11	Unmodified	_IWHHTFYNELR_	TGME49_209030-t26_1-p1	actin ACT1 GN=TGME49_209030	2	758.378	0.22311	4.7709e-14	137.89	1
1541	IWHHTFYNELR	11	Unmodified	_IWHHTFYNELR_	TGME49_209030-t26_1-p1	actin ACT1 GN=TGME49_209030	3	505.921	0.70972	1.8727e-20	144.17	2
1542	IWHHTFYNELR	11	Unmodified	_IWHHTFYNELR_	TGME49_209030-t26_1-p1	actin ACT1 GN=TGME49_209030	4	379.693	1.3097	0.0071722	68.335	1
1543	IWHHTFYNELR	11	Unmodified	_IWHHTFYNELR_	TGME49_209030-t26_1-p1	actin ACT1 GN=TGME49_209030	2	758.378	0.54116	3.0037e-06	96.229	1
1544	IYGFYDECK	9	Unmodified	_IYGFYDECK_	TGME49_310700-t26_1-p1	serine/threonine phosophatase PP1 GN=TGME49_310700	2	597.76	0.36136	0.012018	60.398	1
1545	IYGFYDECKR	10	malon(K)	_IYGFYDECK(ma)R_	TGME49_310700-t26_1-p1	serine/threonine phosophatase PP1 GN=TGME49_310700	2	718.811	1.9566	0.013387	55.261	1
1546	IYGFYDECKR	10	malon(K)	_IYGFYDECK(ma)R_	TGME49_310700-t26_1-p1	serine/threonine phosophatase PP1 GN=TGME49_310700	2	718.811	0.10177	0.027737	46.88	1
1547	IYHFDEPYFTDK	12	Unmodified	_IYHFDEPYFTDK_	TGME49_289830-t26_1-p1	eukaryotic initiation factor-3, delta subunit, putative GN=TGME49_289830	3	525.577	0.019983	0.0010928	47.991	1
1548	IYQGIAPEPR	10	Unmodified	_IYQGIAPEPR_	TGME49_212300-t26_1-p1	Putative transmembrane protein(predict) GN=TGME49_212300	2	572.311	0.91516	0.034712	33.89	1
1549	IYQGIAPEPR	10	Unmodified	_IYQGIAPEPR_	TGME49_212300-t26_1-p1	Putative transmembrane protein(predict) GN=TGME49_212300	2	572.311	-0.12612	0.00052011	72.848	1
1550	IYTTFTNK	8	Unmodified	_IYTTFTNK_	TGME49_290040-t26_1-p1	macrophage migration inhibitory factor, putative GN=TGME49_290040	2	494.261	0.046804	0.0064814	88.294	1
1551	KADALPESGGEK	12	malon(K)	_K(ma)ADALPESGGEK_	TGME49_293320-t26_1-p1	Putative transmembrane protein(predict) GN=TGME49_293320	2	644.307	-0.013162	0.016343	43.592	1
1552	KADIDTNKR	9	Unmodified	_KADIDTNKR_	TGME49_225080-t26_1-p1	ribosomal protein RPS18 GN=TGME49_225080	2	530.791	0.49329	0.034687	28.088	1
1553	KADTSNLNLQAAGVETTETGK	21	Unmodified	_KADTSNLNLQAAGVETTETGK_	TGME49_309730-t26_1-p1	thioredoxin reductase GN=TGME49_309730	3	716.697	-0.089449	4.6073e-07	56.29	1
1554	KADTSNLNLQAAGVETTETGK	21	Unmodified	_KADTSNLNLQAAGVETTETGK_	TGME49_309730-t26_1-p1	thioredoxin reductase GN=TGME49_309730	3	716.697	-0.352	1.1404e-08	62.099	1
1555	KAEAEAAEAER	11	Unmodified	_KAEAEAAEAER_	TGME49_223940-t26_1-p1	GAP45 GN=TGME49_223940	2	587.789	-0.030867	0.0014996	61.235	1
1556	KAEEAGAIAQASAEEE	16	Unmodified	_KAEEAGAIAQASAEEE_	TGME49_309120-t26_1-p1	ribosomal protein RPL4 GN=TGME49_309120	2	802.376	-0.12516	0.0051622	35.473	1
1557	KAEVAGR	7	malon(K)	_K(ma)AEVAGR_	TGME49_268370-t26_1-p1	non-specific serine/threonine protein kinase GN=TGME49_268370	2	408.714	0.48771	0.020846	80.462	1
1558	KAEVAGR	7	malon(K)	_K(ma)AEVAGR_	TGME49_268370-t26_1-p1	non-specific serine/threonine protein kinase GN=TGME49_268370	2	408.714	0.54308	0.020846	80.462	1
1559	KAGAGETLQK	10	malon(K)	_K(ma)AGAGETLQK_	TGME49_232800-t26_1-p1	hypothetical protein GN=TGME49_232800	2	544.783	0.25737	0.00075915	77.185	1
1560	KAGVTYINAYAK	12	malon(K)	_K(ma)AGVTYINAYAK_	TGME49_309730-t26_1-p1	thioredoxin reductase GN=TGME49_309730	2	692.859	0.62069	0.0086955	51.643	1
1561	KAGVTYINAYAK	12	malon(K)	_K(ma)AGVTYINAYAK_	TGME49_309730-t26_1-p1	thioredoxin reductase GN=TGME49_309730	2	692.859	0.54529	0.0025581	60.55	1
1562	KALQSIR	7	malon(K)	_K(ma)ALQSIR_	TGME49_223390-t26_1-p1	activating signal cointegrator 1 complex subunit 3 family 1 ASCC3L1, putative GN=TGME49_223390	2	451.259		0.0020078	58.782	1
1563	KATVLCQR	8	malon(K)	_K(ma)ATVLCQR_	TGME49_251630-t26_1-p1	slc30a2 protein GN=TGME49_251630	2	531.274	-0.33617	0.0053053	55.353	1
1564	KAVEVAQASNK	11	malon(K)	_K(ma)AVEVAQASNK_	TGME49_260440-t26_1-p1	nuclear factor NF3 GN=TGME49_260440	2	615.82	-0.77306	0.020576	44.44	1
1565	KAVEVAQASNK	11	malon(K)	_K(ma)AVEVAQASNK_	TGME49_260440-t26_1-p1	nuclear factor NF3 GN=TGME49_260440	2	615.82	-0.26222	0.0032796	62.287	1
1566	KAVGMNAH	8	Oxidation (M),malon(K)	_K(ma)AVGM(ox)NAH_	TGME49_305980-t26_1-p1	pyruvate dehydrogenase complex subunit PDH-E3I GN=TGME49_305980	2	465.211	-1.1377	0.012179	41.117	1
1567	KAVGMNAH	8	malon(K)	_K(ma)AVGMNAH_	TGME49_305980-t26_1-p1	pyruvate dehydrogenase complex subunit PDH-E3I GN=TGME49_305980	2	457.213	-0.61853	0.011065	86.67	1
1568	KCLCCAGTDGACK	13	malon(K)	_K(ma)CLCCAGTDGACK_	TGME49_243600-t26_1-p1	acetyltransferase, GNAT family protein GN=TGME49_243600	2	793.807	-0.7733	0.0044	55.755	1
1569	KDDNEATLK	9	malon(K)	_K(ma)DDNEATLK_	TGME49_224900-t26_1-p1	adenylate kinase, putative GN=TGME49_224900	2	560.262	0.60561	0.016152	62.088	1
1570	KDILDLGQLQK	11	malon(K)	_K(ma)DILDLGQLQK_	TGME49_289650-t26_1-p1	PEP-carboxykinase I GN=TGME49_289650	2	678.872	-0.40506	0.017755	46.318	1
1571	KDVQNIFMATPK	12	malon(K)	_K(ma)DVQNIFMATPK_	TGME49_216860-t26_1-p1	DEAD (Asp-Glu-Ala-Asp) box polypeptide DDX39 GN=TGME49_216860	2	739.371	1.8038	0.018298	41.695	1
1572	KEAEEAAEK	9	malon(K)	_K(ma)EAEEAAEK_	TGME49_216900-t26_1-p1	cytokine induced apoptosis inhibitor 1 family protein GN=TGME49_216900	2	545.749	0.56012	0.019351	60.161	1
1573	KEAEEAAEKEER	12	malon(K)	_K(ma)EAEEAAEKEER_	TGME49_216900-t26_1-p1	cytokine induced apoptosis inhibitor 1 family protein GN=TGME49_216900	2	752.842	-0.31241	0.0083281	55.755	1
1574	KEDQAELEAQCK	12	malon(K)	_K(ma)EDQAELEAQCK_	TGME49_261570-t26_1-p1	ribosomal protein RPL7A GN=TGME49_261570	2	767.838	-0.39475	9.8572e-07	84.41	1
1575	KEEADQEARR	10	Unmodified	_KEEADQEARR_	TGME49_204120-t26_1-p1	Pre-mRNA splicing factor(predict) GN=TGME49_204120	3	411.206	3.5088	0.008246	35.541	1
1576	KEEDDDDIDLFGEDDADK	18	Unmodified	_KEEDDDDIDLFGEDDADK_	TGME49_226410-t26_1-p1	EF-1 guanine nucleotide exchange domain-containing protein GN=TGME49_226410	3	695.287	0.64443	0.0019628	30.042	1
1577	KEEDDDDIDLFGEDDADK	18	Unmodified	_KEEDDDDIDLFGEDDADK_	TGME49_226410-t26_1-p1	EF-1 guanine nucleotide exchange domain-containing protein GN=TGME49_226410	3	695.287	-0.25558	0.00031699	37.292	1
1578	KEEDDDDIDLFGEDDADKEAVK	22	Unmodified	_KEEDDDDIDLFGEDDADKEAVK_	TGME49_226410-t26_1-p1	EF-1 guanine nucleotide exchange domain-containing protein GN=TGME49_226410	4	628.528	0.56311	4.24e-15	75.773	1
1579	KEEDDDDIDLFGEDDADKEAVK	22	Unmodified	_KEEDDDDIDLFGEDDADKEAVK_	TGME49_226410-t26_1-p1	EF-1 guanine nucleotide exchange domain-containing protein GN=TGME49_226410	3	837.701	0.29606	1.8542e-29	105.22	1
1580	KEEDDDDIDLFGEDDADKEAVK	22	Unmodified	_KEEDDDDIDLFGEDDADKEAVK_	TGME49_226410-t26_1-p1	EF-1 guanine nucleotide exchange domain-containing protein GN=TGME49_226410	3	837.701	0.32402	8.4022e-55	130.52	1
1581	KEEDDDDIDLFGEDDADKEAVKK	23	Unmodified	_KEEDDDDIDLFGEDDADKEAVKK_	TGME49_226410-t26_1-p1	EF-1 guanine nucleotide exchange domain-containing protein GN=TGME49_226410	4	660.552	-0.71009	5.9471e-22	84.68	1
1582	KELNAVNK	8	malon(K)	_K(ma)ELNAVNK_	TGME49_251690-t26_1-p1	seryl-tRNA synthetase, cytoplasmic, putative GN=TGME49_251690	2	501.267	0.49421	0.0032512	105.4	1
1583	KEPGAGSKVTK	11	malon(K)	_KEPGAGSK(ma)VTK_	TGME49_294800-t26_1-p1	elongation factor 1-alpha (EF-1-ALPHA), putative GN=TGME49_294800	3	396.547	0.23361	3.0062e-05	77.633	1
1584	KEPGAGSKVTK	11	malon(K)	_KEPGAGSK(ma)VTK_	TGME49_294800-t26_1-p1	elongation factor 1-alpha (EF-1-ALPHA), putative GN=TGME49_294800	3	396.547	0.13094	0.0021857	52.5	1
1585	KFESCDPLMGSAMK	14	malon(K)	_K(ma)FESCDPLMGSAMK_	TGME49_215260-t26_1-p1	carbamoylphosphate synthetase GN=TGME49_215260	2	843.862	0.06848	0.0055787	51.089	1
1586	KFGKSIR	7	Acetyl (Protein N-term),malon(K)	_(ac)KFGK(ma)SIR_	TGME49_313870-t26_1-p1	zinc finger, C3HC4 type (RING finger) domain-containing protein GN=TGME49_313870	2	482.267	0.58497	0.012164	46.37	1
1587	KFGKSIR	7	Acetyl (Protein N-term),malon(K)	_(ac)KFGK(ma)SIR_	TGME49_313870-t26_1-p1	zinc finger, C3HC4 type (RING finger) domain-containing protein GN=TGME49_313870	2	482.267	0.39562	0.0083314	52.683	1
1588	KFGKSIR	7	Acetyl (Protein N-term),malon(K)	_(ac)KFGK(ma)SIR_	TGME49_313870-t26_1-p1	zinc finger, C3HC4 type (RING finger) domain-containing protein GN=TGME49_313870	2	482.267	0.4374	0.0065107	57.463	1
1589	KFGKSIR	7	Acetyl (Protein N-term),malon(K)	_(ac)KFGK(ma)SIR_	TGME49_313870-t26_1-p1	zinc finger, C3HC4 type (RING finger) domain-containing protein GN=TGME49_313870	2	482.267	0.16254	0.012164	46.37	1
1590	KGDSVLHIELR	11	malon(K)	_K(ma)GDSVLHIELR_	TGME49_242880-t26_1-p1	flavoprotein GN=TGME49_242880	3	451.577	0.15966	0.0063053	65.179	1
1591	KGLELEDDEEEK	12	malon(K)	_K(ma)GLELEDDEEEK_	TGME49_288380-t26_1-p1	heat shock protein HSP90 GN=TGME49_288380	2	760.336	-0.49422	0.0073717	53.565	1
1592	KGPGGPAPGAQAGAAAGAGQER	22	Unmodified	_KGPGGPAPGAQAGAAAGAGQER_	TGME49_243960-t26_1-p1	nuclear transport factor 2 (ntf2) domain-containing protein GN=TGME49_243960	3	625.986	-0.38698	3.8455e-09	52.451	1
1593	KHAMAQIPANR	11	Oxidation (M),malon(K)	_K(ma)HAM(ox)AQIPANR_	TGME49_217740-t26_1-p1	3-ketoacyl-(acyl-carrier-protein) reductase GN=TGME49_217740	2	669.833	-0.35108	0.00012156	67.519	1
1594	KHAMAQIPANR	11	malon(K)	_K(ma)HAMAQIPANR_	TGME49_217740-t26_1-p1	3-ketoacyl-(acyl-carrier-protein) reductase GN=TGME49_217740	2	661.835	0.098772	5.5002e-05	88.021	1
1595	KHWNDTTSICR	11	Unmodified	_KHWNDTTSICR_	TGME49_215980-t26_1-p1	Putative transmembrane protein(predict) GN=TGME49_215980	3	473.226	-1.8215	0.015421	30.068	1
1596	KHWNDTTSICR	11	Unmodified	_KHWNDTTSICR_	TGME49_215980-t26_1-p1	Putative transmembrane protein(predict) GN=TGME49_215980	3	473.226	-0.68636	0.0003566	66.267	1
1597	KHWNDTTSICR	11	Unmodified	_KHWNDTTSICR_	TGME49_215980-t26_1-p1	Putative transmembrane protein(predict) GN=TGME49_215980	2	709.336	-0.88959	0.0047535	51.286	1
1598	KIEFPLPDR	9	malon(K)	_K(ma)IEFPLPDR_	TGME49_229950-t26_1-p1	26S proteasome regulatory subunit 6b, putative GN=TGME49_229950	2	600.817	0.39857	0.011829	66.267	1
1599	KIFGEAK	7	malon(K)	_K(ma)IFGEAK_	TGME49_300140-t26_1-p1	elongation factor 1-gamma, putative GN=TGME49_300140	2	439.735	0.10018	0.028969	45.382	1
1600	KIIEYCEHHHNNPPEEIPKPLK	22	malon(K)	_K(ma)IIEYCEHHHNNPPEEIPKPLK_	TGME49_207680-t26_1-p1	suppressor of kinetochore protein 1, putative GN=TGME49_207680	4	702.85	0.092725	7.1064e-07	46.862	1
1601	KINLLFAR	8	malon(K)	_K(ma)INLLFAR_	TGME49_267690-t26_1-p1	Putative transmembrane protein(predict) GN=TGME49_267690	2	530.811		0.012642	44.318	1
1602	KIQTQSGVESIR	12	malon(K)	_K(ma)IQTQSGVESIR_	TGME49_216670-t26_1-p1	FUSE-binding protein 2 / KH-type splicing regulatory protein GN=TGME49_216670	2	716.376	0.073939	0.012956	46.88	1
1603	KKDEWEQVNTQK	12	Unmodified	_KKDEWEQVNTQK_	TGME49_244560-t26_1-p1	heat shock protein 90, putative GN=TGME49_244560	3	511.595	0.073116	0.00060094	67.519	1
1604	KKDEWEQVNTQK	12	Unmodified	_KKDEWEQVNTQK_	TGME49_244560-t26_1-p1	heat shock protein 90, putative GN=TGME49_244560	4	383.948	0.58174	0.027426	32.616	1
1605	KKDEWEQVNTQK	12	Unmodified	_KKDEWEQVNTQK_	TGME49_244560-t26_1-p1	heat shock protein 90, putative GN=TGME49_244560	3	511.595	1.3527	2.261e-09	104.3	1
1606	KKGEDIVSAMK	11	Unmodified	_KKGEDIVSAMK_	TGME49_311240-t26_1-p1	DnaJ family chaperone, putative GN=TGME49_311240	3	402.557	0.37096	0.030961	35.496	1
1607	KKPSGGFPVDK	11	Unmodified	_KKPSGGFPVDK_	TGME49_249970-t26_1-p1	PH domain-containing protein(predict) GN=TGME49_249970	2	580.327	-0.11078	2.5878e-05	84.479	1
1608	KKPSGGFPVDK	11	Unmodified	_KKPSGGFPVDK_	TGME49_249970-t26_1-p1	PH domain-containing protein(predict) GN=TGME49_249970	2	580.327	-0.0985	0.0022268	57.164	1
1609	KKPSGGFPVDK	11	Unmodified	_KKPSGGFPVDK_	TGME49_249970-t26_1-p1	PH domain-containing protein(predict) GN=TGME49_249970	3	387.221	-0.054733	0.010923	33.542	1
1611	KLETGEIR	8	malon(K)	_K(ma)LETGEIR_	TGME49_216900-t26_1-p1	cytokine induced apoptosis inhibitor 1 family protein GN=TGME49_216900	2	516.272	1.1053	0.034673	63.816	1
1612	KLIFCDDGRPPLR	13	malon(K)	_K(ma)LIFCDDGRPPLR_	TGME49_280560-t26_1-p1	selenide, water dikinase GN=TGME49_280560	3	558.287	0.0078582	0.0017594	49.595	1
1613	KLIFCDDGRPPLR	13	malon(K)	_K(ma)LIFCDDGRPPLR_	TGME49_280560-t26_1-p1	selenide, water dikinase GN=TGME49_280560	3	558.287	-0.25052	0.0029599	41.242	1
1614	KLKIEVER	8	malon(K)	_K(ma)LKIEVER_	TGME49_201680-t26_1-p1	eukaryotic initiation factor-3 subunit 10, putative GN=TGME49_201680	3	367.549	-0.22156	0.018543	49.466	1
1615	KLLALLR	7	malon(K)	_K(ma)LLALLR_	TGME49_251730-t26_1-p1	hypothetical protein GN=TGME49_251730	2	456.797		0.026045	40.502	1
1617	KLLLAITEGK	10	malon(K)	_K(ma)LLLAITEGK_	TGME49_295710-t26_1-p1	HECT-domain (ubiquitin-transferase) domain-containing protein GN=TGME49_295710	2	586.35	0.1714	0.0096243	58.32	1
1618	KLPQQSQPR	9	Unmodified	_KLPQQSQPR_	TGME49_311230-t26_1-p1	Putative transmembrane protein(predict) GN=TGME49_311230	3	361.209	-0.69651	0.010239	46.447	1
1619	KMANRMK	7	2 Oxidation (M)	_KM(ox)ANRM(ox)K_	TGME49_272510-t26_1-p1	aspartyl protease GN=TGME49_272510	2	455.733	0.85918	0.024596	43	1
1620	KNCCTSATATK	11	malon(K)	_K(ma)NCCTSATATK_	TGME49_276110-t26_1-p1	cytochrome b5 family heme/steroid binding domain-containing protein GN=TGME49_276110	2	664.284	-0.82703	0.004108	60.55	1
1621	KNDRPAYIK	9	Unmodified	_KNDRPAYIK_	TGME49_316310-t26_1-p1	superoxide dismutase GN=TGME49_316310	3	368.877	0.18623	0.022606	52.255	1
1622	KNDRPAYIK	9	Unmodified	_KNDRPAYIK_	TGME49_316310-t26_1-p1	superoxide dismutase GN=TGME49_316310	3	368.877	0.081358	0.010964	60.828	1
1623	KNDRPAYIK	9	Unmodified	_KNDRPAYIK_	TGME49_316310-t26_1-p1	superoxide dismutase GN=TGME49_316310	2	552.812	1.9852	0.00011819	112.3	1
1624	KNDRPAYIK	9	Unmodified	_KNDRPAYIK_	TGME49_316310-t26_1-p1	superoxide dismutase GN=TGME49_316310	2	552.812	0.58044	0.0012612	87.258	1
1625	KNDRPAYIK	9	Unmodified	_KNDRPAYIK_	TGME49_316310-t26_1-p1	superoxide dismutase GN=TGME49_316310	3	368.877	0.10741	0.0030907	76.679	1
1626	KNPDLVVLVHPLHNK	15	Unmodified	_KNPDLVVLVHPLHNK_	TGME49_219850-t26_1-p1	prolyl-tRNA synthetase (ProRS) GN=TGME49_219850	4	431.506	-0.57543	0.00034874	46.66	1
1627	KPCIVYNYPK	10	Unmodified	_KPCIVYNYPK_	TGME49_270510-t26_1-p1	asparaginyl-tRNA synthetase (NOB+tRNA synthase) GN=TGME49_270510	2	641.337	-1.124	0.00083575	70.056	1
1628	KPLDWVPSK	9	Unmodified	_KPLDWVPSK_	TGME49_235470-t26_1-p1	myosin A GN=TGME49_235470	3	357.206	-0.69086	0.011413	45.158	1
1629	KPPAAINK	8	Unmodified	_KPPAAINK_	TGME49_295630-t26_1-p1	Putative transmembrane protein(predict) GN=TGME49_295630	2	419.761	-0.19826	0.0056029	79.809	1
1630	KPPAAINK	8	Unmodified	_KPPAAINK_	TGME49_295630-t26_1-p1	Putative transmembrane protein(predict) GN=TGME49_295630	2	419.761	0.78213	0.018091	60.478	1
1631	KPPTVVAYGDVSTVPHYEEVR	21	Unmodified	_KPPTVVAYGDVSTVPHYEEVR_	TGME49_202680-t26_1-p1	peptidase M16, alpha subunit, putative GN=TGME49_202680	4	586.555	1.35	0.019085	21.242	1
1632	KPPTVVAYGDVSTVPHYEEVR	21	Unmodified	_KPPTVVAYGDVSTVPHYEEVR_	TGME49_202680-t26_1-p1	peptidase M16, alpha subunit, putative GN=TGME49_202680	4	586.555	1.2741	0.0073819	24.901	1
1633	KPPTVVAYGDVSTVPHYEEVR	21	Unmodified	_KPPTVVAYGDVSTVPHYEEVR_	TGME49_202680-t26_1-p1	peptidase M16, alpha subunit, putative GN=TGME49_202680	3	781.737	0.74024	0.030341	23.509	1
1634	KPQTIIVSGESGAGK	15	Unmodified	_KPQTIIVSGESGAGK_	TGME49_263180-t26_1-p1	myosin D GN=TGME49_263180	3	491.275	0.6425	0.007761	27.526	1
1635	KPSSASTAANASLR	14	malon(K)	_K(ma)PSSASTAANASLR_	TGME49_248120-t26_1-p1	Putative RSC6/BAF60A-like with A SWIB domain, related protein(predict) GN=TGME49_248120	2	723.863	0.33671	0.0033875	55.437	1
1636	KPTEQGTVLLQVK	13	Unmodified	_KPTEQGTVLLQVK_	TGME49_232280-t26_1-p1	IMP2_N domain-containing protein(predict) GN=TGME49_232280	3	480.952	-0.056041	0.00066033	56.569	1
1637	KPTLFLH	7	Unmodified	_KPTLFLH_	TGME49_262670-t26_1-p1	ribosomal protein RPL18A GN=TGME49_262670	2	428.258		4.9368e-06	81.381	1
1638	KPTQAEAALMHPSEK	15	malon(K)	_K(ma)PTQAEAALMHPSEK_	TGME49_290950-t26_1-p1	clathrin heavy chain, putative GN=TGME49_290950	3	575.282	-0.12558	0.011386	49.559	1
1639	KPVSQAQAPQNVFVR	15	malon(K)	_K(ma)PVSQAQAPQNVFVR_	TGME49_221320-t26_1-p1	acetyl-CoA carboxylase ACC1 GN=TGME49_221320	2	877.963	0.30684	3.4472e-05	70.783	1
1640	KQPTEAEPNPSLFR	14	Unmodified	_KQPTEAEPNPSLFR_	TGME49_262670-t26_1-p1	ribosomal protein RPL18A GN=TGME49_262670	3	538.614	-0.3194	0.010766	27.133	1
1641	KRPSPAAVEAAAK	13	Unmodified	_KRPSPAAVEAAAK_	TGME49_246170-t26_1-p1	ARID/BRIGHT DNA binding domain-containing protein GN=TGME49_246170	3	432.586	-0.29699	0.0005273	61.423	1
1642	KRPSPAAVEAAAK	13	Unmodified	_KRPSPAAVEAAAK_	TGME49_246170-t26_1-p1	ARID/BRIGHT DNA binding domain-containing protein GN=TGME49_246170	3	432.586	-0.10724	0.00033761	65.495	1
1643	KRPSPAAVEAAAK	13	Unmodified	_KRPSPAAVEAAAK_	TGME49_246170-t26_1-p1	ARID/BRIGHT DNA binding domain-containing protein GN=TGME49_246170	3	432.586	-0.65788	0.00038238	64.534	1
1644	KRPSPAAVEAAAK	13	Unmodified	_KRPSPAAVEAAAK_	TGME49_246170-t26_1-p1	ARID/BRIGHT DNA binding domain-containing protein GN=TGME49_246170	2	648.375	-0.10695	0.0029952	48.568	1
1645	KSEIEYYAMLSK	12	Unmodified	_KSEIEYYAMLSK_	TGME49_232230-t26_1-p1	ribosomal protein RPL30 GN=TGME49_232230	3	487.915		0.0069418	29.355	1
1646	KSGALVTVTSDSK	13	malon(K)	_K(ma)SGALVTVTSDSK_	TGME49_229140-t26_1-p1	MaoC family domain-containing protein GN=TGME49_229140	2	689.857	-0.41416	0.014123	41.261	1
1647	KTLDTMR	7	Oxidation (M),malon(K)	_K(ma)TLDTM(ox)R_	TGME49_244560-t26_1-p1	heat shock protein 90, putative GN=TGME49_244560	2	483.732	-0.49099	0.011553	51.276	1
1648	KVDFLTSK	8	Unmodified	_KVDFLTSK_	TGME49_250770-t26_1-p1	eukaryotic initiation factor-4A, putative GN=TGME49_250770	2	469.271	-0.47557	0.0019388	100.57	1
1649	KVDFLTSK	8	Unmodified	_KVDFLTSK_	TGME49_250770-t26_1-p1	eukaryotic initiation factor-4A, putative GN=TGME49_250770	2	469.271	-0.42861	7.777e-20	154.81	1
1650	KVEEELSLLR	10	Unmodified	_KVEEELSLLR_	TGME49_227280-t26_1-p1	dense granule protein GRA3 GN=TGME49_227280	3	405.903	-0.49519	0.00011802	82.417	1
1651	KVEVEGVHEVPIIKPR	16	Unmodified	_KVEVEGVHEVPIIKPR_	TGME49_248700-t26_1-p1	alveolin domain containing intermediate filament IMC12 GN=TGME49_248700	4	458.022	0.14389	2.9112e-13	85.469	1
1652	KVEVLLPGAAQGEK	14	Unmodified	_KVEVLLPGAAQGEK_	TGME49_232940-t26_1-p1	heat shock protein HSP20 GN=TGME49_232940	3	480.28	0.49078	0.0009587	51.004	1
1653	KVGEDPSDVPEALR	14	malon(K)	_K(ma)VGEDPSDVPEALR_	TGME49_289330-t26_1-p1	ubiquitin carboxyl-terminal hydrolase family 2 protein GN=TGME49_289330	2	799.389	0.42631	0.00032371	65.105	1
1654	KVLESLGILDSK	12	Unmodified	_KVLESLGILDSK_	TGME49_234380-t26_1-p1	hypothetical protein GN=TGME49_234380	3	434.594	-0.10266	0.011286	31.215	1
1657	KVTPEEAK	8	malon(K)	_K(ma)VTPEEAK_	TGME49_225990-t26_1-p1	acyl transferase domain-containing protein GN=TGME49_225990	2	494.253	0.37033	0.012043	47.844	1
1658	KYEDVCPTSHNMEVPNVK	18	malon(K)	_K(ma)YEDVCPTSHNMEVPNVK_	TGME49_251810-t26_1-p1	translation initiation factor eIF-5A, putative GN=TGME49_251810	3	745.002	-0.16361	7.137e-14	85.062	1
1659	KYHVGLQNCSK	11	malon(K)	_K(ma)YHVGLQNCSK_	TGME49_225930-t26_1-p1	triose-phosphate isomerase TPI-I GN=TGME49_225930	3	473.894	0.38406	0.022323	54.898	1
1660	KYYEAGAR	8	Unmodified	_KYYEAGAR_	TGME49_236040-t26_1-p1	fructose-1,6-bisphosphate aldolase GN=TGME49_236040	2	479.243	0.75867	0.0102	68.383	1
1661	KYYEAGAR	8	malon(K)	_K(ma)YYEAGAR_	TGME49_236040-t26_1-p1	fructose-1,6-bisphosphate aldolase GN=TGME49_236040	2	522.243	-0.40657	0.022829	69.105	1
1662	LAAAPAGGANKPNAPAGK	18	Unmodified	_LAAAPAGGANKPNAPAGK_	TGME49_219850-t26_1-p1	prolyl-tRNA synthetase (ProRS) GN=TGME49_219850	3	525.958	-0.18461	0.0010024	46.892	1
1663	LAAAPAGGANKPNAPAGK	18	Unmodified	_LAAAPAGGANKPNAPAGK_	TGME49_219850-t26_1-p1	prolyl-tRNA synthetase (ProRS) GN=TGME49_219850	3	525.958	-0.35853	4.2872e-10	83.54	1
1664	LAAGGSLSDAER	12	Unmodified	_LAAGGSLSDAER_	TGME49_269950-t26_1-p1	Thioredoxin domain-containing protein(predict) GN=TGME49_269950	2	573.791	0.84782	0.0093223	45.28	1
1665	LAAGPGGVVGEIR	13	Unmodified	_LAAGPGGVVGEIR_	TGME49_258950-t26_1-p1	lectin family protein GN=TGME49_258950	2	598.343	0.45561	0.0082394	43.03	1
1666	LAALLDGGEASVEK	14	Unmodified	_LAALLDGGEASVEK_	TGME49_270510-t26_1-p1	asparaginyl-tRNA synthetase (NOB+tRNA synthase) GN=TGME49_270510	2	686.87	0.56752	0.004641	47.639	1
1667	LAALLDGGEASVEK	14	Unmodified	_LAALLDGGEASVEK_	TGME49_270510-t26_1-p1	asparaginyl-tRNA synthetase (NOB+tRNA synthase) GN=TGME49_270510	2	686.87	0.79592	0.003813	50.305	1
1668	LAANLQSK	8	Unmodified	_LAANLQSK_	TGME49_308090-t26_1-p1	rhoptry protein ROP5 GN=TGME49_308090	2	422.748	-0.053501	0.0031741	99.442	1
1669	LAASTGDPFASLLK	14	Unmodified	_LAASTGDPFASLLK_	TGME49_217460-t26_1-p1	glutaminyl-tRNA synthetase (GlnRS) GN=TGME49_217460	2	695.882	0.42436	0.017104	35.037	1
1670	LAAWVEQR	8	Unmodified	_LAAWVEQR_	TGME49_310670-t26_1-p1	glycogen phosphorylase 1, putative GN=TGME49_310670	2	486.767		9.3488e-05	82.279	1
1671	LADAVGVTLGPK	12	Unmodified	_LADAVGVTLGPK_	TGME49_247550-t26_1-p1	heat shock protein HSP60 GN=TGME49_247550	2	570.835	0.38833	0.0043632	54.343	1
1672	LADDDTFEDDR	11	Unmodified	_LADDDTFEDDR_	TGME49_211290-t26_1-p1	rhoptry protein ROP15 GN=TGME49_211290	2	656.27	-1.5002	0.0017438	64.121	1
1673	LADEAVR	7	Unmodified	_LADEAVR_	TGME49_209910-t26_1-p1	histone H2Bv GN=TGME49_209910	2	387.211	-0.37567	0.00029354	121.29	1
1674	LADFGVLHR	9	Unmodified	_LADFGVLHR_	TGME49_300260-t26_1-p1	threonyl-tRNA synthetase family protein GN=TGME49_300260	2	514.288	-0.48933	0.019555	55.064	1
1675	LADKIEEDDKK	11	Unmodified	_LADKIEEDDKK_	TGME49_311720-t26_1-p1	chaperonin protein BiP GN=TGME49_311720	2	652.341		0.0071447	29.534	1
1676	LADKIEEDDKK	11	Unmodified	_LADKIEEDDKK_	TGME49_311720-t26_1-p1	chaperonin protein BiP GN=TGME49_311720	3	435.23	-0.16715	2.4298e-06	98.156	1
1677	LADKIEEDDKK	11	Unmodified	_LADKIEEDDKK_	TGME49_311720-t26_1-p1	chaperonin protein BiP GN=TGME49_311720	2	652.341	-1.0521	7.8694e-28	158.58	1
1678	LADLTNDPNIHFR	13	Unmodified	_LADLTNDPNIHFR_	TGME49_306060-t26_1-p1	rhoptry neck protein RON8 GN=TGME49_306060	3	509.263	0.13176	0.00065585	51.612	1
1679	LAELMQMDVK	10	Unmodified	_LAELMQMDVK_	TGME49_229480-t26_1-p1	calcium binding protein precursor, putative GN=TGME49_229480	2	589.301	0.46441	0.0036049	62.166	1
1680	LAEQAER	7	Unmodified	_LAEQAER_	TGME49_263090-t26_1-p1	14-3-3 protein GN=TGME49_263090	2	408.714	-0.48807	0.011822	91.626	1
1681	LAEQAER	7	Unmodified	_LAEQAER_	TGME49_263090-t26_1-p1	14-3-3 protein GN=TGME49_263090	2	408.714	-0.42924	6.8196e-05	127.84	1
1682	LAFENAK	7	Unmodified	_LAFENAK_	TGME49_288360-t26_1-p1	tryptophanyl-tRNA synthetase (TrpRS2) GN=TGME49_288360	2	396.716	-0.32416	0.025361	71.296	1
1683	LAFENAK	7	Unmodified	_LAFENAK_	TGME49_288360-t26_1-p1	tryptophanyl-tRNA synthetase (TrpRS2) GN=TGME49_288360	2	396.716	0.16453	0.011895	91.906	1
1684	LAGKIDAGTDAKPSEK	16	malon(K)	_LAGK(ma)IDAGTDAKPSEK_	TGME49_249270-t26_1-p1	protein disulfide isomerase-related protein (provisional), putative GN=TGME49_249270	3	562.956	0.11422	9.2172e-05	59.634	1
1685	LAGQMSLAAR	10	Unmodified	_LAGQMSLAAR_	TGME49_232280-t26_1-p1	IMP2_N domain-containing protein(predict) GN=TGME49_232280	2	509.279	-0.72106	0.00038283	85.355	1
1686	LAIFGELR	8	Unmodified	_LAIFGELR_	TGME49_235930-t26_1-p1	domain K- type RNA binding proteins family protein GN=TGME49_235930	2	459.774	-1.1828	0.032422	58.596	1
1687	LAIVDPATGK	10	Unmodified	_LAIVDPATGK_	TGME49_253430-t26_1-p1	asparagine synthetase, putative GN=TGME49_253430	2	492.79	0.078336	0.030004	39.58	1
1688	LAMKESVK	8	malon(K)	_LAMK(ma)ESVK_	TGME49_229990-t26_1-p1	T-complex protein 1 subunit alpha, putative GN=TGME49_229990	2	496.26		0.016788	53.124	1
1689	LAQFVEH	7	Unmodified	_LAQFVEH_	TGME49_214790-t26_1-p1	glycoprotein GN=TGME49_214790	2	422.222	0.66642	0.01058	86.866	1
1692	LASEKETASSPCK	13	malon(K)	_LASEK(ma)ETASSPCK_	TGME49_316520-t26_1-p1	1,4-alpha-glucan-branching enzyme GN=TGME49_316520	2	747.343	-0.29254	0.011391	42.947	1
1693	LASGFEVEDPK	11	Unmodified	_LASGFEVEDPK_	TGME49_244560-t26_1-p1	heat shock protein 90, putative GN=TGME49_244560	2	596.298	1.9432	0.027892	36.417	1
1694	LASLMELSDKDPEDAVR	17	Unmodified	_LASLMELSDKDPEDAVR_	TGME49_273460-t26_1-p1	eukaryotic translation initiation factor 3 subunit 6 interacting protein GN=TGME49_273460	3	630.316	0.60933	0.00080645	59.728	1
1695	LASTQNLK	8	Unmodified	_LASTQNLK_	TGME49_249390-t26_1-p1	glutamate/leucine/phenylalanine/valine dehydrogenase family protein GN=TGME49_249390	2	437.753	0.85158	0.010874	71.692	1
1696	LASYNPEEELIK	12	Unmodified	_LASYNPEEELIK_	TGME49_269442-t26_1-p1	calmodulin, putative GN=TGME49_269442	2	703.364	-0.76634	0.00125	62.088	1
1697	LASYNPEEELIK	12	Unmodified	_LASYNPEEELIK_	TGME49_269442-t26_1-p1	calmodulin, putative GN=TGME49_269442	2	703.364	-0.22461	1.1779e-05	80.69	1
1698	LATDLGIMDPEEK	13	Unmodified	_LATDLGIMDPEEK_	TGME49_309210-t26_1-p1	peroxiredoxin 6, putative GN=TGME49_309210	2	716.355	0.81947	0.0021131	57.434	1
1700	LAVVLDYTR	9	Unmodified	_LAVVLDYTR_	TGME49_291890-t26_1-p1	microneme protein MIC1 GN=TGME49_291890	2	525.303	-1.7644	0.0031532	78.556	1
1701	LCADVTGGR	9	Unmodified	_LCADVTGGR_	TGME49_260500-t26_1-p1	COPI associated protein, putative GN=TGME49_260500	2	474.732	0.16148	0.0082831	65.157	1
1702	LCADVTGGR	9	Unmodified	_LCADVTGGR_	TGME49_260500-t26_1-p1	COPI associated protein, putative GN=TGME49_260500	2	474.732	0.072876	0.0029774	83.783	1
1703	LCCEDIQGR	9	Unmodified	_LCCEDIQGR_	TGME49_232710-t26_1-p1	ribosomal protein RPS3A GN=TGME49_232710	2	575.753	-0.45043	0.023067	52.579	1
1704	LCDAFTDVAIR	11	Unmodified	_LCDAFTDVAIR_	TGME49_216650-t26_1-p1	S15 sporozoite-expressed protein GN=TGME49_216650	2	640.819	0.2599	0.013655	43.897	1
1705	LCDAFTDVAIRE	12	Unmodified	_LCDAFTDVAIRE_	TGME49_216650-t26_1-p1	S15 sporozoite-expressed protein GN=TGME49_216650	2	705.34	-0.50086	0.0014476	59.227	1
1706	LCKETGVIDK	10	malon(K)	_LCK(ma)ETGVIDK_	TGME49_229930-t26_1-p1	p25-alpha family protein GN=TGME49_229930	2	624.811	-0.19076	0.017352	50.088	1
1707	LCNFWPHSCR	10	Unmodified	_LCNFWPHSCR_	TGME49_268570-t26_1-p1	zinc finger (CCCH type) motif-containing protein GN=TGME49_268570	3	459.538	-0.026474	0.0022861	48.028	1
1708	LCNFWPHSCR	10	Unmodified	_LCNFWPHSCR_	TGME49_268570-t26_1-p1	zinc finger (CCCH type) motif-containing protein GN=TGME49_268570	3	459.538	-0.44521	0.011142	32.329	1
1709	LCSVIKSHK	9	malon(K)	_LCSVIK(ma)SHK_	TGME49_227100-t26_1-p1	Glutaredoxin domain-containing protein(predict) GN=TGME49_227100	3	386.538	-0.41083	0.0054365	48.701	1
1710	LCYLCVR	7	Unmodified	_LCYLCVR_	TGME49_264660-t26_1-p1	SAG-related sequence SRS44 GN=TGME49_264660	2	492.244	0.15881	0.010653	103.28	1
1711	LDADEHLSK	9	Unmodified	_LDADEHLSK_	TGME49_209950-t26_1-p1	thioredoxin, putative GN=TGME49_209950	2	514.256	-0.17413	0.0032509	75.652	1
1712	LDAELEEK	8	Unmodified	_LDAELEEK_	TGME49_203990-t26_1-p1	rhoptry protein ROP12 GN=TGME49_203990	2	473.74	0.036274	0.020852	64.711	1
1713	LDAELEEK	8	Unmodified	_LDAELEEK_	TGME49_203990-t26_1-p1	rhoptry protein ROP12 GN=TGME49_203990	2	473.74	-0.71803	0.0093065	74.376	1
1714	LDAYYDANR	9	Unmodified	_LDAYYDANR_	TGME49_289600-t26_1-p1	heat shock protein HSP29 GN=TGME49_289600	2	550.754	-0.35723	0.02286	52.725	1
1715	LDAYYDTAAHK	11	Unmodified	_LDAYYDTAAHK_	TGME49_312600-t26_1-p1	heat shock protein HSP21 GN=TGME49_312600	2	634.301	0.43424	0.0022734	61.344	1
1716	LDEVGYDDIGGCR	13	Unmodified	_LDEVGYDDIGGCR_	TGME49_273090-t26_1-p1	cell division protein CDC48CY GN=TGME49_273090	2	734.822	0.45096	0.0082394	43.03	1
1717	LDHGACFVGK	10	Unmodified	_LDHGACFVGK_	TGME49_288650-t26_1-p1	dense granule protein GRA12 GN=TGME49_288650	3	368.515	-0.39222	0.0024815	47.228	1
1718	LDHGACFVGK	10	Unmodified	_LDHGACFVGK_	TGME49_288650-t26_1-p1	dense granule protein GRA12 GN=TGME49_288650	2	552.269	0.23915	0.000454	80.916	1
1719	LDHGACFVGK	10	Unmodified	_LDHGACFVGK_	TGME49_288650-t26_1-p1	dense granule protein GRA12 GN=TGME49_288650	3	368.515	0.2138	0.00036159	65.933	1
1720	LDHGACFVGK	10	Unmodified	_LDHGACFVGK_	TGME49_288650-t26_1-p1	dense granule protein GRA12 GN=TGME49_288650	2	552.269	0.095572	3.9398e-13	137.95	1
1721	LDHGACFVGK	10	Unmodified	_LDHGACFVGK_	TGME49_288650-t26_1-p1	dense granule protein GRA12 GN=TGME49_288650	3	368.515	0.39601	0.006817	36.318	1
1722	LDLNTGK	7	Unmodified	_LDLNTGK_	TGME49_207440-t26_1-p1	ribosomal protein RPS4 GN=TGME49_207440	2	380.714		0.0068001	64.567	1
1723	LDLSCVHSDNK	11	Unmodified	_LDLSCVHSDNK_	TGME49_208030-t26_1-p1	microneme protein MIC4 GN=TGME49_208030	2	644.304	-0.87364	0.018754	38.58	1
1724	LDLTVEKPEAR	11	malon(K)	_LDLTVEK(ma)PEAR_	TGME49_243600-t26_1-p1	acetyltransferase, GNAT family protein GN=TGME49_243600	2	678.854	-0.92711	0.00036394	71.879	1
1725	LDPLLEEQFNTGR	13	Unmodified	_LDPLLEEQFNTGR_	TGME49_245460-t26_1-p1	ribosomal protein RPS8 GN=TGME49_245460	2	766.391	1.0616	5.4496e-06	73.386	1
1726	LDTGNYSWSSQK	12	Unmodified	_LDTGNYSWSSQK_	TGME49_245460-t26_1-p1	ribosomal protein RPS8 GN=TGME49_245460	2	693.32	0.4245	0.0051403	52.576	1
1727	LDTGNYSWSSQK	12	Unmodified	_LDTGNYSWSSQK_	TGME49_245460-t26_1-p1	ribosomal protein RPS8 GN=TGME49_245460	2	693.32	0.086898	0.0011243	63.181	1
1728	LDVASAK	7	Unmodified	_LDVASAK_	TGME49_300140-t26_1-p1	elongation factor 1-gamma, putative GN=TGME49_300140	2	352.203	0.63627	0.025201	71.342	1
1729	LEAACQCIR	9	Unmodified	_LEAACQCIR_	TGME49_309752-t26_1-p1	succinate-Coenzyme A ligase, beta subunit, putative GN=TGME49_309752	2	560.766	-0.50992	0.00099131	97.431	1
1731	LEAAPPTHIGK	11	Unmodified	_LEAAPPTHIGK_	TGME49_267080-t26_1-p1	26S protease regulatory subunit 4, putative GN=TGME49_267080	3	378.549	0.59854	0.031071	19.557	1
1732	LEADELESER	10	Unmodified	_LEADELESER_	TGME49_270240-t26_1-p1	MAG1 GN=TGME49_270240	2	595.78	0.31027	0.0035164	62.466	1
1733	LEADELESER	10	Unmodified	_LEADELESER_	TGME49_270240-t26_1-p1	MAG1 GN=TGME49_270240	2	595.78	0.45348	0.0023959	66.267	1
1734	LECTEELGDVVR	12	Unmodified	_LECTEELGDVVR_	TGME49_290950-t26_1-p1	clathrin heavy chain, putative GN=TGME49_290950	2	710.343	0.077171	0.0082701	46.88	1
1735	LEDFAASVDAAR	12	Unmodified	_LEDFAASVDAAR_	TGME49_290950-t26_1-p1	clathrin heavy chain, putative GN=TGME49_290950	2	632.812	2.1128	0.012972	39.73	1
1736	LEDFALK	7	Unmodified	_LEDFALK_	TGME49_308090-t26_1-p1	rhoptry protein ROP5 GN=TGME49_308090	2	418.232	1.7877	0.025201	71.342	1
1737	LEDQANKAK	9	malon(K)	_LEDQANK(ma)AK_	TGME49_219310-t26_1-p1	DnaK family protein GN=TGME49_219310	2	551.772	0.41079	0.0035736	86.344	1
1738	LEDQANKAK	9	malon(K)	_LEDQANK(ma)AK_	TGME49_219310-t26_1-p1	DnaK family protein GN=TGME49_219310	2	551.772	0.50234	0.0025695	90.827	1
1739	LEDYSYALGQR	11	Unmodified	_LEDYSYALGQR_	TGME49_235930-t26_1-p1	domain K- type RNA binding proteins family protein GN=TGME49_235930	2	657.82	1.8614	0.0062927	53.237	1
1740	LEETIVGQYSK	11	Unmodified	_LEETIVGQYSK_	TGME49_294200-t26_1-p1	glucose-6-phosphate 1-dehydrogenase GN=TGME49_294200	2	633.832	-0.38183	2.9645e-05	89.301	1
1741	LEEVNQEEDAGTPEGR	16	Unmodified	_LEEVNQEEDAGTPEGR_	TGME49_205558-t26_1-p1	NAC domain-containing protein GN=TGME49_205558	2	886.9	0.030908	0.00096673	55.011	1
1742	LEEVNQEEDAGTPEGR	16	Unmodified	_LEEVNQEEDAGTPEGR_	TGME49_205558-t26_1-p1	NAC domain-containing protein GN=TGME49_205558	2	886.9	-0.14889	1.2056e-40	149	1
1746	LEGNAPDVK	9	Unmodified	_LEGNAPDVK_	TGME49_207620-t26_1-p1	pyridine nucleotide-disulfide oxidoreductase domain-containing protein GN=TGME49_207620	2	471.748	-1.3908	0.034026	47.706	1
1747	LEGNVALVCR	10	Unmodified	_LEGNVALVCR_	TGME49_312630-t26_1-p1	anonymous antigen-1, putative GN=TGME49_312630	2	565.803	-0.24588	0.0016352	68.847	1
1748	LEIAPGSQGMKFTR	14	malon(K)	_LEIAPGSQGMK(ma)FTR_	TGME49_230420-t26_1-p1	sarco/endoplasmic reticulum Ca2+-ATPase GN=TGME49_230420	2	810.906	-0.12835	0.0085072	42.633	1
1749	LELSVECCQK	10	Unmodified	_LELSVECCQK_	TGME49_263850-t26_1-p1	Cysteine proteinase(predict) GN=TGME49_263850	2	633.297	-0.26678	0.013626	49.3	1
1750	LENILAEPFAR	11	Unmodified	_LENILAEPFAR_	TGME49_270510-t26_1-p1	asparaginyl-tRNA synthetase (NOB+tRNA synthase) GN=TGME49_270510	2	636.851	0.65969	0.0043164	57.175	1
1751	LENILAEPFAR	11	Unmodified	_LENILAEPFAR_	TGME49_270510-t26_1-p1	asparaginyl-tRNA synthetase (NOB+tRNA synthase) GN=TGME49_270510	2	636.851	0.62404	0.0077402	50.354	1
1753	LETLLAHLER	10	Unmodified	_LETLLAHLER_	TGME49_208370-t26_1-p1	myosin heavy chain, putative GN=TGME49_208370	3	398.9	-1.0187	0.030958	21.78	1
1754	LEVVDDNHALK	11	Unmodified	_LEVVDDNHALK_	TGME49_304500-t26_1-p1	Putative transmembrane protein(predict) GN=TGME49_304500	3	418.223	0.45964	0.0017658	45.433	1
1755	LFALLEK	7	Unmodified	_LFALLEK_	TGME49_218410-t26_1-p1	ribosomal protein RPP0 GN=TGME49_218410	2	417.26	0.026184	0.011184	82.671	1
1756	LFALLEK	7	Unmodified	_LFALLEK_	TGME49_218410-t26_1-p1	ribosomal protein RPP0 GN=TGME49_218410	2	417.26	0.62703	0.025201	71.342	1
1757	LFEEVANESR	10	Unmodified	_LFEEVANESR_	TGME49_211680-t26_1-p1	protein disulfide isomerase GN=TGME49_211680	2	597.293	0.10726	8.6515e-06	104.22	1
1758	LFEEVANESR	10	Unmodified	_LFEEVANESR_	TGME49_211680-t26_1-p1	protein disulfide isomerase GN=TGME49_211680	2	597.293	-0.16062	1.8829e-05	99.283	1
1759	LFHAQAEQMQR	11	Unmodified	_LFHAQAEQMQR_	TGME49_311400-t26_1-p1	WD domain, G-beta repeat-containing protein GN=TGME49_311400	3	453.559	0.27823	0.0015697	46.844	1
1760	LFHAQAEQMQR	11	Unmodified	_LFHAQAEQMQR_	TGME49_311400-t26_1-p1	WD domain, G-beta repeat-containing protein GN=TGME49_311400	3	453.559	-0.074433	6.1263e-06	86.344	1
1761	LFIEEFGAK	9	Unmodified	_LFIEEFGAK_	TGME49_285980-t26_1-p1	glucosephosphate-mutase GPM1 GN=TGME49_285980	2	527.284	0.43637	0.023067	52.579	1
1762	LFLLDLDGSR	10	Unmodified	_LFLLDLDGSR_	TGME49_232050-t26_1-p1	DnaJ domain-containing protein GN=TGME49_232050	2	574.819	0.69015	0.014135	48.998	1
1763	LFQLLDDAR	9	Unmodified	_LFQLLDDAR_	TGME49_216590-t26_1-p1	HEAT repeat-containing protein GN=TGME49_216590	2	545.798	0.1599	0.019555	55.064	1
1764	LFSSTVSQEWEK	12	Unmodified	_LFSSTVSQEWEK_	TGME49_229010-t26_1-p1	rhoptry neck protein RON4 GN=TGME49_229010	2	720.854	0.37521	0.013083	39.561	1
1765	LFTLNPETR	9	Unmodified	_LFTLNPETR_	TGME49_234380-t26_1-p1	hypothetical protein GN=TGME49_234380	2	545.798	-0.070249	0.00062723	103.55	1
1766	LFTLNPETR	9	Unmodified	_LFTLNPETR_	TGME49_234380-t26_1-p1	hypothetical protein GN=TGME49_234380	2	545.798	-1.1545	0.018994	55.461	1
1767	LFTLNPETR	9	Unmodified	_LFTLNPETR_	TGME49_234380-t26_1-p1	hypothetical protein GN=TGME49_234380	2	545.798	-1.2199	0.02286	52.725	1
1768	LFVHWASHNEVK	12	Unmodified	_LFVHWASHNEVK_	TGME49_311470-t26_1-p1	rhoptry neck protein RON5 GN=TGME49_311470	3	489.589	-0.67811	4.6168e-06	74.611	1
1769	LGCYEDDTNR	10	Unmodified	_LGCYEDDTNR_	TGME49_244560-t26_1-p1	heat shock protein 90, putative GN=TGME49_244560	2	621.756	-0.18145	0.003175	63.624	1
1770	LGDIYINDAFGTAHR	15	Unmodified	_LGDIYINDAFGTAHR_	TGME49_318230-t26_1-p1	phosphoglycerate kinase PGKI GN=TGME49_318230	3	554.946	-1.1405	0.0012732	36.597	1
1771	LGDIYINDAFGTAHR	15	Unmodified	_LGDIYINDAFGTAHR_	TGME49_318230-t26_1-p1	phosphoglycerate kinase PGKI GN=TGME49_318230	3	554.946	-0.17767	0.0031701	30.739	1
1772	LGFATSSCEPGQDQAK	16	Unmodified	_LGFATSSCEPGQDQAK_	TGME49_321500-t26_1-p1	RNA recognition motif-containing protein GN=TGME49_321500	2	848.386	-0.12481	2.2033e-08	76.82	1
1773	LGIHEDTSNR	10	Unmodified	_LGIHEDTSNR_	TGME49_288380-t26_1-p1	heat shock protein HSP90 GN=TGME49_288380	3	381.191	1.8074	0.011142	32.329	1
1774	LGIHEDTSNR	10	Unmodified	_LGIHEDTSNR_	TGME49_288380-t26_1-p1	heat shock protein HSP90 GN=TGME49_288380	3	381.191	0.17519	0.0010923	56.548	1
1775	LGIHEDTSNR	10	Unmodified	_LGIHEDTSNR_	TGME49_288380-t26_1-p1	heat shock protein HSP90 GN=TGME49_288380	3	381.191	-0.23529	0.0026953	46.352	1
1776	LGINGFGR	8	Unmodified	_LGINGFGR_	TGME49_289690-t26_1-p1	glyceraldehyde-3-phosphate dehydrogenase GAPDH1 GN=TGME49_289690	2	417.235	1.1054	0.0071336	86.472	1
1777	LGLLTEALEK	10	Unmodified	_LGLLTEALEK_	TGME49_249990-t26_1-p1	Microtubule-binding protein, putative(predict) GN=TGME49_249990	2	543.824	0.67125	0.029929	39.625	1
1778	LHALMPPGFDISK	13	Unmodified	_LHALMPPGFDISK_	TGME49_297470-t26_1-p1	myosin light chain 2, putative GN=TGME49_297470	3	475.923	0.43191	0.0050064	31.656	1
1779	LHDDKSTFTGVHAHGGPSTVDTPSR	25	malon(K)	_LHDDK(ma)STFTGVHAHGGPSTVDTPSR_	TGME49_229930-t26_1-p1	p25-alpha family protein GN=TGME49_229930	4	677.069	-0.013829	1.9412e-16	61.186	1
1780	LHEATFAAAR	10	Unmodified	_LHEATFAAAR_	TGME49_308090-t26_1-p1	rhoptry protein ROP5 GN=TGME49_308090	3	362.861	-0.37144	1.5679e-05	93.178	1
1781	LHEATFAAAR	10	Unmodified	_LHEATFAAAR_	TGME49_308090-t26_1-p1	rhoptry protein ROP5 GN=TGME49_308090	2	543.788	0.15718	0.00049242	76.228	1
1782	LHEATFAAAR	10	Unmodified	_LHEATFAAAR_	TGME49_308090-t26_1-p1	rhoptry protein ROP5 GN=TGME49_308090	3	362.861	-0.19822	1.7409e-05	92.838	1
1783	LHEATFAAAR	10	Unmodified	_LHEATFAAAR_	TGME49_308090-t26_1-p1	rhoptry protein ROP5 GN=TGME49_308090	2	543.788	-0.4394	0.00050378	74.841	1
1784	LHLTGQK	7	Unmodified	_LHLTGQK_	TGME49_226970-t26_1-p1	ribosomal protein RPS11 GN=TGME49_226970	2	398.737	-0.11832	0.010162	85.265	1
1785	LHLTGQK	7	Unmodified	_LHLTGQK_	TGME49_226970-t26_1-p1	ribosomal protein RPS11 GN=TGME49_226970	2	398.737	-0.60119	0.015921	77.741	1
1786	LHLVMINAEK	10	Unmodified	_LHLVMINAEK_	TGME49_209950-t26_1-p1	thioredoxin, putative GN=TGME49_209950	2	584.331	-0.096344	0.00067739	72.096	1
1787	LHPALNLVTEEK	12	Unmodified	_LHPALNLVTEEK_	TGME49_247760-t26_1-p1	AMP-binding enzyme domain-containing protein GN=TGME49_247760	3	455.258	-1.3777	0.012166	25.588	1
1788	LHQALSAKHEK	11	malon(K)	_LHQALSAK(ma)HEK_	TGME49_256980-t26_1-p1	glycerol-3-phosphate-acyltransferase GN=TGME49_256980	3	449.905	1.2127	0.0017635	47.774	1
1789	LHSCAGGEESSGQCLEKQGAGAR	23	malon(K)	_LHSCAGGEESSGQCLEK(ma)QGAGAR_	TGME49_240810-t26_1-p1	Putative transporter(predict) GN=TGME49_240810	3	825.692	-0.54441	2.7481e-22	91.416	1
1790	LHSCAGGEESSGQCLEKQGAGAR	23	malon(K)	_LHSCAGGEESSGQCLEK(ma)QGAGAR_	TGME49_240810-t26_1-p1	Putative transporter(predict) GN=TGME49_240810	3	825.692	-0.40353	7.281e-22	84.68	1
1792	LHVTEPVVVSASDDK	15	Unmodified	_LHVTEPVVVSASDDK_	TGME49_320210-t26_1-p1	WD domain, G-beta repeat domain containing protein GN=TGME49_320210	3	532.614	-2.8718	0.002055	34.182	1
1793	LIAPPQYVVVTSCYDK	16	Unmodified	_LIAPPQYVVVTSCYDK_	TGME49_313230-t26_1-p1	eukaryotic initiation factor-2, alpha subunit GN=TGME49_313230	2	926.979	0.41131	0.0050108	37.177	1
1794	LIDFLESR	8	Unmodified	_LIDFLESR_	TGME49_236650-t26_1-p1	DEAD (Asp-Glu-Ala-Asp) box polypeptide 17 GN=TGME49_236650	2	496.774	0.34027	0.016129	68.016	1
1795	LIDFLESR	8	Unmodified	_LIDFLESR_	TGME49_236650-t26_1-p1	DEAD (Asp-Glu-Ala-Asp) box polypeptide 17 GN=TGME49_236650	2	496.774	1.2397	0.016129	68.016	1
1796	LIDLHSPSDVVK	12	Unmodified	_LIDLHSPSDVVK_	TGME49_223050-t26_1-p1	ribosomal protein RPS20 GN=TGME49_223050	3	441.582	-0.10618	0.0014196	44.564	1
1797	LIDLHSPSDVVK	12	Unmodified	_LIDLHSPSDVVK_	TGME49_223050-t26_1-p1	ribosomal protein RPS20 GN=TGME49_223050	3	441.582	-0.17744	4.7805e-05	70.089	1
1798	LIDLHSPSDVVK	12	Unmodified	_LIDLHSPSDVVK_	TGME49_223050-t26_1-p1	ribosomal protein RPS20 GN=TGME49_223050	2	661.869	0.42635	5.1753e-09	100.93	1
1799	LIEALEAMK	9	Unmodified	_LIEALEAMK_	TGME49_258870-t26_1-p1	Putative transmembrane protein(predict) GN=TGME49_258870	2	509.286	0.41362	0.010514	61.78	1
1800	LIEALEAMK	9	Unmodified	_LIEALEAMK_	TGME49_258870-t26_1-p1	Putative transmembrane protein(predict) GN=TGME49_258870	2	509.286	0.50892	0.0041268	71.451	1
1801	LIEVLYNK	8	Unmodified	_LIEVLYNK_	TGME49_214290-t26_1-p1	DJ-1 family protein GN=TGME49_214290	2	496.295	-0.36067	0.0003986	69.905	1
1802	LIEVLYNKEQAK	12	malon(K)	_LIEVLYNK(ma)EQAK_	TGME49_214290-t26_1-p1	DJ-1 family protein GN=TGME49_214290	2	767.412	-0.23285	0.01124	47.037	1
1803	LIEVLYNKEQAK	12	malon(K)	_LIEVLYNK(ma)EQAK_	TGME49_214290-t26_1-p1	DJ-1 family protein GN=TGME49_214290	2	767.412	0.68754	0.0032552	58.885	1
1804	LIFAGKQLEDGR	12	malon(K)	_LIFAGK(ma)QLEDGR_	TGME49_289750-t26_1-p1	ribosomal-ubiquitin protein RPL40 GN=TGME49_289750	2	716.875	0.17228	0.0022474	60.55	1
1805	LIFAGKQLEDGR	12	malon(K)	_LIFAGK(ma)QLEDGR_	TGME49_289750-t26_1-p1	ribosomal-ubiquitin protein RPL40 GN=TGME49_289750	2	716.875	0.4112	0.0066364	53.3	1
1806	LIGFSCDDVSSHK	13	Unmodified	_LIGFSCDDVSSHK_	TGME49_309210-t26_1-p1	peroxiredoxin 6, putative GN=TGME49_309210	3	488.898	-0.42919	5.1177e-07	77.185	1
1807	LIGQQVEFK	9	Unmodified	_LIGQQVEFK_	TGME49_238050-t26_1-p1	nuclease and tudor domain-containing protein GN=TGME49_238050	2	531.303	-0.21499	0.004485	70.908	1
1808	LILADECR	8	Unmodified	_LILADECR_	TGME49_240600-t26_1-p1	chaperonin cpn60, putative GN=TGME49_240600	2	495.258	0.21911	0.005207	91.853	1
1809	LILDLYR	7	Unmodified	_LILDLYR_	TGME49_289380-t26_1-p1	Transmembrane protein(predict) GN=TGME49_289380	2	453.276	0.56332	0.033475	68.915	1
1810	LILVGDGGVGK	11	Unmodified	_LILVGDGGVGK_	TGME49_248340-t26_1-p1	GTP-binding nuclear protein ran/tc4 GN=TGME49_248340	2	514.311	0.64541	8.727e-05	78.342	1
1811	LILVGDGGVGK	11	Unmodified	_LILVGDGGVGK_	TGME49_248340-t26_1-p1	GTP-binding nuclear protein ran/tc4 GN=TGME49_248340	2	514.311	0.051735	7.0779e-05	81.017	1
1812	LINIELK	7	Unmodified	_LINIELK_	TGME49_261570-t26_1-p1	ribosomal protein RPL7A GN=TGME49_261570	2	421.771	0.023511	0.025201	71.342	1
1813	LINPSVEAR	9	Unmodified	_LINPSVEAR_	TGME49_295110-t26_1-p1	rhoptry protein ROP7 GN=TGME49_295110	2	499.785	-0.8866	0.020467	54.419	1
1814	LINPSVEAR	9	Unmodified	_LINPSVEAR_	TGME49_295110-t26_1-p1	rhoptry protein ROP7 GN=TGME49_295110	2	499.785	-0.6097	0.018214	56.013	1
1815	LIQEEEEAEHPELVGR	16	Unmodified	_LIQEEEEAEHPELVGR_	TGME49_270320-t26_1-p1	protein phosphatase 2C domain-containing protein GN=TGME49_270320	3	626.646	-0.39096	0.00027718	48.351	1
1816	LKAEQEEQAEAYTR	14	Unmodified	_LKAEQEEQAEAYTR_	TGME49_313380-t26_1-p1	G2 protein(predict) GN=TGME49_313380	3	555.941	0.18584	0.0014876	63.29	1
1817	LKDVEAVCNPIISK	14	Unmodified	_LKDVEAVCNPIISK_	TGME49_311720-t26_1-p1	chaperonin protein BiP GN=TGME49_311720	2	793.435	-0.67917	0.00092564	64.52	1
1818	LKFSAACAGLDEAER	15	malon(K)	_LK(ma)FSAACAGLDEAER_	TGME49_266990-t26_1-p1	beta-COP GN=TGME49_266990	2	862.401	0.40719	0.0032099	51.566	1
1819	LKQGLYR	7	malon(K)	_LK(ma)QGLYR_	TGME49_223840-t26_1-p1	ATP-citrate lyase, putative GN=TGME49_223840	2	482.267	0.23623	0.01728	96.492	1
1820	LKYCVSDVTTEVK	13	malon(K)	_LK(ma)YCVSDVTTEVK_	TGME49_263300-t26_1-p1	eukaryotic porin protein GN=TGME49_263300	2	814.398	0.04054	0.0079679	48.623	1
1821	LKYCVSDVTTEVK	13	malon(K)	_LK(ma)YCVSDVTTEVK_	TGME49_263300-t26_1-p1	eukaryotic porin protein GN=TGME49_263300	2	814.398	-0.28942	0.00048474	65.477	1
1822	LLAELKPSLGELK	13	Unmodified	_LLAELKPSLGELK_	TGME49_310150-t26_1-p1	AMP-binding enzyme domain-containing protein GN=TGME49_310150	3	470.957	0.17913	0.017659	55.196	1
1823	LLALQAIETPEYR	13	Unmodified	_LLALQAIETPEYR_	TGME49_295125-t26_1-p1	rhoptry protein ROP4 GN=TGME49_295125	2	758.922	-0.071731	1.3479e-08	92.856	1
1824	LLALQAIETPEYR	13	Unmodified	_LLALQAIETPEYR_	TGME49_295125-t26_1-p1	rhoptry protein ROP4 GN=TGME49_295125	2	758.922	-0.102	1.9395e-08	91.62	1
1825	LLALQATETPEYR	13	Unmodified	_LLALQATETPEYR_	TGME49_295110-t26_1-p1	rhoptry protein ROP7 GN=TGME49_295110	2	752.904	0.28369	5.4119e-08	84.365	1
1826	LLALQATETPEYR	13	Unmodified	_LLALQATETPEYR_	TGME49_295110-t26_1-p1	rhoptry protein ROP7 GN=TGME49_295110	2	752.904	-0.063173	7.4229e-09	94.122	1
1827	LLAPVAPTLEK	11	Unmodified	_LLAPVAPTLEK_	TGME49_313080-t26_1-p1	Putative transmembrane protein(predict) GN=TGME49_313080	2	576.355	0.48605	0.024307	37.18	1
1828	LLAVVER	7	Unmodified	_LLAVVER_	TGME49_262550-t26_1-p1	hypothetical protein GN=TGME49_262550	2	400.255	-0.15002	0.031878	69.383	1
1829	LLAVVER	7	Unmodified	_LLAVVER_	TGME49_262550-t26_1-p1	hypothetical protein GN=TGME49_262550	2	400.255	0.015834	0.011595	99.919	1
1830	LLCTGATATIPQNFK	15	Unmodified	_LLCTGATATIPQNFK_	TGME49_226860-t26_1-p1	SAG-related sequence SRS67 GN=TGME49_226860	2	817.932	0.23752	0.0021126	52.527	1
1831	LLDEIKK	7	Unmodified	_LLDEIKK_	TGME49_316310-t26_1-p1	superoxide dismutase GN=TGME49_316310	2	429.768	0.0024352	0.0068485	86.472	1
1832	LLDEIKK	7	Unmodified	_LLDEIKK_	TGME49_316310-t26_1-p1	superoxide dismutase GN=TGME49_316310	2	429.768	0.26798	0.0082238	94.539	1
1833	LLDSIEAAK	9	Unmodified	_LLDSIEAAK_	TGME49_243800-t26_1-p1	long-chain fatty acid CoA ligase, putative GN=TGME49_243800	2	480.274	-1.1646	1.5844e-06	74.92	1
1834	LLDVVKDPASR	11	malon(K)	_LLDVVK(ma)DPASR_	TGME49_263070-t26_1-p1	CMGC kinase, CK2 family GN=TGME49_263070	2	649.851	-0.63166	0.020879	42.317	1
1835	LLDVVKDPASR	11	malon(K)	_LLDVVK(ma)DPASR_	TGME49_263070-t26_1-p1	CMGC kinase, CK2 family GN=TGME49_263070	2	649.851	-1.0243	0.012682	48.527	1
1836	LLEDAANFAK	10	Unmodified	_LLEDAANFAK_	TGME49_230420-t26_1-p1	sarco/endoplasmic reticulum Ca2+-ATPase GN=TGME49_230420	2	546.29	-0.21583	0.011702	39.625	1
1837	LLEMDYLTEHR	11	Unmodified	_LLEMDYLTEHR_	TGME49_297810-t26_1-p1	Cytochrome c oxidase subunit ApiCOX30, putative(predict) GN=TGME49_297810	3	473.903	-2.046	0.0021259	42.843	1
1838	LLESSVASLHDLEK	14	Unmodified	_LLESSVASLHDLEK_	TGME49_289330-t26_1-p1	ubiquitin carboxyl-terminal hydrolase family 2 protein GN=TGME49_289330	3	514.279	0.57778	0.0048959	29.355	1
1839	LLFQYVPQMHEGAK	14	Unmodified	_LLFQYVPQMHEGAK_	TGME49_277270-t26_1-p1	NTPase II GN=TGME49_277270	3	554.289	-0.097457	0.0062211	26.771	1
1840	LLGAPNATK	9	Unmodified	_LLGAPNATK_	TGME49_226410-t26_1-p1	EF-1 guanine nucleotide exchange domain-containing protein GN=TGME49_226410	2	442.764	0.60714	0.012436	60.102	1
1841	LLGAPNATK	9	Unmodified	_LLGAPNATK_	TGME49_226410-t26_1-p1	EF-1 guanine nucleotide exchange domain-containing protein GN=TGME49_226410	2	442.764	-0.22922	0.010637	61.593	1
1842	LLGAPNATKFVDASR	15	malon(K)	_LLGAPNATK(ma)FVDASR_	TGME49_226410-t26_1-p1	EF-1 guanine nucleotide exchange domain-containing protein GN=TGME49_226410	2	823.431	0.59671	0.00016838	62.203	1
1843	LLGESPEEAR	10	Unmodified	_LLGESPEEAR_	TGME49_308090-t26_1-p1	rhoptry protein ROP5 GN=TGME49_308090	2	550.783	0.98059	0.002849	64.73	1
1844	LLGESPEEAR	10	Unmodified	_LLGESPEEAR_	TGME49_308090-t26_1-p1	rhoptry protein ROP5 GN=TGME49_308090	2	550.783	0.61384	0.0010176	70.942	1
1845	LLGPGLNK	8	Unmodified	_LLGPGLNK_	TGME49_215470-t26_1-p1	ribosomal protein RPL10A GN=TGME49_215470	2	406.255	-0.66777	0.023222	63.054	1
1846	LLGSGLTELLR	11	Unmodified	_LLGSGLTELLR_	TGME49_310080-t26_1-p1	AMP-binding enzyme domain-containing protein GN=TGME49_310080	2	586.356	0.036432	0.0062927	53.237	1
1847	LLGVVYNASNNELVR	15	Unmodified	_LLGVVYNASNNELVR_	TGME49_245460-t26_1-p1	ribosomal protein RPS8 GN=TGME49_245460	2	830.954	0.6904	0.0032726	47.037	1
1848	LLGVVYNASNNELVR	15	Unmodified	_LLGVVYNASNNELVR_	TGME49_245460-t26_1-p1	ribosomal protein RPS8 GN=TGME49_245460	2	830.954	0.52152	0.016225	33.265	1
1849	LLHFLDQLTNWYVR	14	Unmodified	_LLHFLDQLTNWYVR_	TGME49_207640-t26_1-p1	isoleucyl-tRNA synthetase family protein GN=TGME49_207640	5	364.4	-0.87588	0.031371	15.162	1
1850	LLISFPSPDHIK	12	Unmodified	_LLISFPSPDHIK_	TGME49_251540-t26_1-p1	dense granule protein GRA9 GN=TGME49_251540	3	456.262	0.12248	0.0031105	36.417	1
1851	LLLDVIR	7	Unmodified	_LLLDVIR_	TGME49_278830-t26_1-p1	glucose-6-phosphate 1-dehydrogenase GN=TGME49_278830	2	421.279	-0.44339	0.0030323	68.915	1
1852	LLLGPGPSNSHPEVLR	16	Unmodified	_LLLGPGPSNSHPEVLR_	TGME49_239530-t26_1-p1	alanine-glyoxylate aminotransferase GN=TGME49_239530	3	562.649	-0.20916	0.00025592	49.595	1
1853	LLLIGNTGIGEYK	13	Unmodified	_LLLIGNTGIGEYK_	TGME49_228170-t26_1-p1	inner membrane complex protein IMC2A GN=TGME49_228170	2	695.901	0.34566	0.034469	31.675	1
1854	LLLIGNTGIGEYK	13	Unmodified	_LLLIGNTGIGEYK_	TGME49_228170-t26_1-p1	inner membrane complex protein IMC2A GN=TGME49_228170	2	695.901	0.26833	0.010332	38.3	1
1855	LLLPGELSK	9	Unmodified	_LLLPGELSK_	TGME49_209910-t26_1-p1	histone H2Bv GN=TGME49_209910	2	485.303	0.14175	0.021403	53.756	1
1856	LLLPGELSK	9	Unmodified	_LLLPGELSK_	TGME49_209910-t26_1-p1	histone H2Bv GN=TGME49_209910	2	485.303	0.35484	0.0021565	89.047	1
1857	LLLPGELSK	9	Unmodified	_LLLPGELSK_	TGME49_209910-t26_1-p1	histone H2Bv GN=TGME49_209910	2	485.303	0.31341	0.013898	59.067	1
1858	LLLQQFKERPVK	12	malon(K)	_LLLQQFK(ma)ERPVK_	TGME49_305980-t26_1-p1	pyruvate dehydrogenase complex subunit PDH-E3I GN=TGME49_305980	3	528.975	0.52525	0.0028342	46.318	1
1859	LLMQMTESELQK	12	Unmodified	_LLMQMTESELQK_	TGME49_226960-t26_1-p1	phosphofructokinase PFKII GN=TGME49_226960	2	725.868	-0.043813	0.0086001	46.378	1
1860	LLMQMTESELQK	12	Unmodified	_LLMQMTESELQK_	TGME49_226960-t26_1-p1	phosphofructokinase PFKII GN=TGME49_226960	2	725.868	-0.11803	0.00020484	71.176	1
1861	LLPSGYPHDYYPYR	14	Unmodified	_LLPSGYPHDYYPYR_	TGME49_226830-t26_1-p1	DnaK family protein GN=TGME49_226830	3	580.951	0.84551	0.011235	24.964	1
1862	LLQANEFSK	9	Unmodified	_LLQANEFSK_	TGME49_312630-t26_1-p1	anonymous antigen-1, putative GN=TGME49_312630	2	525.285	-0.051519	0.0023585	87.806	1
1863	LLSDVLPGATLGSR	14	Unmodified	_LLSDVLPGATLGSR_	TGME49_264660-t26_1-p1	SAG-related sequence SRS44 GN=TGME49_264660	2	699.901	-0.13146	0.0056033	44.511	1
1864	LLSLTQR	7	Unmodified	_LLSLTQR_	TGME49_279380-t26_1-p1	Putative hydrolase family or acyltransferase family,related protein(predict) GN=TGME49_279380	2	415.758	0.031483	0.011169	89.123	1
1865	LLTEQNMR	8	Unmodified	_LLTEQNMR_	TGME49_221380-t26_1-p1	alba 1 GN=TGME49_221380	2	502.763	-0.34253	0.012543	70.525	1
1866	LLTPDLAQR	9	Unmodified	_LLTPDLAQR_	TGME49_226030-t26_1-p1	AGC kinase GN=TGME49_226030	2	513.801	0.14201	0.0014076	93.649	1
1867	LLTPDLAQR	9	Unmodified	_LLTPDLAQR_	TGME49_226030-t26_1-p1	AGC kinase GN=TGME49_226030	2	513.801	-0.035749	0.0014842	93.178	1
1868	LLTQYLK	7	Unmodified	_LLTQYLK_	TGME49_313390-t26_1-p1	ribosomal protein RPL6 GN=TGME49_313390	2	439.771		0.0099013	62.717	1
1869	LLTTIGR	7	Unmodified	_LLTTIGR_	TGME49_243950-t26_1-p1	prohibitin, putative GN=TGME49_243950	2	387.248	-0.45562	0.013306	80.462	1
1870	LLTTIGR	7	Unmodified	_LLTTIGR_	TGME49_243950-t26_1-p1	prohibitin, putative GN=TGME49_243950	2	387.248	-0.31597	0.019863	73.637	1
1871	LMELHGEAEDVGR	13	Unmodified	_LMELHGEAEDVGR_	TGME49_232710-t26_1-p1	ribosomal protein RPS3A GN=TGME49_232710	3	485.901	-0.60732	6.7192e-05	63.181	1
1872	LMVEELDGTK	10	Oxidation (M)	_LM(ox)VEELDGTK_	TGME49_268850-t26_1-p1	enolase 2 GN=TGME49_268850	2	575.787	-0.047307	0.011133	47.302	1
1873	LMVEELDGTK	10	Unmodified	_LMVEELDGTK_	TGME49_268850-t26_1-p1	enolase 2 GN=TGME49_268850	2	567.789	0.73572	0.003175	63.624	1
1874	LMVEELDGTK	10	Unmodified	_LMVEELDGTK_	TGME49_268850-t26_1-p1	enolase 2 GN=TGME49_268850	2	567.789	0.026395	0.0038473	61.344	1
1875	LMVEELDGTK	10	Unmodified	_LMVEELDGTK_	TGME49_268850-t26_1-p1	enolase 2 GN=TGME49_268850	2	567.789	-1.1669	0.003175	63.624	1
1876	LMVEELDGTK	10	Unmodified	_LMVEELDGTK_	TGME49_268850-t26_1-p1	enolase 2 GN=TGME49_268850	2	567.789	-2.1406	0.010769	40.496	1
1877	LNAYPVVAQASEK	13	Unmodified	_LNAYPVVAQASEK_	TGME49_257040-t26_1-p1	TB2/DP1, HVA22 family protein GN=TGME49_257040	2	695.372	0.17736	0.0088569	41.621	1
1878	LNCGVDGVTYSNHCVR	16	Unmodified	_LNCGVDGVTYSNHCVR_	TGME49_208450-t26_1-p1	protease inhibitor PI2 GN=TGME49_208450	3	617.614	0.23001	3.9899e-05	59.673	1
1879	LNELVVK	7	Unmodified	_LNELVVK_	TGME49_290660-t26_1-p1	RNA recognition motif-containing protein GN=TGME49_290660	2	407.755	-0.090496	0.010477	86.472	1
1880	LNELVVK	7	Unmodified	_LNELVVK_	TGME49_290660-t26_1-p1	RNA recognition motif-containing protein GN=TGME49_290660	2	407.755	0.13526	0.010327	104.45	1
1881	LNELVVKNNTQK	12	malon(K)	_LNELVVK(ma)NNTQK_	TGME49_290660-t26_1-p1	RNA recognition motif-containing protein GN=TGME49_290660	2	743.399	0.042545	2.7568e-05	78.191	1
1882	LNESLLR	7	Unmodified	_LNESLLR_	TGME49_250770-t26_1-p1	eukaryotic initiation factor-4A, putative GN=TGME49_250770	2	422.748	-0.0024238	0.0058271	111.65	1
1883	LNESLLR	7	Unmodified	_LNESLLR_	TGME49_250770-t26_1-p1	eukaryotic initiation factor-4A, putative GN=TGME49_250770	2	422.748	-0.40665	0.012442	94.006	1
1884	LNEYLASR	8	Unmodified	_LNEYLASR_	TGME49_226410-t26_1-p1	EF-1 guanine nucleotide exchange domain-containing protein GN=TGME49_226410	2	483.256	0.51289	0.0036858	96.668	1
1885	LNFDDNAGFR	10	Unmodified	_LNFDDNAGFR_	TGME49_309752-t26_1-p1	succinate-Coenzyme A ligase, beta subunit, putative GN=TGME49_309752	2	584.773	0.11037	0.0024185	66.19	1
1886	LNFSHGDHETHAR	13	Unmodified	_LNFSHGDHETHAR_	TGME49_256760-t26_1-p1	pyruvate kinase PyK1 GN=TGME49_256760	4	380.93	-0.6151	4.3485e-05	72.891	1
1887	LNIVVSSSLK	10	Unmodified	_LNIVVSSSLK_	TGME49_249180-t26_1-p1	bifunctional dihydrofolate reductase-thymidylate synthase GN=TGME49_249180	2	530.324	-0.34039	0.0052813	59.418	1
1888	LNKSTTYEEIK	11	malon(K)	_LNK(ma)STTYEEIK_	TGME49_269190-t26_1-p1	glyceraldehyde-3-phosphate dehydrogenase GAPDH2 GN=TGME49_269190	2	706.351	-0.38485	0.021798	41.621	1
1889	LNLANPQAGMQK	12	Unmodified	_LNLANPQAGMQK_	TGME49_210690-t26_1-p1	ribosomal protein RPS6 GN=TGME49_210690	2	642.84	-0.2233	0.021458	36.417	1
1890	LNLATCCNR	9	Unmodified	_LNLATCCNR_	TGME49_283850-t26_1-p1	peptidyl-prolyl cis-trans isomerase GN=TGME49_283850	2	561.263	-1.0118	0.0030156	82.645	1
1891	LNLATCCNR	9	Unmodified	_LNLATCCNR_	TGME49_283850-t26_1-p1	peptidyl-prolyl cis-trans isomerase GN=TGME49_283850	2	561.263	-0.7586	0.0030156	82.645	1
1892	LNLVHFYDCLR	11	Unmodified	_LNLVHFYDCLR_	TGME49_253430-t26_1-p1	asparagine synthetase, putative GN=TGME49_253430	3	483.915	-0.19627	9.7987e-05	69.721	1
1893	LNLVHFYDCLR	11	Unmodified	_LNLVHFYDCLR_	TGME49_253430-t26_1-p1	asparagine synthetase, putative GN=TGME49_253430	3	483.915	-0.51248	0.0020096	43.68	1
1896	LNVCDNCVDR	10	Unmodified	_LNVCDNCVDR_	TGME49_266640-t26_1-p1	Acetyl-coenzyme A synthetase 2, putative GN=TGME49_266640	2	632.774	-0.33084	0.029929	39.625	1
1897	LPIIHQTLGPDYDER	15	Unmodified	_LPIIHQTLGPDYDER_	TGME49_243950-t26_1-p1	prohibitin, putative GN=TGME49_243950	3	589.641	0.073111	0.0025343	32.702	1
1898	LPLDVALER	9	Unmodified	_LPLDVALER_	TGME49_239740-t26_1-p1	dense granule protein GRA14 GN=TGME49_239740	2	513.303	0.15536	0.01571	57.785	1
1899	LPLDVALER	9	Unmodified	_LPLDVALER_	TGME49_239740-t26_1-p1	dense granule protein GRA14 GN=TGME49_239740	2	513.303	0.3232	0.0031832	77.662	1
1900	LPLQDVYK	8	Unmodified	_LPLQDVYK_	TGME49_294800-t26_1-p1	elongation factor 1-alpha (EF-1-ALPHA), putative GN=TGME49_294800	2	488.279	0.15351	0.0088527	77.732	1
1901	LPLQDVYK	8	Unmodified	_LPLQDVYK_	TGME49_294800-t26_1-p1	elongation factor 1-alpha (EF-1-ALPHA), putative GN=TGME49_294800	2	488.279	-0.38478	0.0227	63.419	1
1902	LPLQDVYK	8	Unmodified	_LPLQDVYK_	TGME49_294800-t26_1-p1	elongation factor 1-alpha (EF-1-ALPHA), putative GN=TGME49_294800	2	488.279	0.15916	0.0088527	77.732	1
1903	LPLQDVYK	8	Unmodified	_LPLQDVYK_	TGME49_294800-t26_1-p1	elongation factor 1-alpha (EF-1-ALPHA), putative GN=TGME49_294800	2	488.279	0.020569	0.016299	67.897	1
1904	LPQPADGSR	9	Unmodified	_LPQPADGSR_	TGME49_317720-t26_1-p1	eukaryotic translation initiation factor 3 subunit 7, putative GN=TGME49_317720	2	470.746	0.25985	0.024552	51.528	1
1905	LPSCPPDEEAR	11	Unmodified	_LPSCPPDEEAR_	TGME49_219540-t26_1-p1	cytosolic tRNA-Ala synthetase GN=TGME49_219540	2	635.79	-0.48598	0.0078429	50.149	1
1906	LPSCPPDEEAR	11	Unmodified	_LPSCPPDEEAR_	TGME49_219540-t26_1-p1	cytosolic tRNA-Ala synthetase GN=TGME49_219540	2	635.79	0.18588	2.5286e-06	98.156	1
1907	LPSEEYQLGK	10	Unmodified	_LPSEEYQLGK_	TGME49_235470-t26_1-p1	myosin A GN=TGME49_235470	2	582.301	0.81612	0.00011105	93.096	1
1908	LPSEEYQLGK	10	Unmodified	_LPSEEYQLGK_	TGME49_235470-t26_1-p1	myosin A GN=TGME49_235470	2	582.301	0.14513	5.0381e-06	105.98	1
1909	LPTQYVQTVR	10	Unmodified	_LPTQYVQTVR_	TGME49_224460-t26_1-p1	aminopeptidase n, putative GN=TGME49_224460	2	602.838	0.26052	0.0033374	63.073	1
1910	LQANDIVSQHLGK	13	Unmodified	_LQANDIVSQHLGK_	TGME49_314810-t26_1-p1	ribosomal protein RPL7 GN=TGME49_314810	3	474.928	-0.11936	5.2336e-05	65.295	1
1911	LQDCANQDIYEK	12	Unmodified	_LQDCANQDIYEK_	TGME49_252290-t26_1-p1	importin alpha, putative GN=TGME49_252290	2	748.838	-0.18531	0.0031475	57.106	1
1914	LQETPFSK	8	Unmodified	_LQETPFSK_	TGME49_251680-t26_1-p1	histamine-releasing factor, putative GN=TGME49_251680	2	475.253	-0.24527	0.018624	66.27	1
1915	LQETPFSK	8	Unmodified	_LQETPFSK_	TGME49_251680-t26_1-p1	histamine-releasing factor, putative GN=TGME49_251680	2	475.253	-0.090333	0.0018859	106.42	1
1916	LQHIIILQNK	10	Unmodified	_LQHIIILQNK_	TGME49_235970-t26_1-p1	eukaryotic initiation factor-2 gamma, putative GN=TGME49_235970	3	407.256	-0.54819	6.6917e-05	79.986	1
1917	LQKLASLLQK	10	malon(K)	_LQK(ma)LASLLQK_	TGME49_271600-t26_1-p1	hypothetical protein GN=TGME49_271600	2	614.369	-0.1768	0.023094	47.429	1
1918	LQLGGNYFR	9	Unmodified	_LQLGGNYFR_	TGME49_271810-t26_1-p1	lanp, putative GN=TGME49_271810	2	534.285	0.82478	0.0099838	62.582	1
1919	LQLTLKR	7	malon(K)	_LQLTLK(ma)R_	TGME49_257090-t26_1-p1	NAC domain-containing protein GN=TGME49_257090	2	479.29	-0.97095	0.017373	88.819	1
1920	LQLTLKR	7	malon(K)	_LQLTLK(ma)R_	TGME49_257090-t26_1-p1	NAC domain-containing protein GN=TGME49_257090	2	479.29	0.081008	0.021213	80.219	1
1921	LQNFLVDK	8	Unmodified	_LQNFLVDK_	TGME49_258580-t26_1-p1	rhoptry protein ROP17 GN=TGME49_258580	2	488.777	0.85097	0.016129	68.016	1
1923	LQQLEQQVKLLR	12	malon(K)	_LQQLEQQVK(ma)LLR_	TGME49_306560-t26_1-p1	Nucleoporin FG repeat region protein(predict) GN=TGME49_306560	2	791.452	0.1858	4.9538e-07	89.231	1
1926	LQQTTETALCAEKK	14	malon(K)	_LQQTTETALCAEK(ma)K_	TGME49_309570-t26_1-p1	DEAD/DEAH box helicase domain-containing protein GN=TGME49_309570	2	853.917	-1.2685	1.5684e-06	77.221	1
1927	LQQTTETALCAEKK	14	malon(K)	_LQQTTETALCAEK(ma)K_	TGME49_309570-t26_1-p1	DEAD/DEAH box helicase domain-containing protein GN=TGME49_309570	2	853.917	-0.29536	1.0734e-05	72.433	1
1928	LSAEGPTTMTLVCGK	15	Unmodified	_LSAEGPTTMTLVCGK_	TGME49_233460-t26_1-p1	SAG-related sequence SRS29B GN=TGME49_233460	2	782.889	-0.68133	0.018712	32.152	1
1929	LSAEGPTTMTLVCGK	15	Unmodified	_LSAEGPTTMTLVCGK_	TGME49_233460-t26_1-p1	SAG-related sequence SRS29B GN=TGME49_233460	2	782.889	-0.39543	1.121e-07	81.448	1
1930	LSAEGPTTMTLVCGK	15	Unmodified	_LSAEGPTTMTLVCGK_	TGME49_233460-t26_1-p1	SAG-related sequence SRS29B GN=TGME49_233460	2	782.889	0.014324	2.3615e-14	98.676	1
1931	LSDQLNKCGAYVR	13	malon(K)	_LSDQLNK(ma)CGAYVR_	TGME49_228190-t26_1-p1	eukaryotic initiation factor-3, subunit 5, putative GN=TGME49_228190	2	805.386	-0.90772	2.4254e-20	141	1
1932	LSDQLNKCGAYVR	13	malon(K)	_LSDQLNK(ma)CGAYVR_	TGME49_228190-t26_1-p1	eukaryotic initiation factor-3, subunit 5, putative GN=TGME49_228190	2	805.386	-0.51545	9.4501e-20	140.27	1
1933	LSEEVDSSPDSTCK	14	Unmodified	_LSEEVDSSPDSTCK_	TGME49_211030-t26_1-p1	hypothetical protein GN=TGME49_211030	2	777.335	-0.15254	0.0012347	58.32	1
1934	LSEEVDSSPDSTCK	14	Unmodified	_LSEEVDSSPDSTCK_	TGME49_211030-t26_1-p1	hypothetical protein GN=TGME49_211030	2	777.335	0.24878	7.8251e-20	121.45	1
1936	LSEPITR	7	Unmodified	_LSEPITR_	TGME49_278990-t26_1-p1	phosphate carrier, putative GN=TGME49_278990	2	408.235	-0.70021	0.010394	104.21	1
1937	LSEPITR	7	Unmodified	_LSEPITR_	TGME49_278990-t26_1-p1	phosphate carrier, putative GN=TGME49_278990	2	408.235	-0.41356	0.010812	87.754	1
1939	LSGDLPFPIIADPER	15	Unmodified	_LSGDLPFPIIADPER_	TGME49_309210-t26_1-p1	peroxiredoxin 6, putative GN=TGME49_309210	2	820.438	-0.21748	0.0061626	37.77	1
1940	LSIMENR	7	Unmodified	_LSIMENR_	TGME49_207440-t26_1-p1	ribosomal protein RPS4 GN=TGME49_207440	2	431.726	-0.0023836	0.010812	102.71	1
1941	LSLENFLLR	9	Unmodified	_LSLENFLLR_	TGME49_291960-t26_1-p1	rhoptry kinase family protein ROP40 (incomplete catalytic triad) GN=TGME49_291960	2	552.824	0.85949	0.00040203	107.57	1
1942	LSLQEDSIAK	10	Unmodified	_LSLQEDSIAK_	TGME49_266060-t26_1-p1	ribosomal protein RPSA GN=TGME49_266060	2	552.301	-0.86562	0.0004643	79.659	1
1943	LSLQEDSIAK	10	Unmodified	_LSLQEDSIAK_	TGME49_266060-t26_1-p1	ribosomal protein RPSA GN=TGME49_266060	2	552.301	-1.0337	0.00034808	86.344	1
1946	LSTDGLK	7	Unmodified	_LSTDGLK_	TGME49_215470-t26_1-p1	ribosomal protein RPL10A GN=TGME49_215470	2	367.208	0.56006	8.3362e-05	66.799	1
1947	LTEAIDSR	8	Unmodified	_LTEAIDSR_	TGME49_232440-t26_1-p1	Brf1p family coiled coil protein GN=TGME49_232440	2	452.74	0.25651	0.030732	48.794	1
1948	LTEGCSFR	8	Unmodified	_LTEGCSFR_	TGME49_217570-t26_1-p1	ribosomal protein RPS27 GN=TGME49_217570	2	485.227	-0.10257	0.0059787	89.698	1
1949	LTEGCSFR	8	Unmodified	_LTEGCSFR_	TGME49_217570-t26_1-p1	ribosomal protein RPS27 GN=TGME49_217570	2	485.227	-0.47497	0.00075666	113.71	1
1950	LTGMAFR	7	Unmodified	_LTGMAFR_	TGME49_289690-t26_1-p1	glyceraldehyde-3-phosphate dehydrogenase GAPDH1 GN=TGME49_289690	2	398.213	0.86955	0.011654	90.986	1
1951	LTGMAFR	7	Unmodified	_LTGMAFR_	TGME49_289690-t26_1-p1	glyceraldehyde-3-phosphate dehydrogenase GAPDH1 GN=TGME49_289690	2	398.213	1.5142	0.011654	90.986	1
1952	LTGMAFR	7	Unmodified	_LTGMAFR_	TGME49_289690-t26_1-p1	glyceraldehyde-3-phosphate dehydrogenase GAPDH1 GN=TGME49_289690	2	398.213	1.4751	0.012393	97.068	1
1953	LTGMAFR	7	Unmodified	_LTGMAFR_	TGME49_289690-t26_1-p1	glyceraldehyde-3-phosphate dehydrogenase GAPDH1 GN=TGME49_289690	2	398.213	2.399	0.010506	83.377	1
1954	LTGMAFR	7	Oxidation (M)	_LTGM(ox)AFR_	TGME49_289690-t26_1-p1	glyceraldehyde-3-phosphate dehydrogenase GAPDH1 GN=TGME49_289690	2	406.21	0.064891	0.0098797	78.616	1
1955	LTIDAYR	7	Unmodified	_LTIDAYR_	TGME49_283540-t26_1-p1	MIC20(predict) GN=TGME49_283540	2	426.235	-1.156	0.012037	81.784	1
1956	LTISPSGEGDVFYGK	15	Unmodified	_LTISPSGEGDVFYGK_	TGME49_271050-t26_1-p1	SAG-related sequence SRS34A GN=TGME49_271050	2	785.393	1.5535	0.0047071	39.629	1
1957	LTLPGQSVLR	10	Unmodified	_LTLPGQSVLR_	TGME49_240060-t26_1-p1	hypothetical protein GN=TGME49_240060	2	542.33	1.0228	0.0004417	82.417	1
1958	LTNLVFESESSR	12	Unmodified	_LTNLVFESESSR_	TGME49_294620-t26_1-p1	eukaryotic initiation factor-3, subunit 8, putative GN=TGME49_294620	2	691.352	-0.35562	0.009828	44.511	1
1959	LTNLVFESESSR	12	Unmodified	_LTNLVFESESSR_	TGME49_294620-t26_1-p1	eukaryotic initiation factor-3, subunit 8, putative GN=TGME49_294620	2	691.352	-0.32419	2.1008e-05	77.894	1
1960	LTNSAKDIR	9	malon(K)	_LTNSAK(ma)DIR_	TGME49_240890-t26_1-p1	6-phosphofructokinase GN=TGME49_240890	2	552.288	0.19888	0.0036927	85.813	1
1961	LTNSAKDIR	9	malon(K)	_LTNSAK(ma)DIR_	TGME49_240890-t26_1-p1	6-phosphofructokinase GN=TGME49_240890	2	552.288	-0.20499	0.010392	66.267	1
1962	LTQFPQLVGK	10	Unmodified	_LTQFPQLVGK_	TGME49_204480-t26_1-p1	thioredoxin domain-containing protein GN=TGME49_204480	2	565.832	-0.8743	0.012592	50.108	1
1963	LTQGNSAIELSCER	14	Unmodified	_LTQGNSAIELSCER_	TGME49_237820-t26_1-p1	IMC sub-compartment protein ISP2 GN=TGME49_237820	2	789.383	-0.2781	0.0073	38.995	1
1964	LTSDMSSNFCSR	12	Unmodified	_LTSDMSSNFCSR_	TGME49_218780-t26_1-p1	phosphoserine aminotransferase, putative GN=TGME49_218780	2	702.798	-0.37315	0.0018057	60.157	1
1965	LTSDYDALDVANK	13	Unmodified	_LTSDYDALDVANK_	TGME49_238010-t26_1-p1	ribosomal protein RPL23A GN=TGME49_238010	2	712.849	-0.031325	5.6998e-06	72.891	1
1966	LTSDYDALDVANK	13	Unmodified	_LTSDYDALDVANK_	TGME49_238010-t26_1-p1	ribosomal protein RPL23A GN=TGME49_238010	2	712.849	0.45888	0.00041878	64.104	1
1967	LTSVAMLVEAADK	13	Unmodified	_LTSVAMLVEAADK_	TGME49_248810-t26_1-p1	nuclear factor NF7 GN=TGME49_248810	2	674.363	0.33153	0.026575	33.842	1
1968	LTTADEKFVTK	11	malon(K)	_LTTADEK(ma)FVTK_	TGME49_211030-t26_1-p1	hypothetical protein GN=TGME49_211030	2	669.843	0.95614	0.01956	43.316	1
1969	LTTSATVR	8	Unmodified	_LTTSATVR_	TGME49_215980-t26_1-p1	Putative transmembrane protein(predict) GN=TGME49_215980	2	424.745	-0.17128	0.0032678	98.933	1
1970	LTTSATVR	8	Unmodified	_LTTSATVR_	TGME49_215980-t26_1-p1	Putative transmembrane protein(predict) GN=TGME49_215980	2	424.745	-0.13397	0.0038432	95.815	1
1971	LTVCALR	7	Unmodified	_LTVCALR_	TGME49_300000-t26_1-p1	ribosomal protein RPL18 GN=TGME49_300000	2	416.739	-1.717	0.023932	71.715	1
1972	LTVPIEK	7	Unmodified	_LTVPIEK_	TGME49_233460-t26_1-p1	SAG-related sequence SRS29B GN=TGME49_233460	2	400.25	-1.522	0.010699	87.323	1
1973	LTVPIEK	7	Unmodified	_LTVPIEK_	TGME49_233460-t26_1-p1	SAG-related sequence SRS29B GN=TGME49_233460	2	400.25	-1.2154	0.015746	77.923	1
1974	LTYSKGNR	8	malon(K)	_LTYSK(ma)GNR_	TGME49_273490-t26_1-p1	glutamine synthetase, type I, putative GN=TGME49_273490	2	512.757	0.95912	0.018136	49.3	1
1975	LVAGSAVPR	9	Unmodified	_LVAGSAVPR_	TGME49_289300-t26_1-p1	methionyl-tRNA synthetase GN=TGME49_289300	2	435.264	-0.73458	0.0086157	64.654	1
1976	LVAGSAVPR	9	Unmodified	_LVAGSAVPR_	TGME49_289300-t26_1-p1	methionyl-tRNA synthetase GN=TGME49_289300	2	435.264	-0.22121	0.0029774	83.783	1
1977	LVAHLQDEGVVHGK	14	Unmodified	_LVAHLQDEGVVHGK_	TGME49_295110-t26_1-p1	rhoptry protein ROP7 GN=TGME49_295110	2	751.41	0.67515	0.00064385	60.157	1
1978	LVAHLQDEGVVHGK	14	Unmodified	_LVAHLQDEGVVHGK_	TGME49_295110-t26_1-p1	rhoptry protein ROP7 GN=TGME49_295110	3	501.276	-0.079247	2.5302e-32	141.54	1
1979	LVAHLQDEGVVHGK	14	Unmodified	_LVAHLQDEGVVHGK_	TGME49_295110-t26_1-p1	rhoptry protein ROP7 GN=TGME49_295110	2	751.41	0.77982	6.53e-32	148.52	1
1980	LVAHLQDEGVVHGK	14	Unmodified	_LVAHLQDEGVVHGK_	TGME49_295110-t26_1-p1	rhoptry protein ROP7 GN=TGME49_295110	3	501.276	0.1388	1.3488e-20	119.87	1
1981	LVDDPSAPEGK	11	Unmodified	_LVDDPSAPEGK_	TGME49_239820-t26_1-p1	D-3-phosphoglycerate dehydrogenase GN=TGME49_239820	2	564.283	0.91154	6.312e-06	94.767	1
1982	LVDFCVQDFK	10	Unmodified	_LVDFCVQDFK_	TGME49_273760-t26_1-p1	heat shock protein HSP70 GN=TGME49_273760	2	635.81	0.58062	0.0076475	56.404	1
1983	LVDFCVQDFK	10	Unmodified	_LVDFCVQDFK_	TGME49_273760-t26_1-p1	heat shock protein HSP70 GN=TGME49_273760	2	635.81	0.030879	0.0010176	70.942	1
1984	LVDYIQK	7	Unmodified	_LVDYIQK_	TGME49_215430-t26_1-p1	Putative transmembrane protein(predict) GN=TGME49_215430	2	439.753		4.9152e-05	79.146	1
1985	LVDYIQK	7	Unmodified	_LVDYIQK_	TGME49_215430-t26_1-p1	Putative transmembrane protein(predict) GN=TGME49_215430	2	439.753	0.066636	0.017464	76.134	1
1986	LVDYIQKSSTR	11	malon(K)	_LVDYIQK(ma)SSTR_	TGME49_215430-t26_1-p1	Putative transmembrane protein(predict) GN=TGME49_215430	2	698.359	-0.89256	0.021798	41.621	1
1987	LVEEGVQR	8	Unmodified	_LVEEGVQR_	TGME49_291890-t26_1-p1	microneme protein MIC1 GN=TGME49_291890	2	465.256	0.015448	0.0083707	81.296	1
1988	LVELAHYMSVQDGA	14	Unmodified	_LVELAHYMSVQDGA_	TGME49_289690-t26_1-p1	glyceraldehyde-3-phosphate dehydrogenase GAPDH1 GN=TGME49_289690	2	766.874	0.23971	0.020146	34	1
1989	LVELAHYMSVQDGA	14	Unmodified	_LVELAHYMSVQDGA_	TGME49_289690-t26_1-p1	glyceraldehyde-3-phosphate dehydrogenase GAPDH1 GN=TGME49_289690	2	766.874	0.077309	0.00026152	63.091	1
1990	LVELAHYMSVQDGA	14	Oxidation (M)	_LVELAHYM(ox)SVQDGA_	TGME49_289690-t26_1-p1	glyceraldehyde-3-phosphate dehydrogenase GAPDH1 GN=TGME49_289690	2	774.872	-0.22944	0.0016472	54.343	1
1991	LVELDTGVASPVFAR	15	Unmodified	_LVELDTGVASPVFAR_	TGME49_220950-t26_1-p1	Mitochondrial association factor 1(predict) GN=TGME49_220950	2	787.433	0.37622	0.0026204	50.305	1
1992	LVELDTGVASPVFAR	15	Unmodified	_LVELDTGVASPVFAR_	TGME49_220950-t26_1-p1	Mitochondrial association factor 1(predict) GN=TGME49_220950	2	787.433	0.21069	0.0026204	50.305	1
1993	LVELLGHK	8	Unmodified	_LVELLGHK_	TGME49_252290-t26_1-p1	importin alpha, putative GN=TGME49_252290	2	454.782	0.20164	0.024458	51.346	1
1994	LVFVIQNDPSK	11	Unmodified	_LVFVIQNDPSK_	TGME49_312630-t26_1-p1	anonymous antigen-1, putative GN=TGME49_312630	2	630.353	0.45254	0.0013346	66.267	1
1995	LVGDAAKNQVAR	12	malon(K)	_LVGDAAK(ma)NQVAR_	TGME49_273760-t26_1-p1	heat shock protein HSP70 GN=TGME49_273760	2	664.352	-0.11494	0.0012527	65.043	1
1996	LVGDAAKNQVAR	12	malon(K)	_LVGDAAK(ma)NQVAR_	TGME49_273760-t26_1-p1	heat shock protein HSP70 GN=TGME49_273760	2	664.352	1.2601	6.7115e-07	86.944	1
1997	LVGLDTHPDFPR	12	Unmodified	_LVGLDTHPDFPR_	TGME49_212250-t26_1-p1	XPG N-terminal domain-containing protein GN=TGME49_212250	3	456.242	0.48348	0.00079926	51.727	1
1998	LVGPVQDLPQK	11	Unmodified	_LVGPVQDLPQK_	TGME49_228170-t26_1-p1	inner membrane complex protein IMC2A GN=TGME49_228170	2	597.348	0.67681	0.010389	47.302	1
1999	LVIGMTDGESDSDFR	15	Unmodified	_LVIGMTDGESDSDFR_	TGME49_201780-t26_1-p1	microneme protein MIC2 GN=TGME49_201780	2	821.375	-0.0057801	0.0049498	38.376	1
2000	LVIGMTDGESDSDFR	15	Unmodified	_LVIGMTDGESDSDFR_	TGME49_201780-t26_1-p1	microneme protein MIC2 GN=TGME49_201780	2	821.375	-0.12428	0.0027775	49.595	1
2001	LVIGMTDGESDSDFR	15	Oxidation (M)	_LVIGM(ox)TDGESDSDFR_	TGME49_201780-t26_1-p1	microneme protein MIC2 GN=TGME49_201780	2	829.372	0.15875	0.0024119	44.925	1
2002	LVLDAFAK	8	Unmodified	_LVLDAFAK_	TGME49_293580-t26_1-p1	prefoldin subunit protein GN=TGME49_293580	2	438.763		0.021409	60.436	1
2003	LVLIGDSGVGK	11	Unmodified	_LVLIGDSGVGK_	TGME49_258130-t26_1-p1	Rab1 protein GN=TGME49_258130	2	529.316	-0.28395	0.015444	42.031	1
2004	LVLMVADKSQANTQR	15	malon(K)	_LVLMVADK(ma)SQANTQR_	TGME49_278050-t26_1-p1	proteasome subunit alpha type 1, putative GN=TGME49_278050	2	880.454	-0.79193	0.00018006	61.477	1
2005	LVLPGELAKHAVSEGTK	17	malon(K)	_LVLPGELAK(ma)HAVSEGTK_	TGME49_251870-t26_1-p1	histone H2Bb GN=TGME49_251870	2	917.999	0.78733	0.00096579	52.451	2
2006	LVNFNNAIEAYK	12	Unmodified	_LVNFNNAIEAYK_	TGME49_273520-t26_1-p1	PCI domain-containing protein GN=TGME49_273520	2	698.367	0.85069	0.0093223	45.28	1
2007	LVQELEK	7	Unmodified	_LVQELEK_	TGME49_239100-t26_1-p1	ribosomal protein RPS7 GN=TGME49_239100	2	429.75	0.62317	0.027988	70.525	1
2008	LVQELEK	7	Unmodified	_LVQELEK_	TGME49_239100-t26_1-p1	ribosomal protein RPS7 GN=TGME49_239100	2	429.75	-0.076456	0.019269	74.255	1
2009	LVQGLCK	7	Unmodified	_LVQGLCK_	TGME49_205340-t26_1-p1	ribosomal protein RPS12 GN=TGME49_205340	2	409.234	0.55287	0.020438	73.039	1
2010	LVQSFTER	8	Unmodified	_LVQSFTER_	TGME49_304955-t26_1-p1	serine/threonine specific protein phosphatase GN=TGME49_304955	2	490.264	0.29806	0.0061016	89.355	1
2011	LVSASSVMTQQLGK	14	Unmodified	_LVSASSVMTQQLGK_	TGME49_256760-t26_1-p1	pyruvate kinase PyK1 GN=TGME49_256760	2	724.893	0.48188	4.8951e-05	70.889	1
2012	LVSASSVMTQQLGK	14	Unmodified	_LVSASSVMTQQLGK_	TGME49_256760-t26_1-p1	pyruvate kinase PyK1 GN=TGME49_256760	2	724.893	0.26119	1.0961e-13	96.464	1
2013	LVSGTTGETLYTHK	14	Unmodified	_LVSGTTGETLYTHK_	TGME49_219320-t26_1-p1	acid phosphatase GAP50 GN=TGME49_219320	2	753.894	0.92063	0.0028496	53.3	1
2014	LVSGTTGETLYTHK	14	Unmodified	_LVSGTTGETLYTHK_	TGME49_219320-t26_1-p1	acid phosphatase GAP50 GN=TGME49_219320	3	502.931	-0.081559	2.2386e-05	67.019	1
2015	LVSGTTGETLYTHK	14	Unmodified	_LVSGTTGETLYTHK_	TGME49_219320-t26_1-p1	acid phosphatase GAP50 GN=TGME49_219320	2	753.894	0.3082	8.4201e-11	92.939	1
2016	LVSGVVATQGEAR	13	Unmodified	_LVSGVVATQGEAR_	TGME49_231630-t26_1-p1	alveolin domain containing intermediate filament IMC4 GN=TGME49_231630	2	643.857	-0.20135	3.0832e-08	89.231	1
2017	LVSGVVATQGEAR	13	Unmodified	_LVSGVVATQGEAR_	TGME49_231630-t26_1-p1	alveolin domain containing intermediate filament IMC4 GN=TGME49_231630	3	429.574	0.036352	0.0041121	37.613	1
2018	LVSGVVATQGEAR	13	Unmodified	_LVSGVVATQGEAR_	TGME49_231630-t26_1-p1	alveolin domain containing intermediate filament IMC4 GN=TGME49_231630	2	643.857	0.052461	1.623e-06	80.96	1
2019	LVSGVVATQGEAR	13	Unmodified	_LVSGVVATQGEAR_	TGME49_231630-t26_1-p1	alveolin domain containing intermediate filament IMC4 GN=TGME49_231630	3	429.574	0.14872	4.8492e-05	51.726	1
2020	LVSLSEQELMDCSR	14	Unmodified	_LVSLSEQELMDCSR_	TGME49_321530-t26_1-p1	cathepsin CPL GN=TGME49_321530	2	833.892	0.22167	7.5355e-05	69.92	1
2021	LVSWYDNEWGYSNR	14	Unmodified	_LVSWYDNEWGYSNR_	TGME49_289690-t26_1-p1	glyceraldehyde-3-phosphate dehydrogenase GAPDH1 GN=TGME49_289690	2	894.902	0.81375	0.020611	33.842	1
2022	LVVLSVGK	8	Unmodified	_LVVLSVGK_	TGME49_284580-t26_1-p1	ribose-phosphate diphosphokinase subfamily protein GN=TGME49_284580	2	407.773	-0.13402	0.013811	55.676	1
2023	LVVTSLGK	8	Unmodified	_LVVTSLGK_	TGME49_287500-t26_1-p1	T complex chaperonin, putative GN=TGME49_287500	2	408.763	0.042978	0.0083707	81.296	1
2024	LVVTSLGKR	9	malon(K)	_LVVTSLGK(ma)R_	TGME49_287500-t26_1-p1	T complex chaperonin, putative GN=TGME49_287500	2	529.814		1.1597e-05	81.017	1
2025	LVYDNNEQDFISLR	14	Unmodified	_LVYDNNEQDFISLR_	TGME49_219640-t26_1-p1	RING-type domain-containing protein(predict) GN=TGME49_219640	3	575.953	0.14794	0.027109	19.244	1
2026	LVYDNNEQDFISLR	14	Unmodified	_LVYDNNEQDFISLR_	TGME49_219640-t26_1-p1	RING-type domain-containing protein(predict) GN=TGME49_219640	3	575.953	0.42923	0.0098921	25.448	1
2027	LWGMDALNVK	10	Unmodified	_LWGMDALNVK_	TGME49_204050-t26_1-p1	subtilisin SUB1 GN=TGME49_204050	2	573.802	0.25312	0.00049242	76.228	1
2028	LWGMDALNVK	10	Unmodified	_LWGMDALNVK_	TGME49_204050-t26_1-p1	subtilisin SUB1 GN=TGME49_204050	2	573.802	-0.22196	0.00048066	77.662	1
2029	LYAPLYAQR	9	Unmodified	_LYAPLYAQR_	TGME49_244110-t26_1-p1	nucleosome assembly protein (nap) protein GN=TGME49_244110	2	547.803	-0.49099	0.029225	39.305	1
2030	LYASSGLTAINDDPSLGCK	19	Unmodified	_LYASSGLTAINDDPSLGCK_	TGME49_214940-t26_1-p1	MIC2-associated protein M2AP GN=TGME49_214940	2	991.48	0.22548	1.0504e-10	73.138	1
2031	LYDVVPGAR	9	Unmodified	_LYDVVPGAR_	TGME49_264660-t26_1-p1	SAG-related sequence SRS44 GN=TGME49_264660	2	495.274	0.59443	0.017868	56.258	1
2032	LYDVVPGAR	9	Unmodified	_LYDVVPGAR_	TGME49_264660-t26_1-p1	SAG-related sequence SRS44 GN=TGME49_264660	2	495.274	-0.36986	0.0072696	66.692	1
2033	LYEAYMR	7	Unmodified	_LYEAYMR_	TGME49_297880-t26_1-p1	dense granule protein DG32 GN=TGME49_297880	2	473.229	-0.80093	0.01058	86.866	1
2034	LYEFFEDK	8	Unmodified	_LYEFFEDK_	TGME49_301440-t26_1-p1	calcium-dependent protein kinase CDPK1 GN=TGME49_301440	2	545.758	0.64402	0.028833	60.019	1
2035	LYEFFEDK	8	Unmodified	_LYEFFEDK_	TGME49_301440-t26_1-p1	calcium-dependent protein kinase CDPK1 GN=TGME49_301440	2	545.758	0.49932	0.028833	60.019	1
2036	LYESVLAFR	9	Unmodified	_LYESVLAFR_	TGME49_215980-t26_1-p1	Putative transmembrane protein(predict) GN=TGME49_215980	2	549.303	0.096781	0.0027052	85.676	1
2037	LYESVLAFR	9	Unmodified	_LYESVLAFR_	TGME49_215980-t26_1-p1	Putative transmembrane protein(predict) GN=TGME49_215980	2	549.303	0.41236	0.0032908	74.464	1
2038	LYEVEFPALTER	12	Unmodified	_LYEVEFPALTER_	TGME49_273460-t26_1-p1	eukaryotic translation initiation factor 3 subunit 6 interacting protein GN=TGME49_273460	2	733.88	0.46992	0.011978	41.242	1
2040	LYKDDHEEDTIGEDGNACGK	20	Unmodified	_LYKDDHEEDTIGEDGNACGK_	TGME49_293690-t26_1-p1	profilin PRF GN=TGME49_293690	4	567.245	-0.15044	9.8112e-09	69.979	1
2041	LYKDDHEEDTIGEDGNACGK	20	Unmodified	_LYKDDHEEDTIGEDGNACGK_	TGME49_293690-t26_1-p1	profilin PRF GN=TGME49_293690	3	755.99	-0.275	4.4058e-16	90.385	1
2042	LYKDDHEEDTIGEDGNACGK	20	Unmodified	_LYKDDHEEDTIGEDGNACGK_	TGME49_293690-t26_1-p1	profilin PRF GN=TGME49_293690	3	755.99	0.5187	1.8574e-10	77.959	1
2043	LYLTVQAVR	9	Unmodified	_LYLTVQAVR_	TGME49_295110-t26_1-p1	rhoptry protein ROP7 GN=TGME49_295110	2	531.819	-0.27777	0.0082388	65.224	1
2044	LYLTVQAVR	9	Unmodified	_LYLTVQAVR_	TGME49_295110-t26_1-p1	rhoptry protein ROP7 GN=TGME49_295110	2	531.819	0.34753	0.0091688	63.816	1
2045	LYNNIQLSK	9	Unmodified	_LYNNIQLSK_	TGME49_273460-t26_1-p1	eukaryotic translation initiation factor 3 subunit 6 interacting protein GN=TGME49_273460	2	546.806	0.24028	0.012436	60.102	1
2046	LYNNIQLSK	9	Unmodified	_LYNNIQLSK_	TGME49_273460-t26_1-p1	eukaryotic translation initiation factor 3 subunit 6 interacting protein GN=TGME49_273460	2	546.806	0.30119	0.0055634	69.275	1
2047	LYSEALDLAVFAR	13	Unmodified	_LYSEALDLAVFAR_	TGME49_240540-t26_1-p1	Putative oligomeric component 8,related protein(predict) GN=TGME49_240540	2	734.396	0.40405	0.0083215	42.843	1
2048	LYSRPEEEDEDAEEEEKAPETR	22	Unmodified	_LYSRPEEEDEDAEEEEKAPETR_	TGME49_317720-t26_1-p1	eukaryotic translation initiation factor 3 subunit 7, putative GN=TGME49_317720	4	663.545	0.085453	0.0024562	34.65	1
2049	LYSRPEEEDEDAEEEEKAPETR	22	Unmodified	_LYSRPEEEDEDAEEEEKAPETR_	TGME49_317720-t26_1-p1	eukaryotic translation initiation factor 3 subunit 7, putative GN=TGME49_317720	3	884.391	-0.68341	2.3971e-15	80.412	1
2050	LYTYQMCR	8	Unmodified	_LYTYQMCR_	TGME49_265330-t26_1-p1	cell-cycle-associated protein kinase GSK, putative GN=TGME49_265330	2	567.757	-0.25162	0.0094574	73.26	1
2051	LYTYQMCR	8	Unmodified	_LYTYQMCR_	TGME49_265330-t26_1-p1	cell-cycle-associated protein kinase GSK, putative GN=TGME49_265330	2	567.757	-0.67138	0.017339	67.169	1
2052	MAAELEAAAR	10	Oxidation (M)	_M(ox)AAELEAAAR_	TGME49_309120-t26_1-p1	ribosomal protein RPL4 GN=TGME49_309120	2	524.758	3.5641	0.016193	42.718	1
2053	MAGLSPDMIFCR	12	Unmodified	_MAGLSPDMIFCR_	TGME49_299210-t26_1-p1	CTP synthase GN=TGME49_299210	2	699.322	0.012352	0.0065808	49.448	1
2054	MANLAVIGSR	10	Unmodified	_MANLAVIGSR_	TGME49_310670-t26_1-p1	glycogen phosphorylase 1, putative GN=TGME49_310670	2	516.287	-2.3348	0.0013776	69.721	1
2055	MAPEYEK	7	Unmodified	_MAPEYEK_	TGME49_211680-t26_1-p1	protein disulfide isomerase GN=TGME49_211680	2	434.199	0.61932	0.018372	75.189	1
2056	MAVGQLDEAR	10	Unmodified	_MAVGQLDEAR_	TGME49_283850-t26_1-p1	peptidyl-prolyl cis-trans isomerase GN=TGME49_283850	2	545.271	-1.1424	0.0004417	82.417	1
2057	MCVPSSR	7	Unmodified	_MCVPSSR_	TGME49_291890-t26_1-p1	microneme protein MIC1 GN=TGME49_291890	2	418.691	1.0656	0.011822	91.626	1
[truncated: 1,563 more rows]

## Sheet: statistics
Peptide length	Number of peptides	Number of modification sites per protein	Number of proteins
7	329	1	167
8	381	2	32
9	461	3	16
10	524	4	9
11	431	5	3
12	408	6	2
13	304	10	1
14	228
15	169
16	110
17	80
18	32
19	26
20	18
21	14
22	16
23	13
24	9
25	1
26	1
27	1
28	2
29	2
32	1
36	1
