# Supplementary material for: Global Proteomic Analysis of Lysine Malonylation in Toxoplasma gondii
Source: Front Microbiol. 2020 Apr 28;11:776. doi: 10.3389/fmicb.2020.00776 (PMC7198775; doi:10.3389/fmicb.2020.00776)
Supplement: TABLE S4 — Annotations of malonylated proteins including information on Gene Ontology (GO), protein domains, KEGG pathways, and subcellular localization. [file Table_4.XLSX]

## Sheet: Annotation_Combine
Protein accession	Position	Amino acid	Protein description	Gene name	Exp.1.Localization probability	Exp.1.PEP	Exp.1.Score	Exp.1.Modified sequence	Exp.1.Charge	Exp.1.Mass error [ppm]	Exp.1.MS/MS Count	Exp.2.Localization probability	Exp.2.PEP	Exp.2.Score	Exp.2.Modified sequence	Exp.2.Charge	Exp.2.Mass error [ppm]	Exp.2.MS/MS Count	Exp.3.Localization probability	Exp.3.PEP	Exp.3.Score	Exp.3.Modified sequence	Exp.3.Charge	Exp.3.Mass error [ppm]	Exp.3.MS/MS Count	Subcellular localization	Biological Process	Cellular Component	Molecular Function	KEGG KO No.	KEGG Gene	KEGG pathway	Pfam ID	Domain description	KOG category	KOG NO.	KOG description
TGME49_314530-t26_1-p1	2655	K	"RPAP1 family, C-terminal protein GN=TGME49_314530"	TGME49_314530	1	0.0140316	46.892	SVENSSLEK(1)DFAR	2	0.33584	1	1	0.00411897	48.216	SVENSSLEK(1)DFAR	2	0.30604	1	1	0.00901168	46.892	SVENSSLEK(1)DFAR	2	0.38632	1	plasma membrane									S	KOG1894	Uncharacterized conserved protein
TGME49_227650-t26_1-p1	365	K	"microtubule-associated protein RP/EB family, putative GN=TGME49_227650"	TGME49_227650	1	2.48538e-09	74.029	TDK(1)TGGACATHAQGSR	3	1.9619	1	1	4.13372e-07	57.366	TDK(1)TGGACATHAQGSR	3	0.73461	1	1	0.000143397	56.081	TDK(1)TGGACATHAQGSR	3	-0.06601	1	nucleus	GO:0000079 regulation of cyclin-dependent protein serine/threonine kinase activity; GO:0001932 regulation of protein phosphorylation; GO:0001934 positive regulation of protein phosphorylation; GO:0006355 regulation of transcription, DNA-templated; GO:0008104 protein localization; GO:0009889 regulation of biosynthetic process; GO:0009891 positive regulation of biosynthetic process; GO:0009893 posi…	GO:0005622 intracellular; GO:0005623 cell; GO:0005737 cytoplasm; GO:0005856 cytoskeleton; GO:0015630 microtubule cytoskeleton; GO:0030496 midbody; GO:0043226 organelle; GO:0043228 non-membrane-bounded organelle; GO:0043229 intracellular organelle; GO:0043232 intracellular non-membrane-bounded organelle; GO:0044424 intracellular part; GO:0044444 cytoplasmic part; GO:0044464 cell part; GO:0048471 p…	GO:0005488 binding; GO:0005515 protein binding; GO:0008017 microtubule binding; GO:0008022 protein C-terminus binding; GO:0008092 cytoskeletal protein binding; GO:0015631 tubulin binding; GO:0019899 enzyme binding; GO:0019900 kinase binding; GO:0019901 protein kinase binding; GO:0042802 identical protein binding;	K10436	MAPRE; microtubule-associated protein, RP/EB family				Z	KOG3000	Microtubule-binding protein involved in cell cycle control
TGME49_240600-t26_1-p1	444	K	"chaperonin cpn60, putative GN=TGME49_240600"	TGME49_240600															1	0.00267321	56.121	VAQLQK(1)ELEVSTSK	2	0.027153	1	endoplasmic reticulum				K04077	groEL, HSPD1; chaperonin GroEL	map03018 RNA degradation; map04212 Longevity regulating pathway - worm; map04940 Type I diabetes mellitus; map05134 Legionellosis; map05152 Tuberculosis			O	KOG0356	Mitochondrial chaperonin, Cpn60/Hsp60p
TGME49_232350-t26_1-p1	120	K	lactate dehydrogenase LDH1 GN=TGME49_232350	TGME49_232350	1	0.0170539	63.816	EIGQNIK(1)K	2	0.2782	1	1	0.0115594	70.256	EIGQNIK(1)K	2	0.4428	2								cytoplasm				K00016	LDH, ldh; L-lactate dehydrogenase [EC:1.1.1.27]	map00010 Glycolysis / Gluconeogenesis; map00270 Cysteine and methionine metabolism; map00620 Pyruvate metabolism; map00640 Propanoate metabolism; map01100 Metabolic pathways; map04066 HIF-1 signaling pathway; map04922 Glucagon signaling pathway; map05230 Central carbon metabolism in cancer	PF02866	lactate/malate dehydrogenase, alpha/beta C-terminal domain	C	KOG1495	Lactate dehydrogenase
TGME49_219540-t26_1-p1	1146	K	cytosolic tRNA-Ala synthetase GN=TGME49_219540	TGME49_219540	1	0.00748049	85.355	ALLELQK(1)AR	2	-0.19586	1	1	0.000364225	107.79	ALLELQK(1)AR	2	-0.083852	1	1	0.00451195	74.841	ALLELQK(1)AR	2	0.10988	2	endoplasmic reticulum	GO:0006082 organic acid metabolic process; GO:0006139 nucleobase-containing compound metabolic process; GO:0006396 RNA processing; GO:0006399 tRNA metabolic process; GO:0006400 tRNA modification; GO:0006412 translation; GO:0006418 tRNA aminoacylation for protein translation; GO:0006419 alanyl-tRNA aminoacylation; GO:0006518 peptide metabolic process; GO:0006520 cellular amino acid metabolic proce…	GO:0005622 intracellular; GO:0005623 cell; GO:0005737 cytoplasm; GO:0005829 cytosol; GO:0044424 intracellular part; GO:0044444 cytoplasmic part; GO:0044464 cell part;	GO:0003824 catalytic activity; GO:0004812 aminoacyl-tRNA ligase activity; GO:0004813 alanine-tRNA ligase activity; GO:0005488 binding; GO:0016597 amino acid binding; GO:0016874 ligase activity; GO:0016875 ligase activity, forming carbon-oxygen bonds; GO:0031406 carboxylic acid binding; GO:0036094 small molecule binding; GO:0043167 ion binding; GO:0043168 anion binding; GO:0043177 organic acid bin…	K01872	AARS, alaS; alanyl-tRNA synthetase [EC:6.1.1.7]	map00970 Aminoacyl-tRNA biosynthesis	PF07973	Threonyl and Alanyl tRNA synthetase second additional domain	J	KOG0188	Alanyl-tRNA synthetase
TGME49_240640-t26_1-p1	45	K	casein kinase I GN=TGME49_240640	TGME49_240640	1	0.00104702	51.771	SK(1)HPQLLYESK	3	0.22016	1	1	0.00162974	45.614	SK(1)HPQLLYESK	3	0.031714	1	1	0.00101301	54.402	SK(1)HPQLLYESK	3	0.26143	1	cytoplasm	GO:0006464 cellular protein modification process; GO:0006468 protein phosphorylation; GO:0006793 phosphorus metabolic process; GO:0006796 phosphate-containing compound metabolic process; GO:0006807 nitrogen compound metabolic process; GO:0006810 transport; GO:0006897 endocytosis; GO:0007154 cell communication; GO:0007165 signal transduction; GO:0007166 cell surface receptor signaling pathway; GO:…	GO:0005622 intracellular; GO:0005623 cell; GO:0005634 nucleus; GO:0005737 cytoplasm; GO:0005794 Golgi apparatus; GO:0005813 centrosome; GO:0005815 microtubule organizing center; GO:0005856 cytoskeleton; GO:0005886 plasma membrane; GO:0012505 endomembrane system; GO:0015630 microtubule cytoskeleton; GO:0016020 membrane; GO:0042995 cell projection; GO:0043005 neuron projection; GO:0043226 organelle…	GO:0003824 catalytic activity; GO:0004672 protein kinase activity; GO:0004674 protein serine/threonine kinase activity; GO:0005488 binding; GO:0016301 kinase activity; GO:0016740 transferase activity; GO:0016772 transferase activity, transferring phosphorus-containing groups; GO:0016773 phosphotransferase activity, alcohol group as acceptor; GO:0033218 amide binding; GO:0042277 peptide binding;	K08960	CSNK1E; casein kinase 1, epsilon [EC:2.7.11.1]	map04068 FoxO signaling pathway; map04310 Wnt signaling pathway; map04340 Hedgehog signaling pathway; map04341 Hedgehog signaling pathway - fly; map04390 Hippo signaling pathway; map04391 Hippo signaling pathway - fly; map04392 Hippo signaling pathway - multiple species; map04710 Circadian rhythm; map04711 Circadian rhythm - fly	PF00069	Protein kinase domain	T	KOG1164	Casein kinase (serine/threonine/tyrosine protein kinase)
TGME49_203150-t26_1-p1	762	K	hypothetical protein GN=TGME49_203150	TGME49_203150	1	0.0103408	50.305	PLAGVCTLDK(1)SAR	2	-1.832	1	1	0.00553637	47.548	PLAGVCTLDK(1)SAR	2	-2.1083	1								nucleus
TGME49_261240-t26_1-p1	123	K	histone H3 GN=TGME49_261240	TGME49_261240								1	0.00515963	61.409	VTIMPK(1)DIQLAR	2	0.6342	1								nucleus				K11253	H3; histone H3	map05034 Alcoholism; map05131 Shigellosis; map05202 Transcriptional misregulation in cancer; map05322 Systemic lupus erythematosus	PF00125	Core histone H2A/H2B/H3/H4	B	KOG1745	Histones H3 and H4
TGME49_321500-t26_1-p1	219	K	RNA recognition motif-containing protein GN=TGME49_321500	TGME49_321500	1	0.0298875	80.755	FAESK(1)AAR	2	-0.34647	1	1	0.019864	82.287	FAESK(1)AAR	2	0.071755	1	1	0.00763377	90.906	FAESK(1)AAR	2	-0.82617	2	nucleus	GO:0000375 RNA splicing, via transesterification reactions; GO:0000377 RNA splicing, via transesterification reactions with bulged adenosine as nucleophile; GO:0000398 mRNA splicing, via spliceosome; GO:0006139 nucleobase-containing compound metabolic process; GO:0006396 RNA processing; GO:0006397 mRNA processing; GO:0006725 cellular aromatic compound metabolic process; GO:0006807 nitrogen compou…	GO:0005622 intracellular; GO:0005623 cell; GO:0005634 nucleus; GO:0005654 nucleoplasm; GO:0005681 spliceosomal complex; GO:0005684 U2-type spliceosomal complex; GO:0005685 U1 snRNP; GO:0005737 cytoplasm; GO:0005829 cytosol; GO:0016363 nuclear matrix; GO:0016604 nuclear body; GO:0016607 nuclear speck; GO:0030532 small nuclear ribonucleoprotein complex; GO:0031974 membrane-enclosed lumen; GO:003198…		K13207	CUGBP, BRUNOL, CELF; CUG-BP- and ETR3-like factor		PF00076; PF00397	RNA recognition motif. (a.k.a. RRM, RBD, or RNP domain); WW domain	A	KOG0144	RNA-binding protein CUGBP1/BRUNO (RRM superfamily)
TGME49_240550-t26_1-p1	33	K	"copper chaperone COX17-1, putative GN=TGME49_240550"	TGME49_240550	1	0.0087594	101.33	VNAAGK(1)R	2	-0.38451	1	1	0.0089923	81.191	VNAAGK(1)R	2	-0.51118	2								extracellular				K02260	COX17; cytochrome c oxidase assembly protein subunit 17	map00190 Oxidative phosphorylation; map01100 Metabolic pathways; map04714 Thermogenesis			O	KOG3496	Cytochrome c oxidase assembly protein/Cu2+ chaperone COX17
TGME49_318160-t26_1-p1	183	K	MSP (Major sperm protein) domain-containing protein GN=TGME49_318160	TGME49_318160															1	0.00650673	57.785	HK(1)DELVK	2	0.20962	1	peroxisome	GO:0007275 multicellular organism development; GO:0007399 nervous system development; GO:0008104 protein localization; GO:0008219 cell death; GO:0009987 cellular process; GO:0016043 cellular component organization; GO:0022008 neurogenesis; GO:0030030 cell projection organization; GO:0030154 cell differentiation; GO:0030182 neuron differentiation; GO:0031175 neuron projection development; GO:00325…	GO:0005622 intracellular; GO:0005623 cell; GO:0005634 nucleus; GO:0005635 nuclear envelope; GO:0005737 cytoplasm; GO:0005783 endoplasmic reticulum; GO:0005789 endoplasmic reticulum membrane; GO:0012505 endomembrane system; GO:0016020 membrane; GO:0031090 organelle membrane; GO:0031965 nuclear membrane; GO:0031967 organelle envelope; GO:0031975 envelope; GO:0031984 organelle subcompartment; GO:004…	GO:0005488 binding; GO:0005515 protein binding; GO:0042802 identical protein binding; GO:0046982 protein heterodimerization activity; GO:0046983 protein dimerization activity;	K10707	VAPB, ALS8; vesicle-associated membrane protein-associated protein B	map04979 Cholesterol metabolism	PF00635	MSP (Major sperm protein) domain	U	KOG0439	VAMP-associated protein involved in inositol metabolism
TGME49_311720-t26_1-p1	116	K	chaperonin protein BiP GN=TGME49_311720	TGME49_311720	1	0.0164264	85.29	FNEK(1)EVQK	2	0.72969	1								1	0.00726284	91.658	FNEK(1)EVQK	2	0.37546	1	endoplasmic reticulum	GO:0000003 reproduction; GO:0000082 G1/S transition of mitotic cell cycle; GO:0000278 mitotic cell cycle; GO:0001655 urogenital system development; GO:0001822 kidney development; GO:0001910 regulation of leukocyte mediated cytotoxicity; GO:0001912 positive regulation of leukocyte mediated cytotoxicity; GO:0001914 regulation of T cell mediated cytotoxicity; GO:0001916 positive regulation of T cell…	GO:0000323 lytic vacuole; GO:0000974 Prp19 complex; GO:0001917 photoreceptor inner segment; GO:0005576 extracellular region; GO:0005615 extracellular space; GO:0005622 intracellular; GO:0005623 cell; GO:0005634 nucleus; GO:0005737 cytoplasm; GO:0005764 lysosome; GO:0005765 lysosomal membrane; GO:0005773 vacuole; GO:0005774 vacuolar membrane; GO:0005775 vacuolar lumen; GO:0005776 autophagosome; GO…	GO:0000166 nucleotide binding; GO:0001664 G-protein coupled receptor binding; GO:0003676 nucleic acid binding; GO:0003723 RNA binding; GO:0003824 catalytic activity; GO:0005102 receptor binding; GO:0005488 binding; GO:0005504 fatty acid binding; GO:0005515 protein binding; GO:0005524 ATP binding; GO:0008134 transcription factor binding; GO:0008144 drug binding; GO:0008289 lipid binding; GO:001646…	K09490	HSPA5, BIP; heat shock 70kDa protein 5	map03060 Protein export; map04141 Protein processing in endoplasmic reticulum; map04918 Thyroid hormone synthesis; map05020 Prion diseases			O	KOG0100	Molecular chaperones GRP78/BiP/KAR2, HSP70 superfamily
TGME49_219310-t26_1-p1	274	K	DnaK family protein GN=TGME49_219310	TGME49_219310	1	0.0185875	78.136	LEDQANK(1)AK	2	0.49991	1	1	0.00263093	87.568	LEDQANK(1)AK	2	0.66593	3	1	0.00256945	90.827	LEDQANK(1)AK	2	0.50326	2	nucleus				K09485	HSP110; heat shock protein 110kDa	map04141 Protein processing in endoplasmic reticulum			F	KOG0103	Molecular chaperones HSP105/HSP110/SSE1, HSP70 superfamily
TGME49_290950-t26_1-p1	1488	K	"clathrin heavy chain, putative GN=TGME49_290950"	TGME49_290950	1	0.00146691	43.761	AGHLAVVEK(1)YLR	3	-1.7126	1	1	0.00128312	43.761	AGHLAVVEK(1)YLR	3	-1.9891	1								cytoplasm	GO:0000278 mitotic cell cycle; GO:0006109 regulation of carbohydrate metabolic process; GO:0006810 transport; GO:0006897 endocytosis; GO:0006898 receptor-mediated endocytosis; GO:0006996 organelle organization; GO:0007030 Golgi organization; GO:0007049 cell cycle; GO:0009889 regulation of biosynthetic process; GO:0009890 negative regulation of biosynthetic process; GO:0009892 negative regulation …	GO:0005622 intracellular; GO:0005623 cell; GO:0005737 cytoplasm; GO:0005819 spindle; GO:0005856 cytoskeleton; GO:0005886 plasma membrane; GO:0012506 vesicle membrane; GO:0015630 microtubule cytoskeleton; GO:0016020 membrane; GO:0030117 membrane coat; GO:0030118 clathrin coat; GO:0030135 coated vesicle; GO:0030136 clathrin-coated vesicle; GO:0030139 endocytic vesicle; GO:0030315 T-tubule; GO:00306…	GO:0005488 binding; GO:0005515 protein binding; GO:0008022 protein C-terminus binding; GO:0008092 cytoskeletal protein binding; GO:0030506 ankyrin binding; GO:0031072 heat shock protein binding; GO:0033218 amide binding; GO:0042277 peptide binding;	K04646	CLTC; clathrin heavy chain	map04142 Lysosome; map04144 Endocytosis; map04721 Synaptic vesicle cycle; map04961 Endocrine and other factor-regulated calcium reabsorption; map05016 Huntington disease; map05100 Bacterial invasion of epithelial cells	PF13838	Clathrin-H-link	U	KOG0985	Vesicle coat protein clathrin, heavy chain
TGME49_273520-t26_1-p1	243	K	PCI domain-containing protein GN=TGME49_273520	TGME49_273520								1	0.00856983	62.466	AALAEAAK(1)K	2	-1.2039	1								nucleus				K03250	EIF3E, INT6; translation initiation factor 3 subunit E	map03013 RNA transport; map05160 Hepatitis C	PF01399	PCI domain	J	KOG2758	Translation initiation factor 3, subunit e (eIF-3e)
TGME49_280410-t26_1-p1	805	K	3'5'-cyclic nucleotide phosphodiesterase domain-containing protein GN=TGME49_280410	TGME49_280410								1	0.00997054	62.338	FLCEVDK(1)AYR	2	-0.27187	2	1	0.00329765	66.267	FLCEVDK(1)AYR	2	-0.29338	2	plasma membrane				K13293	PDE4; cAMP-specific phosphodiesterase 4 [EC:3.1.4.53]	map00230 Purine metabolism; map01100 Metabolic pathways; map04024 cAMP signaling pathway; map04928 Parathyroid hormone synthesis, secretion and action; map05032 Morphine addiction	PF00233	3'5'-cyclic nucleotide phosphodiesterase	T	KOG3688	Cyclic GMP phosphodiesterase
TGME49_273760-t26_1-p1	499	K	heat shock protein HSP70 GN=TGME49_273760	TGME49_273760	1	0.00601191	51.089	STGK(1)SNQITITNDK	2	0.015467	1	1	0.00111975	51.089	STGK(1)SNQITITNDK	2	-0.16686	1	1	0.000535677	60.949	STGK(1)SNQITITNDK	2	0.029519	1	cytoplasm				K03283	HSPA1s; heat shock 70kDa protein 1/2/6/8	map03040 Spliceosome; map04010 MAPK signaling pathway; map04141 Protein processing in endoplasmic reticulum; map04144 Endocytosis; map04213 Longevity regulating pathway - multiple species; map04612 Antigen processing and presentation; map04915 Estrogen signaling pathway; map05134 Legionellosis; map05145 Toxoplasmosis; map05162 Measles			O	KOG0101	Molecular chaperones HSP70/HSC70, HSP70 superfamily
TGME49_244690-t26_1-p1	238	K	hypothetical protein GN=TGME49_244690	TGME49_244690								1	0.0189653	72.042	K(1)TDLQER	2	-0.37128	1								nucleus
TGME49_273870-t26_1-p1	1254	K	SWI2/SNF2 ISWI-like (AT hook) GN=TGME49_273870	TGME49_273870								1	0.00269471	53.237	VEK(1)AADIR	2	0.3012	1								cytoplasm				K11654	SMARCA5, SNF2H, ISWI; SWI/SNF-related matrix-associated actin-dependent regulator of chromatin subfamily A member 5 [EC:3.6.4.-]				K	KOG0385	Chromatin remodeling complex WSTF-ISWI, small subunit
TGME49_206590-t26_1-p1	313	K	calcium-dependent protein kinase CDPK2A GN=TGME49_206590	TGME49_206590															1	0.0113126	82.417	SQVK(1)NLER	2	0.053644	1	nucleus				K08794	CAMK1; calcium/calmodulin-dependent protein kinase I [EC:2.7.11.17]	map04020 Calcium signaling pathway; map04921 Oxytocin signaling pathway; map04925 Aldosterone synthesis and secretion; map05214 Glioma	PF00069; PF13499	Protein kinase domain; EF-hand domain pair	T	KOG0032	Ca2+/calmodulin-dependent protein kinase, EF-Hand protein superfamily
TGME49_302060-t26_1-p1	48	K	"elongation factor tu, apicoplast, putative GN=TGME49_302060"	TGME49_302060								1	0.00121904	49.537	TYK(1)EIDCAPEEIAR	2	0.22769	1	1	0.00611289	48.288	TYK(1)EIDCAPEEIAR	2	0.38777	1	cytoplasm				K02358	tuf, TUFM; elongation factor Tu		PF00009	Elongation factor Tu GTP binding domain	J	KOG0460	Mitochondrial translation elongation factor Tu
TGME49_226830-t26_1-p1	766	K	DnaK family protein GN=TGME49_226830	TGME49_226830	1	0.00740049	54.259	AEGIEAVK(1)K	2	0.88835	1															endoplasmic reticulum				K09486	HYOU1; hypoxia up-regulated 1	map04141 Protein processing in endoplasmic reticulum			O	KOG0104	Molecular chaperones GRP170/SIL1, HSP70 superfamily
TGME49_243580-t26_1-p1	251	K	"Hit family protein involved in cell-cycle regulation, putative GN=TGME49_243580"	TGME49_243580	1	0.00196265	56.817	YSGDHLFK(1)QFASAK	2	0.61193	1								1	9.19786e-06	70.783	YSGDHLFK(1)QFASAK	3	0.46974	1	mitochondria	GO:0006139 nucleobase-containing compound metabolic process; GO:0006163 purine nucleotide metabolic process; GO:0006195 purine nucleotide catabolic process; GO:0006355 regulation of transcription, DNA-templated; GO:0006725 cellular aromatic compound metabolic process; GO:0006753 nucleoside phosphate metabolic process; GO:0006793 phosphorus metabolic process; GO:0006796 phosphate-containing compou…	GO:0000118 histone deacetylase complex; GO:0005622 intracellular; GO:0005623 cell; GO:0005634 nucleus; GO:0005654 nucleoplasm; GO:0005737 cytoplasm; GO:0005829 cytosol; GO:0005856 cytoskeleton; GO:0005886 plasma membrane; GO:0016020 membrane; GO:0031974 membrane-enclosed lumen; GO:0031981 nuclear lumen; GO:0032991 macromolecular complex; GO:0043226 organelle; GO:0043227 membrane-bounded organelle…	GO:0003824 catalytic activity; GO:0005080 protein kinase C binding; GO:0005488 binding; GO:0005515 protein binding; GO:0016787 hydrolase activity; GO:0019899 enzyme binding; GO:0019900 kinase binding; GO:0019901 protein kinase binding;	K11206	NIT1, ybeM; deaminated glutathione amidase [EC:3.5.1.128]		PF01230	HIT domain	T	KOG3275	Zinc-binding protein of the histidine triad (HIT) family
TGME49_226410-t26_1-p1	138	K	EF-1 guanine nucleotide exchange domain-containing protein GN=TGME49_226410	TGME49_226410	1	0.00423146	47.68	LLGAPNATK(1)FVDASR	2	1.5611	2								1	0.000168384	62.203	LLGAPNATK(1)FVDASR	2	0.59744	1	nucleus				K03232	EEF1B; elongation factor 1-beta		PF00736	EF-1 guanine nucleotide exchange domain	J	KOG1668	Elongation factor 1 beta/delta chain
TGME49_286580-t26_1-p1	278	K	Inner membrane complex protein 17(predict) GN=TGME49_286580	TGME49_286580	1	6.34256e-06	69.111	K(1)EVPVEHITVQAR	2	0.06683	3	1	0.000770349	60.764	K(1)EVPVEHITVQAR	2	0.7961	2								cytoplasm
TGME49_312600-t26_1-p1	10	K	heat shock protein HSP21 GN=TGME49_312600	TGME49_312600	1	0.000435447	43.476	ASPTSASSK(1)APGTESEACGHR	3	-0.080326	1	1	4.30295e-10	54.225	ASPTSASSK(1)APGTESEACGHR	3	-0.089501	2	1	4.78854e-06	51.524	ASPTSASSK(1)APGTESEACGHR	3	-0.53882	1	cytoplasm									O	KOG0710	Molecular chaperone (small heat-shock protein Hsp26/Hsp42)
TGME49_279390-t26_1-p1	410	K	"proliferation-associated protein 2G4, putative GN=TGME49_279390"	TGME49_279390	1	7.4801e-05	71.279	FTLLLLPTGTK(1)K	2	0.60099	2	1	0.000280555	73.834	FTLLLLPTGTK(1)K	2	0.50548	2	1	1.81625e-05	80.746	FTLLLLPTGTK(1)K	2	0.50139	1	cytoplasm							PF00557	Metallopeptidase family M24	J	KOG2776	Metallopeptidase
TGME49_288380-t26_1-p1	553	K	heat shock protein HSP90 GN=TGME49_288380	TGME49_288380	1	0.0071982	43.613	LMK(1)EVLHDK	3	-0.60948	1	1	0.00663949	43.308	LMK(1)EVLHDK	3	-0.80805	1								cytoplasm				K04079	HSP90A, htpG; molecular chaperone HtpG	map04141 Protein processing in endoplasmic reticulum; map04151 PI3K-Akt signaling pathway; map04217 Necroptosis; map04612 Antigen processing and presentation; map04621 NOD-like receptor signaling pathway; map04657 IL-17 signaling pathway; map04659 Th17 cell differentiation; map04914 Progesterone-mediated oocyte maturation; map04915 Estrogen signaling pathway; map05200 Pathways in cancer; map05215…	PF02518	Histidine kinase-, DNA gyrase B-, and HSP90-like ATPase	O	KOG0019	Molecular chaperone (HSP90 family)
TGME49_268950-t26_1-p1	309	K	La domain protein(predict) GN=TGME49_268950	TGME49_268950								1	0.0276283	76.282	EK(1)DLQTLR	2	-0.13938	1	1	0.0104009	85.29	EK(1)DLQTLR	2	0.043868	1	nucleus				K18733	LARP6; la-related protein 6		PF05383	La domain
TGME49_294800-t26_1-p1	44	K	"elongation factor 1-alpha (EF-1-ALPHA), putative GN=TGME49_294800"	TGME49_294800	1	0.00821614	75.088	FEK(1)ESSEMGK	2	0.24736	1	1	0.0115769	60.157	FEK(1)ESSEMGK	2	-0.53524	1	1	0.00217627	69.03	FEK(1)ESSEMGK	2	0.052926	1	cytoplasm	GO:0001932 regulation of protein phosphorylation; GO:0001933 negative regulation of protein phosphorylation; GO:0006403 RNA localization; GO:0006405 RNA export from nucleus; GO:0006409 tRNA export from nucleus; GO:0006412 translation; GO:0006414 translational elongation; GO:0006469 negative regulation of protein kinase activity; GO:0006518 peptide metabolic process; GO:0006611 protein export from…	GO:0000322 storage vacuole; GO:0000323 lytic vacuole; GO:0000324 fungal-type vacuole; GO:0000329 fungal-type vacuole membrane; GO:0005622 intracellular; GO:0005623 cell; GO:0005737 cytoplasm; GO:0005739 mitochondrion; GO:0005773 vacuole; GO:0005774 vacuolar membrane; GO:0005840 ribosome; GO:0005853 eukaryotic translation elongation factor 1 complex; GO:0016020 membrane; GO:0031090 organelle membr…	GO:0000166 nucleotide binding; GO:0001882 nucleoside binding; GO:0001883 purine nucleoside binding; GO:0003676 nucleic acid binding; GO:0003723 RNA binding; GO:0003746 translation elongation factor activity; GO:0003779 actin binding; GO:0003824 catalytic activity; GO:0003924 GTPase activity; GO:0005488 binding; GO:0005515 protein binding; GO:0005525 GTP binding; GO:0008092 cytoskeletal protein bi…	K03231	EEF1A; elongation factor 1-alpha	map03013 RNA transport; map05134 Legionellosis; map05140 Leishmaniasis	PF00009; PF03144; PF03143	Elongation factor Tu GTP binding domain; Elongation factor Tu domain 2; Elongation factor Tu C-terminal domain	J	KOG0052	Translation elongation factor EF-1 alpha/Tu
TGME49_251880-t26_1-p1	379	K	tRNA synthetases class I family protein GN=TGME49_251880	TGME49_251880								1	0.0264404	68.485	K(1)VNMLAR	2	-0.045807	1								mitochondria				K01866	YARS, tyrS; tyrosyl-tRNA synthetase [EC:6.1.1.1]	map00970 Aminoacyl-tRNA biosynthesis			J	KOG2144	Tyrosyl-tRNA synthetase, cytoplasmic
TGME49_301440-t26_1-p1	93	K	calcium-dependent protein kinase CDPK1 GN=TGME49_301440	TGME49_301440								1	0.0198979	82.261	TDK(1)ESLLR	2	-0.21061	1								cytoplasm	GO:0000165 MAPK cascade; GO:0000187 activation of MAPK activity; GO:0001817 regulation of cytokine production; GO:0001932 regulation of protein phosphorylation; GO:0001934 positive regulation of protein phosphorylation; GO:0002218 activation of innate immune response; GO:0002221 pattern recognition receptor signaling pathway; GO:0002224 toll-like receptor signaling pathway; GO:0002237 response to…	GO:0005622 intracellular; GO:0005623 cell; GO:0005634 nucleus; GO:0005654 nucleoplasm; GO:0005737 cytoplasm; GO:0005813 centrosome; GO:0005815 microtubule organizing center; GO:0005829 cytosol; GO:0005856 cytoskeleton; GO:0015630 microtubule cytoskeleton; GO:0031974 membrane-enclosed lumen; GO:0031981 nuclear lumen; GO:0043226 organelle; GO:0043227 membrane-bounded organelle; GO:0043228 non-membr…	GO:0003824 catalytic activity; GO:0004672 protein kinase activity; GO:0004674 protein serine/threonine kinase activity; GO:0004683 calmodulin-dependent protein kinase activity; GO:0005488 binding; GO:0005515 protein binding; GO:0005516 calmodulin binding; GO:0009931 calcium-dependent protein serine/threonine kinase activity; GO:0010857 calcium-dependent protein kinase activity; GO:0016301 kinase …	K08794	CAMK1; calcium/calmodulin-dependent protein kinase I [EC:2.7.11.17]	map04020 Calcium signaling pathway; map04921 Oxytocin signaling pathway; map04925 Aldosterone synthesis and secretion; map05214 Glioma	PF00069; PF13499	Protein kinase domain; EF-hand domain pair	T	KOG0032	Ca2+/calmodulin-dependent protein kinase, EF-Hand protein superfamily
TGME49_283810-t26_1-p1	1070	K	Putative raffinose synthase 1(predict) GN=TGME49_283810	TGME49_283810								1	0.00887707	81.296	K(1)LLQQLR	2	-0.37586	1								nucleus
TGME49_223390-t26_1-p1	1499	K	"activating signal cointegrator 1 complex subunit 3 family 1 ASCC3L1, putative GN=TGME49_223390"	TGME49_223390															1	0.00200775	58.782	K(1)ALQSIR	2	-0.20474	1	nucleus				K12854	SNRNP200, BRR2; pre-mRNA-splicing helicase BRR2 [EC:3.6.4.13]	map03040 Spliceosome	PF00270	DEAD/DEAH box helicase	A	KOG0951	RNA helicase BRR2, DEAD-box superfamily
TGME49_229990-t26_1-p1	124	K	"T-complex protein 1 subunit alpha, putative GN=TGME49_229990"	TGME49_229990															1	0.0167885	53.124	LAMK(1)ESVK	2	2.3371	1	cytoplasm				K09493	CCT1, TCP1; T-complex protein 1 subunit alpha				O	KOG0360	Chaperonin complex component, TCP-1 alpha subunit (CCT1)
TGME49_272390-t26_1-p1	354	K	Apicoplast Toc75(predict) GN=TGME49_272390	TGME49_272390	1	0.00173768	55.66	QRPPK(1)TAPDSPR	3	0.33885	1															plasma membrane
TGME49_227620-t26_1-p1	116	K	dense granule protein GRA2 GN=TGME49_227620	TGME49_227620								1	0.00223149	42.785	GFTAAK(1)THTVR	3	-0.92963	1	1	0.00163526	48.527	GFTAAK(1)THTVR	3	-0.16318	1	extracellular
TGME49_209450-t26_1-p1	179	K	TLD protein GN=TGME49_209450	TGME49_209450	1	0.0319963	44.863	VLEEQCK(1)R	2	-1.4155	2								1	0.0170716	43.308	VLEEQCK(1)R	2	0.6717	1	plasma membrane							PF07534	TLD	S	KOG2557	Uncharacterized conserved protein, contains TLDc domain
TGME49_229140-t26_1-p1	124	K	MaoC family domain-containing protein GN=TGME49_229140	TGME49_229140								1	0.00739007	53.448	SFISDVEDK(1)K	2	-1.6334	1								cytoplasm				K12405	HSD17B4; (3R)-3-hydroxyacyl-CoA dehydrogenase / 3a,7a,12a-trihydroxy-5b-cholest-24-enoyl-CoA hydratase / enoyl-CoA hydratase 2 [EC:1.1.1.- 4.2.1.107 4.2.1.119]	map00120 Primary bile acid biosynthesis; map01040 Biosynthesis of unsaturated fatty acids; map01100 Metabolic pathways; map01212 Fatty acid metabolism; map04146 Peroxisome	PF01575	MaoC like domain	I	KOG1206	Peroxisomal multifunctional beta-oxidation protein and related enzymes
TGME49_222020-t26_1-p1	394	K	phosphoglycerate kinase PGKII GN=TGME49_222020	TGME49_222020								1	0.0233511	65.278	VSSK(1)LGVLR	2	-0.095674	2	1	0.0123588	64.103	VSSK(1)LGVLR	2	-0.14147	2	nucleus				K00927	PGK, pgk; phosphoglycerate kinase [EC:2.7.2.3]	map00010 Glycolysis / Gluconeogenesis; map01100 Metabolic pathways; map01200 Carbon metabolism; map01230 Biosynthesis of amino acids; map04066 HIF-1 signaling pathway	PF00162	Phosphoglycerate kinase	G	KOG1367	3-phosphoglycerate kinase
TGME49_285700-t26_1-p1	571	K	ubiquitin fusion degradation protein UFD1AP GN=TGME49_285700	TGME49_285700								1	0.00520111	50.897	AANAECEGEK(1)K	2	-0.78559	1	1	0.00245646	65.043	AANAECEGEK(1)K	2	-0.71267	1	extracellular									O	KOG1816	Ubiquitin fusion-degradation protein
TGME49_257680-t26_1-p1	7	K	myosin light chain MLC1 GN=TGME49_257680	TGME49_257680								1	0.00845851	42.348	K(1)CPVCYQK	2	0.77452	1								cytoplasm
TGME49_209210-t26_1-p1	649	K	KH domain-containing protein(predict) GN=TGME49_209210	TGME49_209210	1	0.00736371	43.501	EK(1)AALVTWR	2	0.64229	1															nucleus							PF00013	KH domain
TGME49_208070-t26_1-p1	409	K	inositol polyphosphate kinase GN=TGME49_208070	TGME49_208070								1	0.0167832	44.847	LCGCQFYNK(1)K	2	-0.36212	1								nucleus				K07756	IP6K, IHPK; inositol-hexakisphosphate 5-kinase [EC:2.7.4.21]	map04070 Phosphatidylinositol signaling system			IKT	KOG1620	Inositol polyphosphate multikinase, component of the ARGR transcription regulatory complex
TGME49_288360-t26_1-p1	324	K	tryptophanyl-tRNA synthetase (TrpRS2) GN=TGME49_288360	TGME49_288360	1	0.00677548	77.662	IEALTGK(1)R	2	-0.5941	2	1	0.0112444	70.552	IEALTGK(1)R	2	0.36266	1	1	0.010735	87.258	IEALTGK(1)R	2	-0.31031	2	mitochondria	GO:0001932 regulation of protein phosphorylation; GO:0001933 negative regulation of protein phosphorylation; GO:0006082 organic acid metabolic process; GO:0006139 nucleobase-containing compound metabolic process; GO:0006399 tRNA metabolic process; GO:0006412 translation; GO:0006418 tRNA aminoacylation for protein translation; GO:0006436 tryptophanyl-tRNA aminoacylation; GO:0006469 negative regula…	GO:0005622 intracellular; GO:0005623 cell; GO:0005634 nucleus; GO:0005737 cytoplasm; GO:0005829 cytosol; GO:0032991 macromolecular complex; GO:0043226 organelle; GO:0043227 membrane-bounded organelle; GO:0043229 intracellular organelle; GO:0043231 intracellular membrane-bounded organelle; GO:0044424 intracellular part; GO:0044444 cytoplasmic part; GO:0044464 cell part;	GO:0003824 catalytic activity; GO:0004812 aminoacyl-tRNA ligase activity; GO:0004830 tryptophan-tRNA ligase activity; GO:0004857 enzyme inhibitor activity; GO:0005488 binding; GO:0005515 protein binding; GO:0016874 ligase activity; GO:0016875 ligase activity, forming carbon-oxygen bonds; GO:0019207 kinase regulator activity; GO:0019210 kinase inhibitor activity; GO:0019899 enzyme binding; GO:0019…	K01867	WARS, trpS; tryptophanyl-tRNA synthetase [EC:6.1.1.2]	map00970 Aminoacyl-tRNA biosynthesis			J	KOG2145	Cytoplasmic tryptophanyl-tRNA synthetase
TGME49_311230-t26_1-p1	4339	K	Putative transmembrane protein(predict) GN=TGME49_311230	TGME49_311230															1	0.0228535	50.473	GFSVK(1)LLR	2	-1.0853	1	plasma membrane
TGME49_269190-t26_1-p1	861	K	glyceraldehyde-3-phosphate dehydrogenase GAPDH2 GN=TGME49_269190	TGME49_269190	1	6.13865e-09	58.093	AAAGNIIPSATGAAK(1)AVAR	3	0.2274	1	1	5.58776e-12	64.522	AAAGNIIPSATGAAK(1)AVAR	3	0.25728	1	1	4.19233e-18	94.632	AAAGNIIPSATGAAK(1)AVAR	2	0.48705	4	Golgi apparatus	GO:0005975 carbohydrate metabolic process; GO:0006082 organic acid metabolic process; GO:0006090 pyruvate metabolic process; GO:0006091 generation of precursor metabolites and energy; GO:0006096 glycolytic process; GO:0006139 nucleobase-containing compound metabolic process; GO:0006163 purine nucleotide metabolic process; GO:0006164 purine nucleotide biosynthetic process; GO:0006165 nucleoside di…	GO:0005622 intracellular; GO:0005623 cell; GO:0005737 cytoplasm; GO:0005829 cytosol; GO:0044424 intracellular part; GO:0044444 cytoplasmic part; GO:0044464 cell part;	GO:0000166 nucleotide binding; GO:0003824 catalytic activity; GO:0004365 glyceraldehyde-3-phosphate dehydrogenase (NAD+) (phosphorylating) activity; GO:0005488 binding; GO:0016491 oxidoreductase activity; GO:0016620 oxidoreductase activity, acting on the aldehyde or oxo group of donors, NAD or NADP as acceptor; GO:0016903 oxidoreductase activity, acting on the aldehyde or oxo group of donors; GO:…	K00134	GAPDH, gapA; glyceraldehyde 3-phosphate dehydrogenase [EC:1.2.1.12]	map00010 Glycolysis / Gluconeogenesis; map01100 Metabolic pathways; map01200 Carbon metabolism; map01230 Biosynthesis of amino acids; map04066 HIF-1 signaling pathway; map05010 Alzheimer disease; map05130 Pathogenic Escherichia coli infection	PF00044; PF02800	Glyceraldehyde 3-phosphate dehydrogenase, NAD binding domain; Glyceraldehyde 3-phosphate dehydrogenase, C-terminal domain	G	KOG0657	Glyceraldehyde 3-phosphate dehydrogenase
TGME49_228120-t26_1-p1	3789	K	Chloroquine resistance marker(predict) GN=TGME49_228120	TGME49_228120	1	0.00604713	54.276	EK(1)DGAGASGAAGR	2	-0.36396	1	1	0.00282016	52.569	EK(1)DGAGASGAAGR	2	-0.70179	1	1	0.0125116	41.088	EK(1)DGAGASGAAGR	2	-0.24571	1	cytoplasm							PF12047	Cytosine specific DNA methyltransferase replication foci domain	S	KOG1075	FOG: Reverse transcriptase
TGME49_256050-t26_1-p1	116	K	signal recognition particle 14kd protein GN=TGME49_256050	TGME49_256050	1	3.50494e-05	44.341	THPTTNCPEAK(1)SSDVIQSPGNK	3	0.020933	1	1	8.13758e-13	56.882	THPTTNCPEAK(1)SSDVIQSPGNK	3	-0.10432	1	1	1.19173e-09	57.142	THPTTNCPEAK(1)SSDVIQSPGNK	3	0.26981	1	nucleus				K03104	SRP14; signal recognition particle subunit SRP14	map03060 Protein export	PF02290	Signal recognition particle 14kD protein	U	KOG1761	Signal recognition particle, subunit Srp14
TGME49_236040-t26_1-p1	180	K	"fructose-1,6-bisphosphate aldolase GN=TGME49_236040"	TGME49_236040	1	2.94724e-08	81.016	VDK(1)GLETLPLTDDEK	2	0.01262	3	1	8.97874e-17	105.91	VDK(1)GLETLPLTDDEK	2	0.32924	3	1	1.0606e-07	82.265	VDK(1)GLETLPLTDDEK	2	0.11439	3	Golgi apparatus	GO:0005975 carbohydrate metabolic process; GO:0005996 monosaccharide metabolic process; GO:0006000 fructose metabolic process; GO:0006001 fructose catabolic process; GO:0006006 glucose metabolic process; GO:0006007 glucose catabolic process; GO:0006081 cellular aldehyde metabolic process; GO:0006082 organic acid metabolic process; GO:0006090 pyruvate metabolic process; GO:0006091 generation of pr…	GO:0005622 intracellular; GO:0005623 cell; GO:0005737 cytoplasm; GO:0005813 centrosome; GO:0005815 microtubule organizing center; GO:0005829 cytosol; GO:0005856 cytoskeleton; GO:0015630 microtubule cytoskeleton; GO:0034451 centriolar satellite; GO:0043226 organelle; GO:0043228 non-membrane-bounded organelle; GO:0043229 intracellular organelle; GO:0043232 intracellular non-membrane-bounded organel…	GO:0003824 catalytic activity; GO:0004332 fructose-bisphosphate aldolase activity; GO:0005488 binding; GO:0005515 protein binding; GO:0008092 cytoskeletal protein binding; GO:0016829 lyase activity; GO:0016830 carbon-carbon lyase activity; GO:0016832 aldehyde-lyase activity; GO:0019899 enzyme binding; GO:0030246 carbohydrate binding; GO:0036094 small molecule binding; GO:0042802 identical protein…	K01623	ALDO; fructose-bisphosphate aldolase, class I [EC:4.1.2.13]	map00010 Glycolysis / Gluconeogenesis; map00030 Pentose phosphate pathway; map00051 Fructose and mannose metabolism; map01100 Metabolic pathways; map01200 Carbon metabolism; map01230 Biosynthesis of amino acids; map04066 HIF-1 signaling pathway	PF00274	Fructose-bisphosphate aldolase class-I	G	KOG1557	Fructose-biphosphate aldolase
TGME49_269190-t26_1-p1	897	K	glyceraldehyde-3-phosphate dehydrogenase GAPDH2 GN=TGME49_269190	TGME49_269190															1	0.0217981	41.621	LNK(1)STTYEEIK	2	-0.3854	1	Golgi apparatus	GO:0005975 carbohydrate metabolic process; GO:0006082 organic acid metabolic process; GO:0006090 pyruvate metabolic process; GO:0006091 generation of precursor metabolites and energy; GO:0006096 glycolytic process; GO:0006139 nucleobase-containing compound metabolic process; GO:0006163 purine nucleotide metabolic process; GO:0006164 purine nucleotide biosynthetic process; GO:0006165 nucleoside di…	GO:0005622 intracellular; GO:0005623 cell; GO:0005737 cytoplasm; GO:0005829 cytosol; GO:0044424 intracellular part; GO:0044444 cytoplasmic part; GO:0044464 cell part;	GO:0000166 nucleotide binding; GO:0003824 catalytic activity; GO:0004365 glyceraldehyde-3-phosphate dehydrogenase (NAD+) (phosphorylating) activity; GO:0005488 binding; GO:0016491 oxidoreductase activity; GO:0016620 oxidoreductase activity, acting on the aldehyde or oxo group of donors, NAD or NADP as acceptor; GO:0016903 oxidoreductase activity, acting on the aldehyde or oxo group of donors; GO:…	K00134	GAPDH, gapA; glyceraldehyde 3-phosphate dehydrogenase [EC:1.2.1.12]	map00010 Glycolysis / Gluconeogenesis; map01100 Metabolic pathways; map01200 Carbon metabolism; map01230 Biosynthesis of amino acids; map04066 HIF-1 signaling pathway; map05010 Alzheimer disease; map05130 Pathogenic Escherichia coli infection	PF00044; PF02800	Glyceraldehyde 3-phosphate dehydrogenase, NAD binding domain; Glyceraldehyde 3-phosphate dehydrogenase, C-terminal domain	G	KOG0657	Glyceraldehyde 3-phosphate dehydrogenase
TGME49_318230-t26_1-p1	139	K	phosphoglycerate kinase PGKI GN=TGME49_318230	TGME49_318230	1	1.61565e-07	122.69	GVDEQGNK(1)IK	2	0.074617	2	1	7.16698e-07	85.813	GVDEQGNK(1)IK	2	-0.03425	3	1	5.98191e-08	118.28	GVDEQGNK(1)IK	2	-0.20808	3	cytoplasm	GO:0005975 carbohydrate metabolic process; GO:0005996 monosaccharide metabolic process; GO:0006006 glucose metabolic process; GO:0006082 organic acid metabolic process; GO:0006090 pyruvate metabolic process; GO:0006091 generation of precursor metabolites and energy; GO:0006094 gluconeogenesis; GO:0006096 glycolytic process; GO:0006139 nucleobase-containing compound metabolic process; GO:0006163 p…	GO:0005622 intracellular; GO:0005623 cell; GO:0005737 cytoplasm; GO:0005739 mitochondrion; GO:0043226 organelle; GO:0043227 membrane-bounded organelle; GO:0043229 intracellular organelle; GO:0043231 intracellular membrane-bounded organelle; GO:0044424 intracellular part; GO:0044444 cytoplasmic part; GO:0044464 cell part;	GO:0003824 catalytic activity; GO:0004618 phosphoglycerate kinase activity; GO:0016301 kinase activity; GO:0016740 transferase activity; GO:0016772 transferase activity, transferring phosphorus-containing groups; GO:0016774 phosphotransferase activity, carboxyl group as acceptor;	K00927	PGK, pgk; phosphoglycerate kinase [EC:2.7.2.3]	map00010 Glycolysis / Gluconeogenesis; map01100 Metabolic pathways; map01200 Carbon metabolism; map01230 Biosynthesis of amino acids; map04066 HIF-1 signaling pathway	PF00162	Phosphoglycerate kinase	G	KOG1367	3-phosphoglycerate kinase
TGME49_284580-t26_1-p1	451	K	ribose-phosphate diphosphokinase subfamily protein GN=TGME49_284580	TGME49_284580								1	0.0222331	80.455	LAVK(1)YFQK	2	-0.035991	1								mitochondria				K00948	PRPS, prsA; ribose-phosphate pyrophosphokinase [EC:2.7.6.1]	map00030 Pentose phosphate pathway; map00230 Purine metabolism; map01100 Metabolic pathways; map01200 Carbon metabolism; map01230 Biosynthesis of amino acids	PF13793	N-terminal domain of ribose phosphate pyrophosphokinase	G	KOG1448	Ribose-phosphate pyrophosphokinase
TGME49_206320-t26_1-p1	69	K	Putative transmembrane protein(predict) GN=TGME49_206320	TGME49_206320	1	2.10631e-06	73.928	LTPEDMQTQK(1)DNSGK	2	-1.0749	1															plasma membrane
TGME49_268950-t26_1-p1	48	K	La domain protein(predict) GN=TGME49_268950	TGME49_268950	1	3.1166e-05	90.412	NVCNEEK(1)ELSR	2	-0.03992	3	1	1.39391e-07	110.92	NVCNEEK(1)ELSR	2	-0.1319	2	1	9.79014e-05	80.96	NVCNEEK(1)ELSR	2	-0.50278	3	nucleus				K18733	LARP6; la-related protein 6		PF05383	La domain
TGME49_239680-t26_1-p1	573	K	Putative transmembrane protein(predict) GN=TGME49_239680	TGME49_239680	1	0.0210006	59.067	QLQAEVK(1)R	2	1.3666	1	1	0.013262	68.657	QLQAEVK(1)R	2	0.60433	1								extracellular
TGME49_310670-t26_1-p1	250	K	"glycogen phosphorylase 1, putative GN=TGME49_310670"	TGME49_310670															1	0.0168188	60.255	FYGSVK(1)EYR	2	0.13259	1	cytoplasm				K00688	PYG, glgP; glycogen phosphorylase [EC:2.4.1.1]	map00500 Starch and sucrose metabolism; map01100 Metabolic pathways; map04217 Necroptosis; map04910 Insulin signaling pathway; map04922 Glucagon signaling pathway; map04931 Insulin resistance			G	KOG2099	Glycogen phosphorylase
TGME49_244880-t26_1-p1	2722	K	DNA-directed RNA polymerase I RPA1 GN=TGME49_244880	TGME49_244880	1	0.000172621	61.962	AETAGEQEVTGVK(1)K	2	0.097024	1	1	1.25628e-05	73.279	AETAGEQEVTGVK(1)K	2	-0.089497	2	1	2.27441e-06	74.141	AETAGEQEVTGVK(1)K	2	-0.30045	2	cytoplasm				K02999	RPA1, POLR1A; DNA-directed RNA polymerase I subunit RPA1 [EC:2.7.7.6]	map03020 RNA polymerase	PF04997; PF00623; PF04983; PF05000; PF04998	RNA polymerase Rpb1, domain 1; RNA polymerase Rpb1, domain 2; RNA polymerase Rpb1, domain 3; RNA polymerase Rpb1, domain 4; RNA polymerase Rpb1, domain 5	K	KOG0262	RNA polymerase I, large subunit
TGME49_216650-t26_1-p1	124	K	S15 sporozoite-expressed protein GN=TGME49_216650	TGME49_216650	1	0.000217907	70.197	RGDCK(1)LGIEGDK	2	-0.61173	3	1	0.00069945	63.682	RGDCK(1)LGIEGDK	3	-0.8398	2	1	5.0946e-05	77.324	RGDCK(1)LGIEGDK	2	0.28419	5	cytoplasm
TGME49_313370-t26_1-p1	1436	K	Leucine rich repeat protein(predict) GN=TGME49_313370	TGME49_313370	1	3.37291e-07	46.862	SAHGGGPGSTPGDALMK(1)EDLLR	3	0.38886	2	1	1.87643e-12	52.97	SAHGGGPGSTPGDALMK(1)EDLLR	3	0.24972	1	1	1.87102e-23	95.319	SAHGGGPGSTPGDALMK(1)EDLLR	3	0.5078	2	mitochondria
TGME49_233200-t26_1-p1	32	K	ubiquitin related modifier protein GN=TGME49_233200	TGME49_233200															1	0.0172548	81.263	AK(1)TLALK	2	0.06153	1	nucleus									O	KOG4146	Ubiquitin-like protein
TGME49_309210-t26_1-p1	391	K	"peroxiredoxin 6, putative GN=TGME49_309210"	TGME49_309210	1	0.0321366	58.172	ECPSGK(1)NYLR	2	-0.27812	1	1	0.0150126	58.172	ECPSGK(1)NYLR	2	-0.27505	1								plasma membrane				K11188	PRDX6; peroxiredoxin 6, 1-Cys peroxiredoxin [EC:1.11.1.7 1.11.1.15 3.1.1.-]	map01100 Metabolic pathways	PF00578; PF10417	AhpC/TSA family; C-terminal domain of 1-Cys peroxiredoxin	O	KOG0854	Alkyl hydroperoxide reductase, thiol specific antioxidant and related enzymes
TGME49_240600-t26_1-p1	436	K	"chaperonin cpn60, putative GN=TGME49_240600"	TGME49_240600	1	0.000256176	48.968	TSILTRPEYQPSIK(1)DR	3	-0.010529	1	1	4.19544e-07	63.998	TSILTRPEYQPSIK(1)DR	3	0.075665	1								endoplasmic reticulum				K04077	groEL, HSPD1; chaperonin GroEL	map03018 RNA degradation; map04212 Longevity regulating pathway - worm; map04940 Type I diabetes mellitus; map05134 Legionellosis; map05152 Tuberculosis			O	KOG0356	Mitochondrial chaperonin, Cpn60/Hsp60p
TGME49_306560-t26_1-p1	346	K	Nucleoporin FG repeat region protein(predict) GN=TGME49_306560	TGME49_306560	1	3.39944e-07	98.942	LQQLEQQVK(1)LLR	2	-0.15424	1	1	0.00480306	62.287	LQQLEQQVK(1)LLR	2	0.64975	1	1	4.95381e-07	89.231	LQQLEQQVK(1)LLR	2	0.18603	1	nucleus									UY	KOG0845	Nuclear pore complex, Nup98 component (sc Nup145/Nup100/Nup116)
TGME49_237140-t26_1-p1	255	K	"ethylene inducible protein, putative GN=TGME49_237140"	TGME49_237140								1	0.0224622	65.842	SQCPEK(1)TAR	2	-0.68187	1	1	0.00415783	82.489	SQCPEK(1)TAR	2	0.05675	2	cytoplasm				K06215	pdxS, pdx1; pyridoxal 5'-phosphate synthase pdxS subunit [EC:4.3.3.6]	map00750 Vitamin B6 metabolism	PF01680	SOR/SNZ family	H	KOG1606	Stationary phase-induced protein, SOR/SNZ family
TGME49_256980-t26_1-p1	569	K	glycerol-3-phosphate-acyltransferase GN=TGME49_256980	TGME49_256980															1	0.00176348	47.774	LHQALSAK(1)HEK	3	1.2155	1	plasma membrane
TGME49_227620-t26_1-p1	110	K	dense granule protein GRA2 GN=TGME49_227620	TGME49_227620	1	0.00594517	65.043	VVAEK(1)GFTAAK	2	0.82738	1	1	0.00619861	65.043	VVAEK(1)GFTAAK	2	0.58971	1	1	0.00514966	58.32	VVAEK(1)GFTAAK	2	1.0066	2	extracellular
TGME49_217000-t26_1-p1	637	K	hypothetical protein GN=TGME49_217000	TGME49_217000	1	0.00369354	101.35	HIGK(1)LSLQK	2	-0.50959	1	1	0.0118972	75.416	HIGK(1)LSLQK	2	0.10727	1	1	0.00422263	81.09	HIGK(1)LSLQK	2	-0.36862	1	nucleus
TGME49_316400-t26_1-p1	336	K	alpha tubulin TUBA1 GN=TGME49_316400	TGME49_316400								1	0.00759623	55.011	DVNAAVATIK(1)TK	2	-0.27097	1	1	0.0143583	43.592	DVNAAVATIK(1)TK	2	0.18368	1	cytoskeleton		GO:0005622 intracellular; GO:0005623 cell; GO:0005856 cytoskeleton; GO:0043226 organelle; GO:0043228 non-membrane-bounded organelle; GO:0043229 intracellular organelle; GO:0043232 intracellular non-membrane-bounded organelle; GO:0044424 intracellular part; GO:0044464 cell part;		K07374	TUBA; tubulin alpha	map04145 Phagosome; map04210 Apoptosis; map04530 Tight junction; map04540 Gap junction; map05130 Pathogenic Escherichia coli infection	PF00091; PF03953	Tubulin/FtsZ family, GTPase domain; Tubulin C-terminal domain	Z	KOG1376	Alpha tubulin
TGME49_307850-t26_1-p1	37	K	6-phosphogluconate dehydrogenase GN=TGME49_307850	TGME49_307850	1	2.6269e-06	103.13	TPSK(1)ITVAVQK	2	0.11781	1	1	0.000716998	79.875	TPSK(1)ITVAVQK	2	0.34652	1	1	0.000143475	75.589	TPSK(1)ITVAVQK	2	0.11259	1	cytoplasm	GO:0006081 cellular aldehyde metabolic process; GO:0006098 pentose-phosphate shunt; GO:0006139 nucleobase-containing compound metabolic process; GO:0006725 cellular aromatic compound metabolic process; GO:0006732 coenzyme metabolic process; GO:0006733 oxidoreduction coenzyme metabolic process; GO:0006739 NADP metabolic process; GO:0006753 nucleoside phosphate metabolic process; GO:0006793 phospho…		GO:0003824 catalytic activity; GO:0004616 phosphogluconate dehydrogenase (decarboxylating) activity; GO:0016491 oxidoreductase activity; GO:0016614 oxidoreductase activity, acting on CH-OH group of donors; GO:0016616 oxidoreductase activity, acting on the CH-OH group of donors, NAD or NADP as acceptor;	K00033	PGD, gnd, gntZ; 6-phosphogluconate dehydrogenase [EC:1.1.1.44 1.1.1.343]	map00030 Pentose phosphate pathway; map00480 Glutathione metabolism; map01100 Metabolic pathways; map01200 Carbon metabolism	PF03446; PF00393	NAD binding domain of 6-phosphogluconate dehydrogenase; 6-phosphogluconate dehydrogenase, C-terminal domain	G	KOG2653	6-phosphogluconate dehydrogenase
TGME49_263300-t26_1-p1	74	K	eukaryotic porin protein GN=TGME49_263300	TGME49_263300	1	0.0254068	45.614	MMAMGK(1)STIDVK	2	-1.1662	1	1	0.00880427	51.771	MMAMGK(1)STIDVK	2	-0.65799	1	1	0.0137614	44.252	MMAMGK(1)STIDVK	2	-1.1225	1	cytoplasm
TGME49_294800-t26_1-p1	225	K	"elongation factor 1-alpha (EF-1-ALPHA), putative GN=TGME49_294800"	TGME49_294800	1	6.56538e-12	68.42	TLVEALDTMEAPK(1)RPSDK	3	0.16638	1								1	4.30408e-07	67.11	TLVEALDTMEAPK(1)RPSDK	3	0.28789	1	cytoplasm	GO:0001932 regulation of protein phosphorylation; GO:0001933 negative regulation of protein phosphorylation; GO:0006403 RNA localization; GO:0006405 RNA export from nucleus; GO:0006409 tRNA export from nucleus; GO:0006412 translation; GO:0006414 translational elongation; GO:0006469 negative regulation of protein kinase activity; GO:0006518 peptide metabolic process; GO:0006611 protein export from…	GO:0000322 storage vacuole; GO:0000323 lytic vacuole; GO:0000324 fungal-type vacuole; GO:0000329 fungal-type vacuole membrane; GO:0005622 intracellular; GO:0005623 cell; GO:0005737 cytoplasm; GO:0005739 mitochondrion; GO:0005773 vacuole; GO:0005774 vacuolar membrane; GO:0005840 ribosome; GO:0005853 eukaryotic translation elongation factor 1 complex; GO:0016020 membrane; GO:0031090 organelle membr…	GO:0000166 nucleotide binding; GO:0001882 nucleoside binding; GO:0001883 purine nucleoside binding; GO:0003676 nucleic acid binding; GO:0003723 RNA binding; GO:0003746 translation elongation factor activity; GO:0003779 actin binding; GO:0003824 catalytic activity; GO:0003924 GTPase activity; GO:0005488 binding; GO:0005515 protein binding; GO:0005525 GTP binding; GO:0008092 cytoskeletal protein bi…	K03231	EEF1A; elongation factor 1-alpha	map03013 RNA transport; map05134 Legionellosis; map05140 Leishmaniasis	PF00009; PF03144; PF03143	Elongation factor Tu GTP binding domain; Elongation factor Tu domain 2; Elongation factor Tu C-terminal domain	J	KOG0052	Translation elongation factor EF-1 alpha/Tu
TGME49_213610-t26_1-p1	276	K	Putative transmembrane protein(predict) GN=TGME49_213610	TGME49_213610								1	0.00022056	48.216	DHELGK(1)NLEMCVR	3	-0.30266	1								nucleus
TGME49_263090-t26_1-p1	119	K	14-3-3 protein GN=TGME49_263090	TGME49_263090								1	8.50237e-09	92.773	NLLSVAYK(1)NAVGAR	2	0.076348	2	1	1.45872e-06	76.82	NLLSVAYK(1)NAVGAR	2	0.097974	2	mitochondria		GO:0005622 intracellular; GO:0005623 cell; GO:0005737 cytoplasm; GO:0031410 cytoplasmic vesicle; GO:0031982 vesicle; GO:0042470 melanosome; GO:0043226 organelle; GO:0043227 membrane-bounded organelle; GO:0043229 intracellular organelle; GO:0044424 intracellular part; GO:0044444 cytoplasmic part; GO:0044464 cell part; GO:0048770 pigment granule; GO:0097708 intracellular vesicle;		K06630	YWHAE; 14-3-3 protein epsilon	map04110 Cell cycle; map04114 Oocyte meiosis; map04151 PI3K-Akt signaling pathway; map04390 Hippo signaling pathway; map04391 Hippo signaling pathway - fly; map04621 NOD-like receptor signaling pathway; map04722 Neurotrophin signaling pathway; map05160 Hepatitis C; map05203 Viral carcinogenesis	PF00244	14-3-3 protein	O	KOG0841	Multifunctional chaperone (14-3-3 family)
TGME49_272290-t26_1-p1	260	K	pyruvate dehydrogenase complex subunit PD-HE1Beta GN=TGME49_272290	TGME49_272290	1	1.00041e-06	61.657	GPGGVGK(1)QLGPEHSQR	3	0.054698	1	1	2.12414e-14	93.753	GPGGVGK(1)QLGPEHSQR	3	-0.089103	1	1	6.27671e-06	64.705	GPGGVGK(1)QLGPEHSQR	3	-0.14283	1	extracellular				K00162	PDHB, pdhB; pyruvate dehydrogenase E1 component beta subunit [EC:1.2.4.1]	map00010 Glycolysis / Gluconeogenesis; map00020 Citrate cycle (TCA cycle); map00620 Pyruvate metabolism; map01100 Metabolic pathways; map01200 Carbon metabolism; map04066 HIF-1 signaling pathway; map04922 Glucagon signaling pathway; map05230 Central carbon metabolism in cancer	PF02779; PF02780	Transketolase, pyrimidine binding domain; Transketolase, C-terminal domain	C	KOG0524	Pyruvate dehydrogenase E1, beta subunit
TGME49_247760-t26_1-p1	462	K	AMP-binding enzyme domain-containing protein GN=TGME49_247760	TGME49_247760								1	0.00389669	64.52	MLDK(1)ILSGVSEK	2	0.34448	1								cytoplasm				K01897	ACSL, fadD; long-chain acyl-CoA synthetase [EC:6.2.1.3]	map00061 Fatty acid biosynthesis; map00071 Fatty acid degradation; map01100 Metabolic pathways; map01212 Fatty acid metabolism; map03320 PPAR signaling pathway; map04146 Peroxisome; map04216 Ferroptosis; map04714 Thermogenesis; map04920 Adipocytokine signaling pathway			I	KOG1256	Long-chain acyl-CoA synthetases (AMP-forming)
TGME49_242880-t26_1-p1	131	K	flavoprotein GN=TGME49_242880	TGME49_242880								1	0.0126162	56.205	K(1)GDSVLHIELR	3	-0.17717	1	1	0.00630528	65.179	K(1)GDSVLHIELR	3	0.16002	1	cytoplasm,nucleus	GO:0006139 nucleobase-containing compound metabolic process; GO:0006163 purine nucleotide metabolic process; GO:0006164 purine nucleotide biosynthetic process; GO:0006725 cellular aromatic compound metabolic process; GO:0006732 coenzyme metabolic process; GO:0006753 nucleoside phosphate metabolic process; GO:0006793 phosphorus metabolic process; GO:0006796 phosphate-containing compound metabolic …	GO:0005622 intracellular; GO:0005623 cell; GO:0005737 cytoplasm; GO:0005829 cytosol; GO:0044424 intracellular part; GO:0044444 cytoplasmic part; GO:0044464 cell part;	GO:0003824 catalytic activity; GO:0004633 phosphopantothenoylcysteine decarboxylase activity; GO:0005488 binding; GO:0005515 protein binding; GO:0016829 lyase activity; GO:0016830 carbon-carbon lyase activity; GO:0016831 carboxy-lyase activity; GO:0042802 identical protein binding;	K01598	PPCDC, coaC; phosphopantothenoylcysteine decarboxylase [EC:4.1.1.36]	map00770 Pantothenate and CoA biosynthesis; map01100 Metabolic pathways			DP	KOG0672	Halotolerance protein HAL3 (contains flavoprotein domain)
TGME49_208390-t26_1-p1	379	K	"Capping protein alpha-like subunit, putative(predict) GN=TGME49_208390"	TGME49_208390	1	0.0051935	46.73	HVIEFIK(1)TK	3	-0.078025	1	1	0.00290725	53.028	HVIEFIK(1)TK	3	-0.38999	2	1	0.004177	63.473	HVIEFIK(1)TK	3	-0.38992	2	nucleus
TGME49_206540-t26_1-p1	475	K	Putative transmembrane protein(predict) GN=TGME49_206540	TGME49_206540															1	0.0239454	47.062	ANCGDK(1)LNFK	2	-0.27395	1	plasma membrane
TGME49_242290-t26_1-p1	188	K	"proteasome subunit alpha1, putative GN=TGME49_242290"	TGME49_242290								1	0.00256883	54.281	EQEATNILEK(1)MVK	2	1.7893	1	1	0.0128704	40.493	EQEATNILEK(1)MVK	2	0.65383	1	cytoplasm	GO:0006508 proteolysis; GO:0006511 ubiquitin-dependent protein catabolic process; GO:0006807 nitrogen compound metabolic process; GO:0008152 metabolic process; GO:0009056 catabolic process; GO:0009057 macromolecule catabolic process; GO:0009987 cellular process; GO:0010498 proteasomal protein catabolic process; GO:0010499 proteasomal ubiquitin-independent protein catabolic process; GO:0019538 pro…	GO:0000502 proteasome complex; GO:0005622 intracellular; GO:0005623 cell; GO:0005634 nucleus; GO:0005737 cytoplasm; GO:0005829 cytosol; GO:0005839 proteasome core complex; GO:0012505 endomembrane system; GO:0016020 membrane; GO:0019773 proteasome core complex, alpha-subunit complex; GO:0031597 cytosolic proteasome complex; GO:0032991 macromolecular complex; GO:0034515 proteasome storage granule; …		K02730	PSMA6; 20S proteasome subunit alpha 1 [EC:3.4.25.1]	map03050 Proteasome	PF10584; PF00227	Proteasome subunit A N-terminal signature; Proteasome subunit	B	KOG0182	20S proteasome, regulatory subunit alpha type PSMA6/SCL1
TGME49_215060-t26_1-p1	133	K	"small GTP-binding protein sar1, putative GN=TGME49_215060"	TGME49_215060								1	0.00247819	54.898	IDK(1)PQAASEEELR	2	0.58322	1								cytoplasm	GO:0006810 transport; GO:0006888 ER to Golgi vesicle-mediated transport; GO:0006900 membrane budding; GO:0006996 organelle organization; GO:0009987 cellular process; GO:0016043 cellular component organization; GO:0016050 vesicle organization; GO:0016192 vesicle-mediated transport; GO:0022607 cellular component assembly; GO:0034622 cellular macromolecular complex assembly; GO:0035459 cargo loading…	GO:0005622 intracellular; GO:0005623 cell; GO:0005737 cytoplasm; GO:0005798 Golgi-associated vesicle; GO:0012505 endomembrane system; GO:0012506 vesicle membrane; GO:0012507 ER to Golgi transport vesicle membrane; GO:0016020 membrane; GO:0030117 membrane coat; GO:0030120 vesicle coat; GO:0030127 COPII vesicle coat; GO:0030133 transport vesicle; GO:0030134 ER to Golgi transport vesicle; GO:0030135…		K07953	SAR1; GTP-binding protein SAR1 [EC:3.6.5.-]	map04141 Protein processing in endoplasmic reticulum; map05134 Legionellosis	PF00025	ADP-ribosylation factor family	U	KOG0077	Vesicle coat complex COPII, GTPase subunit SAR1
TGME49_289000-t26_1-p1	372	K	hypothetical protein GN=TGME49_289000	TGME49_289000	1	3.52521e-13	99.392	EHEGNEK(1)TEPCSEYR	3	-0.097544	2	1	1.46624e-09	83.692	EHEGNEK(1)TEPCSEYR	3	-0.079555	2	1	5.84447e-08	76.378	EHEGNEK(1)TEPCSEYR	3	0.44945	1	plasma membrane
TGME49_244560-t26_1-p1	483	K	"heat shock protein 90, putative GN=TGME49_244560"	TGME49_244560															1	0.0115533	51.276	K(1)TLDTMR	2	-0.49202	1	endoplasmic reticulum				K09487	HSP90B, TRA1; heat shock protein 90kDa beta	map04141 Protein processing in endoplasmic reticulum; map04151 PI3K-Akt signaling pathway; map04657 IL-17 signaling pathway; map04915 Estrogen signaling pathway; map04918 Thyroid hormone synthesis; map05200 Pathways in cancer; map05215 Prostate cancer; map05418 Fluid shear stress and atherosclerosis	PF02518	Histidine kinase-, DNA gyrase B-, and HSP90-like ATPase	O	KOG0019	Molecular chaperone (HSP90 family)
TGME49_232660-t26_1-p1	164	K	Hsp70 interacting protein HIP GN=TGME49_232660	TGME49_232660	1	0.00832544	42.031	RADVLLK(1)LK	2	0.16174	1	1	0.021045	42.976	RADVLLK(1)LK	2	0.34405	1								nucleus				K09560	ST13; suppressor of tumorigenicity protein 13				OT	KOG1308	Hsp70-interacting protein Hip/Transient component of progesterone receptor complexes and an Hsp70-binding protein
TGME49_310640-t26_1-p1	7	K	phosphorylase family protein GN=TGME49_310640	TGME49_310640															1	0.00751396	54.898	GK(1)NIFLTPDGR	2	0.6439	2	cytoplasm							PF01048	Phosphorylase superfamily
TGME49_239820-t26_1-p1	8	K	D-3-phosphoglycerate dehydrogenase GN=TGME49_239820	TGME49_239820	1	0.00697683	79.148	AEATAQK(1)R	2	-0.31283	1	1	0.00453459	60.102	AEATAQK(1)R	2	-0.17025	1								cytoplasm				K00058	serA, PHGDH; D-3-phosphoglycerate dehydrogenase / 2-oxoglutarate reductase [EC:1.1.1.95 1.1.1.399]	map00260 Glycine, serine and threonine metabolism; map00270 Cysteine and methionine metabolism; map01100 Metabolic pathways; map01200 Carbon metabolism; map01230 Biosynthesis of amino acids	PF00389; PF02826	D-isomer specific 2-hydroxyacid dehydrogenase, catalytic domain; D-isomer specific 2-hydroxyacid dehydrogenase, NAD binding domain	E	KOG0068	D-3-phosphoglycerate dehydrogenase, D-isomer-specific 2-hydroxy acid dehydrogenase superfamily
TGME49_280560-t26_1-p1	103	K	"selenide, water dikinase GN=TGME49_280560"	TGME49_280560	1	0.0018731	46.318	K(1)LIFCDDGRPPLR	3	-0.097843	2	1	0.000504937	59.709	K(1)LIFCDDGRPPLR	3	-0.0068285	2	1	0.00175935	49.595	K(1)LIFCDDGRPPLR	3	-0.25098	2	nucleus				K01008	selD, SEPHS; selenide, water dikinase [EC:2.7.9.3]	map00450 Selenocompound metabolism; map01100 Metabolic pathways	PF07992; PF00586; PF02769	Pyridine nucleotide-disulphide oxidoreductase; AIR synthase related protein, N-terminal domain; AIR synthase related protein, C-terminal domain	T	KOG3939	Selenophosphate synthetase
TGME49_221610-t26_1-p1	656	K	ubiquitin carboxyl-terminal hydrolase GN=TGME49_221610	TGME49_221610								1	0.00634516	44.925	LPVSLAATAGK(1)R	2	0.33132	1								nucleus				K11841	USP10, UBP3; ubiquitin carboxyl-terminal hydrolase 10 [EC:3.4.19.12]				O	KOG1871	Ubiquitin-specific protease
TGME49_225050-t26_1-p1	322	K	"adenosylhomocysteinase, putative GN=TGME49_225050"	TGME49_225050	0.88657	0.0176492	40.352	LLQMAK(0.113)K(0.887)K	2	-2.4923	1															extracellular	GO:0000096 sulfur amino acid metabolic process; GO:0006082 organic acid metabolic process; GO:0006139 nucleobase-containing compound metabolic process; GO:0006520 cellular amino acid metabolic process; GO:0006534 cysteine metabolic process; GO:0006555 methionine metabolic process; GO:0006575 cellular modified amino acid metabolic process; GO:0006725 cellular aromatic compound metabolic process; G…	GO:0005622 intracellular; GO:0005623 cell; GO:0005737 cytoplasm; GO:0005829 cytosol; GO:0044424 intracellular part; GO:0044444 cytoplasmic part; GO:0044464 cell part;	GO:0003824 catalytic activity; GO:0004013 adenosylhomocysteinase activity; GO:0016787 hydrolase activity; GO:0016801 hydrolase activity, acting on ether bonds; GO:0016802 trialkylsulfonium hydrolase activity;	K01251	E3.3.1.1, ahcY; adenosylhomocysteinase [EC:3.3.1.1]	map00270 Cysteine and methionine metabolism; map01100 Metabolic pathways	PF05221; PF00670	S-adenosyl-L-homocysteine hydrolase; S-adenosyl-L-homocysteine hydrolase, NAD binding domain	H	KOG1370	S-adenosylhomocysteine hydrolase
TGME49_231640-t26_1-p1	173	K	alveolin domain containing intermediate filament IMC1 GN=TGME49_231640	TGME49_231640	1	1.68168e-06	91.812	IETK(1)ENIIQRPK	2	0.62317	1								1	5.50957e-05	76.759	IETK(1)ENIIQRPK	2	1.2789	1	cytoplasm
TGME49_276110-t26_1-p1	203	K	cytochrome b5 family heme/steroid binding domain-containing protein GN=TGME49_276110	TGME49_276110								1	2.66956e-05	48.616	NCCTSATATK(1)GADSVK	2	0.57551	1	1	6.15021e-05	62.617	NCCTSATATK(1)GADSVK	2	-0.044312	1	cytoplasm				K23490	CYB5; cytochrome b5		PF00173	Cytochrome b5-like Heme/Steroid binding domain	C	KOG0537	Cytochrome b5
TGME49_221460-t26_1-p1	429	K	phosphoglycerate mutase family protein GN=TGME49_221460	TGME49_221460								1	0.00412685	44.193	LATACASAK(1)K	2	-0.48434	1								nucleus
TGME49_227280-t26_1-p1	136	K	dense granule protein GRA3 GN=TGME49_227280	TGME49_227280								1	0.0342514	44.425	TDRPGLK(1)R	2	0.92661	1								extracellular
TGME49_297060-t26_1-p1	202	K	phosphoglycerate mutase PGMII GN=TGME49_297060	TGME49_297060	1	0.001161	58.172	HGDEQVK(1)IWR	3	0.19371	1	1	0.00168829	49.448	HGDEQVK(1)IWR	3	-0.36908	1	1	0.00111088	58.172	HGDEQVK(1)IWR	3	0.12001	2	cytoplasm	GO:0005975 carbohydrate metabolic process; GO:0005996 monosaccharide metabolic process; GO:0006006 glucose metabolic process; GO:0006007 glucose catabolic process; GO:0006082 organic acid metabolic process; GO:0006090 pyruvate metabolic process; GO:0006091 generation of precursor metabolites and energy; GO:0006094 gluconeogenesis; GO:0006096 glycolytic process; GO:0006109 regulation of carbohydra…		GO:0003824 catalytic activity; GO:0004619 phosphoglycerate mutase activity; GO:0016853 isomerase activity; GO:0016866 intramolecular transferase activity; GO:0016868 intramolecular transferase activity, phosphotransferases; GO:0046538 2,3-bisphosphoglycerate-dependent phosphoglycerate mutase activity;	K01834	PGAM, gpmA; 2,3-bisphosphoglycerate-dependent phosphoglycerate mutase [EC:5.4.2.11]	map00010 Glycolysis / Gluconeogenesis; map00260 Glycine, serine and threonine metabolism; map01100 Metabolic pathways; map01200 Carbon metabolism; map01230 Biosynthesis of amino acids; map04922 Glucagon signaling pathway; map05230 Central carbon metabolism in cancer	PF00300	Histidine phosphatase superfamily (branch 1)	G	KOG0235	Phosphoglycerate mutase
TGME49_236040-t26_1-p1	385	K	"fructose-1,6-bisphosphate aldolase GN=TGME49_236040"	TGME49_236040	1	0.0213085	76.302	AWK(1)GVPENK	2	-0.22661	1	1	0.0312654	60.255	AWK(1)GVPENK	2	-0.17137	1	1	0.0202102	58.511	AWK(1)GVPENK	2	-0.30379	2	Golgi apparatus	GO:0005975 carbohydrate metabolic process; GO:0005996 monosaccharide metabolic process; GO:0006000 fructose metabolic process; GO:0006001 fructose catabolic process; GO:0006006 glucose metabolic process; GO:0006007 glucose catabolic process; GO:0006081 cellular aldehyde metabolic process; GO:0006082 organic acid metabolic process; GO:0006090 pyruvate metabolic process; GO:0006091 generation of pr…	GO:0005622 intracellular; GO:0005623 cell; GO:0005737 cytoplasm; GO:0005813 centrosome; GO:0005815 microtubule organizing center; GO:0005829 cytosol; GO:0005856 cytoskeleton; GO:0015630 microtubule cytoskeleton; GO:0034451 centriolar satellite; GO:0043226 organelle; GO:0043228 non-membrane-bounded organelle; GO:0043229 intracellular organelle; GO:0043232 intracellular non-membrane-bounded organel…	GO:0003824 catalytic activity; GO:0004332 fructose-bisphosphate aldolase activity; GO:0005488 binding; GO:0005515 protein binding; GO:0008092 cytoskeletal protein binding; GO:0016829 lyase activity; GO:0016830 carbon-carbon lyase activity; GO:0016832 aldehyde-lyase activity; GO:0019899 enzyme binding; GO:0030246 carbohydrate binding; GO:0036094 small molecule binding; GO:0042802 identical protein…	K01623	ALDO; fructose-bisphosphate aldolase, class I [EC:4.1.2.13]	map00010 Glycolysis / Gluconeogenesis; map00030 Pentose phosphate pathway; map00051 Fructose and mannose metabolism; map01100 Metabolic pathways; map01200 Carbon metabolism; map01230 Biosynthesis of amino acids; map04066 HIF-1 signaling pathway	PF00274	Fructose-bisphosphate aldolase class-I	G	KOG1557	Fructose-biphosphate aldolase
TGME49_228190-t26_1-p1	272	K	"eukaryotic initiation factor-3, subunit 5, putative GN=TGME49_228190"	TGME49_228190	1	3.27874e-29	144.8	LSDQLNK(1)CGAYVR	2	0.6228	2	1	2.22798e-15	119.96	LSDQLNK(1)CGAYVR	2	0.27354	2	1	2.4254e-20	141	LSDQLNK(1)CGAYVR	2	-0.5161	2	nucleus				K03249	EIF3F; translation initiation factor 3 subunit F	map03013 RNA transport			J	KOG2975	Translation initiation factor 3, subunit f (eIF-3f)
TGME49_246960-t26_1-p1	446	K	Metallo-beta-lactamase domain protein(predict) GN=TGME49_246960	TGME49_246960	1	0.00282468	58.172	MQK(1)ALLDAR	2	0.63557	1	1	0.00375966	83.045	MQK(1)ALLDAR	2	-0.52736	3	1	0.00306214	65.179	MQK(1)ALLDAR	2	-0.19456	2	nucleus							PF12706	Beta-lactamase superfamily domain
TGME49_201380-t26_1-p1	404	K	"chorismate synthase, putative GN=TGME49_201380"	TGME49_201380								1	0.0129292	55.724	YTSK(1)SEASITR	2	-0.4435	1	1	0.0118603	49.149	YTSK(1)SEASITR	2	-0.30744	1	cytoplasm,nucleus									E	KOG4492	Chorismate synthase
TGME49_251930-t26_1-p1	339	K	enoyl-acyl carrier reductase ENR GN=TGME49_251930	TGME49_251930	1	8.101e-09	124.07	AASAIGK(1)SGEK	2	0.088725	3	1	5.84135e-06	102.87	AASAIGK(1)SGEK	2	0.0023601	3	1	4.10576e-07	109	AASAIGK(1)SGEK	2	-0.42444	3	extracellular				K13237	DECR2; peroxisomal 2,4-dienoyl-CoA reductase [EC:1.3.1.34]	map04146 Peroxisome	PF13561	Enoyl-(Acyl carrier protein) reductase	Q	KOG0725	Reductases with broad range of substrate specificities
TGME49_256990-t26_1-p1	516	K	glycyl-tRNA synthetase GN=TGME49_256990	TGME49_256990	1	0.0270083	60.345	VSK(1)VDLVASR	2	0.38203	2	1	0.00675284	66.708	VSK(1)VDLVASR	2	0.13332	2	1	0.00069681	74.537	VSK(1)VDLVASR	2	0.0015372	2	mitochondria	GO:0006082 organic acid metabolic process; GO:0006139 nucleobase-containing compound metabolic process; GO:0006399 tRNA metabolic process; GO:0006412 translation; GO:0006418 tRNA aminoacylation for protein translation; GO:0006426 glycyl-tRNA aminoacylation; GO:0006518 peptide metabolic process; GO:0006520 cellular amino acid metabolic process; GO:0006725 cellular aromatic compound metabolic proce…	GO:0005622 intracellular; GO:0005623 cell; GO:0005737 cytoplasm; GO:0009345 glycine-tRNA ligase complex; GO:0032991 macromolecular complex; GO:0044424 intracellular part; GO:0044444 cytoplasmic part; GO:0044464 cell part; GO:1902494 catalytic complex;	GO:0000166 nucleotide binding; GO:0000287 magnesium ion binding; GO:0003824 catalytic activity; GO:0004812 aminoacyl-tRNA ligase activity; GO:0004820 glycine-tRNA ligase activity; GO:0005488 binding; GO:0005515 protein binding; GO:0005524 ATP binding; GO:0008144 drug binding; GO:0016594 glycine binding; GO:0016597 amino acid binding; GO:0016874 ligase activity; GO:0016875 ligase activity, forming…	K01880	GARS, glyS1; glycyl-tRNA synthetase [EC:6.1.1.14]	map00970 Aminoacyl-tRNA biosynthesis	PF00587; PF03129	tRNA synthetase class II core domain (G, H, P, S and T); Anticodon binding domain	J	KOG2298	Glycyl-tRNA synthetase and related class II tRNA synthetase
TGME49_222840-t26_1-p1	161	K	Ser/Thr phosphatase family protein GN=TGME49_222840	TGME49_222840	1	0.00606874	47.037	K(1)NAEWAEEIGR	2	0.42717	1															mitochondria				K21814	CPPED1; serine/threonine-protein phosphatase CPPED1 [EC:3.1.3.16]		PF00149	Calcineurin-like phosphoesterase	G	KOG1378	Purple acid phosphatase
TGME49_228190-t26_1-p1	286	K	"eukaryotic initiation factor-3, subunit 5, putative GN=TGME49_228190"	TGME49_228190								1	0.00568893	40.968	SVLDGSEK(1)ADPEIGR	2	-0.30128	1								nucleus				K03249	EIF3F; translation initiation factor 3 subunit F	map03013 RNA transport			J	KOG2975	Translation initiation factor 3, subunit f (eIF-3f)
TGME49_289690-t26_1-p1	370	K	glyceraldehyde-3-phosphate dehydrogenase GAPDH1 GN=TGME49_289690	TGME49_289690	1	0.0192108	50.806	AVGK(1)IIPSLNGK	2	0.69762	1	1	0.00679325	57.164	AVGK(1)IIPSLNGK	2	0.58301	2	1	0.0149163	42.976	AVGK(1)IIPSLNGK	2	0.089538	1	mitochondria	GO:0005975 carbohydrate metabolic process; GO:0006082 organic acid metabolic process; GO:0006090 pyruvate metabolic process; GO:0006091 generation of precursor metabolites and energy; GO:0006096 glycolytic process; GO:0006139 nucleobase-containing compound metabolic process; GO:0006163 purine nucleotide metabolic process; GO:0006164 purine nucleotide biosynthetic process; GO:0006165 nucleoside di…	GO:0005622 intracellular; GO:0005623 cell; GO:0005737 cytoplasm; GO:0005829 cytosol; GO:0044424 intracellular part; GO:0044444 cytoplasmic part; GO:0044464 cell part;	GO:0000166 nucleotide binding; GO:0003824 catalytic activity; GO:0004365 glyceraldehyde-3-phosphate dehydrogenase (NAD+) (phosphorylating) activity; GO:0005488 binding; GO:0016491 oxidoreductase activity; GO:0016620 oxidoreductase activity, acting on the aldehyde or oxo group of donors, NAD or NADP as acceptor; GO:0016903 oxidoreductase activity, acting on the aldehyde or oxo group of donors; GO:…	K00134	GAPDH, gapA; glyceraldehyde 3-phosphate dehydrogenase [EC:1.2.1.12]	map00010 Glycolysis / Gluconeogenesis; map01100 Metabolic pathways; map01200 Carbon metabolism; map01230 Biosynthesis of amino acids; map04066 HIF-1 signaling pathway; map05010 Alzheimer disease; map05130 Pathogenic Escherichia coli infection	PF00044; PF02800	Glyceraldehyde 3-phosphate dehydrogenase, NAD binding domain; Glyceraldehyde 3-phosphate dehydrogenase, C-terminal domain	G	KOG0657	Glyceraldehyde 3-phosphate dehydrogenase
TGME49_269190-t26_1-p1	760	K	glyceraldehyde-3-phosphate dehydrogenase GAPDH2 GN=TGME49_269190	TGME49_269190	1	0.000456518	41.798	HVNRPGGAK(1)HAIISAPAK	4	1.0393	1	1	8.59311e-08	54.668	HVNRPGGAK(1)HAIISAPAK	4	0.8073	1	1	3.26916e-05	46.415	HVNRPGGAK(1)HAIISAPAK	4	0.73044	1	Golgi apparatus	GO:0005975 carbohydrate metabolic process; GO:0006082 organic acid metabolic process; GO:0006090 pyruvate metabolic process; GO:0006091 generation of precursor metabolites and energy; GO:0006096 glycolytic process; GO:0006139 nucleobase-containing compound metabolic process; GO:0006163 purine nucleotide metabolic process; GO:0006164 purine nucleotide biosynthetic process; GO:0006165 nucleoside di…	GO:0005622 intracellular; GO:0005623 cell; GO:0005737 cytoplasm; GO:0005829 cytosol; GO:0044424 intracellular part; GO:0044444 cytoplasmic part; GO:0044464 cell part;	GO:0000166 nucleotide binding; GO:0003824 catalytic activity; GO:0004365 glyceraldehyde-3-phosphate dehydrogenase (NAD+) (phosphorylating) activity; GO:0005488 binding; GO:0016491 oxidoreductase activity; GO:0016620 oxidoreductase activity, acting on the aldehyde or oxo group of donors, NAD or NADP as acceptor; GO:0016903 oxidoreductase activity, acting on the aldehyde or oxo group of donors; GO:…	K00134	GAPDH, gapA; glyceraldehyde 3-phosphate dehydrogenase [EC:1.2.1.12]	map00010 Glycolysis / Gluconeogenesis; map01100 Metabolic pathways; map01200 Carbon metabolism; map01230 Biosynthesis of amino acids; map04066 HIF-1 signaling pathway; map05010 Alzheimer disease; map05130 Pathogenic Escherichia coli infection	PF00044; PF02800	Glyceraldehyde 3-phosphate dehydrogenase, NAD binding domain; Glyceraldehyde 3-phosphate dehydrogenase, C-terminal domain	G	KOG0657	Glyceraldehyde 3-phosphate dehydrogenase
TGME49_263060-t26_1-p1	825	K	Proteasome/cyclosome repeat-containing protein GN=TGME49_263060	TGME49_263060	1	0.000917872	45.614	VIADK(1)HEDVMAR	3	0.25407	1	1	0.000994006	45.614	VIADK(1)HEDVMAR	3	0.10377	1	1	0.000975114	51.771	VIADK(1)HEDVMAR	3	0.10342	1	cytoplasm				K03032	PSMD1, RPN2; 26S proteasome regulatory subunit N2	map03050 Proteasome; map05169 Epstein-Barr virus infection			O	KOG2062	26S proteasome regulatory complex, subunit RPN2/PSMD1
TGME49_268950-t26_1-p1	127	K	La domain protein(predict) GN=TGME49_268950	TGME49_268950								1	0.00915931	99.568	IK(1)SLNLTK	2	-0.37173	1								nucleus				K18733	LARP6; la-related protein 6		PF05383	La domain
TGME49_243600-t26_1-p1	491	K	"acetyltransferase, GNAT family protein GN=TGME49_243600"	TGME49_243600	1	0.0189983	58.32	LDLTVEK(1)PEAR	2	-1.7198	1	1	0.00417124	68.171	LDLTVEK(1)PEAR	2	-1.3267	1	1	0.000363942	71.879	LDLTVEK(1)PEAR	2	-0.92849	1	cytoplasm
TGME49_251680-t26_1-p1	122	K	"histamine-releasing factor, putative GN=TGME49_251680"	TGME49_251680	1	0.00467408	53.034	FMSGAQALVK(1)K	2	1.0458	1	1	0.00883099	46.069	FMSGAQALVK(1)K	2	0.05952	1								cytoplasm							PF00838	Translationally controlled tumour protein	DZ	KOG1727	Microtubule-binding protein (translationally controlled tumor protein)
TGME49_256760-t26_1-p1	211	K	pyruvate kinase PyK1 GN=TGME49_256760	TGME49_256760	1	0.00250841	80.706	K(1)NMNLPNVK	2	0.12253	1	1	0.00168277	91.095	K(1)NMNLPNVK	2	0.22699	1								mitochondria				K00873	PK, pyk; pyruvate kinase [EC:2.7.1.40]	map00010 Glycolysis / Gluconeogenesis; map00230 Purine metabolism; map00620 Pyruvate metabolism; map01100 Metabolic pathways; map01200 Carbon metabolism; map01230 Biosynthesis of amino acids; map04922 Glucagon signaling pathway; map04930 Type II diabetes mellitus; map05165 Human papillomavirus infection; map05203 Viral carcinogenesis; map05230 Central carbon metabolism in cancer	PF02887	Pyruvate kinase, alpha/beta domain	G	KOG2323	Pyruvate kinase
TGME49_264660-t26_1-p1	1712	K	SAG-related sequence SRS44 GN=TGME49_264660	TGME49_264660								1	0.000108522	57.973	LK(1)HVPAAATTGLR	3	0.23487	1								plasma membrane
TGME49_289750-t26_1-p1	48	K	ribosomal-ubiquitin protein RPL40 GN=TGME49_289750	TGME49_289750	1	0.000544334	68.044	LIFAGK(1)QLEDGR	2	-0.069895	2	1	0.00283455	67.136	LIFAGK(1)QLEDGR	2	0.21533	1	1	0.0022474	60.55	LIFAGK(1)QLEDGR	2	0.41178	2	cytoplasm,nucleus				K02927	RP-L40e, RPL40; large subunit ribosomal protein L40e	map03010 Ribosome	PF00240	Ubiquitin family	J	KOG0003	Ubiquitin/60s ribosomal protein L40 fusion
TGME49_226410-t26_1-p1	253	K	EF-1 guanine nucleotide exchange domain-containing protein GN=TGME49_226410	TGME49_226410	1	0.013086	45.368	K(1)VPVAFGLYK	2	1.0135	1															nucleus				K03232	EEF1B; elongation factor 1-beta		PF00736	EF-1 guanine nucleotide exchange domain	J	KOG1668	Elongation factor 1 beta/delta chain
TGME49_318230-t26_1-p1	131	K	phosphoglycerate kinase PGKI GN=TGME49_318230	TGME49_318230	1	5.97962e-05	50.305	FHIEEEGK(1)GVDEQGNK	3	0.90176	2	1	1.27413e-09	78.848	FHIEEEGK(1)GVDEQGNK	3	0.90741	3	1	2.49463e-49	155.49	FHIEEEGK(1)GVDEQGNK	2	-0.23261	2	cytoplasm	GO:0005975 carbohydrate metabolic process; GO:0005996 monosaccharide metabolic process; GO:0006006 glucose metabolic process; GO:0006082 organic acid metabolic process; GO:0006090 pyruvate metabolic process; GO:0006091 generation of precursor metabolites and energy; GO:0006094 gluconeogenesis; GO:0006096 glycolytic process; GO:0006139 nucleobase-containing compound metabolic process; GO:0006163 p…	GO:0005622 intracellular; GO:0005623 cell; GO:0005737 cytoplasm; GO:0005739 mitochondrion; GO:0043226 organelle; GO:0043227 membrane-bounded organelle; GO:0043229 intracellular organelle; GO:0043231 intracellular membrane-bounded organelle; GO:0044424 intracellular part; GO:0044444 cytoplasmic part; GO:0044464 cell part;	GO:0003824 catalytic activity; GO:0004618 phosphoglycerate kinase activity; GO:0016301 kinase activity; GO:0016740 transferase activity; GO:0016772 transferase activity, transferring phosphorus-containing groups; GO:0016774 phosphotransferase activity, carboxyl group as acceptor;	K00927	PGK, pgk; phosphoglycerate kinase [EC:2.7.2.3]	map00010 Glycolysis / Gluconeogenesis; map01100 Metabolic pathways; map01200 Carbon metabolism; map01230 Biosynthesis of amino acids; map04066 HIF-1 signaling pathway	PF00162	Phosphoglycerate kinase	G	KOG1367	3-phosphoglycerate kinase
TGME49_313870-t26_1-p1	5	K	"zinc finger, C3HC4 type (RING finger) domain-containing protein GN=TGME49_313870"	TGME49_313870	0.999498	0.0217494	46.663	K(0.001)FGK(0.999)SIR	2	-0.079048	2	0.99905	0.0132801	46.37	K(0.001)FGK(0.999)SIR	2	0.47879	2	0.999958	0.00651069	57.463	KFGK(1)SIR	2	0.43831	4	nucleus							PF00097	Zinc finger, C3HC4 type (RING finger)
TGME49_289650-t26_1-p1	136	K	PEP-carboxykinase I GN=TGME49_289650	TGME49_289650															1	0.0177545	46.318	K(1)DILDLGQLQK	2	-0.40567	1	mitochondria
TGME49_300330-t26_1-p1	230	K	GCFC domain-containing protein(predict) GN=TGME49_300330	TGME49_300330								1	0.00814174	40.941	GK(1)TAPCASPEK	2	0.012382	1								plasma membrane
TGME49_312110-t26_1-p1	506	K	apicoplast-associated thioredoxin family protein Atrx1 GN=TGME49_312110	TGME49_312110								1	0.0117717	70.056	PTAFPWK(1)K	2	0.16425	1								plasma membrane				K17609	NXN; nucleoredoxin [EC:1.8.1.8]		PF13905	Thioredoxin-like	O	KOG2501	Thioredoxin, nucleoredoxin and related proteins
TGME49_211250-t26_1-p1	82	K	hypothetical protein GN=TGME49_211250	TGME49_211250								1	0.00850742	42.52	TPGAAPTFAEK(1)K	2	-0.69382	1								mitochondria
TGME49_226960-t26_1-p1	1213	K	phosphofructokinase PFKII GN=TGME49_226960	TGME49_226960	1	6.59135e-11	89.506	GAMK(1)SEACGAAACR	3	-0.013417	6	1	0.000115602	59.728	GAMK(1)SEACGAAACR	2	-0.49757	5	1	2.04202e-05	68.463	GAMK(1)SEACGAAACR	3	-0.65458	6	cytoplasm							PF00365	Phosphofructokinase	G	KOG2440	Pyrophosphate-dependent phosphofructo-1-kinase
TGME49_227390-t26_1-p1	669	K	SET domain-containing protein(predict) GN=TGME49_227390	TGME49_227390	1	0.00257724	45.891	EK(1)HSAPTLYR	3	-0.63313	1	1	0.00109932	55.258	EK(1)HSAPTLYR	3	-0.66459	1	1	0.00250059	49.025	EK(1)HSAPTLYR	3	0.37689	2	mitochondria
TGME49_240600-t26_1-p1	611	K	"chaperonin cpn60, putative GN=TGME49_240600"	TGME49_240600															1	0.00074128	54.559	TNK(1)FGDMISQGVIDPAK	2	-0.13007	1	endoplasmic reticulum				K04077	groEL, HSPD1; chaperonin GroEL	map03018 RNA degradation; map04212 Longevity regulating pathway - worm; map04940 Type I diabetes mellitus; map05134 Legionellosis; map05152 Tuberculosis			O	KOG0356	Mitochondrial chaperonin, Cpn60/Hsp60p
TGME49_262620-t26_1-p1	255	K	RNA recognition motif-containing protein GN=TGME49_262620	TGME49_262620															1	2.75899e-05	63.869	SK(1)GVGTVLFSTPEGAQR	2	0.3444	1	extracellular							PF00076	RNA recognition motif. (a.k.a. RRM, RBD, or RNP domain)	A	KOG4212	RNA-binding protein hnRNP-M
TGME49_318230-t26_1-p1	92	K	phosphoglycerate kinase PGKI GN=TGME49_318230	TGME49_318230								1	0.00296621	49.595	K(1)VTFVEDCVGPK	2	0.17154	1								cytoplasm	GO:0005975 carbohydrate metabolic process; GO:0005996 monosaccharide metabolic process; GO:0006006 glucose metabolic process; GO:0006082 organic acid metabolic process; GO:0006090 pyruvate metabolic process; GO:0006091 generation of precursor metabolites and energy; GO:0006094 gluconeogenesis; GO:0006096 glycolytic process; GO:0006139 nucleobase-containing compound metabolic process; GO:0006163 p…	GO:0005622 intracellular; GO:0005623 cell; GO:0005737 cytoplasm; GO:0005739 mitochondrion; GO:0043226 organelle; GO:0043227 membrane-bounded organelle; GO:0043229 intracellular organelle; GO:0043231 intracellular membrane-bounded organelle; GO:0044424 intracellular part; GO:0044444 cytoplasmic part; GO:0044464 cell part;	GO:0003824 catalytic activity; GO:0004618 phosphoglycerate kinase activity; GO:0016301 kinase activity; GO:0016740 transferase activity; GO:0016772 transferase activity, transferring phosphorus-containing groups; GO:0016774 phosphotransferase activity, carboxyl group as acceptor;	K00927	PGK, pgk; phosphoglycerate kinase [EC:2.7.2.3]	map00010 Glycolysis / Gluconeogenesis; map01100 Metabolic pathways; map01200 Carbon metabolism; map01230 Biosynthesis of amino acids; map04066 HIF-1 signaling pathway	PF00162	Phosphoglycerate kinase	G	KOG1367	3-phosphoglycerate kinase
TGME49_214270-t26_1-p1	1119	K	"translation initiation factor IF-2, putative GN=TGME49_214270"	TGME49_214270															1	0.00132531	50.897	DSIDCLK(1)EHFR	3	-0.15627	1	nucleus				K03243	EIF5B; translation initiation factor 5B	map03013 RNA transport	PF00009; PF03144; PF11987	Elongation factor Tu GTP binding domain; Elongation factor Tu domain 2; Translation-initiation factor 2	J	KOG1144	Translation initiation factor 5B (eIF-5B)
TGME49_226830-t26_1-p1	864	K	DnaK family protein GN=TGME49_226830	TGME49_226830															1	0.0227113	57.225	VK(1)ELGAAVK	2	-0.69615	1	endoplasmic reticulum				K09486	HYOU1; hypoxia up-regulated 1	map04141 Protein processing in endoplasmic reticulum			O	KOG0104	Molecular chaperones GRP170/SIL1, HSP70 superfamily
TGME49_310150-t26_1-p1	481	K	AMP-binding enzyme domain-containing protein GN=TGME49_310150	TGME49_310150								1	0.00852221	52.527	LATTLLEK(1)IEAR	2	2.5363	1								mitochondria				K01897	ACSL, fadD; long-chain acyl-CoA synthetase [EC:6.2.1.3]	map00061 Fatty acid biosynthesis; map00071 Fatty acid degradation; map01100 Metabolic pathways; map01212 Fatty acid metabolism; map03320 PPAR signaling pathway; map04146 Peroxisome; map04216 Ferroptosis; map04714 Thermogenesis; map04920 Adipocytokine signaling pathway			I	KOG1256	Long-chain acyl-CoA synthetases (AMP-forming)
TGME49_294800-t26_1-p1	437	K	"elongation factor 1-alpha (EF-1-ALPHA), putative GN=TGME49_294800"	TGME49_294800	0.999991	0.00204536	59.864	KEPGAGSK(1)VTK	3	0.42591	2	1	7.20236e-05	82.925	EPGAGSK(1)VTK	2	0.46114	4	1	3.00619e-05	77.633	EPGAGSK(1)VTK	2	0.54542	4	cytoplasm	GO:0001932 regulation of protein phosphorylation; GO:0001933 negative regulation of protein phosphorylation; GO:0006403 RNA localization; GO:0006405 RNA export from nucleus; GO:0006409 tRNA export from nucleus; GO:0006412 translation; GO:0006414 translational elongation; GO:0006469 negative regulation of protein kinase activity; GO:0006518 peptide metabolic process; GO:0006611 protein export from…	GO:0000322 storage vacuole; GO:0000323 lytic vacuole; GO:0000324 fungal-type vacuole; GO:0000329 fungal-type vacuole membrane; GO:0005622 intracellular; GO:0005623 cell; GO:0005737 cytoplasm; GO:0005739 mitochondrion; GO:0005773 vacuole; GO:0005774 vacuolar membrane; GO:0005840 ribosome; GO:0005853 eukaryotic translation elongation factor 1 complex; GO:0016020 membrane; GO:0031090 organelle membr…	GO:0000166 nucleotide binding; GO:0001882 nucleoside binding; GO:0001883 purine nucleoside binding; GO:0003676 nucleic acid binding; GO:0003723 RNA binding; GO:0003746 translation elongation factor activity; GO:0003779 actin binding; GO:0003824 catalytic activity; GO:0003924 GTPase activity; GO:0005488 binding; GO:0005515 protein binding; GO:0005525 GTP binding; GO:0008092 cytoskeletal protein bi…	K03231	EEF1A; elongation factor 1-alpha	map03013 RNA transport; map05134 Legionellosis; map05140 Leishmaniasis	PF00009; PF03144; PF03143	Elongation factor Tu GTP binding domain; Elongation factor Tu domain 2; Elongation factor Tu C-terminal domain	J	KOG0052	Translation elongation factor EF-1 alpha/Tu
TGME49_205440-t26_1-p1	251	K	CCT chaperonin gamma subunit GN=TGME49_205440	TGME49_205440								1	0.00992663	40.941	VLLLDCPLEYK(1)K	2	-0.33726	1								mitochondria	GO:0000003 reproduction; GO:0006457 protein folding; GO:0006458 'de novo' protein folding; GO:0006810 transport; GO:0007338 single fertilization; GO:0007339 binding of sperm to zona pellucida; GO:0008037 cell recognition; GO:0009566 fertilization; GO:0009889 regulation of biosynthetic process; GO:0009891 positive regulation of biosynthetic process; GO:0009893 positive regulation of metabolic proc…	GO:0002199 zona pellucida receptor complex; GO:0005622 intracellular; GO:0005623 cell; GO:0005737 cytoplasm; GO:0005829 cytosol; GO:0005832 chaperonin-containing T-complex; GO:0005856 cytoskeleton; GO:0005874 microtubule; GO:0005886 plasma membrane; GO:0015630 microtubule cytoskeleton; GO:0016020 membrane; GO:0032991 macromolecular complex; GO:0043209 myelin sheath; GO:0043226 organelle; GO:00432…	GO:0005488 binding; GO:0005515 protein binding; GO:0044183 protein binding involved in protein folding; GO:0051082 unfolded protein binding;	K09495	CCT3, TRIC5; T-complex protein 1 subunit gamma				O	KOG0364	Chaperonin complex component, TCP-1 gamma subunit (CCT3)
TGME49_316520-t26_1-p1	216	K	"1,4-alpha-glucan-branching enzyme GN=TGME49_316520"	TGME49_316520															1	0.0113908	42.947	LASEK(1)ETASSPCK	2	-0.29293	1	cytoplasm				K00700	GBE1, glgB; 1,4-alpha-glucan branching enzyme [EC:2.4.1.18]	map00500 Starch and sucrose metabolism; map01100 Metabolic pathways	PF02922; PF00128; PF02806	Carbohydrate-binding module 48 (Isoamylase N-terminal domain); Alpha amylase, catalytic domain; Alpha amylase, C-terminal all-beta domain	G	KOG0470	1,4-alpha-glucan branching enzyme/starch branching enzyme II
TGME49_318160-t26_1-p1	188	K	MSP (Major sperm protein) domain-containing protein GN=TGME49_318160	TGME49_318160															0.993693	0.00274923	42.708	HK(0.006)DELVK(0.994)ENEALK	3	0.24006	1	peroxisome	GO:0007275 multicellular organism development; GO:0007399 nervous system development; GO:0008104 protein localization; GO:0008219 cell death; GO:0009987 cellular process; GO:0016043 cellular component organization; GO:0022008 neurogenesis; GO:0030030 cell projection organization; GO:0030154 cell differentiation; GO:0030182 neuron differentiation; GO:0031175 neuron projection development; GO:00325…	GO:0005622 intracellular; GO:0005623 cell; GO:0005634 nucleus; GO:0005635 nuclear envelope; GO:0005737 cytoplasm; GO:0005783 endoplasmic reticulum; GO:0005789 endoplasmic reticulum membrane; GO:0012505 endomembrane system; GO:0016020 membrane; GO:0031090 organelle membrane; GO:0031965 nuclear membrane; GO:0031967 organelle envelope; GO:0031975 envelope; GO:0031984 organelle subcompartment; GO:004…	GO:0005488 binding; GO:0005515 protein binding; GO:0042802 identical protein binding; GO:0046982 protein heterodimerization activity; GO:0046983 protein dimerization activity;	K10707	VAPB, ALS8; vesicle-associated membrane protein-associated protein B	map04979 Cholesterol metabolism	PF00635	MSP (Major sperm protein) domain	U	KOG0439	VAMP-associated protein involved in inositol metabolism
TGME49_251500-t26_1-p1	499	K	"eukaryotic initiation factor-3, subunit 3, putative GN=TGME49_251500"	TGME49_251500	1	0.0129571	66.299	ESLK(1)QQQLQK	2	0.22282	1															plasma membrane				K03247	EIF3H; translation initiation factor 3 subunit H	map03013 RNA transport; map05162 Measles			J	KOG1560	Translation initiation factor 3, subunit h (eIF-3h)
TGME49_316540-t26_1-p1	108	K	IMC sub-compartment protein ISP3 GN=TGME49_316540	TGME49_316540	1	0.00407852	66.004	SSECADSK(1)MLR	2	0.25493	1	1	0.0239673	47.242	SSECADSK(1)MLR	2	0.46858	1	1	0.00894848	52.821	SSECADSK(1)MLR	2	0.11918	2	cytoplasm
TGME49_290660-t26_1-p1	99	K	RNA recognition motif-containing protein GN=TGME49_290660	TGME49_290660	1	0.000301655	75.316	LNELVVK(1)NNTQK	2	-0.092863	1	1	0.00100656	72.898	LNELVVK(1)NNTQK	2	0.19339	1	1	2.75678e-05	78.191	LNELVVK(1)NNTQK	2	0.042603	1	cytoplasm				K13218	PTBP1, PTB; polypyrimidine tract-binding protein 1		PF11835; PF13893; PF00076	Domain of unknown function (DUF3355); RNA recognition motif. (a.k.a. RRM, RBD, or RNP domain); RNA recognition motif. (a.k.a. RRM, RBD, or RNP domain)	A	KOG1190	Polypyrimidine tract-binding protein
TGME49_235470-t26_1-p1	11	K	myosin A GN=TGME49_235470	TGME49_235470	1	3.4438e-05	70.197	TTSEELK(1)TATALK	2	0.009484	2	1	1.05759e-08	96.247	TTSEELK(1)TATALK	2	0.18378	2	1	0.00821288	48.216	TTSEELK(1)TATALK	2	0.16029	1	cytoplasm				K10356	MYO1; myosin I	map05130 Pathogenic Escherichia coli infection	PF00063	Myosin head (motor domain)	Z	KOG0160	Myosin class V heavy chain
TGME49_289000-t26_1-p1	521	K	hypothetical protein GN=TGME49_289000	TGME49_289000	1	5.08241e-06	53.565	VATK(1)ADQADHSCPQGQGR	3	0.2706	1	1	4.81241e-09	67.646	VATK(1)ADQADHSCPQGQGR	3	0.049896	1	1	2.58332e-09	72.568	VATK(1)ADQADHSCPQGQGR	3	0.34692	1	plasma membrane
TGME49_288380-t26_1-p1	384	K	heat shock protein HSP90 GN=TGME49_288380	TGME49_288380	1	0.00736779	77.744	ESLQQNK(1)ILK	2	0.5109	2	1	0.010703	61.344	ESLQQNK(1)ILK	2	0.39575	1	1	0.000639047	79.659	ESLQQNK(1)ILK	2	0.49257	2	cytoplasm				K04079	HSP90A, htpG; molecular chaperone HtpG	map04141 Protein processing in endoplasmic reticulum; map04151 PI3K-Akt signaling pathway; map04217 Necroptosis; map04612 Antigen processing and presentation; map04621 NOD-like receptor signaling pathway; map04657 IL-17 signaling pathway; map04659 Th17 cell differentiation; map04914 Progesterone-mediated oocyte maturation; map04915 Estrogen signaling pathway; map05200 Pathways in cancer; map05215…	PF02518	Histidine kinase-, DNA gyrase B-, and HSP90-like ATPase	O	KOG0019	Molecular chaperone (HSP90 family)
TGME49_207680-t26_1-p1	61	K	"suppressor of kinetochore protein 1, putative GN=TGME49_207680"	TGME49_207680															0.999975	7.10638e-07	46.862	K(1)IIEYCEHHHNNPPEEIPKPLK	4	0.092858	1	cytoplasm	GO:0000086 G2/M transition of mitotic cell cycle; GO:0000165 MAPK cascade; GO:0000209 protein polyubiquitination; GO:0000278 mitotic cell cycle; GO:0006325 chromatin organization; GO:0006464 cellular protein modification process; GO:0006468 protein phosphorylation; GO:0006508 proteolysis; GO:0006511 ubiquitin-dependent protein catabolic process; GO:0006513 protein monoubiquitination; GO:0006793 p…	GO:0000151 ubiquitin ligase complex; GO:0005622 intracellular; GO:0005623 cell; GO:0005634 nucleus; GO:0005654 nucleoplasm; GO:0005737 cytoplasm; GO:0005829 cytosol; GO:0019005 SCF ubiquitin ligase complex; GO:0031461 cullin-RING ubiquitin ligase complex; GO:0031467 Cul7-RING ubiquitin ligase complex; GO:0031974 membrane-enclosed lumen; GO:0031981 nuclear lumen; GO:0032991 macromolecular complex;…	GO:0003824 catalytic activity; GO:0004842 ubiquitin-protein transferase activity; GO:0005488 binding; GO:0005515 protein binding; GO:0008013 beta-catenin binding; GO:0016740 transferase activity; GO:0019787 ubiquitin-like protein transferase activity; GO:0019904 protein domain specific binding; GO:0097602 cullin family protein binding;	K03094	SKP1, CBF3D; S-phase kinase-associated protein 1	map04110 Cell cycle; map04114 Oocyte meiosis; map04120 Ubiquitin mediated proteolysis; map04141 Protein processing in endoplasmic reticulum; map04310 Wnt signaling pathway; map04341 Hedgehog signaling pathway - fly; map04350 TGF-beta signaling pathway; map04710 Circadian rhythm; map05131 Shigellosis; map05170 Human immunodeficiency virus 1 infection; map05200 Pathways in cancer	PF03931; PF01466	Skp1 family, tetramerisation domain; Skp1 family, dimerisation domain	O	KOG1724	SCF ubiquitin ligase, Skp1 component
TGME49_290670-t26_1-p1	721	K	leucyl aminopeptidase LAP GN=TGME49_290670	TGME49_290670	1	0.0209561	49.298	CADMNNVGGK(1)GK	2	-0.3542	1	1	0.00443853	63.185	CADMNNVGGK(1)GK	2	0.18793	1	1	0.00465738	56.569	CADMNNVGGK(1)GK	2	-0.47871	1	plasma membrane	GO:0006508 proteolysis; GO:0006807 nitrogen compound metabolic process; GO:0008152 metabolic process; GO:0019538 protein metabolic process; GO:0043170 macromolecule metabolic process; GO:0044238 primary metabolic process; GO:0071704 organic substance metabolic process; GO:1901564 organonitrogen compound metabolic process;	GO:0005622 intracellular; GO:0005623 cell; GO:0005737 cytoplasm; GO:0005739 mitochondrion; GO:0043226 organelle; GO:0043227 membrane-bounded organelle; GO:0043229 intracellular organelle; GO:0043231 intracellular membrane-bounded organelle; GO:0044424 intracellular part; GO:0044444 cytoplasmic part; GO:0044464 cell part;	GO:0003824 catalytic activity; GO:0005488 binding; GO:0005515 protein binding; GO:0008233 peptidase activity; GO:0016787 hydrolase activity; GO:0019904 protein domain specific binding; GO:0097718 disordered domain specific binding;	K11142	LAP3; cytosol aminopeptidase [EC:3.4.11.1 3.4.11.5]	map00330 Arginine and proline metabolism; map00480 Glutathione metabolism; map01100 Metabolic pathways	PF02789; PF00883	Cytosol aminopeptidase family, N-terminal domain; Cytosol aminopeptidase family, catalytic domain	E	KOG2597	Predicted aminopeptidase of the M17 family
TGME49_209600-t26_1-p1	169	K	Cgd5_3650 protein(predict) GN=TGME49_209600	TGME49_209600	1	0.0259228	40.475	VLPDTENVK(1)K	2	-0.49743	1															cytoplasm
TGME49_272030-t26_1-p1	189	K	kelch repeat-containing protein GN=TGME49_272030	TGME49_272030								1	0.0173203	44.543	SVELYHPVK(1)R	2	0.64245	1								nucleus				K10457	KLHL20, KLEIP; kelch-like protein 20				S	KOG1072	FOG: Kelch repeat
TGME49_226400-t26_1-p1	190	K	lipoic acid synthase LIPA GN=TGME49_226400	TGME49_226400	1	0.00346468	57.148	SCGSGK(1)NPELPLK	2	-0.1346	1								1	0.00193026	59.15	SCGSGK(1)NPELPLK	2	-0.32385	2	nucleus				K03644	lipA, LIAS, LIP1, LIP5; lipoyl synthase [EC:2.8.1.8]	map00785 Lipoic acid metabolism; map01100 Metabolic pathways	PF04055	Radical SAM superfamily	H	KOG2672	Lipoate synthase
TGME49_293690-t26_1-p1	96	K	profilin PRF GN=TGME49_293690	TGME49_293690	1	0.030946	49.57	YK(1)VVRPEK	3	-0.56407	1															cytoplasm							PF00235	Profilin
TGME49_287500-t26_1-p1	318	K	"T complex chaperonin, putative GN=TGME49_287500"	TGME49_287500															1	0.0209993	68.626	IQSK(1)FETR	2	0.56315	1	cytoplasm				K09500	CCT8; T-complex protein 1 subunit theta				O	KOG0362	Chaperonin complex component, TCP-1 theta subunit (CCT8)
TGME49_243800-t26_1-p1	708	K	"long-chain fatty acid CoA ligase, putative GN=TGME49_243800"	TGME49_243800								1	0.00718581	42.336	GFEVVK(1)HFR	3	-0.51131	1								cytoplasm				K01897	ACSL, fadD; long-chain acyl-CoA synthetase [EC:6.2.1.3]	map00061 Fatty acid biosynthesis; map00071 Fatty acid degradation; map01100 Metabolic pathways; map01212 Fatty acid metabolism; map03320 PPAR signaling pathway; map04146 Peroxisome; map04216 Ferroptosis; map04714 Thermogenesis; map04920 Adipocytokine signaling pathway			I	KOG1256	Long-chain acyl-CoA synthetases (AMP-forming)
TGME49_263090-t26_1-p1	142	K	14-3-3 protein GN=TGME49_263090	TGME49_263090	1	2.42894e-17	150.46	ELSK(1)QHMQNK	2	-0.14797	4	1	6.81684e-05	99.752	ELSK(1)QHMQNK	3	-0.23817	3	1	2.14928e-08	119.39	ELSK(1)QHMQNK	3	-0.36914	3	mitochondria		GO:0005622 intracellular; GO:0005623 cell; GO:0005737 cytoplasm; GO:0031410 cytoplasmic vesicle; GO:0031982 vesicle; GO:0042470 melanosome; GO:0043226 organelle; GO:0043227 membrane-bounded organelle; GO:0043229 intracellular organelle; GO:0044424 intracellular part; GO:0044444 cytoplasmic part; GO:0044464 cell part; GO:0048770 pigment granule; GO:0097708 intracellular vesicle;		K06630	YWHAE; 14-3-3 protein epsilon	map04110 Cell cycle; map04114 Oocyte meiosis; map04151 PI3K-Akt signaling pathway; map04390 Hippo signaling pathway; map04391 Hippo signaling pathway - fly; map04621 NOD-like receptor signaling pathway; map04722 Neurotrophin signaling pathway; map05160 Hepatitis C; map05203 Viral carcinogenesis	PF00244	14-3-3 protein	O	KOG0841	Multifunctional chaperone (14-3-3 family)
TGME49_205240-t26_1-p1	774	K	cleft lip and palate transmembrane protein 1 (clptm1) protein GN=TGME49_205240	TGME49_205240								1	0.0188657	48.527	SSGK(1)TPGAACK	2	-0.99257	1	1	0.00751396	54.898	SSGK(1)TPGAACK	2	0.18042	2	plasma membrane									S	KOG2489	Transmembrane protein
TGME49_280370-t26_1-p1	340	K	KH domain containing protein(predict) GN=TGME49_280370	TGME49_280370	1	0.0155992	65.179	VSEAK(1)IAVLR	2	0.40721	1															nucleus
TGME49_235340-t26_1-p1	703	K	hypothetical protein GN=TGME49_235340	TGME49_235340	1	0.00529032	43.592	VEQPEAVACNPK(1)R	2	0.0055296	1															nucleus
TGME49_250770-t26_1-p1	315	K	"eukaryotic initiation factor-4A, putative GN=TGME49_250770"	TGME49_250770	1	0.0002933	44.238	DFTVSSMHGDMDQK(1)SR	3	-0.049654	1															nucleus	GO:0006139 nucleobase-containing compound metabolic process; GO:0006412 translation; GO:0006413 translational initiation; GO:0006518 peptide metabolic process; GO:0006725 cellular aromatic compound metabolic process; GO:0006807 nitrogen compound metabolic process; GO:0008152 metabolic process; GO:0009058 biosynthetic process; GO:0009059 macromolecule biosynthetic process; GO:0009987 cellular proc…	GO:0005622 intracellular; GO:0005623 cell; GO:0005634 nucleus; GO:0005730 nucleolus; GO:0005737 cytoplasm; GO:0010494 cytoplasmic stress granule; GO:0016281 eukaryotic translation initiation factor 4F complex; GO:0031974 membrane-enclosed lumen; GO:0031981 nuclear lumen; GO:0032991 macromolecular complex; GO:0035770 ribonucleoprotein granule; GO:0036464 cytoplasmic ribonucleoprotein granule; GO:0…	GO:0003676 nucleic acid binding; GO:0003723 RNA binding; GO:0003724 RNA helicase activity; GO:0003743 translation initiation factor activity; GO:0003824 catalytic activity; GO:0004004 ATP-dependent RNA helicase activity; GO:0004386 helicase activity; GO:0005488 binding; GO:0005515 protein binding; GO:0008026 ATP-dependent helicase activity; GO:0008135 translation factor activity, RNA binding; GO:…	K03257	EIF4A; translation initiation factor 4A	map03013 RNA transport	PF00270	DEAD/DEAH box helicase	J	KOG0327	Translation initiation factor 4F, helicase subunit (eIF-4A) and related helicases
TGME49_230450-t26_1-p1	549	K	bifunctional GMP synthase/glutamine amidotransferase protein GN=TGME49_230450	TGME49_230450								1	9.06904e-05	57.175	IINEVK(1)GINR	2	-0.044549	1	1	0.017065	50.354	IINEVK(1)GINR	2	-0.29444	1	cytoplasm	GO:0006139 nucleobase-containing compound metabolic process; GO:0006163 purine nucleotide metabolic process; GO:0006164 purine nucleotide biosynthetic process; GO:0006177 GMP biosynthetic process; GO:0006725 cellular aromatic compound metabolic process; GO:0006753 nucleoside phosphate metabolic process; GO:0006793 phosphorus metabolic process; GO:0006796 phosphate-containing compound metabolic pr…	GO:0005622 intracellular; GO:0005623 cell; GO:0005737 cytoplasm; GO:0005829 cytosol; GO:0044424 intracellular part; GO:0044444 cytoplasmic part; GO:0044464 cell part;	GO:0003824 catalytic activity; GO:0003921 GMP synthase activity; GO:0003922 GMP synthase (glutamine-hydrolyzing) activity; GO:0005488 binding; GO:0005515 protein binding; GO:0016874 ligase activity; GO:0016879 ligase activity, forming carbon-nitrogen bonds; GO:0016884 carbon-nitrogen ligase activity, with glutamine as amido-N-donor; GO:0042802 identical protein binding;	K01951	guaA, GMPS; GMP synthase (glutamine-hydrolysing) [EC:6.3.5.2]	map00230 Purine metabolism; map00983 Drug metabolism - other enzymes; map01100 Metabolic pathways	PF00117; PF02540; PF00958	Glutamine amidotransferase class-I; NAD synthase; GMP synthase C terminal domain	F	KOG1622	GMP synthase
TGME49_231640-t26_1-p1	447	K	alveolin domain containing intermediate filament IMC1 GN=TGME49_231640	TGME49_231640	1	0.0115313	57.175	VNADLAEK(1)R	2	-0.30146	1															cytoplasm
TGME49_273760-t26_1-p1	253	K	heat shock protein HSP70 GN=TGME49_273760	TGME49_273760	1	0.00577527	86.463	GK(1)DISTNSR	2	1.3657	1	1	7.01016e-05	114.86	GK(1)DISTNSR	2	0.49288	1	1	0.00426175	80.245	GK(1)DISTNSR	2	0.14711	2	cytoplasm				K03283	HSPA1s; heat shock 70kDa protein 1/2/6/8	map03040 Spliceosome; map04010 MAPK signaling pathway; map04141 Protein processing in endoplasmic reticulum; map04144 Endocytosis; map04213 Longevity regulating pathway - multiple species; map04612 Antigen processing and presentation; map04915 Estrogen signaling pathway; map05134 Legionellosis; map05145 Toxoplasmosis; map05162 Measles			O	KOG0101	Molecular chaperones HSP70/HSC70, HSP70 superfamily
TGME49_295710-t26_1-p1	8081	K	HECT-domain (ubiquitin-transferase) domain-containing protein GN=TGME49_295710	TGME49_295710	1	0.00515021	51.726	K(1)LLLAITEGK	2	0.66383	1	1	0.00809135	52.247	K(1)LLLAITEGK	2	0.55576	1	1	0.00962434	58.32	K(1)LLLAITEGK	2	0.1717	1	plasma membrane				K10592	HUWE1, MULE, ARF-BP1; E3 ubiquitin-protein ligase HUWE1 [EC:2.3.2.26]	map04120 Ubiquitin mediated proteolysis	PF00627; PF00632	UBA/TS-N domain; HECT-domain (ubiquitin-transferase)	O	KOG0939	E3 ubiquitin-protein ligase/Putative upstream regulatory element binding protein
TGME49_222020-t26_1-p1	317	K	phosphoglycerate kinase PGKII GN=TGME49_222020	TGME49_222020	1	2.42546e-06	104.17	GETK(1)NDEELSR	2	0.30499	2	1	8.92731e-05	90.861	GETK(1)NDEELSR	2	0.46892	2	1	0.00264567	63.185	GETK(1)NDEELSR	2	0.38261	1	nucleus				K00927	PGK, pgk; phosphoglycerate kinase [EC:2.7.2.3]	map00010 Glycolysis / Gluconeogenesis; map01100 Metabolic pathways; map01200 Carbon metabolism; map01230 Biosynthesis of amino acids; map04066 HIF-1 signaling pathway	PF00162	Phosphoglycerate kinase	G	KOG1367	3-phosphoglycerate kinase
TGME49_263300-t26_1-p1	57	K	eukaryotic porin protein GN=TGME49_263300	TGME49_263300	1	3.23285e-07	79.317	LK(1)YCVSDVTTEVK	2	0.25332	2	1	0.00136593	62.813	LK(1)YCVSDVTTEVK	2	-0.1146	2	1	0.000484742	65.477	LK(1)YCVSDVTTEVK	2	-0.28978	2	cytoplasm
TGME49_273760-t26_1-p1	526	K	heat shock protein HSP70 GN=TGME49_273760	TGME49_273760	0.925961	0.000209816	50.358	MVQEAEK(0.926)YK(0.074)AEDEQNK	3	-0.55655	1								1	1.09032e-08	73.138	MVQEAEK(1)YK	2	0.20757	2	cytoplasm				K03283	HSPA1s; heat shock 70kDa protein 1/2/6/8	map03040 Spliceosome; map04010 MAPK signaling pathway; map04141 Protein processing in endoplasmic reticulum; map04144 Endocytosis; map04213 Longevity regulating pathway - multiple species; map04612 Antigen processing and presentation; map04915 Estrogen signaling pathway; map05134 Legionellosis; map05145 Toxoplasmosis; map05162 Measles			O	KOG0101	Molecular chaperones HSP70/HSC70, HSP70 superfamily
TGME49_288650-t26_1-p1	74	K	dense granule protein GRA12 GN=TGME49_288650	TGME49_288650															1	0.011664	49.298	AK(1)NLVVDPLPR	2	0.14217	1	extracellular
TGME49_240890-t26_1-p1	1229	K	6-phosphofructokinase GN=TGME49_240890	TGME49_240890	1	0.000825329	62.94	GGQAGDPK(1)LTNSAK	2	-0.19084	2	1	0.00164435	48.288	GGQAGDPK(1)LTNSAK	2	0.6837	2	1	0.000101502	69.979	GGQAGDPK(1)LTNSAK	2	0.65934	2	cytoplasm							PF00365	Phosphofructokinase	G	KOG2440	Pyrophosphate-dependent phosphofructo-1-kinase
TGME49_311240-t26_1-p1	46	K	"DnaJ family chaperone, putative GN=TGME49_311240"	TGME49_311240	1	0.0120785	72.29	TASVADIK(1)K	2	0.82573	1								1	0.00372879	50.354	TASVADIK(1)K	2	0.60588	1	cytoplasm	GO:0000122 negative regulation of transcription from RNA polymerase II promoter; GO:0006355 regulation of transcription, DNA-templated; GO:0006357 regulation of transcription from RNA polymerase II promoter; GO:0006457 protein folding; GO:0006458 'de novo' protein folding; GO:0006950 response to stress; GO:0006986 response to unfolded protein; GO:0009889 regulation of biosynthetic process; GO:000…	GO:0005622 intracellular; GO:0005623 cell; GO:0005634 nucleus; GO:0005654 nucleoplasm; GO:0005737 cytoplasm; GO:0005829 cytosol; GO:0031974 membrane-enclosed lumen; GO:0031981 nuclear lumen; GO:0043226 organelle; GO:0043227 membrane-bounded organelle; GO:0043229 intracellular organelle; GO:0043231 intracellular membrane-bounded organelle; GO:0043233 organelle lumen; GO:0044422 organelle part; GO:…	GO:0001671 ATPase activator activity; GO:0003712 transcription cofactor activity; GO:0003714 transcription corepressor activity; GO:0005488 binding; GO:0005515 protein binding; GO:0008047 enzyme activator activity; GO:0019899 enzyme binding; GO:0030234 enzyme regulator activity; GO:0030544 Hsp70 protein binding; GO:0031072 heat shock protein binding; GO:0051082 unfolded protein binding; GO:005108…	K09502	DNAJA1; DnaJ homolog subfamily A member 1	map04141 Protein processing in endoplasmic reticulum	PF00226; PF01556; PF00684	DnaJ domain; DnaJ C terminal domain; DnaJ central domain	O	KOG0712	Molecular chaperone (DnaJ superfamily)
TGME49_224900-t26_1-p1	55	K	"adenylate kinase, putative GN=TGME49_224900"	TGME49_224900															1	0.0228128	67.704	GTQSVK(1)LK	2	0.14405	1	cytoplasm	GO:0006139 nucleobase-containing compound metabolic process; GO:0006163 purine nucleotide metabolic process; GO:0006164 purine nucleotide biosynthetic process; GO:0006172 ADP biosynthetic process; GO:0006412 translation; GO:0006518 peptide metabolic process; GO:0006629 lipid metabolic process; GO:0006644 phospholipid metabolic process; GO:0006725 cellular aromatic compound metabolic process; GO:0…	GO:0005622 intracellular; GO:0005623 cell; GO:0005737 cytoplasm; GO:0005829 cytosol; GO:0044424 intracellular part; GO:0044444 cytoplasmic part; GO:0044464 cell part;	GO:0000166 nucleotide binding; GO:0000287 magnesium ion binding; GO:0003824 catalytic activity; GO:0004017 adenylate kinase activity; GO:0005488 binding; GO:0005524 ATP binding; GO:0008144 drug binding; GO:0016208 AMP binding; GO:0016301 kinase activity; GO:0016740 transferase activity; GO:0016772 transferase activity, transferring phosphorus-containing groups; GO:0016776 phosphotransferase activ…	K00939	adk, AK; adenylate kinase [EC:2.7.4.3]	map00230 Purine metabolism; map00730 Thiamine metabolism; map01100 Metabolic pathways	PF00406; PF05191	Adenylate kinase; Adenylate kinase, active site lid	F	KOG3078	Adenylate kinase
TGME49_318310-t26_1-p1	285	K	transketolase GN=TGME49_318310	TGME49_318310															1	0.0053043	50.178	TTIGFLSSK(1)AGTAK	2	0.67037	1	nucleus				K00615	E2.2.1.1, tktA, tktB; transketolase [EC:2.2.1.1]	map00030 Pentose phosphate pathway; map01100 Metabolic pathways; map01200 Carbon metabolism; map01230 Biosynthesis of amino acids	PF00456; PF02779; PF02780	Transketolase, thiamine diphosphate binding domain; Transketolase, pyrimidine binding domain; Transketolase, C-terminal domain	G	KOG0523	Transketolase
TGME49_263470-t26_1-p1	169	K	ubiquitin carboxyl-terminal hydrolase UCHL3 GN=TGME49_263470	TGME49_263470	1	0.000230087	40.968	SLASAHK(1)SFEQQGQSAVPPR	3	0.98032	1															cytoplasm				K05609	UCHL3, YUH1; ubiquitin carboxyl-terminal hydrolase L3 [EC:3.4.19.12]		PF01088	Ubiquitin carboxyl-terminal hydrolase, family 1	O	KOG1415	Ubiquitin C-terminal hydrolase UCHL1
TGME49_231480-t26_1-p1	319	K	"GCN1, putative GN=TGME49_231480"	TGME49_231480															1	2.19287e-05	49.66	GNK(1)GGDSPGSHTALDDEK	3	-1.101	1	plasma membrane									J	KOG1242	Protein containing adaptin N-terminal region
TGME49_244560-t26_1-p1	478	K	"heat shock protein 90, putative GN=TGME49_244560"	TGME49_244560	1	0.0158393	65.278	ILNVISK(1)K	2	0.16529	1	1	0.0049904	80.037	ILNVISK(1)K	2	0.68749	2	1	0.00286424	76.282	ILNVISK(1)K	2	0.20067	2	endoplasmic reticulum				K09487	HSP90B, TRA1; heat shock protein 90kDa beta	map04141 Protein processing in endoplasmic reticulum; map04151 PI3K-Akt signaling pathway; map04657 IL-17 signaling pathway; map04915 Estrogen signaling pathway; map04918 Thyroid hormone synthesis; map05200 Pathways in cancer; map05215 Prostate cancer; map05418 Fluid shear stress and atherosclerosis	PF02518	Histidine kinase-, DNA gyrase B-, and HSP90-like ATPase	O	KOG0019	Molecular chaperone (HSP90 family)
TGME49_219850-t26_1-p1	206	K	prolyl-tRNA synthetase (ProRS) GN=TGME49_219850	TGME49_219850	1	0.0205271	63.091	GIAK(1)LLSAPR	2	0.38957	1	1	0.00323385	72.29	GIAK(1)LLSAPR	2	0.51234	2	1	0.00646526	60.161	GIAK(1)LLSAPR	2	0.039552	2	mitochondria				K14163	EPRS; bifunctional glutamyl/prolyl-tRNA synthetase [EC:6.1.1.17 6.1.1.15]	map00860 Porphyrin and chlorophyll metabolism; map00970 Aminoacyl-tRNA biosynthesis; map01100 Metabolic pathways	PF00587; PF03129; PF09180	tRNA synthetase class II core domain (G, H, P, S and T); Anticodon binding domain; Prolyl-tRNA synthetase, C-terminal	J	KOG4163	Prolyl-tRNA synthetase
TGME49_217740-t26_1-p1	327	K	3-ketoacyl-(acyl-carrier-protein) reductase GN=TGME49_217740	TGME49_217740															1	0.033752	40.352	MPEEAK(1)K	2	-0.21844	1	mitochondria				K13370	HSD17B8; 17beta-estradiol 17-dehydrogenase / 3alpha(17beta)-hydroxysteroid dehydrogenase (NAD+) / 3-oxoacyl-[acyl-carrier protein] reductase alpha subunit [EC:1.1.1.62 1.1.1.239]	map00061 Fatty acid biosynthesis; map00140 Steroid hormone biosynthesis; map01100 Metabolic pathways; map01212 Fatty acid metabolism	PF13561	Enoyl-(Acyl carrier protein) reductase	Q	KOG1200	Mitochondrial/plastidial beta-ketoacyl-ACP reductase
TGME49_229930-t26_1-p1	27	K	p25-alpha family protein GN=TGME49_229930	TGME49_229930								1	0.010155	62.088	LCK(1)ETGVIDK	2	-0.27209	1	1	0.0173524	50.088	LCK(1)ETGVIDK	2	-0.19106	1	extracellular							PF05517	p25-alpha	T	KOG4070	Putative signal transduction protein p25
TGME49_205340-t26_1-p1	33	K	ribosomal protein RPS12 GN=TGME49_205340	TGME49_205340								1	0.000150959	52.576	VLK(1)NALIHDGLVR	3	0.45631	1	1	0.000410201	56.956	VLK(1)NALIHDGLVR	3	0.055253	1	extracellular				K02951	RP-S12e, RPS12; small subunit ribosomal protein S12e	map03010 Ribosome	PF01248	Ribosomal protein L7Ae/L30e/S12e/Gadd45 family	J	KOG3406	40S ribosomal protein S12
TGME49_251690-t26_1-p1	55	K	"seryl-tRNA synthetase, cytoplasmic, putative GN=TGME49_251690"	TGME49_251690	1	0.00111384	89.679	K(1)ELNAVNK	2	0.33322	1	1	0.000900392	105.4	K(1)ELNAVNK	2	0.4149	1	1	0.00325121	105.4	K(1)ELNAVNK	2	0.4952	1	cytoplasm	GO:0006082 organic acid metabolic process; GO:0006139 nucleobase-containing compound metabolic process; GO:0006399 tRNA metabolic process; GO:0006412 translation; GO:0006418 tRNA aminoacylation for protein translation; GO:0006434 seryl-tRNA aminoacylation; GO:0006518 peptide metabolic process; GO:0006520 cellular amino acid metabolic process; GO:0006725 cellular aromatic compound metabolic proces…	GO:0005622 intracellular; GO:0005623 cell; GO:0005737 cytoplasm; GO:0005739 mitochondrion; GO:0043226 organelle; GO:0043227 membrane-bounded organelle; GO:0043229 intracellular organelle; GO:0043231 intracellular membrane-bounded organelle; GO:0044424 intracellular part; GO:0044444 cytoplasmic part; GO:0044464 cell part;	GO:0000166 nucleotide binding; GO:0003824 catalytic activity; GO:0004812 aminoacyl-tRNA ligase activity; GO:0004828 serine-tRNA ligase activity; GO:0005488 binding; GO:0005524 ATP binding; GO:0008144 drug binding; GO:0016874 ligase activity; GO:0016875 ligase activity, forming carbon-oxygen bonds; GO:0017076 purine nucleotide binding; GO:0030554 adenyl nucleotide binding; GO:0032553 ribonucleotid…	K01875	SARS, serS; seryl-tRNA synthetase [EC:6.1.1.11]	map00970 Aminoacyl-tRNA biosynthesis	PF02403; PF00587	Seryl-tRNA synthetase N-terminal domain; tRNA synthetase class II core domain (G, H, P, S and T)	J	KOG2509	Seryl-tRNA synthetase
TGME49_224900-t26_1-p1	197	K	"adenylate kinase, putative GN=TGME49_224900"	TGME49_224900								1	0.00922892	61.11	K(1)DDNEATLK	2	0.28826	1	1	0.0161522	62.088	K(1)DDNEATLK	2	0.6067	1	cytoplasm	GO:0006139 nucleobase-containing compound metabolic process; GO:0006163 purine nucleotide metabolic process; GO:0006164 purine nucleotide biosynthetic process; GO:0006172 ADP biosynthetic process; GO:0006412 translation; GO:0006518 peptide metabolic process; GO:0006629 lipid metabolic process; GO:0006644 phospholipid metabolic process; GO:0006725 cellular aromatic compound metabolic process; GO:0…	GO:0005622 intracellular; GO:0005623 cell; GO:0005737 cytoplasm; GO:0005829 cytosol; GO:0044424 intracellular part; GO:0044444 cytoplasmic part; GO:0044464 cell part;	GO:0000166 nucleotide binding; GO:0000287 magnesium ion binding; GO:0003824 catalytic activity; GO:0004017 adenylate kinase activity; GO:0005488 binding; GO:0005524 ATP binding; GO:0008144 drug binding; GO:0016208 AMP binding; GO:0016301 kinase activity; GO:0016740 transferase activity; GO:0016772 transferase activity, transferring phosphorus-containing groups; GO:0016776 phosphotransferase activ…	K00939	adk, AK; adenylate kinase [EC:2.7.4.3]	map00230 Purine metabolism; map00730 Thiamine metabolism; map01100 Metabolic pathways	PF00406; PF05191	Adenylate kinase; Adenylate kinase, active site lid	F	KOG3078	Adenylate kinase
TGME49_248340-t26_1-p1	113	K	GTP-binding nuclear protein ran/tc4 GN=TGME49_248340	TGME49_248340								1	0.0286278	46.069	ITYK(1)NIPNWYR	2	0.1025	1								cytoplasm				K07936	RAN; GTP-binding nuclear protein Ran	map03008 Ribosome biogenesis in eukaryotes; map03013 RNA transport; map05166 Human T-cell leukemia virus 1 infection	PF00071	Ras family	U	KOG0096	GTPase Ran/TC4/GSP1 (nuclear protein transport pathway), small G protein superfamily
TGME49_289690-t26_1-p1	211	K	glyceraldehyde-3-phosphate dehydrogenase GAPDH1 GN=TGME49_289690	TGME49_289690	1	4.4908e-09	64.318	YDSVHGHYPGEVSHK(1)DGK	4	-0.54314	2	1	1.48698e-08	61.345	YDSVHGHYPGEVSHK(1)DGK	4	0.08635	2	1	6.30402e-08	71.428	YDSVHGHYPGEVSHK(1)DGK	4	0.040799	2	mitochondria	GO:0005975 carbohydrate metabolic process; GO:0006082 organic acid metabolic process; GO:0006090 pyruvate metabolic process; GO:0006091 generation of precursor metabolites and energy; GO:0006096 glycolytic process; GO:0006139 nucleobase-containing compound metabolic process; GO:0006163 purine nucleotide metabolic process; GO:0006164 purine nucleotide biosynthetic process; GO:0006165 nucleoside di…	GO:0005622 intracellular; GO:0005623 cell; GO:0005737 cytoplasm; GO:0005829 cytosol; GO:0044424 intracellular part; GO:0044444 cytoplasmic part; GO:0044464 cell part;	GO:0000166 nucleotide binding; GO:0003824 catalytic activity; GO:0004365 glyceraldehyde-3-phosphate dehydrogenase (NAD+) (phosphorylating) activity; GO:0005488 binding; GO:0016491 oxidoreductase activity; GO:0016620 oxidoreductase activity, acting on the aldehyde or oxo group of donors, NAD or NADP as acceptor; GO:0016903 oxidoreductase activity, acting on the aldehyde or oxo group of donors; GO:…	K00134	GAPDH, gapA; glyceraldehyde 3-phosphate dehydrogenase [EC:1.2.1.12]	map00010 Glycolysis / Gluconeogenesis; map01100 Metabolic pathways; map01200 Carbon metabolism; map01230 Biosynthesis of amino acids; map04066 HIF-1 signaling pathway; map05010 Alzheimer disease; map05130 Pathogenic Escherichia coli infection	PF00044; PF02800	Glyceraldehyde 3-phosphate dehydrogenase, NAD binding domain; Glyceraldehyde 3-phosphate dehydrogenase, C-terminal domain	G	KOG0657	Glyceraldehyde 3-phosphate dehydrogenase
TGME49_272910-t26_1-p1	234	K	T-complex protein 1 delta subunit GN=TGME49_272910	TGME49_272910	1	0.000278316	85.536	GIVMVEQK(1)VSK	2	0.26422	3	1	0.00053092	80.96	GIVMVEQK(1)VSK	2	0.021646	3	1	9.79014e-05	80.96	GIVMVEQK(1)VSK	2	0.10646	4	cytoplasm				K09496	CCT4; T-complex protein 1 subunit delta				O	KOG0358	Chaperonin complex component, TCP-1 delta subunit (CCT4)
TGME49_217740-t26_1-p1	321	K	3-ketoacyl-(acyl-carrier-protein) reductase GN=TGME49_217740	TGME49_217740	1	2.40065e-05	68.044	SAMTDK(1)MPEEAK	2	-0.45732	3	1	0.00106126	58.885	SAMTDK(1)MPEEAK	2	-0.34214	3	1	0.00182457	45.614	SAMTDK(1)MPEEAK	2	-0.45666	3	mitochondria				K13370	HSD17B8; 17beta-estradiol 17-dehydrogenase / 3alpha(17beta)-hydroxysteroid dehydrogenase (NAD+) / 3-oxoacyl-[acyl-carrier protein] reductase alpha subunit [EC:1.1.1.62 1.1.1.239]	map00061 Fatty acid biosynthesis; map00140 Steroid hormone biosynthesis; map01100 Metabolic pathways; map01212 Fatty acid metabolism	PF13561	Enoyl-(Acyl carrier protein) reductase	Q	KOG1200	Mitochondrial/plastidial beta-ketoacyl-ACP reductase
TGME49_217740-t26_1-p1	328	K	3-ketoacyl-(acyl-carrier-protein) reductase GN=TGME49_217740	TGME49_217740	1	0.000125979	78.705	K(1)HAMAQIPANR	2	0.28074	2	1	5.32961e-06	98.105	K(1)HAMAQIPANR	2	-0.18852	4	1	5.50015e-05	88.021	K(1)HAMAQIPANR	2	0.098923	2	mitochondria				K13370	HSD17B8; 17beta-estradiol 17-dehydrogenase / 3alpha(17beta)-hydroxysteroid dehydrogenase (NAD+) / 3-oxoacyl-[acyl-carrier protein] reductase alpha subunit [EC:1.1.1.62 1.1.1.239]	map00061 Fatty acid biosynthesis; map00140 Steroid hormone biosynthesis; map01100 Metabolic pathways; map01212 Fatty acid metabolism	PF13561	Enoyl-(Acyl carrier protein) reductase	Q	KOG1200	Mitochondrial/plastidial beta-ketoacyl-ACP reductase
TGME49_215260-t26_1-p1	837	K	carbamoylphosphate synthetase GN=TGME49_215260	TGME49_215260															1	0.00557868	51.089	K(1)FESCDPLMGSAMK	2	0.068562	1	cytoplasm	GO:0000050 urea cycle; GO:0006082 organic acid metabolic process; GO:0006139 nucleobase-containing compound metabolic process; GO:0006206 pyrimidine nucleobase metabolic process; GO:0006520 cellular amino acid metabolic process; GO:0006525 arginine metabolic process; GO:0006526 arginine biosynthetic process; GO:0006725 cellular aromatic compound metabolic process; GO:0006807 nitrogen compound met…	GO:0005622 intracellular; GO:0005623 cell; GO:0005737 cytoplasm; GO:0005829 cytosol; GO:0005951 carbamoyl-phosphate synthase complex; GO:0032991 macromolecular complex; GO:0044424 intracellular part; GO:0044444 cytoplasmic part; GO:0044464 cell part; GO:1902494 catalytic complex;	GO:0000166 nucleotide binding; GO:0003824 catalytic activity; GO:0004087 carbamoyl-phosphate synthase (ammonia) activity; GO:0005488 binding; GO:0005524 ATP binding; GO:0008144 drug binding; GO:0016597 amino acid binding; GO:0016874 ligase activity; GO:0016879 ligase activity, forming carbon-nitrogen bonds; GO:0017076 purine nucleotide binding; GO:0030554 adenyl nucleotide binding; GO:0031406 car…	K11540	CAD; carbamoyl-phosphate synthase / aspartate carbamoyltransferase / dihydroorotase [EC:6.3.5.5 2.1.3.2 3.5.2.3]	map00240 Pyrimidine metabolism; map00250 Alanine, aspartate and glutamate metabolism; map01100 Metabolic pathways	PF00988; PF00117; PF02786; PF02787; PF02142	Carbamoyl-phosphate synthase small chain, CPSase domain; Glutamine amidotransferase class-I; Carbamoyl-phosphate synthase L chain, ATP binding domain; Carbamoyl-phosphate synthetase large chain, oligomerisation domain; MGS-like domain	F	KOG0370	Multifunctional pyrimidine synthesis protein CAD (includes carbamoyl-phophate synthetase, aspartate transcarbamylase, and glutamine amidotransferase)
TGME49_271350-t26_1-p1	374	K	bifunctional protein FolC subfamily protein GN=TGME49_271350	TGME49_271350	1	0.000320489	120.06	VVVSLTK(1)ER	2	0.19961	2	1	0.00367974	96.229	VVVSLTK(1)ER	2	0.38918	2	1	1.99879e-09	131.82	VVVSLTK(1)ER	2	0.60622	2	cytoplasm				K01930	FPGS; folylpolyglutamate synthase [EC:6.3.2.17]	map00790 Folate biosynthesis; map01100 Metabolic pathways; map01523 Antifolate resistance	PF08245	Mur ligase middle domain	H	KOG2525	Folylpolyglutamate synthase
TGME49_201680-t26_1-p1	844	K	"eukaryotic initiation factor-3 subunit 10, putative GN=TGME49_201680"	TGME49_201680															0.840669	0.0185433	49.466	K(0.841)LK(0.159)IEVER	3	-0.22217	1	cytoplasm				K03254	EIF3A; translation initiation factor 3 subunit A	map03013 RNA transport			J	KOG2072	Translation initiation factor 3, subunit a (eIF-3a)
TGME49_271290-t26_1-p1	285	K	SURP motif domain-containing protein(predict) GN=TGME49_271290	TGME49_271290	1	0.000168824	66.826	K(1)SEHVGEEWIER	3	0.40146	1															nucleus							PF09750	Alternative splicing regulator	A	KOG1847	mRNA splicing factor
TGME49_269650-t26_1-p1	407	K	FFD and TFG box motifs protein GN=TGME49_269650	TGME49_269650	1	0.00694577	42.314	GVECGEELGGEK(1)K	2	-0.15701	1															nucleus				K18749	LSM14, RAP55, SCD6; protein LSM14		PF12701; PF09532	Scd6-like Sm domain; FDF domain	U	KOG1073	Uncharacterized mRNA-associated protein RAP55
TGME49_251810-t26_1-p1	70	K	"translation initiation factor eIF-5A, putative GN=TGME49_251810"	TGME49_251810	1	7.91795e-22	91.565	K(1)YEDVCPTSHNMEVPNVK	3	0.60395	1	1	5.01743e-08	69.398	K(1)YEDVCPTSHNMEVPNVK	3	0.5035	1	1	7.13698e-14	85.062	K(1)YEDVCPTSHNMEVPNVK	3	-0.16383	1	cytoplasm		GO:0005622 intracellular; GO:0005623 cell; GO:0005737 cytoplasm; GO:0044424 intracellular part; GO:0044464 cell part;		K03263	EIF5A; translation initiation factor 5A		PF01287	Eukaryotic elongation factor 5A hypusine, DNA-binding OB fold	J	KOG3271	Translation initiation factor 5A (eIF-5A)
TGME49_310490-t26_1-p1	124	K	ribosomal protein RPL27A GN=TGME49_310490	TGME49_310490	1	0.0141096	99.442	IPVIVK(1)AR	2	-0.70106	1															cytoplasm				K02900	RP-L27Ae, RPL27A; large subunit ribosomal protein L27Ae	map03010 Ribosome			J	KOG1742	60s ribosomal protein L15/L27
TGME49_263090-t26_1-p1	138	K	14-3-3 protein GN=TGME49_263090	TGME49_263090	1	0.000382366	72.898	IISSVEQK(1)ELSK	3	-0.94596	2	1	6.84355e-11	106.14	IISSVEQK(1)ELSK	3	-1.481	3	1	0.00183999	56.514	IISSVEQK(1)ELSK	3	-1.2648	3	mitochondria		GO:0005622 intracellular; GO:0005623 cell; GO:0005737 cytoplasm; GO:0031410 cytoplasmic vesicle; GO:0031982 vesicle; GO:0042470 melanosome; GO:0043226 organelle; GO:0043227 membrane-bounded organelle; GO:0043229 intracellular organelle; GO:0044424 intracellular part; GO:0044444 cytoplasmic part; GO:0044464 cell part; GO:0048770 pigment granule; GO:0097708 intracellular vesicle;		K06630	YWHAE; 14-3-3 protein epsilon	map04110 Cell cycle; map04114 Oocyte meiosis; map04151 PI3K-Akt signaling pathway; map04390 Hippo signaling pathway; map04391 Hippo signaling pathway - fly; map04621 NOD-like receptor signaling pathway; map04722 Neurotrophin signaling pathway; map05160 Hepatitis C; map05203 Viral carcinogenesis	PF00244	14-3-3 protein	O	KOG0841	Multifunctional chaperone (14-3-3 family)
TGME49_310030-t26_1-p1	72	K	"cyclase-associated protein, putative GN=TGME49_310030"	TGME49_310030	1	0.0162448	79.659	IDSATMK(1)QK	2	0.75291	1	1	0.00580561	90.05	IDSATMK(1)QK	2	0.69908	2	1	0.0148669	61.344	IDSATMK(1)QK	2	0.83091	1	extracellular	GO:0000902 cell morphogenesis; GO:0006996 organelle organization; GO:0007010 cytoskeleton organization; GO:0007015 actin filament organization; GO:0007154 cell communication; GO:0007163 establishment or maintenance of cell polarity; GO:0007165 signal transduction; GO:0007264 small GTPase mediated signal transduction; GO:0007265 Ras protein signal transduction; GO:0008064 regulation of actin polym…	GO:0005622 intracellular; GO:0005623 cell; GO:0005737 cytoplasm; GO:0005856 cytoskeleton; GO:0005938 cell cortex; GO:0015629 actin cytoskeleton; GO:0030479 actin cortical patch; GO:0030863 cortical cytoskeleton; GO:0030864 cortical actin cytoskeleton; GO:0043226 organelle; GO:0043228 non-membrane-bounded organelle; GO:0043229 intracellular organelle; GO:0043232 intracellular non-membrane-bounded …	GO:0003779 actin binding; GO:0005488 binding; GO:0005515 protein binding; GO:0008092 cytoskeletal protein binding; GO:0008179 adenylate cyclase binding; GO:0019899 enzyme binding; GO:0042802 identical protein binding;	K17261	CAP1_2, SRV2; adenylyl cyclase-associated protein				TZ	KOG2675	Adenylate cyclase-associated protein (CAP/Srv2p)
TGME49_242330-t26_1-p1	51	K	ribosomal protein RPS5 GN=TGME49_242330	TGME49_242330	1	0.0210862	49.448	K(1)AMCPIVER	2	-2.3583	2															cytoplasm				K02989	RP-S5e, RPS5; small subunit ribosomal protein S5e	map03010 Ribosome	PF00177	Ribosomal protein S7p/S5e	J	KOG3291	Ribosomal protein S7
TGME49_209910-t26_1-p1	113	K	histone H2Bv GN=TGME49_209910	TGME49_209910	1	3.96051e-06	83.351	HAVSEGTK(1)AVTK	2	0.21306	3	1	4.78335e-06	86.548	HAVSEGTK(1)AVTK	3	0.032013	4	1	0.000100489	68.033	HAVSEGTK(1)AVTK	3	-0.20651	3	nucleus	GO:0006325 chromatin organization; GO:0006333 chromatin assembly or disassembly; GO:0006996 organelle organization; GO:0009987 cellular process; GO:0016043 cellular component organization; GO:0051276 chromosome organization; GO:0071840 cellular component organization or biogenesis;	GO:0000228 nuclear chromosome; GO:0000785 chromatin; GO:0000786 nucleosome; GO:0000788 nuclear nucleosome; GO:0000790 nuclear chromatin; GO:0005622 intracellular; GO:0005623 cell; GO:0005634 nucleus; GO:0005657 replication fork; GO:0005694 chromosome; GO:0031298 replication fork protection complex; GO:0031974 membrane-enclosed lumen; GO:0031981 nuclear lumen; GO:0032991 macromolecular complex; GO…	GO:0003676 nucleic acid binding; GO:0003677 DNA binding; GO:0005488 binding; GO:0097159 organic cyclic compound binding; GO:1901363 heterocyclic compound binding;	K11252	H2B; histone H2B	map05034 Alcoholism; map05203 Viral carcinogenesis; map05322 Systemic lupus erythematosus	PF00125	Core histone H2A/H2B/H3/H4	B	KOG1744	Histone H2B
TGME49_230420-t26_1-p1	483	K	sarco/endoplasmic reticulum Ca2+-ATPase GN=TGME49_230420	TGME49_230420								1	0.00125934	48.907	LEIAPGSQGMK(1)FTR	2	0.25661	1	1	0.00850721	42.633	LEIAPGSQGMK(1)FTR	2	-0.12851	1	plasma membrane	GO:0006810 transport; GO:0006811 ion transport; GO:0006812 cation transport; GO:0006816 calcium ion transport; GO:0006937 regulation of muscle contraction; GO:0006942 regulation of striated muscle contraction; GO:0014724 regulation of twitch skeletal muscle contraction; GO:0014819 regulation of skeletal muscle contraction; GO:0030001 metal ion transport; GO:0031446 regulation of fast-twitch skele…	GO:0005622 intracellular; GO:0005623 cell; GO:0005737 cytoplasm; GO:0005783 endoplasmic reticulum; GO:0005789 endoplasmic reticulum membrane; GO:0005793 endoplasmic reticulum-Golgi intermediate compartment; GO:0012505 endomembrane system; GO:0016020 membrane; GO:0016021 integral component of membrane; GO:0016528 sarcoplasm; GO:0016529 sarcoplasmic reticulum; GO:0030016 myofibril; GO:0030017 sarco…	GO:0000166 nucleotide binding; GO:0003824 catalytic activity; GO:0005215 transporter activity; GO:0005388 calcium-transporting ATPase activity; GO:0005488 binding; GO:0005509 calcium ion binding; GO:0005524 ATP binding; GO:0008144 drug binding; GO:0008324 cation transmembrane transporter activity; GO:0015075 ion transmembrane transporter activity; GO:0015085 calcium ion transmembrane transporter …	K05853	ATP2A; P-type Ca2+ transporter type 2A [EC:7.2.2.10]	map04020 Calcium signaling pathway; map04022 cGMP-PKG signaling pathway; map04024 cAMP signaling pathway; map04260 Cardiac muscle contraction; map04261 Adrenergic signaling in cardiomyocytes; map04919 Thyroid hormone signaling pathway; map04972 Pancreatic secretion; map05010 Alzheimer disease; map05410 Hypertrophic cardiomyopathy (HCM); map05412 Arrhythmogenic right ventricular cardiomyopathy (AR…	PF00690; PF00702	Cation transporter/ATPase, N-terminus; haloacid dehalogenase-like hydrolase	P	KOG0202	Ca2+ transporting ATPase
TGME49_221320-t26_1-p1	1558	K	acetyl-CoA carboxylase ACC1 GN=TGME49_221320	TGME49_221320								1	6.22531e-09	86.367	K(1)PVSQAQAPQNVFVR	2	0.4101	1	1	3.44716e-05	70.783	K(1)PVSQAQAPQNVFVR	2	0.30719	1	endoplasmic reticulum				K11262	ACACA; acetyl-CoA carboxylase / biotin carboxylase 1 [EC:6.4.1.2 6.3.4.14 2.1.3.15]	map00061 Fatty acid biosynthesis; map00620 Pyruvate metabolism; map00640 Propanoate metabolism; map01100 Metabolic pathways; map01212 Fatty acid metabolism; map04152 AMPK signaling pathway; map04910 Insulin signaling pathway; map04922 Glucagon signaling pathway	PF00289; PF02786; PF02785; PF00364	Carbamoyl-phosphate synthase L chain, N-terminal domain; Carbamoyl-phosphate synthase L chain, ATP binding domain; Biotin carboxylase C-terminal domain; Biotin-requiring enzyme	I	KOG0368	Acetyl-CoA carboxylase
TGME49_289000-t26_1-p1	537	K	hypothetical protein GN=TGME49_289000	TGME49_289000								1	1.32765e-09	53.281	DK(1)DGSDDANSSPNVAQHSAR	3	-0.1654	1	1	8.72358e-06	44.625	DK(1)DGSDDANSSPNVAQHSAR	3	0.4715	1	plasma membrane
TGME49_305980-t26_1-p1	377	K	pyruvate dehydrogenase complex subunit PDH-E3I GN=TGME49_305980	TGME49_305980															1	0.00283416	46.318	LLLQQFK(1)ERPVK	3	0.52625	1	extracellular				K00382	DLD, lpd, pdhD; dihydrolipoamide dehydrogenase [EC:1.8.1.4]	map00010 Glycolysis / Gluconeogenesis; map00020 Citrate cycle (TCA cycle); map00260 Glycine, serine and threonine metabolism; map00280 Valine, leucine and isoleucine degradation; map00310 Lysine degradation; map00380 Tryptophan metabolism; map00620 Pyruvate metabolism; map00630 Glyoxylate and dicarboxylate metabolism; map00640 Propanoate metabolism; map01100 Metabolic pathways; map01200 Carbon me…	PF07992; PF02852	Pyridine nucleotide-disulphide oxidoreductase; Pyridine nucleotide-disulphide oxidoreductase, dimerisation domain	C	KOG1335	Dihydrolipoamide dehydrogenase
TGME49_232350-t26_1-p1	110	K	lactate dehydrogenase LDH1 GN=TGME49_232350	TGME49_232350															1	0.00844971	50.305	NDLLPFNSK(1)IIR	2	0.29699	1	cytoplasm				K00016	LDH, ldh; L-lactate dehydrogenase [EC:1.1.1.27]	map00010 Glycolysis / Gluconeogenesis; map00270 Cysteine and methionine metabolism; map00620 Pyruvate metabolism; map00640 Propanoate metabolism; map01100 Metabolic pathways; map04066 HIF-1 signaling pathway; map04922 Glucagon signaling pathway; map05230 Central carbon metabolism in cancer	PF02866	lactate/malate dehydrogenase, alpha/beta C-terminal domain	C	KOG1495	Lactate dehydrogenase
TGME49_300140-t26_1-p1	217	K	"elongation factor 1-gamma, putative GN=TGME49_300140"	TGME49_300140	1	0.000973252	50.077	AAAK(1)PAQSAGDDEEPAK	2	0.16171	1	1	0.000662933	44.391	AAAK(1)PAQSAGDDEEPAK	2	0.4448	1	1	2.29927e-08	73.279	AAAK(1)PAQSAGDDEEPAK	2	-0.10309	1	cytoplasm	GO:0006412 translation; GO:0006414 translational elongation; GO:0006518 peptide metabolic process; GO:0006575 cellular modified amino acid metabolic process; GO:0006749 glutathione metabolic process; GO:0006790 sulfur compound metabolic process; GO:0006807 nitrogen compound metabolic process; GO:0008152 metabolic process; GO:0009058 biosynthetic process; GO:0009059 macromolecule biosynthetic proc…	GO:0005622 intracellular; GO:0005623 cell; GO:0005737 cytoplasm; GO:0005829 cytosol; GO:0044424 intracellular part; GO:0044444 cytoplasmic part; GO:0044464 cell part;	GO:0003676 nucleic acid binding; GO:0003723 RNA binding; GO:0003746 translation elongation factor activity; GO:0003824 catalytic activity; GO:0004364 glutathione transferase activity; GO:0005488 binding; GO:0008135 translation factor activity, RNA binding; GO:0016740 transferase activity; GO:0016765 transferase activity, transferring alkyl or aryl (other than methyl) groups; GO:0097159 organic cy…	K03233	EEF1G; elongation factor 1-gamma	map05134 Legionellosis	PF02798; PF00043; PF00647	Glutathione S-transferase, N-terminal domain; Glutathione S-transferase, C-terminal domain; Elongation factor 1 gamma, conserved domain	J	KOG1627	Translation elongation factor EF-1 gamma
TGME49_263300-t26_1-p1	242	K	eukaryotic porin protein GN=TGME49_263300	TGME49_263300	1	0.0132093	102.01	AK(1)LTQNAR	2	-2.6884	1	1	0.0300306	74.424	AK(1)LTQNAR	2	-2.2994	1	1	0.0115272	81.263	AK(1)LTQNAR	2	-1.9997	1	cytoplasm
TGME49_226400-t26_1-p1	241	K	lipoic acid synthase LIPA GN=TGME49_226400	TGME49_226400															1	0.0105839	66.056	YQQLQK(1)QIR	2	1.5013	2	nucleus				K03644	lipA, LIAS, LIP1, LIP5; lipoyl synthase [EC:2.8.1.8]	map00785 Lipoic acid metabolism; map01100 Metabolic pathways	PF04055	Radical SAM superfamily	H	KOG2672	Lipoate synthase
TGME49_211030-t26_1-p1	148	K	hypothetical protein GN=TGME49_211030	TGME49_211030	1	0.0312462	50.102	LTTADEK(1)FVTK	2	0.56982	1	1	0.0218578	47.774	LTTADEK(1)FVTK	2	0.83251	1	1	0.0195601	43.316	LTTADEK(1)FVTK	2	0.95758	1	cytoplasm
TGME49_209030-t26_1-p1	40	K	actin ACT1 GN=TGME49_209030	TGME49_209030								1	0.00102117	65.47	PK(1)NPGIMVGMEEK	2	0.9465	1	1	0.00121133	52.862	PK(1)NPGIMVGMEEK	2	-0.13996	2	cytoskeleton	GO:0006996 organelle organization; GO:0007010 cytoskeleton organization; GO:0007015 actin filament organization; GO:0007275 multicellular organism development; GO:0007517 muscle organ development; GO:0007519 skeletal muscle tissue development; GO:0008154 actin polymerization or depolymerization; GO:0009653 anatomical structure morphogenesis; GO:0009887 animal organ morphogenesis; GO:0009888 tissu…	GO:0001725 stress fiber; GO:0005622 intracellular; GO:0005623 cell; GO:0005737 cytoplasm; GO:0005856 cytoskeleton; GO:0005865 striated muscle thin filament; GO:0005884 actin filament; GO:0015629 actin cytoskeleton; GO:0030016 myofibril; GO:0030017 sarcomere; GO:0030027 lamellipodium; GO:0030175 filopodium; GO:0031252 cell leading edge; GO:0031941 filamentous actin; GO:0032432 actin filament bundl…	GO:0000287 magnesium ion binding; GO:0003779 actin binding; GO:0003785 actin monomer binding; GO:0005488 binding; GO:0005509 calcium ion binding; GO:0005515 protein binding; GO:0005523 tropomyosin binding; GO:0008092 cytoskeletal protein binding; GO:0017022 myosin binding; GO:0019904 protein domain specific binding; GO:0031013 troponin I binding; GO:0031432 titin binding; GO:0032036 myosin heavy …	K05692	ACTB_G1; actin beta/gamma 1	map04015 Rap1 signaling pathway; map04145 Phagosome; map04210 Apoptosis; map04390 Hippo signaling pathway; map04391 Hippo signaling pathway - fly; map04510 Focal adhesion; map04520 Adherens junction; map04530 Tight junction; map04611 Platelet activation; map04670 Leukocyte transendothelial migration; map04714 Thermogenesis; map04745 Phototransduction - fly; map04810 Regulation of actin cytoskelet…			Z	KOG0676	Actin and related proteins
TGME49_300140-t26_1-p1	200	K	"elongation factor 1-gamma, putative GN=TGME49_300140"	TGME49_300140	1	0.026529	42.947	IFGEAK(1)AAPQAAAK	2	-0.034	2	1	0.0107382	41.695	IFGEAK(1)AAPQAAAK	2	0.41018	1	1	0.00864217	42.314	IFGEAK(1)AAPQAAAK	2	0.09889	1	cytoplasm	GO:0006412 translation; GO:0006414 translational elongation; GO:0006518 peptide metabolic process; GO:0006575 cellular modified amino acid metabolic process; GO:0006749 glutathione metabolic process; GO:0006790 sulfur compound metabolic process; GO:0006807 nitrogen compound metabolic process; GO:0008152 metabolic process; GO:0009058 biosynthetic process; GO:0009059 macromolecule biosynthetic proc…	GO:0005622 intracellular; GO:0005623 cell; GO:0005737 cytoplasm; GO:0005829 cytosol; GO:0044424 intracellular part; GO:0044444 cytoplasmic part; GO:0044464 cell part;	GO:0003676 nucleic acid binding; GO:0003723 RNA binding; GO:0003746 translation elongation factor activity; GO:0003824 catalytic activity; GO:0004364 glutathione transferase activity; GO:0005488 binding; GO:0008135 translation factor activity, RNA binding; GO:0016740 transferase activity; GO:0016765 transferase activity, transferring alkyl or aryl (other than methyl) groups; GO:0097159 organic cy…	K03233	EEF1G; elongation factor 1-gamma	map05134 Legionellosis	PF02798; PF00043; PF00647	Glutathione S-transferase, N-terminal domain; Glutathione S-transferase, C-terminal domain; Elongation factor 1 gamma, conserved domain	J	KOG1627	Translation elongation factor EF-1 gamma
TGME49_238250-t26_1-p1	59	K	ribosomal protein RPL36 GN=TGME49_238250	TGME49_238250	1	0.00520648	52.172	IIELLK(1)IGTAATTK	2	0.11099	2															mitochondria				K02920	RP-L36e, RPL36; large subunit ribosomal protein L36e	map03010 Ribosome			J	KOG3452	60S ribosomal protein L36
TGME49_239820-t26_1-p1	404	K	D-3-phosphoglycerate dehydrogenase GN=TGME49_239820	TGME49_239820	1	0.00246178	54.276	CDHIVNFVNVK(1)R	3	0.26382	1	1	0.00370745	65.043	CDHIVNFVNVK(1)R	3	0.29762	1								cytoplasm				K00058	serA, PHGDH; D-3-phosphoglycerate dehydrogenase / 2-oxoglutarate reductase [EC:1.1.1.95 1.1.1.399]	map00260 Glycine, serine and threonine metabolism; map00270 Cysteine and methionine metabolism; map01100 Metabolic pathways; map01200 Carbon metabolism; map01230 Biosynthesis of amino acids	PF00389; PF02826	D-isomer specific 2-hydroxyacid dehydrogenase, catalytic domain; D-isomer specific 2-hydroxyacid dehydrogenase, NAD binding domain	E	KOG0068	D-3-phosphoglycerate dehydrogenase, D-isomer-specific 2-hydroxy acid dehydrogenase superfamily
TGME49_294800-t26_1-p1	212	K	"elongation factor 1-alpha (EF-1-ALPHA), putative GN=TGME49_294800"	TGME49_294800	1	0.000371452	58.848	GK(1)TLVEALDTMEAPK	2	0.093468	1	1	0.000140552	63.302	GK(1)TLVEALDTMEAPK	2	-0.011945	2	1	4.11856e-07	77.08	GK(1)TLVEALDTMEAPK	2	-0.24808	1	cytoplasm	GO:0001932 regulation of protein phosphorylation; GO:0001933 negative regulation of protein phosphorylation; GO:0006403 RNA localization; GO:0006405 RNA export from nucleus; GO:0006409 tRNA export from nucleus; GO:0006412 translation; GO:0006414 translational elongation; GO:0006469 negative regulation of protein kinase activity; GO:0006518 peptide metabolic process; GO:0006611 protein export from…	GO:0000322 storage vacuole; GO:0000323 lytic vacuole; GO:0000324 fungal-type vacuole; GO:0000329 fungal-type vacuole membrane; GO:0005622 intracellular; GO:0005623 cell; GO:0005737 cytoplasm; GO:0005739 mitochondrion; GO:0005773 vacuole; GO:0005774 vacuolar membrane; GO:0005840 ribosome; GO:0005853 eukaryotic translation elongation factor 1 complex; GO:0016020 membrane; GO:0031090 organelle membr…	GO:0000166 nucleotide binding; GO:0001882 nucleoside binding; GO:0001883 purine nucleoside binding; GO:0003676 nucleic acid binding; GO:0003723 RNA binding; GO:0003746 translation elongation factor activity; GO:0003779 actin binding; GO:0003824 catalytic activity; GO:0003924 GTPase activity; GO:0005488 binding; GO:0005515 protein binding; GO:0005525 GTP binding; GO:0008092 cytoskeletal protein bi…	K03231	EEF1A; elongation factor 1-alpha	map03013 RNA transport; map05134 Legionellosis; map05140 Leishmaniasis	PF00009; PF03144; PF03143	Elongation factor Tu GTP binding domain; Elongation factor Tu domain 2; Elongation factor Tu C-terminal domain	J	KOG0052	Translation elongation factor EF-1 alpha/Tu
TGME49_220400-t26_1-p1	91	K	actin depolymerizing factor ADF GN=TGME49_220400	TGME49_220400								1	0.00880427	51.771	MTYASSK(1)DALLK	2	-0.63675	1	1	0.00275663	59.709	MTYASSK(1)DALLK	2	-0.56419	1	extracellular				K05765	CFL; cofilin	map04360 Axon guidance; map04666 Fc gamma R-mediated phagocytosis; map04810 Regulation of actin cytoskeleton; map05133 Pertussis; map05170 Human immunodeficiency virus 1 infection	PF00241	Cofilin/tropomyosin-type actin-binding protein	Z	KOG1735	Actin depolymerizing factor
TGME49_311720-t26_1-p1	276	K	chaperonin protein BiP GN=TGME49_311720	TGME49_311720	1	0.00235822	47.712	VMDHFIK(1)LVK	3	-0.078749	1	1	0.00428203	40.377	VMDHFIK(1)LVK	3	0.36021	1								endoplasmic reticulum	GO:0000003 reproduction; GO:0000082 G1/S transition of mitotic cell cycle; GO:0000278 mitotic cell cycle; GO:0001655 urogenital system development; GO:0001822 kidney development; GO:0001910 regulation of leukocyte mediated cytotoxicity; GO:0001912 positive regulation of leukocyte mediated cytotoxicity; GO:0001914 regulation of T cell mediated cytotoxicity; GO:0001916 positive regulation of T cell…	GO:0000323 lytic vacuole; GO:0000974 Prp19 complex; GO:0001917 photoreceptor inner segment; GO:0005576 extracellular region; GO:0005615 extracellular space; GO:0005622 intracellular; GO:0005623 cell; GO:0005634 nucleus; GO:0005737 cytoplasm; GO:0005764 lysosome; GO:0005765 lysosomal membrane; GO:0005773 vacuole; GO:0005774 vacuolar membrane; GO:0005775 vacuolar lumen; GO:0005776 autophagosome; GO…	GO:0000166 nucleotide binding; GO:0001664 G-protein coupled receptor binding; GO:0003676 nucleic acid binding; GO:0003723 RNA binding; GO:0003824 catalytic activity; GO:0005102 receptor binding; GO:0005488 binding; GO:0005504 fatty acid binding; GO:0005515 protein binding; GO:0005524 ATP binding; GO:0008134 transcription factor binding; GO:0008144 drug binding; GO:0008289 lipid binding; GO:001646…	K09490	HSPA5, BIP; heat shock 70kDa protein 5	map03060 Protein export; map04141 Protein processing in endoplasmic reticulum; map04918 Thyroid hormone synthesis; map05020 Prion diseases			O	KOG0100	Molecular chaperones GRP78/BiP/KAR2, HSP70 superfamily
TGME49_267690-t26_1-p1	1505	K	Putative transmembrane protein(predict) GN=TGME49_267690	TGME49_267690	1	0.00114189	69.346	HLK(1)EEVVIR	3	0.45111	1	1	0.0134401	72.34	HLK(1)EEVVIR	2	-0.092239	1	1	0.00497348	64.121	HLK(1)EEVVIR	3	-0.14037	2	plasma membrane
TGME49_231480-t26_1-p1	342	K	"GCN1, putative GN=TGME49_231480"	TGME49_231480								1	0.0207749	61.602	K(1)ATALEMR	2	-0.044801	1								plasma membrane									J	KOG1242	Protein containing adaptin N-terminal region
TGME49_263300-t26_1-p1	9	K	eukaryotic porin protein GN=TGME49_263300	TGME49_263300								1	0.0263356	42.947	DLNK(1)SCADLLTK	2	0.45212	1								cytoplasm
TGME49_260440-t26_1-p1	251	K	nuclear factor NF3 GN=TGME49_260440	TGME49_260440								1	0.0321796	40.941	GAPQK(1)GDAAAYK	2	-1.7622	1	1	0.017359	40.278	GAPQK(1)GDAAAYK	2	-0.93053	2	nucleus
TGME49_224850-t26_1-p1	180	K	"polyadenylate binding protein, putative GN=TGME49_224850"	TGME49_224850															1	0.00359644	86.243	NLDK(1)NIDNK	2	-1.6739	1	nucleus	GO:0000184 nuclear-transcribed mRNA catabolic process, nonsense-mediated decay; GO:0000375 RNA splicing, via transesterification reactions; GO:0000377 RNA splicing, via transesterification reactions with bulged adenosine as nucleophile; GO:0000398 mRNA splicing, via spliceosome; GO:0000956 nuclear-transcribed mRNA catabolic process; GO:0006139 nucleobase-containing compound metabolic process; GO:…	GO:0005622 intracellular; GO:0005623 cell; GO:0005634 nucleus; GO:0005681 spliceosomal complex; GO:0005737 cytoplasm; GO:0005829 cytosol; GO:0010494 cytoplasmic stress granule; GO:0032991 macromolecular complex; GO:0035770 ribonucleoprotein granule; GO:0036464 cytoplasmic ribonucleoprotein granule; GO:0043226 organelle; GO:0043227 membrane-bounded organelle; GO:0043228 non-membrane-bounded organe…	GO:0003676 nucleic acid binding; GO:0003723 RNA binding; GO:0003727 single-stranded RNA binding; GO:0003729 mRNA binding; GO:0003730 mRNA 3'-UTR binding; GO:0005488 binding; GO:0005515 protein binding; GO:0008022 protein C-terminus binding; GO:0008143 poly(A) binding; GO:0008187 poly-pyrimidine tract binding; GO:0008266 poly(U) RNA binding; GO:0008494 translation activator activity; GO:0045182 tr…	K13126	PABPC; polyadenylate-binding protein	map03013 RNA transport; map03015 mRNA surveillance pathway; map03018 RNA degradation	PF00076	RNA recognition motif. (a.k.a. RRM, RBD, or RNP domain)	AJ	KOG0123	Polyadenylate-binding protein (RRM superfamily)
TGME49_310640-t26_1-p1	147	K	phosphorylase family protein GN=TGME49_310640	TGME49_310640	1	2.21868e-07	75.548	NYCHFDGEAALGNK(1)R	2	0.31287	2	1	0.000132146	63.894	NYCHFDGEAALGNK(1)R	3	-0.23454	1	1	8.06379e-14	100.04	NYCHFDGEAALGNK(1)R	2	-0.26392	3	cytoplasm							PF01048	Phosphorylase superfamily
TGME49_311720-t26_1-p1	560	K	chaperonin protein BiP GN=TGME49_311720	TGME49_311720															1	0.0308133	43.442	FAEEDK(1)K	2	0.1871	1	endoplasmic reticulum	GO:0000003 reproduction; GO:0000082 G1/S transition of mitotic cell cycle; GO:0000278 mitotic cell cycle; GO:0001655 urogenital system development; GO:0001822 kidney development; GO:0001910 regulation of leukocyte mediated cytotoxicity; GO:0001912 positive regulation of leukocyte mediated cytotoxicity; GO:0001914 regulation of T cell mediated cytotoxicity; GO:0001916 positive regulation of T cell…	GO:0000323 lytic vacuole; GO:0000974 Prp19 complex; GO:0001917 photoreceptor inner segment; GO:0005576 extracellular region; GO:0005615 extracellular space; GO:0005622 intracellular; GO:0005623 cell; GO:0005634 nucleus; GO:0005737 cytoplasm; GO:0005764 lysosome; GO:0005765 lysosomal membrane; GO:0005773 vacuole; GO:0005774 vacuolar membrane; GO:0005775 vacuolar lumen; GO:0005776 autophagosome; GO…	GO:0000166 nucleotide binding; GO:0001664 G-protein coupled receptor binding; GO:0003676 nucleic acid binding; GO:0003723 RNA binding; GO:0003824 catalytic activity; GO:0005102 receptor binding; GO:0005488 binding; GO:0005504 fatty acid binding; GO:0005515 protein binding; GO:0005524 ATP binding; GO:0008134 transcription factor binding; GO:0008144 drug binding; GO:0008289 lipid binding; GO:001646…	K09490	HSPA5, BIP; heat shock 70kDa protein 5	map03060 Protein export; map04141 Protein processing in endoplasmic reticulum; map04918 Thyroid hormone synthesis; map05020 Prion diseases			O	KOG0100	Molecular chaperones GRP78/BiP/KAR2, HSP70 superfamily
TGME49_278870-t26_1-p1	1016	K	myosin F GN=TGME49_278870	TGME49_278870															0.817839	0.00822388	51.162	DLCEEK(0.818)NK(0.182)R	3	-0.21211	1	cytoplasm	GO:0000278 mitotic cell cycle; GO:0000281 mitotic cytokinesis; GO:0000302 response to reactive oxygen species; GO:0000910 cytokinesis; GO:0006928 movement of cell or subcellular component; GO:0006935 chemotaxis; GO:0006950 response to stress; GO:0006970 response to osmotic stress; GO:0006971 hypotonic response; GO:0006979 response to oxidative stress; GO:0006996 organelle organization; GO:0007010…	GO:0001891 phagocytic cup; GO:0001931 uropod; GO:0005622 intracellular; GO:0005623 cell; GO:0005737 cytoplasm; GO:0005826 actomyosin contractile ring; GO:0005829 cytosol; GO:0005856 cytoskeleton; GO:0005886 plasma membrane; GO:0005938 cell cortex; GO:0015629 actin cytoskeleton; GO:0016020 membrane; GO:0016459 myosin complex; GO:0016460 myosin II complex; GO:0030139 endocytic vesicle; GO:0030863 c…	GO:0000146 microfilament motor activity; GO:0000166 nucleotide binding; GO:0003774 motor activity; GO:0003779 actin binding; GO:0003824 catalytic activity; GO:0005488 binding; GO:0005515 protein binding; GO:0005524 ATP binding; GO:0008092 cytoskeletal protein binding; GO:0008144 drug binding; GO:0016462 pyrophosphatase activity; GO:0016787 hydrolase activity; GO:0016817 hydrolase activity, acting…	K10357	MYO5; myosin V	map05130 Pathogenic Escherichia coli infection	PF00063	Myosin head (motor domain)	Z	KOG0266	WD40 repeat-containing protein
TGME49_213350-t26_1-p1	77	K	ribosomal protein RPS15 GN=TGME49_213350	TGME49_213350	1	1.68841e-06	57.788	NCAFGEK(1)PEPVNTHLR	3	2.004	1	1	9.00907e-07	53.168	NCAFGEK(1)PEPVNTHLR	3	1.5893	1								cytoplasm				K02958	RP-S15e, RPS15; small subunit ribosomal protein S15e	map03010 Ribosome	PF00203	Ribosomal protein S19	J	KOG0898	40S ribosomal protein S15
TGME49_251690-t26_1-p1	62	K	"seryl-tRNA synthetase, cytoplasmic, putative GN=TGME49_251690"	TGME49_251690	1	0.000103157	83.692	ELNAVNK(1)EIGQR	2	0.72243	1	1	6.62224e-06	83.692	ELNAVNK(1)EIGQR	2	0.14144	1	1	2.57348e-06	83.692	ELNAVNK(1)EIGQR	2	0.85666	1	cytoplasm	GO:0006082 organic acid metabolic process; GO:0006139 nucleobase-containing compound metabolic process; GO:0006399 tRNA metabolic process; GO:0006412 translation; GO:0006418 tRNA aminoacylation for protein translation; GO:0006434 seryl-tRNA aminoacylation; GO:0006518 peptide metabolic process; GO:0006520 cellular amino acid metabolic process; GO:0006725 cellular aromatic compound metabolic proces…	GO:0005622 intracellular; GO:0005623 cell; GO:0005737 cytoplasm; GO:0005739 mitochondrion; GO:0043226 organelle; GO:0043227 membrane-bounded organelle; GO:0043229 intracellular organelle; GO:0043231 intracellular membrane-bounded organelle; GO:0044424 intracellular part; GO:0044444 cytoplasmic part; GO:0044464 cell part;	GO:0000166 nucleotide binding; GO:0003824 catalytic activity; GO:0004812 aminoacyl-tRNA ligase activity; GO:0004828 serine-tRNA ligase activity; GO:0005488 binding; GO:0005524 ATP binding; GO:0008144 drug binding; GO:0016874 ligase activity; GO:0016875 ligase activity, forming carbon-oxygen bonds; GO:0017076 purine nucleotide binding; GO:0030554 adenyl nucleotide binding; GO:0032553 ribonucleotid…	K01875	SARS, serS; seryl-tRNA synthetase [EC:6.1.1.11]	map00970 Aminoacyl-tRNA biosynthesis	PF02403; PF00587	Seryl-tRNA synthetase N-terminal domain; tRNA synthetase class II core domain (G, H, P, S and T)	J	KOG2509	Seryl-tRNA synthetase
TGME49_321500-t26_1-p1	178	K	RNA recognition motif-containing protein GN=TGME49_321500	TGME49_321500	1	1.4922e-09	91.355	DNVQNTGK(1)GCCFVK	2	-0.78311	2	1	1.78846e-12	99.344	DNVQNTGK(1)GCCFVK	2	-0.64098	2	1	1.22167e-10	92.8	DNVQNTGK(1)GCCFVK	2	-0.48411	1	nucleus	GO:0000375 RNA splicing, via transesterification reactions; GO:0000377 RNA splicing, via transesterification reactions with bulged adenosine as nucleophile; GO:0000398 mRNA splicing, via spliceosome; GO:0006139 nucleobase-containing compound metabolic process; GO:0006396 RNA processing; GO:0006397 mRNA processing; GO:0006725 cellular aromatic compound metabolic process; GO:0006807 nitrogen compou…	GO:0005622 intracellular; GO:0005623 cell; GO:0005634 nucleus; GO:0005654 nucleoplasm; GO:0005681 spliceosomal complex; GO:0005684 U2-type spliceosomal complex; GO:0005685 U1 snRNP; GO:0005737 cytoplasm; GO:0005829 cytosol; GO:0016363 nuclear matrix; GO:0016604 nuclear body; GO:0016607 nuclear speck; GO:0030532 small nuclear ribonucleoprotein complex; GO:0031974 membrane-enclosed lumen; GO:003198…		K13207	CUGBP, BRUNOL, CELF; CUG-BP- and ETR3-like factor		PF00076; PF00397	RNA recognition motif. (a.k.a. RRM, RBD, or RNP domain); WW domain	A	KOG0144	RNA-binding protein CUGBP1/BRUNO (RRM superfamily)
TGME49_232800-t26_1-p1	91	K	hypothetical protein GN=TGME49_232800	TGME49_232800	1	0.0173019	43.761	K(1)AGAGETLQK	2	-0.29184	1	1	0.0017506	68.171	K(1)AGAGETLQK	2	0.33102	1	1	0.000759154	77.185	K(1)AGAGETLQK	2	0.25785	1	nucleus
TGME49_209030-t26_1-p1	114	K	actin ACT1 GN=TGME49_209030	TGME49_209030	1	2.97348e-07	52.898	VAPEEHPVLLTEAPLNPK(1)ANR	3	0.51902	1															cytoskeleton	GO:0006996 organelle organization; GO:0007010 cytoskeleton organization; GO:0007015 actin filament organization; GO:0007275 multicellular organism development; GO:0007517 muscle organ development; GO:0007519 skeletal muscle tissue development; GO:0008154 actin polymerization or depolymerization; GO:0009653 anatomical structure morphogenesis; GO:0009887 animal organ morphogenesis; GO:0009888 tissu…	GO:0001725 stress fiber; GO:0005622 intracellular; GO:0005623 cell; GO:0005737 cytoplasm; GO:0005856 cytoskeleton; GO:0005865 striated muscle thin filament; GO:0005884 actin filament; GO:0015629 actin cytoskeleton; GO:0030016 myofibril; GO:0030017 sarcomere; GO:0030027 lamellipodium; GO:0030175 filopodium; GO:0031252 cell leading edge; GO:0031941 filamentous actin; GO:0032432 actin filament bundl…	GO:0000287 magnesium ion binding; GO:0003779 actin binding; GO:0003785 actin monomer binding; GO:0005488 binding; GO:0005509 calcium ion binding; GO:0005515 protein binding; GO:0005523 tropomyosin binding; GO:0008092 cytoskeletal protein binding; GO:0017022 myosin binding; GO:0019904 protein domain specific binding; GO:0031013 troponin I binding; GO:0031432 titin binding; GO:0032036 myosin heavy …	K05692	ACTB_G1; actin beta/gamma 1	map04015 Rap1 signaling pathway; map04145 Phagosome; map04210 Apoptosis; map04390 Hippo signaling pathway; map04391 Hippo signaling pathway - fly; map04510 Focal adhesion; map04520 Adherens junction; map04530 Tight junction; map04611 Platelet activation; map04670 Leukocyte transendothelial migration; map04714 Thermogenesis; map04745 Phototransduction - fly; map04810 Regulation of actin cytoskelet…			Z	KOG0676	Actin and related proteins
TGME49_315860-t26_1-p1	3202	K	EF hand domain-containing protein GN=TGME49_315860	TGME49_315860	1	0.0272087	43.308	NK(1)SVAILR	2	-0.55198	1															plasma membrane
TGME49_209030-t26_1-p1	329	K	actin ACT1 GN=TGME49_209030	TGME49_209030	1	0.0271743	72.34	IK(1)VVAPPER	2	0.13365	1	1	0.010326	78.548	IK(1)VVAPPER	2	0.37455	2	1	0.00595047	71.153	IK(1)VVAPPER	2	0.55563	2	cytoskeleton	GO:0006996 organelle organization; GO:0007010 cytoskeleton organization; GO:0007015 actin filament organization; GO:0007275 multicellular organism development; GO:0007517 muscle organ development; GO:0007519 skeletal muscle tissue development; GO:0008154 actin polymerization or depolymerization; GO:0009653 anatomical structure morphogenesis; GO:0009887 animal organ morphogenesis; GO:0009888 tissu…	GO:0001725 stress fiber; GO:0005622 intracellular; GO:0005623 cell; GO:0005737 cytoplasm; GO:0005856 cytoskeleton; GO:0005865 striated muscle thin filament; GO:0005884 actin filament; GO:0015629 actin cytoskeleton; GO:0030016 myofibril; GO:0030017 sarcomere; GO:0030027 lamellipodium; GO:0030175 filopodium; GO:0031252 cell leading edge; GO:0031941 filamentous actin; GO:0032432 actin filament bundl…	GO:0000287 magnesium ion binding; GO:0003779 actin binding; GO:0003785 actin monomer binding; GO:0005488 binding; GO:0005509 calcium ion binding; GO:0005515 protein binding; GO:0005523 tropomyosin binding; GO:0008092 cytoskeletal protein binding; GO:0017022 myosin binding; GO:0019904 protein domain specific binding; GO:0031013 troponin I binding; GO:0031432 titin binding; GO:0032036 myosin heavy …	K05692	ACTB_G1; actin beta/gamma 1	map04015 Rap1 signaling pathway; map04145 Phagosome; map04210 Apoptosis; map04390 Hippo signaling pathway; map04391 Hippo signaling pathway - fly; map04510 Focal adhesion; map04520 Adherens junction; map04530 Tight junction; map04611 Platelet activation; map04670 Leukocyte transendothelial migration; map04714 Thermogenesis; map04745 Phototransduction - fly; map04810 Regulation of actin cytoskelet…			Z	KOG0676	Actin and related proteins
TGME49_276890-t26_1-p1	99	K	hypothetical protein GN=TGME49_276890	TGME49_276890	1	0.0278823	42.802	RPPLVNK(1)PK	3	-0.55863	1															extracellular,plasma membrane
TGME49_250770-t26_1-p1	174	K	"eukaryotic initiation factor-4A, putative GN=TGME49_250770"	TGME49_250770	1	0.0141406	67.334	VHDMMEK(1)R	2	0.40377	1								1	0.00737522	44.318	VHDMMEK(1)R	3	0.11305	1	nucleus	GO:0006139 nucleobase-containing compound metabolic process; GO:0006412 translation; GO:0006413 translational initiation; GO:0006518 peptide metabolic process; GO:0006725 cellular aromatic compound metabolic process; GO:0006807 nitrogen compound metabolic process; GO:0008152 metabolic process; GO:0009058 biosynthetic process; GO:0009059 macromolecule biosynthetic process; GO:0009987 cellular proc…	GO:0005622 intracellular; GO:0005623 cell; GO:0005634 nucleus; GO:0005730 nucleolus; GO:0005737 cytoplasm; GO:0010494 cytoplasmic stress granule; GO:0016281 eukaryotic translation initiation factor 4F complex; GO:0031974 membrane-enclosed lumen; GO:0031981 nuclear lumen; GO:0032991 macromolecular complex; GO:0035770 ribonucleoprotein granule; GO:0036464 cytoplasmic ribonucleoprotein granule; GO:0…	GO:0003676 nucleic acid binding; GO:0003723 RNA binding; GO:0003724 RNA helicase activity; GO:0003743 translation initiation factor activity; GO:0003824 catalytic activity; GO:0004004 ATP-dependent RNA helicase activity; GO:0004386 helicase activity; GO:0005488 binding; GO:0005515 protein binding; GO:0008026 ATP-dependent helicase activity; GO:0008135 translation factor activity, RNA binding; GO:…	K03257	EIF4A; translation initiation factor 4A	map03013 RNA transport	PF00270	DEAD/DEAH box helicase	J	KOG0327	Translation initiation factor 4F, helicase subunit (eIF-4A) and related helicases
TGME49_214290-t26_1-p1	242	K	DJ-1 family protein GN=TGME49_214290	TGME49_214290	1	0.000544334	68.044	LIEVLYNK(1)EQAK	2	0.18241	2	1	0.0058444	59.709	LIEVLYNK(1)EQAK	2	0.63662	1	1	0.00325522	58.885	LIEVLYNK(1)EQAK	2	0.68845	2	extracellular	GO:0006457 protein folding; GO:0006464 cellular protein modification process; GO:0006517 protein deglycosylation; GO:0006807 nitrogen compound metabolic process; GO:0006950 response to stress; GO:0006979 response to oxidative stress; GO:0008152 metabolic process; GO:0009100 glycoprotein metabolic process; GO:0009266 response to temperature stimulus; GO:0009408 response to heat; GO:0009628 respons…	GO:0005622 intracellular; GO:0005623 cell; GO:0005737 cytoplasm; GO:0005829 cytosol; GO:0044424 intracellular part; GO:0044444 cytoplasmic part; GO:0044464 cell part;	GO:0003824 catalytic activity; GO:0016829 lyase activity; GO:0016835 carbon-oxygen lyase activity; GO:0016836 hydro-lyase activity; GO:0036524 protein deglycase activity;	K05687	PARK7; protein DJ-1 [EC:3.5.1.124]	map05012 Parkinson disease	PF01965	DJ-1/PfpI family	V	KOG2764	Putative transcriptional regulator DJ-1
TGME49_300140-t26_1-p1	2	K	"elongation factor 1-gamma, putative GN=TGME49_300140"	TGME49_300140								1	5.92675e-06	66.568	MK(1)LLTPK	2	-0.35037	1								cytoplasm	GO:0006412 translation; GO:0006414 translational elongation; GO:0006518 peptide metabolic process; GO:0006575 cellular modified amino acid metabolic process; GO:0006749 glutathione metabolic process; GO:0006790 sulfur compound metabolic process; GO:0006807 nitrogen compound metabolic process; GO:0008152 metabolic process; GO:0009058 biosynthetic process; GO:0009059 macromolecule biosynthetic proc…	GO:0005622 intracellular; GO:0005623 cell; GO:0005737 cytoplasm; GO:0005829 cytosol; GO:0044424 intracellular part; GO:0044444 cytoplasmic part; GO:0044464 cell part;	GO:0003676 nucleic acid binding; GO:0003723 RNA binding; GO:0003746 translation elongation factor activity; GO:0003824 catalytic activity; GO:0004364 glutathione transferase activity; GO:0005488 binding; GO:0008135 translation factor activity, RNA binding; GO:0016740 transferase activity; GO:0016765 transferase activity, transferring alkyl or aryl (other than methyl) groups; GO:0097159 organic cy…	K03233	EEF1G; elongation factor 1-gamma	map05134 Legionellosis	PF02798; PF00043; PF00647	Glutathione S-transferase, N-terminal domain; Glutathione S-transferase, C-terminal domain; Elongation factor 1 gamma, conserved domain	J	KOG1627	Translation elongation factor EF-1 gamma
TGME49_209030-t26_1-p1	38	K	actin ACT1 GN=TGME49_209030	TGME49_209030								1	0.0161854	51.726	AVFPSIVGK(1)PK	2	0.44931	1	1	0.00970543	51.726	AVFPSIVGK(1)PK	2	0.48196	1	cytoskeleton	GO:0006996 organelle organization; GO:0007010 cytoskeleton organization; GO:0007015 actin filament organization; GO:0007275 multicellular organism development; GO:0007517 muscle organ development; GO:0007519 skeletal muscle tissue development; GO:0008154 actin polymerization or depolymerization; GO:0009653 anatomical structure morphogenesis; GO:0009887 animal organ morphogenesis; GO:0009888 tissu…	GO:0001725 stress fiber; GO:0005622 intracellular; GO:0005623 cell; GO:0005737 cytoplasm; GO:0005856 cytoskeleton; GO:0005865 striated muscle thin filament; GO:0005884 actin filament; GO:0015629 actin cytoskeleton; GO:0030016 myofibril; GO:0030017 sarcomere; GO:0030027 lamellipodium; GO:0030175 filopodium; GO:0031252 cell leading edge; GO:0031941 filamentous actin; GO:0032432 actin filament bundl…	GO:0000287 magnesium ion binding; GO:0003779 actin binding; GO:0003785 actin monomer binding; GO:0005488 binding; GO:0005509 calcium ion binding; GO:0005515 protein binding; GO:0005523 tropomyosin binding; GO:0008092 cytoskeletal protein binding; GO:0017022 myosin binding; GO:0019904 protein domain specific binding; GO:0031013 troponin I binding; GO:0031432 titin binding; GO:0032036 myosin heavy …	K05692	ACTB_G1; actin beta/gamma 1	map04015 Rap1 signaling pathway; map04145 Phagosome; map04210 Apoptosis; map04390 Hippo signaling pathway; map04391 Hippo signaling pathway - fly; map04510 Focal adhesion; map04520 Adherens junction; map04530 Tight junction; map04611 Platelet activation; map04670 Leukocyte transendothelial migration; map04714 Thermogenesis; map04745 Phototransduction - fly; map04810 Regulation of actin cytoskelet…			Z	KOG0676	Actin and related proteins
TGME49_220400-t26_1-p1	43	K	actin depolymerizing factor ADF GN=TGME49_220400	TGME49_220400								1	0.0107831	61.235	DGK(1)GNADEFR	2	1.2457	1	1	0.0105257	56.404	DGK(1)GNADEFR	2	0.25469	1	extracellular				K05765	CFL; cofilin	map04360 Axon guidance; map04666 Fc gamma R-mediated phagocytosis; map04810 Regulation of actin cytoskeleton; map05133 Pertussis; map05170 Human immunodeficiency virus 1 infection	PF00241	Cofilin/tropomyosin-type actin-binding protein	Z	KOG1735	Actin depolymerizing factor
TGME49_244050-t26_1-p1	881	K	PPR repeat protein(predict) GN=TGME49_244050	TGME49_244050	1	1.52269e-07	76.341	HTQAK(1)LLHALGAAR	3	-1.0295	1	1	5.38837e-05	52.862	HTQAK(1)LLHALGAAR	3	-0.1161	1	1	1.54785e-05	69.485	HTQAK(1)LLHALGAAR	3	0.13169	2	extracellular
TGME49_289690-t26_1-p1	366	K	glyceraldehyde-3-phosphate dehydrogenase GAPDH1 GN=TGME49_289690	TGME49_289690	1	1.45018e-08	66.467	SAGVNIIPASTGAAK(1)AVGK	2	0.70775	2	1	9.17058e-12	63.937	SAGVNIIPASTGAAK(1)AVGK	3	0.72035	2	1	4.25104e-07	64.069	SAGVNIIPASTGAAK(1)AVGK	2	0.27008	2	mitochondria	GO:0005975 carbohydrate metabolic process; GO:0006082 organic acid metabolic process; GO:0006090 pyruvate metabolic process; GO:0006091 generation of precursor metabolites and energy; GO:0006096 glycolytic process; GO:0006139 nucleobase-containing compound metabolic process; GO:0006163 purine nucleotide metabolic process; GO:0006164 purine nucleotide biosynthetic process; GO:0006165 nucleoside di…	GO:0005622 intracellular; GO:0005623 cell; GO:0005737 cytoplasm; GO:0005829 cytosol; GO:0044424 intracellular part; GO:0044444 cytoplasmic part; GO:0044464 cell part;	GO:0000166 nucleotide binding; GO:0003824 catalytic activity; GO:0004365 glyceraldehyde-3-phosphate dehydrogenase (NAD+) (phosphorylating) activity; GO:0005488 binding; GO:0016491 oxidoreductase activity; GO:0016620 oxidoreductase activity, acting on the aldehyde or oxo group of donors, NAD or NADP as acceptor; GO:0016903 oxidoreductase activity, acting on the aldehyde or oxo group of donors; GO:…	K00134	GAPDH, gapA; glyceraldehyde 3-phosphate dehydrogenase [EC:1.2.1.12]	map00010 Glycolysis / Gluconeogenesis; map01100 Metabolic pathways; map01200 Carbon metabolism; map01230 Biosynthesis of amino acids; map04066 HIF-1 signaling pathway; map05010 Alzheimer disease; map05130 Pathogenic Escherichia coli infection	PF00044; PF02800	Glyceraldehyde 3-phosphate dehydrogenase, NAD binding domain; Glyceraldehyde 3-phosphate dehydrogenase, C-terminal domain	G	KOG0657	Glyceraldehyde 3-phosphate dehydrogenase
TGME49_223050-t26_1-p1	121	K	ribosomal protein RPS20 GN=TGME49_223050	TGME49_223050	1	0.017219	52.527	LMK(1)GGLEGEEQR	2	-2.0278	1															nucleus				K02969	RP-S20e, RPS20; small subunit ribosomal protein S20e	map03010 Ribosome			J	KOG0900	40S ribosomal protein S20
TGME49_263300-t26_1-p1	5	K	eukaryotic porin protein GN=TGME49_263300	TGME49_263300															1	0.0181846	70.056	VLFK(1)DLNK	2	-0.26687	1	cytoplasm
TGME49_266990-t26_1-p1	249	K	beta-COP GN=TGME49_266990	TGME49_266990															1	0.0165725	56.404	QQQK(1)AGLLR	2	-0.58637	2	cytoplasm,nucleus				K17301	COPB1, SEC26; coatomer subunit beta		PF07718	Coatamer beta C-terminal region	U	KOG1058	Vesicle coat complex COPI, beta subunit
TGME49_244560-t26_1-p1	408	K	"heat shock protein 90, putative GN=TGME49_244560"	TGME49_244560	1	0.0135062	68.224	ALLYIPK(1)R	2	0.77565	3	1	0.0264707	57.59	ALLYIPK(1)R	2	0.92778	1	1	0.00835534	49.715	ALLYIPK(1)R	2	1.0613	1	endoplasmic reticulum				K09487	HSP90B, TRA1; heat shock protein 90kDa beta	map04141 Protein processing in endoplasmic reticulum; map04151 PI3K-Akt signaling pathway; map04657 IL-17 signaling pathway; map04915 Estrogen signaling pathway; map04918 Thyroid hormone synthesis; map05200 Pathways in cancer; map05215 Prostate cancer; map05418 Fluid shear stress and atherosclerosis	PF02518	Histidine kinase-, DNA gyrase B-, and HSP90-like ATPase	O	KOG0019	Molecular chaperone (HSP90 family)
TGME49_295710-t26_1-p1	3403	K	HECT-domain (ubiquitin-transferase) domain-containing protein GN=TGME49_295710	TGME49_295710	1	0.0247389	54.898	TALGAK(1)TGSCK	2	1.0531	1	1	0.0149033	53.3	TALGAK(1)TGSCK	2	0.14542	1	1	0.00264567	63.185	TALGAK(1)TGSCK	2	0.94376	2	plasma membrane				K10592	HUWE1, MULE, ARF-BP1; E3 ubiquitin-protein ligase HUWE1 [EC:2.3.2.26]	map04120 Ubiquitin mediated proteolysis	PF00627; PF00632	UBA/TS-N domain; HECT-domain (ubiquitin-transferase)	O	KOG0939	E3 ubiquitin-protein ligase/Putative upstream regulatory element binding protein
TGME49_227100-t26_1-p1	14	K	Glutaredoxin domain-containing protein(predict) GN=TGME49_227100	TGME49_227100	1	0.000544197	64.454	CSGEAGEK(1)LCSVIK	2	-0.25223	2	1	4.77254e-05	71.685	CSGEAGEK(1)LCSVIK	2	0.087394	1	1	9.07681e-11	93.495	CSGEAGEK(1)LCSVIK	2	-0.37832	2	extracellular
TGME49_301380-t26_1-p1	1197	K	elongation factor Tu GTP binding domain-containing protein GN=TGME49_301380	TGME49_301380								1	0.0205694	44.925	GCNAFIPK(1)EGAK	2	0.31027	1	1	0.0118913	46.318	GCNAFIPK(1)EGAK	2	-0.23419	1	cytoplasm	GO:0006412 translation; GO:0006414 translational elongation; GO:0006417 regulation of translation; GO:0006448 regulation of translational elongation; GO:0006518 peptide metabolic process; GO:0006807 nitrogen compound metabolic process; GO:0008152 metabolic process; GO:0009058 biosynthetic process; GO:0009059 macromolecule biosynthetic process; GO:0009889 regulation of biosynthetic process; GO:000…	GO:0005622 intracellular; GO:0005623 cell; GO:0005737 cytoplasm; GO:0005829 cytosol; GO:0044424 intracellular part; GO:0044444 cytoplasmic part; GO:0044464 cell part;	GO:0003676 nucleic acid binding; GO:0003723 RNA binding; GO:0003746 translation elongation factor activity; GO:0003824 catalytic activity; GO:0003924 GTPase activity; GO:0005488 binding; GO:0005515 protein binding; GO:0008135 translation factor activity, RNA binding; GO:0016462 pyrophosphatase activity; GO:0016787 hydrolase activity; GO:0016817 hydrolase activity, acting on acid anhydrides; GO:00…	K21594	GUF1; translation factor GUF1, mitochondrial [EC:3.6.5.-]		PF00009; PF00679	Elongation factor Tu GTP binding domain; Elongation factor G C-terminus	J	KOG0462	Elongation factor-type GTP-binding protein
TGME49_276110-t26_1-p1	193	K	cytochrome b5 family heme/steroid binding domain-containing protein GN=TGME49_276110	TGME49_276110	1	0.00461217	53.3	K(1)NCCTSATATK	2	-0.70271	1	1	0.0045973	53.3	K(1)NCCTSATATK	2	-0.55437	1	1	0.00410796	60.55	K(1)NCCTSATATK	2	-0.82829	1	cytoplasm				K23490	CYB5; cytochrome b5		PF00173	Cytochrome b5-like Heme/Steroid binding domain	C	KOG0537	Cytochrome b5
TGME49_289650-t26_1-p1	127	K	PEP-carboxykinase I GN=TGME49_289650	TGME49_289650								1	1.59867e-07	49.515	QIDANLQHHK(1)PGDCPLTK	3	0.56736	1								mitochondria
TGME49_291680-t26_1-p1	429	K	Sec23/Sec24 trunk domain-containing protein GN=TGME49_291680	TGME49_291680	1	0.0296463	59.227	IEVLCSK(1)EFK	2	-0.2359	1	1	0.00208811	78.324	IEVLCSK(1)EFK	2	-0.10015	2	1	0.0155821	51.726	IEVLCSK(1)EFK	2	0.076011	1	nucleus	GO:0003400 regulation of COPII vesicle coating; GO:0006914 autophagy; GO:0008152 metabolic process; GO:0009056 catabolic process; GO:0009987 cellular process; GO:0016236 macroautophagy; GO:0032386 regulation of intracellular transport; GO:0032879 regulation of localization; GO:0033043 regulation of organelle organization; GO:0043085 positive regulation of catalytic activity; GO:0043087 regulation…	GO:0005622 intracellular; GO:0005623 cell; GO:0005737 cytoplasm; GO:0005798 Golgi-associated vesicle; GO:0012505 endomembrane system; GO:0012506 vesicle membrane; GO:0012507 ER to Golgi transport vesicle membrane; GO:0016020 membrane; GO:0030117 membrane coat; GO:0030120 vesicle coat; GO:0030127 COPII vesicle coat; GO:0030133 transport vesicle; GO:0030134 ER to Golgi transport vesicle; GO:0030135…	GO:0005096 GTPase activator activity; GO:0008047 enzyme activator activity; GO:0030234 enzyme regulator activity; GO:0030695 GTPase regulator activity; GO:0060589 nucleoside-triphosphatase regulator activity; GO:0098772 molecular function regulator;	K14006	SEC23; protein transport protein SEC23	map04141 Protein processing in endoplasmic reticulum	PF04810; PF04811; PF08033; PF04815; PF00626	Sec23/Sec24 zinc finger; Sec23/Sec24 trunk domain; Sec23/Sec24 beta-sandwich domain; Sec23/Sec24 helical domain; Gelsolin repeat	U	KOG1986	Vesicle coat complex COPII, subunit SEC23
TGME49_301440-t26_1-p1	185	K	calcium-dependent protein kinase CDPK1 GN=TGME49_301440	TGME49_301440															0.999832	0.00224356	40.493	DLKPENLLLESK(1)SK	3	0.79121	1	cytoplasm	GO:0000165 MAPK cascade; GO:0000187 activation of MAPK activity; GO:0001817 regulation of cytokine production; GO:0001932 regulation of protein phosphorylation; GO:0001934 positive regulation of protein phosphorylation; GO:0002218 activation of innate immune response; GO:0002221 pattern recognition receptor signaling pathway; GO:0002224 toll-like receptor signaling pathway; GO:0002237 response to…	GO:0005622 intracellular; GO:0005623 cell; GO:0005634 nucleus; GO:0005654 nucleoplasm; GO:0005737 cytoplasm; GO:0005813 centrosome; GO:0005815 microtubule organizing center; GO:0005829 cytosol; GO:0005856 cytoskeleton; GO:0015630 microtubule cytoskeleton; GO:0031974 membrane-enclosed lumen; GO:0031981 nuclear lumen; GO:0043226 organelle; GO:0043227 membrane-bounded organelle; GO:0043228 non-membr…	GO:0003824 catalytic activity; GO:0004672 protein kinase activity; GO:0004674 protein serine/threonine kinase activity; GO:0004683 calmodulin-dependent protein kinase activity; GO:0005488 binding; GO:0005515 protein binding; GO:0005516 calmodulin binding; GO:0009931 calcium-dependent protein serine/threonine kinase activity; GO:0010857 calcium-dependent protein kinase activity; GO:0016301 kinase …	K08794	CAMK1; calcium/calmodulin-dependent protein kinase I [EC:2.7.11.17]	map04020 Calcium signaling pathway; map04921 Oxytocin signaling pathway; map04925 Aldosterone synthesis and secretion; map05214 Glioma	PF00069; PF13499	Protein kinase domain; EF-hand domain pair	T	KOG0032	Ca2+/calmodulin-dependent protein kinase, EF-Hand protein superfamily
TGME49_266640-t26_1-p1	251	K	"Acetyl-coenzyme A synthetase 2, putative GN=TGME49_266640"	TGME49_266640															1	0.0209993	68.626	GGK(1)TIFLK	2	0.27584	2	cytoplasm				K01895	ACSS1_2, acs; acetyl-CoA synthetase [EC:6.2.1.1]	map00010 Glycolysis / Gluconeogenesis; map00620 Pyruvate metabolism; map00630 Glyoxylate and dicarboxylate metabolism; map00640 Propanoate metabolism; map01100 Metabolic pathways; map01200 Carbon metabolism	PF13193	Domain of unknown function (DUF4009)	I	KOG1175	Acyl-CoA synthetase
TGME49_203420-t26_1-p1	1065	K	4'-phosphopantetheinyl transferase domain-containing protein GN=TGME49_203420	TGME49_203420	1	0.000582803	117.53	ASAFLAK(1)R	2	0.55586	2	1	0.000890442	105.52	ASAFLAK(1)R	2	0.40765	2	1	7.16492e-06	128.6	ASAFLAK(1)R	2	0.3754	2	plasma membrane							PF01648	4'-phosphopantetheinyl transferase superfamily
TGME49_251870-t26_1-p1	111	K	histone H2Bb GN=TGME49_251870	TGME49_251870								1	0.0258433	77.662	AVTK(1)YTGK	2	-0.51997	1	1	0.0239757	67.113	AVTK(1)YTGK	2	-0.81447	1	nucleus	GO:0006325 chromatin organization; GO:0006333 chromatin assembly or disassembly; GO:0006996 organelle organization; GO:0009987 cellular process; GO:0016043 cellular component organization; GO:0051276 chromosome organization; GO:0071840 cellular component organization or biogenesis;	GO:0000228 nuclear chromosome; GO:0000785 chromatin; GO:0000786 nucleosome; GO:0000788 nuclear nucleosome; GO:0000790 nuclear chromatin; GO:0005622 intracellular; GO:0005623 cell; GO:0005634 nucleus; GO:0005657 replication fork; GO:0005694 chromosome; GO:0031298 replication fork protection complex; GO:0031974 membrane-enclosed lumen; GO:0031981 nuclear lumen; GO:0032991 macromolecular complex; GO…	GO:0003676 nucleic acid binding; GO:0003677 DNA binding; GO:0005488 binding; GO:0097159 organic cyclic compound binding; GO:1901363 heterocyclic compound binding;	K11252	H2B; histone H2B	map05034 Alcoholism; map05203 Viral carcinogenesis; map05322 Systemic lupus erythematosus	PF00125	Core histone H2A/H2B/H3/H4	B	KOG1744	Histone H2B
TGME49_233838-t26_1-p1	895	K	"PET112 family, C terminal region domain-containing protein GN=TGME49_233838"	TGME49_233838	1	0.00259164	59.728	LSCSGEK(1)DEGETK	2	-0.089416	1	1	0.0096267	45.618	LSCSGEK(1)DEGETK	2	0.061676	1								extracellular				K02434	gatB, PET112; aspartyl-tRNA(Asn)/glutamyl-tRNA(Gln) amidotransferase subunit B [EC:6.3.5.6 6.3.5.7]	map00970 Aminoacyl-tRNA biosynthesis; map01100 Metabolic pathways	PF02934; PF02637	GatB/GatE catalytic domain; GatB domain	J	KOG2438	Glutamyl-tRNA amidotransferase subunit B
TGME49_263300-t26_1-p1	94	K	eukaryotic porin protein GN=TGME49_263300	TGME49_263300															1	0.0243684	46.88	GLTLGAK(1)FDR	2	-0.9829	1	cytoplasm
TGME49_210980-t26_1-p1	517	K	"alternative splicing type 3 and, putative GN=TGME49_210980"	TGME49_210980															1	0.00217627	69.03	AK(1)SHLVEAPR	2	0.54108	1	nucleus									A	KOG0796	Spliceosome subunit
TGME49_205320-t26_1-p1	362	K	Putative serine-rich adhesin for platelets family protein(predict) GN=TGME49_205320	TGME49_205320	1	0.000143453	48.288	APEK(1)QHLQTVFESQR	3	0.102	1	1	0.000207777	43.592	APEK(1)QHLQTVFESQR	3	-0.16971	1	1	0.000807808	40.432	APEK(1)QHLQTVFESQR	3	-0.30575	1	nucleus
TGME49_252220-t26_1-p1	425	K	tetratricopeptide repeat domain containing protein GN=TGME49_252220	TGME49_252220								1	0.000276118	56.424	AAALTK(1)LCEYPSALR	2	0.50122	1	1	0.00241192	54.103	AAALTK(1)LCEYPSALR	2	0.22563	1	cytoplasm		GO:0005622 intracellular; GO:0005623 cell; GO:0005634 nucleus; GO:0005737 cytoplasm; GO:0005794 Golgi apparatus; GO:0005829 cytosol; GO:0012505 endomembrane system; GO:0032991 macromolecular complex; GO:0043226 organelle; GO:0043227 membrane-bounded organelle; GO:0043229 intracellular organelle; GO:0043231 intracellular membrane-bounded organelle; GO:0044424 intracellular part; GO:0044444 cytopla…	GO:0005488 binding; GO:0005515 protein binding; GO:0031072 heat shock protein binding; GO:0051879 Hsp90 protein binding;	K09553	STIP1; stress-induced-phosphoprotein 1	map05020 Prion diseases			O	KOG0548	Molecular co-chaperone STI1
TGME49_290950-t26_1-p1	1479	K	"clathrin heavy chain, putative GN=TGME49_290950"	TGME49_290950	1	0.00561387	57.106	K(1)AGHLAVVEK	3	-0.26396	1	1	0.00294137	73.927	K(1)AGHLAVVEK	3	0.75575	1								cytoplasm	GO:0000278 mitotic cell cycle; GO:0006109 regulation of carbohydrate metabolic process; GO:0006810 transport; GO:0006897 endocytosis; GO:0006898 receptor-mediated endocytosis; GO:0006996 organelle organization; GO:0007030 Golgi organization; GO:0007049 cell cycle; GO:0009889 regulation of biosynthetic process; GO:0009890 negative regulation of biosynthetic process; GO:0009892 negative regulation …	GO:0005622 intracellular; GO:0005623 cell; GO:0005737 cytoplasm; GO:0005819 spindle; GO:0005856 cytoskeleton; GO:0005886 plasma membrane; GO:0012506 vesicle membrane; GO:0015630 microtubule cytoskeleton; GO:0016020 membrane; GO:0030117 membrane coat; GO:0030118 clathrin coat; GO:0030135 coated vesicle; GO:0030136 clathrin-coated vesicle; GO:0030139 endocytic vesicle; GO:0030315 T-tubule; GO:00306…	GO:0005488 binding; GO:0005515 protein binding; GO:0008022 protein C-terminus binding; GO:0008092 cytoskeletal protein binding; GO:0030506 ankyrin binding; GO:0031072 heat shock protein binding; GO:0033218 amide binding; GO:0042277 peptide binding;	K04646	CLTC; clathrin heavy chain	map04142 Lysosome; map04144 Endocytosis; map04721 Synaptic vesicle cycle; map04961 Endocrine and other factor-regulated calcium reabsorption; map05016 Huntington disease; map05100 Bacterial invasion of epithelial cells	PF13838	Clathrin-H-link	U	KOG0985	Vesicle coat protein clathrin, heavy chain
TGME49_320600-t26_1-p1	146	K	cold-shock DNA-binding domain-containing protein GN=TGME49_320600	TGME49_320600	1	0.00202318	40.137	K(1)AVSVTGPNGDFVQGEPR	2	0.05689	1															nucleus		GO:0005622 intracellular; GO:0005623 cell; GO:0005737 cytoplasm; GO:0044424 intracellular part; GO:0044464 cell part;		K18754	LIN28; protein lin-28		PF00313	'Cold-shock' DNA-binding domain	J	KOG3070	Predicted RNA-binding protein containing PIN domain and invovled in translation or RNA processing
TGME49_234250-t26_1-p1	2082	K	Putative neurofilament triplet protein M(predict) GN=TGME49_234250	TGME49_234250	1	0.00994824	58.885	IFAASK(1)PVIIDK	2	0.63582	1								1	0.00801066	51.03	IFAASK(1)PVIIDK	2	0.94908	1	nucleus
TGME49_218000-t26_1-p1	1022	K	GATA-type domain-containing protein(predict) GN=TGME49_218000	TGME49_218000	1	2.68175e-07	89.507	EK(1)AEAAVHASQK	2	-0.040277	4	1	6.68104e-07	92.939	EK(1)AEAAVHASQK	2	0.4821	4	1	6.60492e-07	87.083	EK(1)AEAAVHASQK	2	-0.054092	5	plasma membrane
TGME49_270240-t26_1-p1	215	K	MAG1 GN=TGME49_270240	TGME49_270240	1	0.0141557	81.017	AVK(1)QLEAIK	2	0.27073	1								1	0.0160677	60.641	AVK(1)QLEAIK	2	0.64519	1	extracellular
TGME49_261710-t26_1-p1	17	K	ankyrin repeat-containing protein GN=TGME49_261710	TGME49_261710	1	0.0108529	58.079	SVIAGGSIK(1)TIK	2	0.81564	1															cytoplasm
TGME49_251870-t26_1-p1	99	K	histone H2Bb GN=TGME49_251870	TGME49_251870	1	0.00122985	48.354	LVLPGELAK(1)HAVSEGTK	2	1.2114	1	1	0.000511422	45.363	LVLPGELAK(1)HAVSEGTK	2	0.53009	1	1	0.000965793	52.451	LVLPGELAK(1)HAVSEGTK	2	0.78819	2	nucleus	GO:0006325 chromatin organization; GO:0006333 chromatin assembly or disassembly; GO:0006996 organelle organization; GO:0009987 cellular process; GO:0016043 cellular component organization; GO:0051276 chromosome organization; GO:0071840 cellular component organization or biogenesis;	GO:0000228 nuclear chromosome; GO:0000785 chromatin; GO:0000786 nucleosome; GO:0000788 nuclear nucleosome; GO:0000790 nuclear chromatin; GO:0005622 intracellular; GO:0005623 cell; GO:0005634 nucleus; GO:0005657 replication fork; GO:0005694 chromosome; GO:0031298 replication fork protection complex; GO:0031974 membrane-enclosed lumen; GO:0031981 nuclear lumen; GO:0032991 macromolecular complex; GO…	GO:0003676 nucleic acid binding; GO:0003677 DNA binding; GO:0005488 binding; GO:0097159 organic cyclic compound binding; GO:1901363 heterocyclic compound binding;	K11252	H2B; histone H2B	map05034 Alcoholism; map05203 Viral carcinogenesis; map05322 Systemic lupus erythematosus	PF00125	Core histone H2A/H2B/H3/H4	B	KOG1744	Histone H2B
TGME49_289330-t26_1-p1	1231	K	ubiquitin carboxyl-terminal hydrolase family 2 protein GN=TGME49_289330	TGME49_289330	1	0.00174867	45.618	K(1)VGEDPSDVPEALR	2	-0.00047744	1	1	0.000302651	53.255	K(1)VGEDPSDVPEALR	2	0.29081	1	1	0.000323705	65.105	K(1)VGEDPSDVPEALR	2	0.42685	1	cytoplasm,nucleus	GO:0006139 nucleobase-containing compound metabolic process; GO:0006259 DNA metabolic process; GO:0006281 DNA repair; GO:0006283 transcription-coupled nucleotide-excision repair; GO:0006289 nucleotide-excision repair; GO:0006325 chromatin organization; GO:0006355 regulation of transcription, DNA-templated; GO:0006464 cellular protein modification process; GO:0006508 proteolysis; GO:0006725 cellul…	GO:0005622 intracellular; GO:0005623 cell; GO:0005634 nucleus; GO:0005654 nucleoplasm; GO:0005737 cytoplasm; GO:0005829 cytosol; GO:0031974 membrane-enclosed lumen; GO:0031981 nuclear lumen; GO:0032991 macromolecular complex; GO:0043226 organelle; GO:0043227 membrane-bounded organelle; GO:0043229 intracellular organelle; GO:0043231 intracellular membrane-bounded organelle; GO:0043233 organelle lu…	GO:0002039 p53 binding; GO:0003824 catalytic activity; GO:0004175 endopeptidase activity; GO:0004197 cysteine-type endopeptidase activity; GO:0004843 thiol-dependent ubiquitin-specific protease activity; GO:0005488 binding; GO:0005515 protein binding; GO:0008022 protein C-terminus binding; GO:0008134 transcription factor binding; GO:0008233 peptidase activity; GO:0008234 cysteine-type peptidase a…	K11838	USP7, UBP15; ubiquitin carboxyl-terminal hydrolase 7 [EC:3.4.19.12]	map04068 FoxO signaling pathway; map05169 Epstein-Barr virus infection; map05203 Viral carcinogenesis			O	KOG1863	Ubiquitin carboxyl-terminal hydrolase
TGME49_238390-t26_1-p1	412	K	Putative transmembrane protein(predict) GN=TGME49_238390	TGME49_238390								1	0.0192262	41.088	SAATLSACESK(1)SR	2	-0.27912	1								plasma membrane
TGME49_309730-t26_1-p1	270	K	thioredoxin reductase GN=TGME49_309730	TGME49_309730	1	0.00170526	58.885	K(1)AGVTYINAYAK	2	1.231	2	1	0.00189759	58.885	K(1)AGVTYINAYAK	2	1.1882	1	1	0.00255809	60.55	K(1)AGVTYINAYAK	2	0.54608	2	mitochondria	GO:0000003 reproduction; GO:0000302 response to reactive oxygen species; GO:0000305 response to oxygen radical; GO:0001890 placenta development; GO:0003006 developmental process involved in reproduction; GO:0006082 organic acid metabolic process; GO:0006139 nucleobase-containing compound metabolic process; GO:0006520 cellular amino acid metabolic process; GO:0006725 cellular aromatic compound met…	GO:0005622 intracellular; GO:0005623 cell; GO:0005737 cytoplasm; GO:0005739 mitochondrion; GO:0005829 cytosol; GO:0036477 somatodendritic compartment; GO:0043025 neuronal cell body; GO:0043226 organelle; GO:0043227 membrane-bounded organelle; GO:0043229 intracellular organelle; GO:0043231 intracellular membrane-bounded organelle; GO:0044297 cell body; GO:0044424 intracellular part; GO:0044444 cyt…	GO:0003824 catalytic activity; GO:0004791 thioredoxin-disulfide reductase activity; GO:0005488 binding; GO:0005515 protein binding; GO:0015036 disulfide oxidoreductase activity; GO:0016174 NAD(P)H oxidase activity; GO:0016209 antioxidant activity; GO:0016491 oxidoreductase activity; GO:0016651 oxidoreductase activity, acting on NAD(P)H; GO:0016667 oxidoreductase activity, acting on a sulfur group…	K22182	TXNRD; thioredoxin reductase (NADPH) [EC:1.8.1.9]	map00450 Selenocompound metabolism; map05200 Pathways in cancer; map05225 Hepatocellular carcinoma	PF07992; PF02852	Pyridine nucleotide-disulphide oxidoreductase; Pyridine nucleotide-disulphide oxidoreductase, dimerisation domain	O	KOG4716	Thioredoxin reductase
TGME49_311290-t26_1-p1	261	K	"protein tyrosine phosphatase family protein, ptpla protein GN=TGME49_311290"	TGME49_311290	1	0.00678385	42.242	K(1)HLYGAGSEEK	3	-0.57712	2															mitochondria				K10703	HACD, PHS1, PAS2; very-long-chain (3R)-3-hydroxyacyl-CoA dehydratase [EC:4.2.1.134]	map00062 Fatty acid elongation; map01040 Biosynthesis of unsaturated fatty acids; map01100 Metabolic pathways; map01212 Fatty acid metabolism			S	KOG3187	Protein tyrosine phosphatase-like protein PTPLA (contains Pro instead of catalytic Arg)
TGME49_263300-t26_1-p1	17	K	eukaryotic porin protein GN=TGME49_263300	TGME49_263300								1	0.00024682	66.809	SCADLLTK(1)GYPHEK	2	-0.40421	1								cytoplasm
TGME49_321520-t26_1-p1	206	K	CS domain-containing protein(predict) GN=TGME49_321520	TGME49_321520	1	2.41196e-06	104.24	ECEGEK(1)AEEHK	2	-0.50864	2	1	2.22292e-10	119.39	ECEGEK(1)AEEHK	2	-0.26509	2	1	0.00257087	59.227	ECEGEK(1)AEEHK	2	-0.27748	2	cytoplasm				K15730	PTGES3; cytosolic prostaglandin-E synthase [EC:5.3.99.3]	map00590 Arachidonic acid metabolism; map01100 Metabolic pathways	PF04969	CS domain	O	KOG3158	HSP90 co-chaperone p23
TGME49_240600-t26_1-p1	452	K	"chaperonin cpn60, putative GN=TGME49_240600"	TGME49_240600	1	0.0310829	50.222	ELEVSTSK(1)FDR	2	-0.30021	1	1	0.00740248	63.185	ELEVSTSK(1)FDR	2	-0.29807	1	1	0.00215811	65.043	ELEVSTSK(1)FDR	2	-0.25752	1	endoplasmic reticulum				K04077	groEL, HSPD1; chaperonin GroEL	map03018 RNA degradation; map04212 Longevity regulating pathway - worm; map04940 Type I diabetes mellitus; map05134 Legionellosis; map05152 Tuberculosis			O	KOG0356	Mitochondrial chaperonin, Cpn60/Hsp60p
TGME49_306540-t26_1-p1	321	K	phosphotransferase enzyme family protein GN=TGME49_306540	TGME49_306540															1	0.0137117	84.498	HLFK(1)FLK	2	-0.48997	1	nucleus				K00894	ETNK, EKI; ethanolamine kinase [EC:2.7.1.82]	map00564 Glycerophospholipid metabolism; map01100 Metabolic pathways			H	KOG4720	Ethanolamine kinase
TGME49_294800-t26_1-p1	378	K	"elongation factor 1-alpha (EF-1-ALPHA), putative GN=TGME49_294800"	TGME49_294800	1	0.0130327	66.267	TLEEAPK(1)CIK	2	1.0764	1	1	0.0150126	58.172	TLEEAPK(1)CIK	2	0.58124	2	1	0.00237689	68.536	TLEEAPK(1)CIK	2	1.7875	2	cytoplasm	GO:0001932 regulation of protein phosphorylation; GO:0001933 negative regulation of protein phosphorylation; GO:0006403 RNA localization; GO:0006405 RNA export from nucleus; GO:0006409 tRNA export from nucleus; GO:0006412 translation; GO:0006414 translational elongation; GO:0006469 negative regulation of protein kinase activity; GO:0006518 peptide metabolic process; GO:0006611 protein export from…	GO:0000322 storage vacuole; GO:0000323 lytic vacuole; GO:0000324 fungal-type vacuole; GO:0000329 fungal-type vacuole membrane; GO:0005622 intracellular; GO:0005623 cell; GO:0005737 cytoplasm; GO:0005739 mitochondrion; GO:0005773 vacuole; GO:0005774 vacuolar membrane; GO:0005840 ribosome; GO:0005853 eukaryotic translation elongation factor 1 complex; GO:0016020 membrane; GO:0031090 organelle membr…	GO:0000166 nucleotide binding; GO:0001882 nucleoside binding; GO:0001883 purine nucleoside binding; GO:0003676 nucleic acid binding; GO:0003723 RNA binding; GO:0003746 translation elongation factor activity; GO:0003779 actin binding; GO:0003824 catalytic activity; GO:0003924 GTPase activity; GO:0005488 binding; GO:0005515 protein binding; GO:0005525 GTP binding; GO:0008092 cytoskeletal protein bi…	K03231	EEF1A; elongation factor 1-alpha	map03013 RNA transport; map05134 Legionellosis; map05140 Leishmaniasis	PF00009; PF03144; PF03143	Elongation factor Tu GTP binding domain; Elongation factor Tu domain 2; Elongation factor Tu C-terminal domain	J	KOG0052	Translation elongation factor EF-1 alpha/Tu
TGME49_244130-t26_1-p1	749	K	RNA polymerase Rpb1 C-terminal repeat-containing protein(predict) GN=TGME49_244130	TGME49_244130															1	0.000464722	42.123	EPQSAAGEK(1)DIARGSGR	3	3.8514	1	nucleus
TGME49_268850-t26_1-p1	103	K	enolase 2 GN=TGME49_268850	TGME49_268850								1	1.3863e-05	50.354	AVENIHK(1)IIK	3	-0.19533	2	1	7.81007e-06	62.94	AVENIHK(1)IIK	3	0.53576	2	mitochondria	GO:0005975 carbohydrate metabolic process; GO:0005996 monosaccharide metabolic process; GO:0006006 glucose metabolic process; GO:0006007 glucose catabolic process; GO:0006082 organic acid metabolic process; GO:0006090 pyruvate metabolic process; GO:0006091 generation of precursor metabolites and energy; GO:0006094 gluconeogenesis; GO:0006096 glycolytic process; GO:0006139 nucleobase-containing co…	GO:0005622 intracellular; GO:0005623 cell; GO:0005737 cytoplasm; GO:0005829 cytosol; GO:0005886 plasma membrane; GO:0016020 membrane; GO:0044424 intracellular part; GO:0044444 cytoplasmic part; GO:0044464 cell part; GO:0071944 cell periphery;	GO:0003824 catalytic activity; GO:0004634 phosphopyruvate hydratase activity; GO:0016829 lyase activity; GO:0016835 carbon-oxygen lyase activity; GO:0016836 hydro-lyase activity;	K01689	ENO, eno; enolase [EC:4.2.1.11]	map00010 Glycolysis / Gluconeogenesis; map01100 Metabolic pathways; map01200 Carbon metabolism; map01230 Biosynthesis of amino acids; map03018 RNA degradation; map04066 HIF-1 signaling pathway	PF03952; PF00113	Enolase, N-terminal domain; Enolase, C-terminal TIM barrel domain	G	KOG2670	Enolase
TGME49_242010-t26_1-p1	670	K	glucose inhibited division protein A subfamily protein GN=TGME49_242010	TGME49_242010								1	0.0185218	85.355	FK(1)TGTPAR	2	-0.17805	1	1	0.0127226	74.841	FK(1)TGTPAR	2	0.43861	1	plasma membrane				K03495	gidA, mnmG, MTO1; tRNA uridine 5-carboxymethylaminomethyl modification enzyme		PF13932	GidA associated domain 3	J	KOG2311	NAD/FAD-utilizing protein possibly involved in translation
TGME49_224850-t26_1-p1	373	K	"polyadenylate binding protein, putative GN=TGME49_224850"	TGME49_224850								1	0.0115769	60.157	AK(1)FEQMNQDR	2	-0.75911	1								nucleus	GO:0000184 nuclear-transcribed mRNA catabolic process, nonsense-mediated decay; GO:0000375 RNA splicing, via transesterification reactions; GO:0000377 RNA splicing, via transesterification reactions with bulged adenosine as nucleophile; GO:0000398 mRNA splicing, via spliceosome; GO:0000956 nuclear-transcribed mRNA catabolic process; GO:0006139 nucleobase-containing compound metabolic process; GO:…	GO:0005622 intracellular; GO:0005623 cell; GO:0005634 nucleus; GO:0005681 spliceosomal complex; GO:0005737 cytoplasm; GO:0005829 cytosol; GO:0010494 cytoplasmic stress granule; GO:0032991 macromolecular complex; GO:0035770 ribonucleoprotein granule; GO:0036464 cytoplasmic ribonucleoprotein granule; GO:0043226 organelle; GO:0043227 membrane-bounded organelle; GO:0043228 non-membrane-bounded organe…	GO:0003676 nucleic acid binding; GO:0003723 RNA binding; GO:0003727 single-stranded RNA binding; GO:0003729 mRNA binding; GO:0003730 mRNA 3'-UTR binding; GO:0005488 binding; GO:0005515 protein binding; GO:0008022 protein C-terminus binding; GO:0008143 poly(A) binding; GO:0008187 poly-pyrimidine tract binding; GO:0008266 poly(U) RNA binding; GO:0008494 translation activator activity; GO:0045182 tr…	K13126	PABPC; polyadenylate-binding protein	map03013 RNA transport; map03015 mRNA surveillance pathway; map03018 RNA degradation	PF00076	RNA recognition motif. (a.k.a. RRM, RBD, or RNP domain)	AJ	KOG0123	Polyadenylate-binding protein (RRM superfamily)
TGME49_263070-t26_1-p1	296	K	"CMGC kinase, CK2 family GN=TGME49_263070"	TGME49_263070	1	0.0223978	56.569	LLDVVK(1)DPASR	2	0.26151	2	1	0.0175195	50.088	LLDVVK(1)DPASR	2	-1.2416	1	1	0.0126819	48.527	LLDVVK(1)DPASR	2	-1.0259	2	mitochondria				K03097	CSNK2A; casein kinase II subunit alpha [EC:2.7.11.1]	map03008 Ribosome biogenesis in eukaryotes; map04064 NF-kappa B signaling pathway; map04137 Mitophagy - animal; map04310 Wnt signaling pathway; map04520 Adherens junction; map05162 Measles; map05235 PD-L1 expression and PD-1 checkpoint pathway in cancer	PF00069	Protein kinase domain	DKT	KOG0668	Casein kinase II, alpha subunit
TGME49_309140-t26_1-p1	438	K	transducin beta-like protein TBL1 GN=TGME49_309140	TGME49_309140								1	0.0165121	46.318	TAECGEK(1)VGAGR	2	0.61665	1								nucleus				K04508	TBL1; transducin (beta)-like 1	map04013 MAPK signaling pathway - fly; map04310 Wnt signaling pathway	PF08513	LisH	B	KOG0273	Beta-transducin family (WD-40 repeat) protein
TGME49_213350-t26_1-p1	13	K	ribosomal protein RPS15 GN=TGME49_213350	TGME49_213350	1	0.00159801	52.527	ADAGDAAANQPK(1)R	2	0.022054	1															cytoplasm				K02958	RP-S15e, RPS15; small subunit ribosomal protein S15e	map03010 Ribosome	PF00203	Ribosomal protein S19	J	KOG0898	40S ribosomal protein S15
TGME49_289650-t26_1-p1	135	K	PEP-carboxykinase I GN=TGME49_289650	TGME49_289650	0.998669	1.06598e-08	56.681	QIDANLQHHK(0.001)PGDCPLTK(0.999)K	4	0.44241	1	0.999848	1.66033e-06	46.065	QIDANLQHHKPGDCPLTK(1)K	4	0.33165	1								mitochondria
TGME49_288380-t26_1-p1	524	K	heat shock protein HSP90 GN=TGME49_288380	TGME49_288380	1	0.00219537	56.339	K(1)GLELEDDEEEK	2	-0.59868	1	1	0.00250958	53.565	K(1)GLELEDDEEEK	2	-0.12248	1	1	0.00737167	53.565	K(1)GLELEDDEEEK	2	-0.49487	1	cytoplasm				K04079	HSP90A, htpG; molecular chaperone HtpG	map04141 Protein processing in endoplasmic reticulum; map04151 PI3K-Akt signaling pathway; map04217 Necroptosis; map04612 Antigen processing and presentation; map04621 NOD-like receptor signaling pathway; map04657 IL-17 signaling pathway; map04659 Th17 cell differentiation; map04914 Progesterone-mediated oocyte maturation; map04915 Estrogen signaling pathway; map05200 Pathways in cancer; map05215…	PF02518	Histidine kinase-, DNA gyrase B-, and HSP90-like ATPase	O	KOG0019	Molecular chaperone (HSP90 family)
TGME49_257090-t26_1-p1	225	K	NAC domain-containing protein GN=TGME49_257090	TGME49_257090	1	0.010716	78.149	LQLTLK(1)R	2	-0.30628	1	1	0.0109713	88.819	LQLTLK(1)R	2	-0.26535	1	1	0.0173729	88.819	LQLTLK(1)R	2	0.081178	2	nucleus				K01527	EGD1, BTF3; nascent polypeptide-associated complex subunit beta	map04214 Apoptosis - fly			K	KOG2240	RNA polymerase II general transcription factor BTF3 and related proteins
TGME49_224960-t26_1-p1	209	K	Preprotein translocase subunit Sec66(predict) GN=TGME49_224960	TGME49_224960	1	2.14071e-05	69.03	AAIQK(1)QECVLQQQK	2	0.68155	1	1	3.2741e-12	94.487	AAIQK(1)QECVLQQQK	2	0.29078	2	1	1.35719e-06	77.324	AAIQK(1)QECVLQQQK	2	-0.061769	2	extracellular
TGME49_311810-t26_1-p1	225	K	hypothetical protein GN=TGME49_311810	TGME49_311810	1	0.0063441	56.205	VQQLGEEVK(1)K	2	0.89923	1	1	0.00106806	71.176	VQQLGEEVK(1)K	2	0.086524	1	1	0.0042558	65.179	VQQLGEEVK(1)K	2	0.52551	1	cytoplasm
TGME49_290670-t26_1-p1	319	K	leucyl aminopeptidase LAP GN=TGME49_290670	TGME49_290670															1	0.0117613	55.261	AK(1)MGSQVFVR	2	0.24399	2	plasma membrane	GO:0006508 proteolysis; GO:0006807 nitrogen compound metabolic process; GO:0008152 metabolic process; GO:0019538 protein metabolic process; GO:0043170 macromolecule metabolic process; GO:0044238 primary metabolic process; GO:0071704 organic substance metabolic process; GO:1901564 organonitrogen compound metabolic process;	GO:0005622 intracellular; GO:0005623 cell; GO:0005737 cytoplasm; GO:0005739 mitochondrion; GO:0043226 organelle; GO:0043227 membrane-bounded organelle; GO:0043229 intracellular organelle; GO:0043231 intracellular membrane-bounded organelle; GO:0044424 intracellular part; GO:0044444 cytoplasmic part; GO:0044464 cell part;	GO:0003824 catalytic activity; GO:0005488 binding; GO:0005515 protein binding; GO:0008233 peptidase activity; GO:0016787 hydrolase activity; GO:0019904 protein domain specific binding; GO:0097718 disordered domain specific binding;	K11142	LAP3; cytosol aminopeptidase [EC:3.4.11.1 3.4.11.5]	map00330 Arginine and proline metabolism; map00480 Glutathione metabolism; map01100 Metabolic pathways	PF02789; PF00883	Cytosol aminopeptidase family, N-terminal domain; Cytosol aminopeptidase family, catalytic domain	E	KOG2597	Predicted aminopeptidase of the M17 family
TGME49_260440-t26_1-p1	246	K	nuclear factor NF3 GN=TGME49_260440	TGME49_260440															0.999829	0.00185951	44.299	AKPSAAPSK(1)GAPQK	3	-0.078222	1	nucleus
TGME49_268690-t26_1-p1	536	K	Putative transmembrane protein(predict) GN=TGME49_268690	TGME49_268690	1	0.0008582	46.88	HHDK(1)GSGSMEIR	3	-0.22365	1	1	0.000796516	46.88	HHDK(1)GSGSMEIR	3	0.14259	1	1	0.000702643	55.261	HHDK(1)GSGSMEIR	3	-0.081782	1	extracellular
TGME49_216860-t26_1-p1	217	K	DEAD (Asp-Glu-Ala-Asp) box polypeptide DDX39 GN=TGME49_216860	TGME49_216860	1	0.00986519	41.695	K(1)DVQNIFMATPK	2	1.8341	1	1	6.78493e-07	90.561	K(1)DVQNIFMATPK	2	1.2059	1	1	0.0182982	41.695	K(1)DVQNIFMATPK	2	1.8063	1	nucleus	GO:0000245 spliceosomal complex assembly; GO:0000375 RNA splicing, via transesterification reactions; GO:0000377 RNA splicing, via transesterification reactions with bulged adenosine as nucleophile; GO:0000398 mRNA splicing, via spliceosome; GO:0006139 nucleobase-containing compound metabolic process; GO:0006355 regulation of transcription, DNA-templated; GO:0006396 RNA processing; GO:0006397 mRN…	GO:0000346 transcription export complex; GO:0005622 intracellular; GO:0005623 cell; GO:0005634 nucleus; GO:0005654 nucleoplasm; GO:0005681 spliceosomal complex; GO:0005730 nucleolus; GO:0005737 cytoplasm; GO:0016604 nuclear body; GO:0016607 nuclear speck; GO:0031974 membrane-enclosed lumen; GO:0031981 nuclear lumen; GO:0032991 macromolecular complex; GO:0043226 organelle; GO:0043227 membrane-boun…	GO:0003676 nucleic acid binding; GO:0003723 RNA binding; GO:0003724 RNA helicase activity; GO:0003824 catalytic activity; GO:0004004 ATP-dependent RNA helicase activity; GO:0004386 helicase activity; GO:0005488 binding; GO:0005515 protein binding; GO:0008026 ATP-dependent helicase activity; GO:0008186 RNA-dependent ATPase activity; GO:0016462 pyrophosphatase activity; GO:0016787 hydrolase activit…	K13182	DDX39; ATP-dependent RNA helicase DDX39 [EC:3.6.4.13]		PF00270	DEAD/DEAH box helicase	A	KOG0329	ATP-dependent RNA helicase
TGME49_273760-t26_1-p1	599	K	heat shock protein HSP70 GN=TGME49_273760	TGME49_273760	1	0.0213486	43.794	QK(1)EVESVCTPIITK	2	0.12792	1	1	0.00618192	44.998	QK(1)EVESVCTPIITK	2	0.42773	1								cytoplasm				K03283	HSPA1s; heat shock 70kDa protein 1/2/6/8	map03040 Spliceosome; map04010 MAPK signaling pathway; map04141 Protein processing in endoplasmic reticulum; map04144 Endocytosis; map04213 Longevity regulating pathway - multiple species; map04612 Antigen processing and presentation; map04915 Estrogen signaling pathway; map05134 Legionellosis; map05145 Toxoplasmosis; map05162 Measles			O	KOG0101	Molecular chaperones HSP70/HSC70, HSP70 superfamily
TGME49_287500-t26_1-p1	59	K	"T complex chaperonin, putative GN=TGME49_287500"	TGME49_287500	1	0.00795772	63.624	LVVTSLGK(1)R	2	0.26118	2	1	0.00330971	77.744	LVVTSLGK(1)R	2	0.92321	2	1	1.15973e-05	81.017	LVVTSLGK(1)R	2	2.4758	1	cytoplasm				K09500	CCT8; T-complex protein 1 subunit theta				O	KOG0362	Chaperonin complex component, TCP-1 theta subunit (CCT8)
TGME49_272660-t26_1-p1	96	K	Inhibitor of cysteine protease 2(predict) GN=TGME49_272660	TGME49_272660	1	0.00600587	89.047	AAQEK(1)PLK	2	1.2928	1	1	0.0328503	72.243	AAQEK(1)PLK	2	1.5424	1								extracellular
TGME49_288380-t26_1-p1	550	K	heat shock protein HSP90 GN=TGME49_288380	TGME49_288380															1	0.00388046	60.157	AEFEPLCK(1)LMK	2	-0.50826	1	cytoplasm				K04079	HSP90A, htpG; molecular chaperone HtpG	map04141 Protein processing in endoplasmic reticulum; map04151 PI3K-Akt signaling pathway; map04217 Necroptosis; map04612 Antigen processing and presentation; map04621 NOD-like receptor signaling pathway; map04657 IL-17 signaling pathway; map04659 Th17 cell differentiation; map04914 Progesterone-mediated oocyte maturation; map04915 Estrogen signaling pathway; map05200 Pathways in cancer; map05215…	PF02518	Histidine kinase-, DNA gyrase B-, and HSP90-like ATPase	O	KOG0019	Molecular chaperone (HSP90 family)
TGME49_205470-t26_1-p1	137	K	"translation elongation factor 2 family protein, putative GN=TGME49_205470"	TGME49_205470								1	0.0280489	51.286	EIMGNPK(1)NIR	2	-0.12071	1	1	0.0337295	42.843	EIMGNPK(1)NIR	2	-0.51723	1	cytoplasm	GO:0006412 translation; GO:0006414 translational elongation; GO:0006417 regulation of translation; GO:0006448 regulation of translational elongation; GO:0006518 peptide metabolic process; GO:0006807 nitrogen compound metabolic process; GO:0008152 metabolic process; GO:0009058 biosynthetic process; GO:0009059 macromolecule biosynthetic process; GO:0009889 regulation of biosynthetic process; GO:000…	GO:0005622 intracellular; GO:0005623 cell; GO:0005737 cytoplasm; GO:0005829 cytosol; GO:0044424 intracellular part; GO:0044444 cytoplasmic part; GO:0044464 cell part;	GO:0003676 nucleic acid binding; GO:0003723 RNA binding; GO:0003746 translation elongation factor activity; GO:0003824 catalytic activity; GO:0003924 GTPase activity; GO:0005488 binding; GO:0005515 protein binding; GO:0008135 translation factor activity, RNA binding; GO:0016462 pyrophosphatase activity; GO:0016787 hydrolase activity; GO:0016817 hydrolase activity, acting on acid anhydrides; GO:00…	K03234	EEF2; elongation factor 2	map04152 AMPK signaling pathway; map04921 Oxytocin signaling pathway	PF00009; PF03144; PF03764; PF00679	Elongation factor Tu GTP binding domain; Elongation factor Tu domain 2; Elongation factor G, domain IV; Elongation factor G C-terminus	J	KOG0469	Elongation factor 2
TGME49_264190-t26_1-p1	727	K	TRUD domain-containing protein(predict) GN=TGME49_264190	TGME49_264190	1	0.0201404	60.102	K(1)PPCVVLK	2	0.43821	2	1	0.00572072	85.29	K(1)PPCVVLK	2	-0.27743	2								nucleus				K06176	truD, PUS7; tRNA pseudouridine13 synthase [EC:5.4.99.27]				S	KOG2339	Uncharacterized conserved protein
TGME49_251730-t26_1-p1	321	K	hypothetical protein GN=TGME49_251730	TGME49_251730															1	0.0260449	40.502	K(1)LLALLR	2	-0.15251	1	plasma membrane
TGME49_311720-t26_1-p1	628	K	chaperonin protein BiP GN=TGME49_311720	TGME49_311720								1	0.000841525	55.437	LK(1)DVEAVCNPIISK	2	0.41038	1								endoplasmic reticulum	GO:0000003 reproduction; GO:0000082 G1/S transition of mitotic cell cycle; GO:0000278 mitotic cell cycle; GO:0001655 urogenital system development; GO:0001822 kidney development; GO:0001910 regulation of leukocyte mediated cytotoxicity; GO:0001912 positive regulation of leukocyte mediated cytotoxicity; GO:0001914 regulation of T cell mediated cytotoxicity; GO:0001916 positive regulation of T cell…	GO:0000323 lytic vacuole; GO:0000974 Prp19 complex; GO:0001917 photoreceptor inner segment; GO:0005576 extracellular region; GO:0005615 extracellular space; GO:0005622 intracellular; GO:0005623 cell; GO:0005634 nucleus; GO:0005737 cytoplasm; GO:0005764 lysosome; GO:0005765 lysosomal membrane; GO:0005773 vacuole; GO:0005774 vacuolar membrane; GO:0005775 vacuolar lumen; GO:0005776 autophagosome; GO…	GO:0000166 nucleotide binding; GO:0001664 G-protein coupled receptor binding; GO:0003676 nucleic acid binding; GO:0003723 RNA binding; GO:0003824 catalytic activity; GO:0005102 receptor binding; GO:0005488 binding; GO:0005504 fatty acid binding; GO:0005515 protein binding; GO:0005524 ATP binding; GO:0008134 transcription factor binding; GO:0008144 drug binding; GO:0008289 lipid binding; GO:001646…	K09490	HSPA5, BIP; heat shock 70kDa protein 5	map03060 Protein export; map04141 Protein processing in endoplasmic reticulum; map04918 Thyroid hormone synthesis; map05020 Prion diseases			O	KOG0100	Molecular chaperones GRP78/BiP/KAR2, HSP70 superfamily
TGME49_205700-t26_1-p1	232	K	cyclophilin precursor GN=TGME49_205700	TGME49_205700	1	0.00124597	47.712	PLYYK(1)GCPFHR	3	-0.36695	1															nucleus	GO:0000413 protein peptidyl-prolyl isomerization; GO:0006457 protein folding; GO:0006464 cellular protein modification process; GO:0006807 nitrogen compound metabolic process; GO:0008152 metabolic process; GO:0009987 cellular process; GO:0018193 peptidyl-amino acid modification; GO:0018208 peptidyl-proline modification; GO:0019538 protein metabolic process; GO:0036211 protein modification process…	GO:0005623 cell;	GO:0003755 peptidyl-prolyl cis-trans isomerase activity; GO:0003824 catalytic activity; GO:0016853 isomerase activity; GO:0016859 cis-trans isomerase activity;	K01802	E5.2.1.8; peptidylprolyl isomerase [EC:5.2.1.8]		PF00160	Cyclophilin type peptidyl-prolyl cis-trans isomerase/CLD	O	KOG0865	Cyclophilin type peptidyl-prolyl cis-trans isomerase
TGME49_231480-t26_1-p1	334	K	"GCN1, putative GN=TGME49_231480"	TGME49_231480								0.786749	5.34436e-05	42.123	GGDSPGSHTALDDEK(0.787)K(0.213)K	4	0.61561	1								plasma membrane									J	KOG1242	Protein containing adaptin N-terminal region
TGME49_314890-t26_1-p1	1188	K	ThiF family protein GN=TGME49_314890	TGME49_314890	1	0.0244925	46.844	ALDSLLLK(1)R	2	0.27873	2	1	0.00316162	63.32	ALDSLLLK(1)R	2	0.39778	2								plasma membrane				K10698	UBE1L, UBA7; ubiquitin-activating enzyme E1-like [EC:6.2.1.45]	map04120 Ubiquitin mediated proteolysis; map05012 Parkinson disease	PF00899	ThiF family	O	KOG2012	Ubiquitin activating enzyme UBA1
TGME49_268950-t26_1-p1	41	K	La domain protein(predict) GN=TGME49_268950	TGME49_268950	1	3.26771e-05	89.911	HEGK(1)NVCNEEK	2	0.17475	4	1	8.46965e-07	104.95	HEGK(1)NVCNEEK	2	0.50585	3	1	1.8367e-09	122.33	HEGK(1)NVCNEEK	2	0.53248	3	nucleus				K18733	LARP6; la-related protein 6		PF05383	La domain
TGME49_226960-t26_1-p1	664	K	phosphofructokinase PFKII GN=TGME49_226960	TGME49_226960	1	0.00973467	63.091	DFFGGACK(1)LQK	2	0.33529	1								1	0.00150819	67.519	DFFGGACK(1)LQK	2	0.033074	1	cytoplasm							PF00365	Phosphofructokinase	G	KOG2440	Pyrophosphate-dependent phosphofructo-1-kinase
TGME49_319870-t26_1-p1	172	K	ubiquitin-conjugating enzyme subfamily protein GN=TGME49_319870	TGME49_319870															1	0.0097671	57.106	INK(1)ELNDLSK	2	-0.22182	1	nucleus	GO:0000209 protein polyubiquitination; GO:0006464 cellular protein modification process; GO:0006508 proteolysis; GO:0006511 ubiquitin-dependent protein catabolic process; GO:0006605 protein targeting; GO:0006625 protein targeting to peroxisome; GO:0006807 nitrogen compound metabolic process; GO:0006810 transport; GO:0006886 intracellular protein transport; GO:0006996 organelle organization; GO:00…	GO:0000151 ubiquitin ligase complex; GO:0005622 intracellular; GO:0005623 cell; GO:0005634 nucleus; GO:0005654 nucleoplasm; GO:0005737 cytoplasm; GO:0005829 cytosol; GO:0031974 membrane-enclosed lumen; GO:0031981 nuclear lumen; GO:0032991 macromolecular complex; GO:0043226 organelle; GO:0043227 membrane-bounded organelle; GO:0043229 intracellular organelle; GO:0043231 intracellular membrane-bound…	GO:0003824 catalytic activity; GO:0004842 ubiquitin-protein transferase activity; GO:0016740 transferase activity; GO:0019787 ubiquitin-like protein transferase activity; GO:0061631 ubiquitin conjugating enzyme activity; GO:0061650 ubiquitin-like protein conjugating enzyme activity;	K06689	UBE2D, UBC4, UBC5; ubiquitin-conjugating enzyme E2 D [EC:2.3.2.23]	map04013 MAPK signaling pathway - fly; map04120 Ubiquitin mediated proteolysis; map04141 Protein processing in endoplasmic reticulum; map04624 Toll and Imd signaling pathway; map05131 Shigellosis	PF00179	Ubiquitin-conjugating enzyme	O	KOG0417	Ubiquitin-protein ligase
TGME49_243280-t26_1-p1	729	K	Met-10+ like-protein GN=TGME49_243280	TGME49_243280								1	1.03738e-09	54.73	ATK(1)GAEAAGEVEGDSAHAEK	3	-0.07715	1								extracellular,plasma membrane				K15429	TRM5, TRMT5; tRNA (guanine37-N1)-methyltransferase [EC:2.1.1.228]				A	KOG2078	tRNA modification enzyme
TGME49_213350-t26_1-p1	70	K	ribosomal protein RPS15 GN=TGME49_213350	TGME49_213350	0.990116	0.000644717	42.059	K(0.99)NCAFGEK(0.01)PEPVNTHLR	4	0.14	1	0.999439	7.68087e-07	48.623	K(0.999)NCAFGEK(0.001)PEPVNTHLR	3	-0.12197	2								cytoplasm				K02958	RP-S15e, RPS15; small subunit ribosomal protein S15e	map03010 Ribosome	PF00203	Ribosomal protein S19	J	KOG0898	40S ribosomal protein S15
TGME49_265450-t26_1-p1	110	K	hexokinase GN=TGME49_265450	TGME49_265450	1	0.00027696	85.554	MEIIQDK(1)ICLR	2	-0.64458	2	1	0.00019856	85.554	MEIIQDK(1)ICLR	2	-0.11907	3	1	1.99129e-05	92.856	MEIIQDK(1)ICLR	2	-0.16196	1	cytoplasm				K00844	HK; hexokinase [EC:2.7.1.1]	map00010 Glycolysis / Gluconeogenesis; map00051 Fructose and mannose metabolism; map00052 Galactose metabolism; map00500 Starch and sucrose metabolism; map00520 Amino sugar and nucleotide sugar metabolism; map00524 Neomycin, kanamycin and gentamicin biosynthesis; map01100 Metabolic pathways; map01200 Carbon metabolism; map04066 HIF-1 signaling pathway; map04910 Insulin signaling pathway; map04930…	PF00349; PF03727	Hexokinase; Hexokinase	G	KOG1369	Hexokinase
TGME49_236040-t26_1-p1	206	K	"fructose-1,6-bisphosphate aldolase GN=TGME49_236040"	TGME49_236040	1	0.0138766	67.704	K(1)YYEAGAR	2	0.081424	1								1	0.0228293	69.105	K(1)YYEAGAR	2	-0.40736	1	Golgi apparatus	GO:0005975 carbohydrate metabolic process; GO:0005996 monosaccharide metabolic process; GO:0006000 fructose metabolic process; GO:0006001 fructose catabolic process; GO:0006006 glucose metabolic process; GO:0006007 glucose catabolic process; GO:0006081 cellular aldehyde metabolic process; GO:0006082 organic acid metabolic process; GO:0006090 pyruvate metabolic process; GO:0006091 generation of pr…	GO:0005622 intracellular; GO:0005623 cell; GO:0005737 cytoplasm; GO:0005813 centrosome; GO:0005815 microtubule organizing center; GO:0005829 cytosol; GO:0005856 cytoskeleton; GO:0015630 microtubule cytoskeleton; GO:0034451 centriolar satellite; GO:0043226 organelle; GO:0043228 non-membrane-bounded organelle; GO:0043229 intracellular organelle; GO:0043232 intracellular non-membrane-bounded organel…	GO:0003824 catalytic activity; GO:0004332 fructose-bisphosphate aldolase activity; GO:0005488 binding; GO:0005515 protein binding; GO:0008092 cytoskeletal protein binding; GO:0016829 lyase activity; GO:0016830 carbon-carbon lyase activity; GO:0016832 aldehyde-lyase activity; GO:0019899 enzyme binding; GO:0030246 carbohydrate binding; GO:0036094 small molecule binding; GO:0042802 identical protein…	K01623	ALDO; fructose-bisphosphate aldolase, class I [EC:4.1.2.13]	map00010 Glycolysis / Gluconeogenesis; map00030 Pentose phosphate pathway; map00051 Fructose and mannose metabolism; map01100 Metabolic pathways; map01200 Carbon metabolism; map01230 Biosynthesis of amino acids; map04066 HIF-1 signaling pathway	PF00274	Fructose-bisphosphate aldolase class-I	G	KOG1557	Fructose-biphosphate aldolase
TGME49_300140-t26_1-p1	194	K	"elongation factor 1-gamma, putative GN=TGME49_300140"	TGME49_300140	1	0.0284602	68.787	K(1)IFGEAK	2	0.18115	1	1	0.0197274	71.342	K(1)IFGEAK	2	0.23605	1	1	0.028969	45.382	K(1)IFGEAK	2	0.10041	1	cytoplasm	GO:0006412 translation; GO:0006414 translational elongation; GO:0006518 peptide metabolic process; GO:0006575 cellular modified amino acid metabolic process; GO:0006749 glutathione metabolic process; GO:0006790 sulfur compound metabolic process; GO:0006807 nitrogen compound metabolic process; GO:0008152 metabolic process; GO:0009058 biosynthetic process; GO:0009059 macromolecule biosynthetic proc…	GO:0005622 intracellular; GO:0005623 cell; GO:0005737 cytoplasm; GO:0005829 cytosol; GO:0044424 intracellular part; GO:0044444 cytoplasmic part; GO:0044464 cell part;	GO:0003676 nucleic acid binding; GO:0003723 RNA binding; GO:0003746 translation elongation factor activity; GO:0003824 catalytic activity; GO:0004364 glutathione transferase activity; GO:0005488 binding; GO:0008135 translation factor activity, RNA binding; GO:0016740 transferase activity; GO:0016765 transferase activity, transferring alkyl or aryl (other than methyl) groups; GO:0097159 organic cy…	K03233	EEF1G; elongation factor 1-gamma	map05134 Legionellosis	PF02798; PF00043; PF00647	Glutathione S-transferase, N-terminal domain; Glutathione S-transferase, C-terminal domain; Elongation factor 1 gamma, conserved domain	J	KOG1627	Translation elongation factor EF-1 gamma
TGME49_273950-t26_1-p1	394	K	"replication factor C subunit 5, putative GN=TGME49_273950"	TGME49_273950								1	0.00832733	64.64	VLHLADVVK(1)R	3	0.19878	1								nucleus	GO:0000819 sister chromatid segregation; GO:0006139 nucleobase-containing compound metabolic process; GO:0006259 DNA metabolic process; GO:0006260 DNA replication; GO:0006261 DNA-dependent DNA replication; GO:0006271 DNA strand elongation involved in DNA replication; GO:0006272 leading strand elongation; GO:0006281 DNA repair; GO:0006725 cellular aromatic compound metabolic process; GO:0006807 ni…	GO:0005622 intracellular; GO:0005623 cell; GO:0005634 nucleus; GO:0005657 replication fork; GO:0005663 DNA replication factor C complex; GO:0005694 chromosome; GO:0031389 Rad17 RFC-like complex; GO:0031390 Ctf18 RFC-like complex; GO:0031391 Elg1 RFC-like complex; GO:0032991 macromolecular complex; GO:0043226 organelle; GO:0043227 membrane-bounded organelle; GO:0043228 non-membrane-bounded organel…		K10756	RFC3_5; replication factor C subunit 3/5	map03030 DNA replication; map03420 Nucleotide excision repair; map03430 Mismatch repair	PF13177	DNA polymerase III, delta subunit	DL	KOG2035	Replication factor C, subunit RFC3
TGME49_263240-t26_1-p1	159	K	MerC mercury resistance protein(predict) GN=TGME49_263240	TGME49_263240								1	3.09443e-17	84.166	AIHGHGAAGSHTCCEMK(1)GR	4	-0.5536	1	1	3.02587e-17	90.464	AIHGHGAAGSHTCCEMK(1)GR	4	-0.29925	1	plasma membrane
TGME49_266990-t26_1-p1	1000	K	beta-COP GN=TGME49_266990	TGME49_266990															1	0.00320991	51.566	LK(1)FSAACAGLDEAER	2	0.40766	1	cytoplasm,nucleus				K17301	COPB1, SEC26; coatomer subunit beta		PF07718	Coatamer beta C-terminal region	U	KOG1058	Vesicle coat complex COPI, beta subunit
TGME49_224890-t26_1-p1	543	K	AMP-binding enzyme(predict) GN=TGME49_224890	TGME49_224890	1	0.00120044	46.543	VVERPAGK(1)QEINER	3	0.50046	1	1	2.98731e-05	69.979	VVERPAGK(1)QEINER	3	0.81622	1	1	4.47882e-07	74.732	VVERPAGK(1)QEINER	3	0.74225	1	cytoplasm									I	KOG1179	Very long-chain acyl-CoA synthetase/fatty acid transporter
TGME49_318600-t26_1-p1	505	K	DNA /pantothenate metabolism flavoprotein GN=TGME49_318600	TGME49_318600								1	0.0166271	42.314	APPLDITSDGK(1)VR	2	1.2532	1								nucleus	GO:0006139 nucleobase-containing compound metabolic process; GO:0006163 purine nucleotide metabolic process; GO:0006164 purine nucleotide biosynthetic process; GO:0006725 cellular aromatic compound metabolic process; GO:0006732 coenzyme metabolic process; GO:0006753 nucleoside phosphate metabolic process; GO:0006793 phosphorus metabolic process; GO:0006796 phosphate-containing compound metabolic …	GO:0005622 intracellular; GO:0005623 cell; GO:0005737 cytoplasm; GO:0005829 cytosol; GO:0044424 intracellular part; GO:0044444 cytoplasmic part; GO:0044464 cell part;	GO:0003824 catalytic activity; GO:0004632 phosphopantothenate--cysteine ligase activity; GO:0016874 ligase activity; GO:0016879 ligase activity, forming carbon-nitrogen bonds; GO:0016881 acid-amino acid ligase activity;	K01922	PPCS, COAB; phosphopantothenate---cysteine ligase (ATP) [EC:6.3.2.51]	map00770 Pantothenate and CoA biosynthesis; map01100 Metabolic pathways			H	KOG2728	Uncharacterized conserved protein with similarity to phosphopantothenoylcysteine synthetase/decarboxylase
TGME49_294800-t26_1-p1	316	K	"elongation factor 1-alpha (EF-1-ALPHA), putative GN=TGME49_294800"	TGME49_294800	1	0.00033812	66.387	GYVASDSK(1)NDPAK	2	0.29994	2	1	0.000235609	72.898	GYVASDSK(1)NDPAK	2	0.70209	1	1	0.00113315	60.549	GYVASDSK(1)NDPAK	2	0.84704	2	cytoplasm	GO:0001932 regulation of protein phosphorylation; GO:0001933 negative regulation of protein phosphorylation; GO:0006403 RNA localization; GO:0006405 RNA export from nucleus; GO:0006409 tRNA export from nucleus; GO:0006412 translation; GO:0006414 translational elongation; GO:0006469 negative regulation of protein kinase activity; GO:0006518 peptide metabolic process; GO:0006611 protein export from…	GO:0000322 storage vacuole; GO:0000323 lytic vacuole; GO:0000324 fungal-type vacuole; GO:0000329 fungal-type vacuole membrane; GO:0005622 intracellular; GO:0005623 cell; GO:0005737 cytoplasm; GO:0005739 mitochondrion; GO:0005773 vacuole; GO:0005774 vacuolar membrane; GO:0005840 ribosome; GO:0005853 eukaryotic translation elongation factor 1 complex; GO:0016020 membrane; GO:0031090 organelle membr…	GO:0000166 nucleotide binding; GO:0001882 nucleoside binding; GO:0001883 purine nucleoside binding; GO:0003676 nucleic acid binding; GO:0003723 RNA binding; GO:0003746 translation elongation factor activity; GO:0003779 actin binding; GO:0003824 catalytic activity; GO:0003924 GTPase activity; GO:0005488 binding; GO:0005515 protein binding; GO:0005525 GTP binding; GO:0008092 cytoskeletal protein bi…	K03231	EEF1A; elongation factor 1-alpha	map03013 RNA transport; map05134 Legionellosis; map05140 Leishmaniasis	PF00009; PF03144; PF03143	Elongation factor Tu GTP binding domain; Elongation factor Tu domain 2; Elongation factor Tu C-terminal domain	J	KOG0052	Translation elongation factor EF-1 alpha/Tu
TGME49_279330-t26_1-p1	325	K	DEAD/DEAH box helicase family protein GN=TGME49_279330	TGME49_279330															1	4.53707e-11	82.609	HLGFQSVCLHGK(1)MTQPQR	4	-1.7959	1	nucleus	GO:0006139 nucleobase-containing compound metabolic process; GO:0006412 translation; GO:0006413 translational initiation; GO:0006518 peptide metabolic process; GO:0006725 cellular aromatic compound metabolic process; GO:0006807 nitrogen compound metabolic process; GO:0008152 metabolic process; GO:0009058 biosynthetic process; GO:0009059 macromolecule biosynthetic process; GO:0009987 cellular proc…	GO:0005622 intracellular; GO:0005623 cell; GO:0005737 cytoplasm; GO:0005829 cytosol; GO:0016281 eukaryotic translation initiation factor 4F complex; GO:0032991 macromolecular complex; GO:0044424 intracellular part; GO:0044444 cytoplasmic part; GO:0044464 cell part;	GO:0000339 RNA cap binding; GO:0003676 nucleic acid binding; GO:0003723 RNA binding; GO:0003724 RNA helicase activity; GO:0003725 double-stranded RNA binding; GO:0003729 mRNA binding; GO:0003824 catalytic activity; GO:0004004 ATP-dependent RNA helicase activity; GO:0004386 helicase activity; GO:0005488 binding; GO:0008026 ATP-dependent helicase activity; GO:0008135 translation factor activity, RN…	K14777	DDX47, RRP3; ATP-dependent RNA helicase DDX47/RRP3 [EC:3.6.4.13]		PF00270	DEAD/DEAH box helicase	A	KOG0330	ATP-dependent RNA helicase
TGME49_297925-t26_1-p1	571	K	HesB-like domain-containing protein GN=TGME49_297925	TGME49_297925															1	0.00821288	48.216	TFAQQGGIDSK(1)PK	2	-0.53089	1	nucleus				K22063	ISCA1; iron-sulfur cluster assembly 1				P	KOG1120	Fe-S cluster biosynthesis protein ISA1 (contains a HesB-like domain)
TGME49_240890-t26_1-p1	1235	K	6-phosphofructokinase GN=TGME49_240890	TGME49_240890	1	0.00294144	93.839	LTNSAK(1)DIR	2	0.093109	2	1	0.0217926	66.267	LTNSAK(1)DIR	2	-0.16228	2	1	0.00369272	85.813	LTNSAK(1)DIR	2	-0.20536	2	cytoplasm							PF00365	Phosphofructokinase	G	KOG2440	Pyrophosphate-dependent phosphofructo-1-kinase
TGME49_215260-t26_1-p1	1675	K	carbamoylphosphate synthetase GN=TGME49_215260	TGME49_215260															1	0.0176574	42.317	VASMFVEALNK(1)K	2	0.7154	1	cytoplasm	GO:0000050 urea cycle; GO:0006082 organic acid metabolic process; GO:0006139 nucleobase-containing compound metabolic process; GO:0006206 pyrimidine nucleobase metabolic process; GO:0006520 cellular amino acid metabolic process; GO:0006525 arginine metabolic process; GO:0006526 arginine biosynthetic process; GO:0006725 cellular aromatic compound metabolic process; GO:0006807 nitrogen compound met…	GO:0005622 intracellular; GO:0005623 cell; GO:0005737 cytoplasm; GO:0005829 cytosol; GO:0005951 carbamoyl-phosphate synthase complex; GO:0032991 macromolecular complex; GO:0044424 intracellular part; GO:0044444 cytoplasmic part; GO:0044464 cell part; GO:1902494 catalytic complex;	GO:0000166 nucleotide binding; GO:0003824 catalytic activity; GO:0004087 carbamoyl-phosphate synthase (ammonia) activity; GO:0005488 binding; GO:0005524 ATP binding; GO:0008144 drug binding; GO:0016597 amino acid binding; GO:0016874 ligase activity; GO:0016879 ligase activity, forming carbon-nitrogen bonds; GO:0017076 purine nucleotide binding; GO:0030554 adenyl nucleotide binding; GO:0031406 car…	K11540	CAD; carbamoyl-phosphate synthase / aspartate carbamoyltransferase / dihydroorotase [EC:6.3.5.5 2.1.3.2 3.5.2.3]	map00240 Pyrimidine metabolism; map00250 Alanine, aspartate and glutamate metabolism; map01100 Metabolic pathways	PF00988; PF00117; PF02786; PF02787; PF02142	Carbamoyl-phosphate synthase small chain, CPSase domain; Glutamine amidotransferase class-I; Carbamoyl-phosphate synthase L chain, ATP binding domain; Carbamoyl-phosphate synthetase large chain, oligomerisation domain; MGS-like domain	F	KOG0370	Multifunctional pyrimidine synthesis protein CAD (includes carbamoyl-phophate synthetase, aspartate transcarbamylase, and glutamine amidotransferase)
TGME49_239260-t26_1-p1	32	K	histone H4 GN=TGME49_239260	TGME49_239260								1	0.0165121	46.318	DNIQGITK(1)PAIR	2	1.0424	1	1	0.00162671	62.68	DNIQGITK(1)PAIR	2	0.21218	2	nucleus		GO:0005622 intracellular; GO:0005623 cell; GO:0005634 nucleus; GO:0005694 chromosome; GO:0043226 organelle; GO:0043227 membrane-bounded organelle; GO:0043228 non-membrane-bounded organelle; GO:0043229 intracellular organelle; GO:0043231 intracellular membrane-bounded organelle; GO:0043232 intracellular non-membrane-bounded organelle; GO:0044424 intracellular part; GO:0044464 cell part;		K11254	H4; histone H4	map05034 Alcoholism; map05203 Viral carcinogenesis; map05322 Systemic lupus erythematosus			B	KOG3467	Histone H4
TGME49_267720-t26_1-p1	1034	K	"transporter, cation channel family protein GN=TGME49_267720"	TGME49_267720								1	0.00354894	60.255	K(1)AQETCGVEK	2	-0.83696	1								plasma membrane									PT	KOG2301	Voltage-gated Ca2+ channels, alpha1 subunits
TGME49_300140-t26_1-p1	175	K	"elongation factor 1-gamma, putative GN=TGME49_300140"	TGME49_300140															1	0.000805719	45.28	VDAAALLEK(1)R	2	0.76362	1	cytoplasm	GO:0006412 translation; GO:0006414 translational elongation; GO:0006518 peptide metabolic process; GO:0006575 cellular modified amino acid metabolic process; GO:0006749 glutathione metabolic process; GO:0006790 sulfur compound metabolic process; GO:0006807 nitrogen compound metabolic process; GO:0008152 metabolic process; GO:0009058 biosynthetic process; GO:0009059 macromolecule biosynthetic proc…	GO:0005622 intracellular; GO:0005623 cell; GO:0005737 cytoplasm; GO:0005829 cytosol; GO:0044424 intracellular part; GO:0044444 cytoplasmic part; GO:0044464 cell part;	GO:0003676 nucleic acid binding; GO:0003723 RNA binding; GO:0003746 translation elongation factor activity; GO:0003824 catalytic activity; GO:0004364 glutathione transferase activity; GO:0005488 binding; GO:0008135 translation factor activity, RNA binding; GO:0016740 transferase activity; GO:0016765 transferase activity, transferring alkyl or aryl (other than methyl) groups; GO:0097159 organic cy…	K03233	EEF1G; elongation factor 1-gamma	map05134 Legionellosis	PF02798; PF00043; PF00647	Glutathione S-transferase, N-terminal domain; Glutathione S-transferase, C-terminal domain; Elongation factor 1 gamma, conserved domain	J	KOG1627	Translation elongation factor EF-1 gamma
TGME49_294200-t26_1-p1	206	K	glucose-6-phosphate 1-dehydrogenase GN=TGME49_294200	TGME49_294200								1	0.0240722	64.82	VVVEK(1)PFGR	2	-0.28729	1								extracellular	GO:0002262 myeloid cell homeostasis; GO:0002376 immune system process; GO:0002520 immune system development; GO:0005975 carbohydrate metabolic process; GO:0005996 monosaccharide metabolic process; GO:0006066 alcohol metabolic process; GO:0006081 cellular aldehyde metabolic process; GO:0006098 pentose-phosphate shunt; GO:0006139 nucleobase-containing compound metabolic process; GO:0006518 peptide …	GO:0005622 intracellular; GO:0005623 cell; GO:0005737 cytoplasm; GO:0005829 cytosol; GO:0005886 plasma membrane; GO:0009898 cytoplasmic side of plasma membrane; GO:0016020 membrane; GO:0044424 intracellular part; GO:0044425 membrane part; GO:0044444 cytoplasmic part; GO:0044459 plasma membrane part; GO:0044464 cell part; GO:0071944 cell periphery; GO:0098552 side of membrane; GO:0098562 cytoplasm…	GO:0000166 nucleotide binding; GO:0003824 catalytic activity; GO:0004345 glucose-6-phosphate dehydrogenase activity; GO:0005488 binding; GO:0005515 protein binding; GO:0005536 glucose binding; GO:0016491 oxidoreductase activity; GO:0016614 oxidoreductase activity, acting on CH-OH group of donors; GO:0016616 oxidoreductase activity, acting on the CH-OH group of donors, NAD or NADP as acceptor; GO:…	K00036	G6PD, zwf; glucose-6-phosphate 1-dehydrogenase [EC:1.1.1.49 1.1.1.363]	map00030 Pentose phosphate pathway; map00480 Glutathione metabolism; map01100 Metabolic pathways; map01200 Carbon metabolism; map05230 Central carbon metabolism in cancer	PF00479; PF02781	Glucose-6-phosphate dehydrogenase, NAD binding domain; Glucose-6-phosphate dehydrogenase, C-terminal domain	G	KOG0563	Glucose-6-phosphate 1-dehydrogenase
TGME49_294800-t26_1-p1	230	K	"elongation factor 1-alpha (EF-1-ALPHA), putative GN=TGME49_294800"	TGME49_294800	1	0.0124658	43.769	RPSDK(1)PLR	3	-0.058278	1	1	0.00797752	67.113	RPSDK(1)PLR	2	-0.18352	1	1	0.0240828	46.819	RPSDK(1)PLR	3	0.67418	1	cytoplasm	GO:0001932 regulation of protein phosphorylation; GO:0001933 negative regulation of protein phosphorylation; GO:0006403 RNA localization; GO:0006405 RNA export from nucleus; GO:0006409 tRNA export from nucleus; GO:0006412 translation; GO:0006414 translational elongation; GO:0006469 negative regulation of protein kinase activity; GO:0006518 peptide metabolic process; GO:0006611 protein export from…	GO:0000322 storage vacuole; GO:0000323 lytic vacuole; GO:0000324 fungal-type vacuole; GO:0000329 fungal-type vacuole membrane; GO:0005622 intracellular; GO:0005623 cell; GO:0005737 cytoplasm; GO:0005739 mitochondrion; GO:0005773 vacuole; GO:0005774 vacuolar membrane; GO:0005840 ribosome; GO:0005853 eukaryotic translation elongation factor 1 complex; GO:0016020 membrane; GO:0031090 organelle membr…	GO:0000166 nucleotide binding; GO:0001882 nucleoside binding; GO:0001883 purine nucleoside binding; GO:0003676 nucleic acid binding; GO:0003723 RNA binding; GO:0003746 translation elongation factor activity; GO:0003779 actin binding; GO:0003824 catalytic activity; GO:0003924 GTPase activity; GO:0005488 binding; GO:0005515 protein binding; GO:0005525 GTP binding; GO:0008092 cytoskeletal protein bi…	K03231	EEF1A; elongation factor 1-alpha	map03013 RNA transport; map05134 Legionellosis; map05140 Leishmaniasis	PF00009; PF03144; PF03143	Elongation factor Tu GTP binding domain; Elongation factor Tu domain 2; Elongation factor Tu C-terminal domain	J	KOG0052	Translation elongation factor EF-1 alpha/Tu
TGME49_263300-t26_1-p1	80	K	eukaryotic porin protein GN=TGME49_263300	TGME49_263300								1	0.0161854	51.726	STIDVK(1)YAAPK	2	-0.094249	1								cytoplasm
TGME49_207110-t26_1-p1	69	K	hypothetical protein GN=TGME49_207110	TGME49_207110	1	0.00750386	63.292	K(1)VAEIQQRERR	2	1.8852	1															nucleus
TGME49_263870-t26_1-p1	844	K	glutamate-tRNA ligase GN=TGME49_263870	TGME49_263870	1	0.015702	49.025	LSGAK(1)ITGK	2	1.0754	1	1	0.00698676	40.475	LSGAK(1)ITGK	2	0.6233	1								nucleus	GO:0006082 organic acid metabolic process; GO:0006139 nucleobase-containing compound metabolic process; GO:0006399 tRNA metabolic process; GO:0006412 translation; GO:0006418 tRNA aminoacylation for protein translation; GO:0006425 glutaminyl-tRNA aminoacylation; GO:0006518 peptide metabolic process; GO:0006520 cellular amino acid metabolic process; GO:0006725 cellular aromatic compound metabolic p…	GO:0005622 intracellular; GO:0005623 cell; GO:0005737 cytoplasm; GO:0005829 cytosol; GO:0044424 intracellular part; GO:0044444 cytoplasmic part; GO:0044464 cell part;	GO:0003824 catalytic activity; GO:0004812 aminoacyl-tRNA ligase activity; GO:0004819 glutamine-tRNA ligase activity; GO:0016874 ligase activity; GO:0016875 ligase activity, forming carbon-oxygen bonds;	K14163	EPRS; bifunctional glutamyl/prolyl-tRNA synthetase [EC:6.1.1.17 6.1.1.15]	map00860 Porphyrin and chlorophyll metabolism; map00970 Aminoacyl-tRNA biosynthesis; map01100 Metabolic pathways	PF00749; PF03950	tRNA synthetases class I (E and Q), catalytic domain; tRNA synthetases class I (E and Q), anti-codon binding domain	J	KOG1147	Glutamyl-tRNA synthetase
TGME49_288630-t26_1-p1	18	K	"nucleosome assembly protein (NAP), putative GN=TGME49_288630"	TGME49_288630	1	8.57835e-10	115.12	NNAEAAACQK(1)QR	3	0.1112	4	1	3.03372e-12	107.93	NNAEAAACQK(1)QR	3	0.16138	4	1	1.32395e-32	158.11	NNAEAAACQK(1)QR	3	0.098021	4	cytoplasm				K01937	pyrG, CTPS; CTP synthase [EC:6.3.4.2]	map00240 Pyrimidine metabolism; map01100 Metabolic pathways			L	KOG1508	DNA replication factor/protein phosphatase inhibitor SET/SPR-2
TGME49_240810-t26_1-p1	31	K	Putative transporter(predict) GN=TGME49_240810	TGME49_240810	1	2.84938e-36	101.45	LHSCAGGEESSGQCLEK(1)QGAGAR	3	-0.069653	2	1	3.54385e-58	128.01	LHSCAGGEESSGQCLEK(1)QGAGAR	3	-0.050497	2	1	2.74807e-22	91.416	LHSCAGGEESSGQCLEK(1)QGAGAR	3	-0.40402	2	plasma membrane
TGME49_216900-t26_1-p1	356	K	cytokine induced apoptosis inhibitor 1 family protein GN=TGME49_216900	TGME49_216900	1	0.00950629	59.731	K(1)EAEEAAEK	2	0.67509	2	1	0.00120825	85.274	K(1)EAEEAAEK	2	0.040708	2	1	0.00832805	60.161	K(1)EAEEAAEK	2	0.56116	2	nucleus				K22746	CIAPIN1, DRE2; anamorsin				S	KOG4020	Protein DRE2, required for cell viability
TGME49_248880-t26_1-p1	361	K	GTPase RAB7 GN=TGME49_248880	TGME49_248880								1	0.0247818	47.037	VSSSK(1)AEAFCR	2	0.35638	1	1	0.00252941	40.941	VSSSK(1)AEAFCR	2	0.62753	1	nucleus	GO:0001845 phagolysosome assembly; GO:0001894 tissue homeostasis; GO:0006810 transport; GO:0006873 cellular ion homeostasis; GO:0006885 regulation of pH; GO:0006897 endocytosis; GO:0006906 vesicle fusion; GO:0006909 phagocytosis; GO:0006914 autophagy; GO:0006996 organelle organization; GO:0007033 vacuole organization; GO:0007040 lysosome organization; GO:0008152 metabolic process; GO:0009056 cata…	GO:0000306 extrinsic component of vacuolar membrane; GO:0000323 lytic vacuole; GO:0005622 intracellular; GO:0005623 cell; GO:0005737 cytoplasm; GO:0005764 lysosome; GO:0005765 lysosomal membrane; GO:0005768 endosome; GO:0005770 late endosome; GO:0005773 vacuole; GO:0005774 vacuolar membrane; GO:0005811 lipid particle; GO:0010008 endosome membrane; GO:0012505 endomembrane system; GO:0016020 membra…	GO:0000166 nucleotide binding; GO:0001882 nucleoside binding; GO:0001883 purine nucleoside binding; GO:0003824 catalytic activity; GO:0003924 GTPase activity; GO:0005488 binding; GO:0005515 protein binding; GO:0005525 GTP binding; GO:0016462 pyrophosphatase activity; GO:0016787 hydrolase activity; GO:0016817 hydrolase activity, acting on acid anhydrides; GO:0016818 hydrolase activity, acting on a…	K07897	RAB7A; Ras-related protein Rab-7A	map04137 Mitophagy - animal; map04140 Autophagy - animal; map04144 Endocytosis; map04145 Phagosome; map05132 Salmonella infection; map05146 Amoebiasis; map05152 Tuberculosis	PF00071	Ras family	U	KOG0394	Ras-related GTPase
TGME49_240600-t26_1-p1	261	K	"chaperonin cpn60, putative GN=TGME49_240600"	TGME49_240600															1	0.0196209	79.474	SFDK(1)LGR	2	0.25091	1	endoplasmic reticulum				K04077	groEL, HSPD1; chaperonin GroEL	map03018 RNA degradation; map04212 Longevity regulating pathway - worm; map04940 Type I diabetes mellitus; map05134 Legionellosis; map05152 Tuberculosis			O	KOG0356	Mitochondrial chaperonin, Cpn60/Hsp60p
TGME49_242380-t26_1-p1	333	K	fatty acid elongase GN=TGME49_242380	TGME49_242380	1	0.00390402	99.53	GNACQK(1)PVR	2	-0.85147	2	1	0.00787893	83.869	GNACQK(1)PVR	2	-0.42249	2	1	0.00379534	85.355	GNACQK(1)PVR	2	-0.79894	2	plasma membrane				K10249	ELOVL4; elongation of very long chain fatty acids protein 4 [EC:2.3.1.199]	map00062 Fatty acid elongation; map01040 Biosynthesis of unsaturated fatty acids; map01100 Metabolic pathways; map01212 Fatty acid metabolism			I	KOG3071	Fatty acyl-CoA elongase/Polyunsaturated fatty acid specific elongation enzyme
TGME49_318150-t26_1-p1	31	K	"transporter, major facilitator family protein GN=TGME49_318150"	TGME49_318150								1	0.0171372	57.106	K(1)MHVAVVSAK	3	0.38598	1								plasma membrane
TGME49_285980-t26_1-p1	11	K	glucosephosphate-mutase GPM1 GN=TGME49_285980	TGME49_285980								1	0.0252768	82.287	TK(1)EEACR	2	0.21311	1	1	0.0266307	74.173	TK(1)EEACR	2	0.034281	1	cytoplasm				K01835	pgm; phosphoglucomutase [EC:5.4.2.2]	map00010 Glycolysis / Gluconeogenesis; map00030 Pentose phosphate pathway; map00052 Galactose metabolism; map00230 Purine metabolism; map00500 Starch and sucrose metabolism; map00520 Amino sugar and nucleotide sugar metabolism; map01100 Metabolic pathways	PF02878; PF02879; PF02880	Phosphoglucomutase/phosphomannomutase, alpha/beta/alpha domain I; Phosphoglucomutase/phosphomannomutase, alpha/beta/alpha domain II; Phosphoglucomutase/phosphomannomutase, alpha/beta/alpha domain III	G	KOG0625	Phosphoglucomutase
TGME49_307040-t26_1-p1	2958	K	shikimate dehydrogenase substrate binding domain-containing protein GN=TGME49_307040	TGME49_307040								1	0.00459656	42.446	HPSAK(1)LITYR	3	-0.57836	1								plasma membrane							PF01761; PF01202; PF01487; PF08501	3-dehydroquinate synthase; Shikimate kinase; Type I 3-dehydroquinase; Shikimate dehydrogenase substrate binding domain	E	KOG0692	Pentafunctional AROM protein
TGME49_206610-t26_1-p1	492	K	pyruvate dehydrogenase complex subunit PDH-E2 GN=TGME49_206610	TGME49_206610	1	0.000108364	43.592	TAAFMK(1)HGQALAR	3	-0.15004	1	1	4.31026e-05	67.136	TAAFMK(1)HGQALAR	3	-0.10206	1	1	4.0421e-05	68.044	TAAFMK(1)HGQALAR	3	0.069858	1	extracellular				K00627	DLAT, aceF, pdhC; pyruvate dehydrogenase E2 component (dihydrolipoamide acetyltransferase) [EC:2.3.1.12]	map00010 Glycolysis / Gluconeogenesis; map00020 Citrate cycle (TCA cycle); map00620 Pyruvate metabolism; map01100 Metabolic pathways; map01200 Carbon metabolism	PF00364; PF00198	Biotin-requiring enzyme; 2-oxoacid dehydrogenases acyltransferase (catalytic domain)	C	KOG0557	Dihydrolipoamide acetyltransferase
TGME49_215430-t26_1-p1	171	K	Putative transmembrane protein(predict) GN=TGME49_215430	TGME49_215430															1	0.0217981	41.621	LVDYIQK(1)SSTR	2	-0.89385	1	extracellular
TGME49_232350-t26_1-p1	94	K	lactate dehydrogenase LDH1 GN=TGME49_232350	TGME49_232350	1	0.0171073	59.294	VPGK(1)PDSEWSR	2	-0.021793	1	1	0.00871028	61.167	VPGK(1)PDSEWSR	2	-0.12442	1	1	0.00576161	57.434	VPGK(1)PDSEWSR	2	-0.12649	2	cytoplasm				K00016	LDH, ldh; L-lactate dehydrogenase [EC:1.1.1.27]	map00010 Glycolysis / Gluconeogenesis; map00270 Cysteine and methionine metabolism; map00620 Pyruvate metabolism; map00640 Propanoate metabolism; map01100 Metabolic pathways; map04066 HIF-1 signaling pathway; map04922 Glucagon signaling pathway; map05230 Central carbon metabolism in cancer	PF02866	lactate/malate dehydrogenase, alpha/beta C-terminal domain	C	KOG1495	Lactate dehydrogenase
TGME49_227000-t26_1-p1	791	K	hypothetical protein GN=TGME49_227000	TGME49_227000	1	8e-09	101.2	HLCIQNK(1)GATEK	2	0.019198	3	1	2.34468e-11	112.96	HLCIQNK(1)GATEK	3	0.34414	3	1	6.20534e-11	114.64	HLCIQNK(1)GATEK	2	-0.10029	3	nucleus
TGME49_229930-t26_1-p1	105	K	p25-alpha family protein GN=TGME49_229930	TGME49_229930															1	1.94123e-16	61.186	LHDDK(1)STFTGVHAHGGPSTVDTPSR	4	-0.01385	1	extracellular							PF05517	p25-alpha	T	KOG4070	Putative signal transduction protein p25
TGME49_293590-t26_1-p1	125	K	"3-oxoacyl-acyl-carrier protein synthase I/II, putative GN=TGME49_293590"	TGME49_293590	1	2.86163e-10	92.939	SSTETCGVK(1)GRPR	3	-0.50734	3	1	3.70295e-07	83.692	SSTETCGVK(1)GRPR	3	-0.39917	3	1	1.35259e-10	101.3	SSTETCGVK(1)GRPR	3	-0.48278	2	extracellular				K09458	fabF, OXSM, CEM1; 3-oxoacyl-[acyl-carrier-protein] synthase II [EC:2.3.1.179]	map00061 Fatty acid biosynthesis; map00780 Biotin metabolism; map01100 Metabolic pathways; map01212 Fatty acid metabolism	PF00109; PF02801	Beta-ketoacyl synthase, N-terminal domain; Beta-ketoacyl synthase, C-terminal domain	IQ	KOG1394	3-oxoacyl-(acyl-carrier-protein) synthase (I and II)
TGME49_227100-t26_1-p1	70	K	Glutaredoxin domain-containing protein(predict) GN=TGME49_227100	TGME49_227100	1	0.0060804	53.034	EK(1)TGDRPGPR	3	1.1577	2	1	0.0227908	40.377	EK(1)TGDRPGPR	3	-0.34576	1								extracellular
TGME49_223840-t26_1-p1	1255	K	"ATP-citrate lyase, putative GN=TGME49_223840"	TGME49_223840															1	0.0172795	96.492	LK(1)QGLYR	2	0.23673	1	cytoplasm				K01648	ACLY; ATP citrate (pro-S)-lyase [EC:2.3.3.8]	map00020 Citrate cycle (TCA cycle); map01100 Metabolic pathways	PF02629; PF00549; PF00285	CoA binding domain; CoA-ligase; Citrate synthase	H	KOG1254	ATP-citrate lyase
TGME49_242070-t26_1-p1	108	K	cAMP-dependent protein kinase regulatory subunit GN=TGME49_242070	TGME49_242070								1	0.0069644	41.689	K(1)FVAPVYPK	2	0.22914	1								cytoplasm		GO:0005622 intracellular; GO:0005623 cell; GO:0005737 cytoplasm; GO:0005952 cAMP-dependent protein kinase complex; GO:0032991 macromolecular complex; GO:0044424 intracellular part; GO:0044464 cell part;	GO:0005488 binding; GO:0005515 protein binding; GO:0019899 enzyme binding; GO:0019900 kinase binding; GO:0019901 protein kinase binding; GO:0034236 protein kinase A catalytic subunit binding; GO:0042802 identical protein binding; GO:0051018 protein kinase A binding;	K04739	PRKAR; cAMP-dependent protein kinase regulator	map04910 Insulin signaling pathway	PF00027	Cyclic nucleotide-binding domain	T	KOG1113	cAMP-dependent protein kinase types I and II, regulatory subunit
TGME49_211680-t26_1-p1	60	K	protein disulfide isomerase GN=TGME49_211680	TGME49_211680	1	0.00392802	55.261	FYAPWCGHCK(1)R	3	-0.28985	1															extracellular				K09580	PDIA1, P4HB; protein disulfide-isomerase A1 [EC:5.3.4.1]	map04141 Protein processing in endoplasmic reticulum	PF00085; PF13848	Thioredoxin; Thioredoxin-like domain	O	KOG0190	Protein disulfide isomerase (prolyl 4-hydroxylase beta subunit)
TGME49_256990-t26_1-p1	513	K	glycyl-tRNA synthetase GN=TGME49_256990	TGME49_256990	1	0.00259164	59.728	SAFDLTSHSK(1)VSK	2	0.52591	1	1	4.52539e-05	75.018	SAFDLTSHSK(1)VSK	3	0.46484	2	1	7.1233e-08	84.859	SAFDLTSHSK(1)VSK	2	0.41981	2	mitochondria	GO:0006082 organic acid metabolic process; GO:0006139 nucleobase-containing compound metabolic process; GO:0006399 tRNA metabolic process; GO:0006412 translation; GO:0006418 tRNA aminoacylation for protein translation; GO:0006426 glycyl-tRNA aminoacylation; GO:0006518 peptide metabolic process; GO:0006520 cellular amino acid metabolic process; GO:0006725 cellular aromatic compound metabolic proce…	GO:0005622 intracellular; GO:0005623 cell; GO:0005737 cytoplasm; GO:0009345 glycine-tRNA ligase complex; GO:0032991 macromolecular complex; GO:0044424 intracellular part; GO:0044444 cytoplasmic part; GO:0044464 cell part; GO:1902494 catalytic complex;	GO:0000166 nucleotide binding; GO:0000287 magnesium ion binding; GO:0003824 catalytic activity; GO:0004812 aminoacyl-tRNA ligase activity; GO:0004820 glycine-tRNA ligase activity; GO:0005488 binding; GO:0005515 protein binding; GO:0005524 ATP binding; GO:0008144 drug binding; GO:0016594 glycine binding; GO:0016597 amino acid binding; GO:0016874 ligase activity; GO:0016875 ligase activity, forming…	K01880	GARS, glyS1; glycyl-tRNA synthetase [EC:6.1.1.14]	map00970 Aminoacyl-tRNA biosynthesis	PF00587; PF03129	tRNA synthetase class II core domain (G, H, P, S and T); Anticodon binding domain	J	KOG2298	Glycyl-tRNA synthetase and related class II tRNA synthetase
TGME49_244560-t26_1-p1	490	K	"heat shock protein 90, putative GN=TGME49_244560"	TGME49_244560	1	0.0147736	66.56	K(1)LSVDALK	2	-0.43431	1	1	0.0158074	66.267	K(1)LSVDALK	2	0.037008	1								endoplasmic reticulum				K09487	HSP90B, TRA1; heat shock protein 90kDa beta	map04141 Protein processing in endoplasmic reticulum; map04151 PI3K-Akt signaling pathway; map04657 IL-17 signaling pathway; map04915 Estrogen signaling pathway; map04918 Thyroid hormone synthesis; map05200 Pathways in cancer; map05215 Prostate cancer; map05418 Fluid shear stress and atherosclerosis	PF02518	Histidine kinase-, DNA gyrase B-, and HSP90-like ATPase	O	KOG0019	Molecular chaperone (HSP90 family)
TGME49_263090-t26_1-p1	187	K	14-3-3 protein GN=TGME49_263090	TGME49_263090								1	0.0301992	41.621	TSDSESK(1)VFYYK	2	-0.13924	1								mitochondria		GO:0005622 intracellular; GO:0005623 cell; GO:0005737 cytoplasm; GO:0031410 cytoplasmic vesicle; GO:0031982 vesicle; GO:0042470 melanosome; GO:0043226 organelle; GO:0043227 membrane-bounded organelle; GO:0043229 intracellular organelle; GO:0044424 intracellular part; GO:0044444 cytoplasmic part; GO:0044464 cell part; GO:0048770 pigment granule; GO:0097708 intracellular vesicle;		K06630	YWHAE; 14-3-3 protein epsilon	map04110 Cell cycle; map04114 Oocyte meiosis; map04151 PI3K-Akt signaling pathway; map04390 Hippo signaling pathway; map04391 Hippo signaling pathway - fly; map04621 NOD-like receptor signaling pathway; map04722 Neurotrophin signaling pathway; map05160 Hepatitis C; map05203 Viral carcinogenesis	PF00244	14-3-3 protein	O	KOG0841	Multifunctional chaperone (14-3-3 family)
TGME49_293480-t26_1-p1	527	K	MoeA N-terminal region (domain I and II) domain-containing protein GN=TGME49_293480	TGME49_293480															1	0.00452873	53.377	GK(1)AALAGCSPR	2	-0.15218	1	nucleus				K15376	GPHN; gephyrin [EC:2.10.1.1 2.7.7.75]	map00790 Folate biosynthesis; map01100 Metabolic pathways; map04727 GABAergic synapse	PF00994	Probable molybdopterin binding domain	H	KOG2371	Molybdopterin biosynthesis protein
TGME49_222020-t26_1-p1	254	K	phosphoglycerate kinase PGKII GN=TGME49_222020	TGME49_222020	1	2.34141e-09	126.55	TIVCSHLGRPK(1)TEEDR	3	-0.30974	5	1	1.81408e-17	105.52	TIVCSHLGRPK(1)TEEDR	4	-0.24555	3	1	7.29313e-14	137.05	TIVCSHLGRPK(1)TEEDR	3	0.042249	5	nucleus				K00927	PGK, pgk; phosphoglycerate kinase [EC:2.7.2.3]	map00010 Glycolysis / Gluconeogenesis; map01100 Metabolic pathways; map01200 Carbon metabolism; map01230 Biosynthesis of amino acids; map04066 HIF-1 signaling pathway	PF00162	Phosphoglycerate kinase	G	KOG1367	3-phosphoglycerate kinase
TGME49_263090-t26_1-p1	211	K	14-3-3 protein GN=TGME49_263090	TGME49_263090	1	3.66103e-08	82.59	K(1)QAADQAQESYQK	2	0.45469	1															mitochondria		GO:0005622 intracellular; GO:0005623 cell; GO:0005737 cytoplasm; GO:0031410 cytoplasmic vesicle; GO:0031982 vesicle; GO:0042470 melanosome; GO:0043226 organelle; GO:0043227 membrane-bounded organelle; GO:0043229 intracellular organelle; GO:0044424 intracellular part; GO:0044444 cytoplasmic part; GO:0044464 cell part; GO:0048770 pigment granule; GO:0097708 intracellular vesicle;		K06630	YWHAE; 14-3-3 protein epsilon	map04110 Cell cycle; map04114 Oocyte meiosis; map04151 PI3K-Akt signaling pathway; map04390 Hippo signaling pathway; map04391 Hippo signaling pathway - fly; map04621 NOD-like receptor signaling pathway; map04722 Neurotrophin signaling pathway; map05160 Hepatitis C; map05203 Viral carcinogenesis	PF00244	14-3-3 protein	O	KOG0841	Multifunctional chaperone (14-3-3 family)
TGME49_251810-t26_1-p1	41	K	"translation initiation factor eIF-5A, putative GN=TGME49_251810"	TGME49_251810	1	0.00127643	63.614	GNPCK(1)VVDYSTSK	2	-0.17838	2	1	0.000247034	72.428	GNPCK(1)VVDYSTSK	2	-0.049706	2	1	0.0061426	51.76	GNPCK(1)VVDYSTSK	2	-0.040252	2	cytoplasm		GO:0005622 intracellular; GO:0005623 cell; GO:0005737 cytoplasm; GO:0044424 intracellular part; GO:0044464 cell part;		K03263	EIF5A; translation initiation factor 5A		PF01287	Eukaryotic elongation factor 5A hypusine, DNA-binding OB fold	J	KOG3271	Translation initiation factor 5A (eIF-5A)
TGME49_260440-t26_1-p1	266	K	nuclear factor NF3 GN=TGME49_260440	TGME49_260440	1	0.010317	44.543	SALVDFLK(1)K	2	-1.7023	2	1	0.0038956	44.543	SALVDFLK(1)K	2	-0.017425	1								nucleus
TGME49_209030-t26_1-p1	327	K	actin ACT1 GN=TGME49_209030	TGME49_209030								1	0.0100077	45.438	ELTSLAPSTMK(1)IK	2	0.60516	1	1	0.00165463	59.634	ELTSLAPSTMK(1)IK	2	0.14657	1	cytoskeleton	GO:0006996 organelle organization; GO:0007010 cytoskeleton organization; GO:0007015 actin filament organization; GO:0007275 multicellular organism development; GO:0007517 muscle organ development; GO:0007519 skeletal muscle tissue development; GO:0008154 actin polymerization or depolymerization; GO:0009653 anatomical structure morphogenesis; GO:0009887 animal organ morphogenesis; GO:0009888 tissu…	GO:0001725 stress fiber; GO:0005622 intracellular; GO:0005623 cell; GO:0005737 cytoplasm; GO:0005856 cytoskeleton; GO:0005865 striated muscle thin filament; GO:0005884 actin filament; GO:0015629 actin cytoskeleton; GO:0030016 myofibril; GO:0030017 sarcomere; GO:0030027 lamellipodium; GO:0030175 filopodium; GO:0031252 cell leading edge; GO:0031941 filamentous actin; GO:0032432 actin filament bundl…	GO:0000287 magnesium ion binding; GO:0003779 actin binding; GO:0003785 actin monomer binding; GO:0005488 binding; GO:0005509 calcium ion binding; GO:0005515 protein binding; GO:0005523 tropomyosin binding; GO:0008092 cytoskeletal protein binding; GO:0017022 myosin binding; GO:0019904 protein domain specific binding; GO:0031013 troponin I binding; GO:0031432 titin binding; GO:0032036 myosin heavy …	K05692	ACTB_G1; actin beta/gamma 1	map04015 Rap1 signaling pathway; map04145 Phagosome; map04210 Apoptosis; map04390 Hippo signaling pathway; map04391 Hippo signaling pathway - fly; map04510 Focal adhesion; map04520 Adherens junction; map04530 Tight junction; map04611 Platelet activation; map04670 Leukocyte transendothelial migration; map04714 Thermogenesis; map04745 Phototransduction - fly; map04810 Regulation of actin cytoskelet…			Z	KOG0676	Actin and related proteins
TGME49_289690-t26_1-p1	405	K	glyceraldehyde-3-phosphate dehydrogenase GAPDH1 GN=TGME49_289690	TGME49_289690	1	0.00994824	58.885	PAK(1)YEDIVAAVK	2	0.73589	1	1	0.0058444	59.709	PAK(1)YEDIVAAVK	2	0.86726	1								mitochondria	GO:0005975 carbohydrate metabolic process; GO:0006082 organic acid metabolic process; GO:0006090 pyruvate metabolic process; GO:0006091 generation of precursor metabolites and energy; GO:0006096 glycolytic process; GO:0006139 nucleobase-containing compound metabolic process; GO:0006163 purine nucleotide metabolic process; GO:0006164 purine nucleotide biosynthetic process; GO:0006165 nucleoside di…	GO:0005622 intracellular; GO:0005623 cell; GO:0005737 cytoplasm; GO:0005829 cytosol; GO:0044424 intracellular part; GO:0044444 cytoplasmic part; GO:0044464 cell part;	GO:0000166 nucleotide binding; GO:0003824 catalytic activity; GO:0004365 glyceraldehyde-3-phosphate dehydrogenase (NAD+) (phosphorylating) activity; GO:0005488 binding; GO:0016491 oxidoreductase activity; GO:0016620 oxidoreductase activity, acting on the aldehyde or oxo group of donors, NAD or NADP as acceptor; GO:0016903 oxidoreductase activity, acting on the aldehyde or oxo group of donors; GO:…	K00134	GAPDH, gapA; glyceraldehyde 3-phosphate dehydrogenase [EC:1.2.1.12]	map00010 Glycolysis / Gluconeogenesis; map01100 Metabolic pathways; map01200 Carbon metabolism; map01230 Biosynthesis of amino acids; map04066 HIF-1 signaling pathway; map05010 Alzheimer disease; map05130 Pathogenic Escherichia coli infection	PF00044; PF02800	Glyceraldehyde 3-phosphate dehydrogenase, NAD binding domain; Glyceraldehyde 3-phosphate dehydrogenase, C-terminal domain	G	KOG0657	Glyceraldehyde 3-phosphate dehydrogenase
TGME49_206610-t26_1-p1	576	K	pyruvate dehydrogenase complex subunit PDH-E2 GN=TGME49_206610	TGME49_206610	1	0.00610546	46.88	VSPAPPPYLK(1)R	2	0.1311	1															extracellular				K00627	DLAT, aceF, pdhC; pyruvate dehydrogenase E2 component (dihydrolipoamide acetyltransferase) [EC:2.3.1.12]	map00010 Glycolysis / Gluconeogenesis; map00020 Citrate cycle (TCA cycle); map00620 Pyruvate metabolism; map01100 Metabolic pathways; map01200 Carbon metabolism	PF00364; PF00198	Biotin-requiring enzyme; 2-oxoacid dehydrogenases acyltransferase (catalytic domain)	C	KOG0557	Dihydrolipoamide acetyltransferase
TGME49_249390-t26_1-p1	739	K	glutamate/leucine/phenylalanine/valine dehydrogenase family protein GN=TGME49_249390	TGME49_249390															1	0.0108371	50.088	GVILLSK(1)TDSR	2	0.52256	1	mitochondria							PF00208	Glutamate/Leucine/Phenylalanine/Valine dehydrogenase	E	KOG2250	Glutamate/leucine/phenylalanine/valine dehydrogenases
TGME49_293180-t26_1-p1	427	K	NADP-specific glutamate dehydrogenase GN=TGME49_293180	TGME49_293180								1	0.0090804	51.03	VSEFAAK(1)YSTVK	2	-0.19671	1	1	0.0106951	47.639	VSEFAAK(1)YSTVK	2	0.28355	2	plasma membrane				K00261	GLUD1_2, gdhA; glutamate dehydrogenase (NAD(P)+) [EC:1.4.1.3]	map00220 Arginine biosynthesis; map00250 Alanine, aspartate and glutamate metabolism; map00471 D-Glutamine and D-glutamate metabolism; map00910 Nitrogen metabolism; map01100 Metabolic pathways; map01200 Carbon metabolism; map04217 Necroptosis; map04964 Proximal tubule bicarbonate reclamation	PF02812; PF00208	Glu/Leu/Phe/Val dehydrogenase, dimerisation domain; Glutamate/Leucine/Phenylalanine/Valine dehydrogenase	E	KOG2250	Glutamate/leucine/phenylalanine/valine dehydrogenases
TGME49_216650-t26_1-p1	112	K	S15 sporozoite-expressed protein GN=TGME49_216650	TGME49_216650								1	0.0222628	54.343	AVQSGK(1)FDVK	2	0.31537	1	1	0.0224375	47.712	AVQSGK(1)FDVK	2	0.028975	2	cytoplasm
TGME49_220400-t26_1-p1	19	K	actin depolymerizing factor ADF GN=TGME49_220400	TGME49_220400								1	0.0263366	83.623	FNELK(1)IR	2	1.6919	1	1	0.0254795	75.043	FNELK(1)IR	2	1.2256	1	extracellular				K05765	CFL; cofilin	map04360 Axon guidance; map04666 Fc gamma R-mediated phagocytosis; map04810 Regulation of actin cytoskeleton; map05133 Pertussis; map05170 Human immunodeficiency virus 1 infection	PF00241	Cofilin/tropomyosin-type actin-binding protein	Z	KOG1735	Actin depolymerizing factor
TGME49_251630-t26_1-p1	876	K	slc30a2 protein GN=TGME49_251630	TGME49_251630	1	0.00149603	92.538	K(1)ATVLCQR	2	0.22694	1	1	0.000668888	57.174	K(1)ATVLCQR	2	-1.3969	1	1	0.0053053	55.353	K(1)ATVLCQR	2	-0.33681	1	plasma membrane				K14689	SLC30A2, ZNT2; solute carrier family 30 (zinc transporter), member 2				P	KOG1482	Zn2+ transporter
TGME49_205380-t26_1-p1	385	K	fructose-bisphospatase I GN=TGME49_205380	TGME49_205380	1	0.00057846	57.414	TAELGTPNAGNK(1)R	2	0.84467	1	1	0.0038625	44.252	TAELGTPNAGNK(1)R	2	0.49316	1	1	0.000717835	63.29	TAELGTPNAGNK(1)R	2	0.21842	1	cytoplasm				K03841	FBP, fbp; fructose-1,6-bisphosphatase I [EC:3.1.3.11]	map00010 Glycolysis / Gluconeogenesis; map00030 Pentose phosphate pathway; map00051 Fructose and mannose metabolism; map01100 Metabolic pathways; map01200 Carbon metabolism; map04152 AMPK signaling pathway; map04910 Insulin signaling pathway; map04922 Glucagon signaling pathway	PF00316	Fructose-1-6-bisphosphatase	G	KOG1458	Fructose-1,6-bisphosphatase
TGME49_304760-t26_1-p1	1202	K	RNA recognition motif-containing protein GN=TGME49_304760	TGME49_304760								1	0.0050936	46.318	K(1)EEEGLGGPCAR	2	1.6962	1								nucleus	GO:0000184 nuclear-transcribed mRNA catabolic process, nonsense-mediated decay; GO:0000375 RNA splicing, via transesterification reactions; GO:0000377 RNA splicing, via transesterification reactions with bulged adenosine as nucleophile; GO:0000398 mRNA splicing, via spliceosome; GO:0000956 nuclear-transcribed mRNA catabolic process; GO:0006139 nucleobase-containing compound metabolic process; GO:…	GO:0005622 intracellular; GO:0005623 cell; GO:0005634 nucleus; GO:0005681 spliceosomal complex; GO:0005737 cytoplasm; GO:0005829 cytosol; GO:0010494 cytoplasmic stress granule; GO:0032991 macromolecular complex; GO:0035770 ribonucleoprotein granule; GO:0036464 cytoplasmic ribonucleoprotein granule; GO:0043226 organelle; GO:0043227 membrane-bounded organelle; GO:0043228 non-membrane-bounded organe…	GO:0003676 nucleic acid binding; GO:0003723 RNA binding; GO:0003727 single-stranded RNA binding; GO:0003729 mRNA binding; GO:0003730 mRNA 3'-UTR binding; GO:0005488 binding; GO:0005515 protein binding; GO:0008022 protein C-terminus binding; GO:0008143 poly(A) binding; GO:0008187 poly-pyrimidine tract binding; GO:0008266 poly(U) RNA binding; GO:0008494 translation activator activity; GO:0045182 tr…	K12890	SFRS1, ASF, SF2; splicing factor, arginine/serine-rich 1	map03040 Spliceosome; map04657 IL-17 signaling pathway; map05168 Herpes simplex virus 1 infection	PF00076	RNA recognition motif. (a.k.a. RRM, RBD, or RNP domain)	A	KOG0106	Alternative splicing factor SRp55/B52/SRp75 (RRM superfamily)
TGME49_268200-t26_1-p1	246	K	RNA recognition motif-containing protein GN=TGME49_268200	TGME49_268200	1	2.07002e-05	69.331	DSATGTGK(1)GCAFVK	2	0.12219	2	1	1.40864e-05	79.346	DSATGTGK(1)GCAFVK	2	0.035611	2	1	0.000157726	68.481	DSATGTGK(1)GCAFVK	2	0.77771	1	nucleus	GO:0000375 RNA splicing, via transesterification reactions; GO:0000377 RNA splicing, via transesterification reactions with bulged adenosine as nucleophile; GO:0000398 mRNA splicing, via spliceosome; GO:0006139 nucleobase-containing compound metabolic process; GO:0006396 RNA processing; GO:0006397 mRNA processing; GO:0006725 cellular aromatic compound metabolic process; GO:0006807 nitrogen compou…	GO:0005622 intracellular; GO:0005623 cell; GO:0005634 nucleus; GO:0005654 nucleoplasm; GO:0005681 spliceosomal complex; GO:0005684 U2-type spliceosomal complex; GO:0005685 U1 snRNP; GO:0005737 cytoplasm; GO:0005829 cytosol; GO:0016363 nuclear matrix; GO:0016604 nuclear body; GO:0016607 nuclear speck; GO:0030532 small nuclear ribonucleoprotein complex; GO:0031974 membrane-enclosed lumen; GO:003198…		K13207	CUGBP, BRUNOL, CELF; CUG-BP- and ETR3-like factor		PF00076; PF00397	RNA recognition motif. (a.k.a. RRM, RBD, or RNP domain); WW domain	A	KOG0144	RNA-binding protein CUGBP1/BRUNO (RRM superfamily)
TGME49_249390-t26_1-p1	122	K	glutamate/leucine/phenylalanine/valine dehydrogenase family protein GN=TGME49_249390	TGME49_249390	1	2.57946e-12	69.03	APSAVFHPSTSAPAICFPK(1)R	3	-0.14346	1	1	5.42224e-22	98.543	APSAVFHPSTSAPAICFPK(1)R	3	0.041343	1	1	6.51964e-07	64.522	APSAVFHPSTSAPAICFPK(1)R	3	0.31663	1	mitochondria							PF00208	Glutamate/Leucine/Phenylalanine/Valine dehydrogenase	E	KOG2250	Glutamate/leucine/phenylalanine/valine dehydrogenases
TGME49_306630-t26_1-p1	492	K	tRNA methyltransferase complex GCD14 subunit protein GN=TGME49_306630	TGME49_306630								1	0.00167418	60.255	VCHSK(1)STLR	3	-0.65553	1								nucleus				K07442	TRM61, GCD14; tRNA (adenine57-N1/adenine58-N1)-methyltransferase catalytic subunit [EC:2.1.1.219 2.1.1.220]				H	KOG2915	tRNA(1-methyladenosine) methyltransferase, subunit GCD14
TGME49_219540-t26_1-p1	1107	K	cytosolic tRNA-Ala synthetase GN=TGME49_219540	TGME49_219540															1	0.0213034	41.996	ELAALEK(1)EVAK	2	2.2333	1	endoplasmic reticulum	GO:0006082 organic acid metabolic process; GO:0006139 nucleobase-containing compound metabolic process; GO:0006396 RNA processing; GO:0006399 tRNA metabolic process; GO:0006400 tRNA modification; GO:0006412 translation; GO:0006418 tRNA aminoacylation for protein translation; GO:0006419 alanyl-tRNA aminoacylation; GO:0006518 peptide metabolic process; GO:0006520 cellular amino acid metabolic proce…	GO:0005622 intracellular; GO:0005623 cell; GO:0005737 cytoplasm; GO:0005829 cytosol; GO:0044424 intracellular part; GO:0044444 cytoplasmic part; GO:0044464 cell part;	GO:0003824 catalytic activity; GO:0004812 aminoacyl-tRNA ligase activity; GO:0004813 alanine-tRNA ligase activity; GO:0005488 binding; GO:0016597 amino acid binding; GO:0016874 ligase activity; GO:0016875 ligase activity, forming carbon-oxygen bonds; GO:0031406 carboxylic acid binding; GO:0036094 small molecule binding; GO:0043167 ion binding; GO:0043168 anion binding; GO:0043177 organic acid bin…	K01872	AARS, alaS; alanyl-tRNA synthetase [EC:6.1.1.7]	map00970 Aminoacyl-tRNA biosynthesis	PF07973	Threonyl and Alanyl tRNA synthetase second additional domain	J	KOG0188	Alanyl-tRNA synthetase
TGME49_226720-t26_1-p1	88	K	translin family protein GN=TGME49_226720	TGME49_226720	1	2.88127e-07	98.105	LAK(1)QAIFALHR	3	-0.87738	1	1	1.2185e-05	60.161	LAK(1)QAIFALHR	2	-0.69943	2								cytoplasm
TGME49_251690-t26_1-p1	87	K	"seryl-tRNA synthetase, cytoplasmic, putative GN=TGME49_251690"	TGME49_251690	1	0.0323748	93.429	SAELK(1)QR	2	-0.23758	1								1	0.0144503	103.83	SAELK(1)QR	2	-0.23975	1	cytoplasm	GO:0006082 organic acid metabolic process; GO:0006139 nucleobase-containing compound metabolic process; GO:0006399 tRNA metabolic process; GO:0006412 translation; GO:0006418 tRNA aminoacylation for protein translation; GO:0006434 seryl-tRNA aminoacylation; GO:0006518 peptide metabolic process; GO:0006520 cellular amino acid metabolic process; GO:0006725 cellular aromatic compound metabolic proces…	GO:0005622 intracellular; GO:0005623 cell; GO:0005737 cytoplasm; GO:0005739 mitochondrion; GO:0043226 organelle; GO:0043227 membrane-bounded organelle; GO:0043229 intracellular organelle; GO:0043231 intracellular membrane-bounded organelle; GO:0044424 intracellular part; GO:0044444 cytoplasmic part; GO:0044464 cell part;	GO:0000166 nucleotide binding; GO:0003824 catalytic activity; GO:0004812 aminoacyl-tRNA ligase activity; GO:0004828 serine-tRNA ligase activity; GO:0005488 binding; GO:0005524 ATP binding; GO:0008144 drug binding; GO:0016874 ligase activity; GO:0016875 ligase activity, forming carbon-oxygen bonds; GO:0017076 purine nucleotide binding; GO:0030554 adenyl nucleotide binding; GO:0032553 ribonucleotid…	K01875	SARS, serS; seryl-tRNA synthetase [EC:6.1.1.11]	map00970 Aminoacyl-tRNA biosynthesis	PF02403; PF00587	Seryl-tRNA synthetase N-terminal domain; tRNA synthetase class II core domain (G, H, P, S and T)	J	KOG2509	Seryl-tRNA synthetase
TGME49_270510-t26_1-p1	261	K	asparaginyl-tRNA synthetase (NOB+tRNA synthase) GN=TGME49_270510	TGME49_270510	1	8.8686e-16	118.71	SPAK(1)GQAVELAVR	2	1.1769	2	1	8.89177e-12	109.07	SPAK(1)GQAVELAVR	2	0.98031	2	1	4.19037e-08	89.311	SPAK(1)GQAVELAVR	2	1.4064	2	mitochondria		GO:0005622 intracellular; GO:0005623 cell; GO:0005737 cytoplasm; GO:0044424 intracellular part; GO:0044464 cell part;		K01893	NARS, asnS; asparaginyl-tRNA synthetase [EC:6.1.1.22]	map00970 Aminoacyl-tRNA biosynthesis	PF00152	tRNA synthetases class II (D, K and N)	J	KOG0554	Asparaginyl-tRNA synthetase (mitochondrial)
TGME49_315860-t26_1-p1	3610	K	EF hand domain-containing protein GN=TGME49_315860	TGME49_315860								1	0.0192262	41.088	AVVSGCLTEK(1)NEK	2	-0.20412	1								plasma membrane
TGME49_233470-t26_1-p1	397	K	Putative transmembrane protein(predict) GN=TGME49_233470	TGME49_233470															1	0.0304619	63.816	SVAGK(1)CAR	2	2.0504	1	plasma membrane
TGME49_289680-t26_1-p1	197	K	Ras-related protein Rab11 GN=TGME49_289680	TGME49_289680								1	0.0115769	60.157	GQK(1)IHLDEER	2	0.16826	1	1	0.00300465	66.989	GQK(1)IHLDEER	2	0.50056	1	cytoplasm	GO:0000902 cell morphogenesis; GO:0000904 cell morphogenesis involved in differentiation; GO:0002790 peptide secretion; GO:0006810 transport; GO:0006886 intracellular protein transport; GO:0006887 exocytosis; GO:0006904 vesicle docking involved in exocytosis; GO:0006906 vesicle fusion; GO:0006996 organelle organization; GO:0007275 multicellular organism development; GO:0007399 nervous system deve…	GO:0005622 intracellular; GO:0005623 cell; GO:0005737 cytoplasm; GO:0005768 endosome; GO:0005798 Golgi-associated vesicle; GO:0005813 centrosome; GO:0005815 microtubule organizing center; GO:0005856 cytoskeleton; GO:0005886 plasma membrane; GO:0005929 cilium; GO:0008021 synaptic vesicle; GO:0010008 endosome membrane; GO:0012505 endomembrane system; GO:0012506 vesicle membrane; GO:0014069 postsyna…	GO:0000166 nucleotide binding; GO:0001882 nucleoside binding; GO:0001883 purine nucleoside binding; GO:0003824 catalytic activity; GO:0003924 GTPase activity; GO:0005488 binding; GO:0005515 protein binding; GO:0005525 GTP binding; GO:0008092 cytoskeletal protein binding; GO:0016462 pyrophosphatase activity; GO:0016787 hydrolase activity; GO:0016817 hydrolase activity, acting on acid anhydrides; G…	K07904	RAB11A; Ras-related protein Rab-11A	map04144 Endocytosis; map04961 Endocrine and other factor-regulated calcium reabsorption; map04962 Vasopressin-regulated water reabsorption; map04972 Pancreatic secretion; map05164 Influenza A	PF00071	Ras family	U	KOG0087	GTPase Rab11/YPT3, small G protein superfamily
TGME49_225990-t26_1-p1	378	K	acyl transferase domain-containing protein GN=TGME49_225990	TGME49_225990	1	0.0158695	65.241	K(1)VTPEEAK	2	0.18603	1	1	0.0202401	62.104	K(1)VTPEEAK	2	0.49372	1	1	0.0120426	47.844	K(1)VTPEEAK	2	0.37108	1	mitochondria				K00645	fabD, MCAT, MCT1; [acyl-carrier-protein] S-malonyltransferase [EC:2.3.1.39]	map00061 Fatty acid biosynthesis; map01100 Metabolic pathways; map01212 Fatty acid metabolism	PF00698	Acyl transferase domain	I	KOG2926	Malonyl-CoA:ACP transacylase
TGME49_220350-t26_1-p1	956	K	"tRNA ligases class II (D, K and N) domain-containing protein GN=TGME49_220350"	TGME49_220350								1	0.000143185	53.565	LQECPEK(1)EGQEHR	3	0.22013	1								plasma membrane				K04567	KARS, lysS; lysyl-tRNA synthetase, class II [EC:6.1.1.6]	map00970 Aminoacyl-tRNA biosynthesis	PF00152	tRNA synthetases class II (D, K and N)	J	KOG1885	Lysyl-tRNA synthetase (class II)
TGME49_243600-t26_1-p1	173	K	"acetyltransferase, GNAT family protein GN=TGME49_243600"	TGME49_243600								1	0.00213657	46.892	K(1)CLCCAGTDGACK	2	-0.90981	1	1	0.00439998	55.755	K(1)CLCCAGTDGACK	2	-0.77428	1	cytoplasm
TGME49_321640-t26_1-p1	780	K	cell division protein CDC48AP GN=TGME49_321640	TGME49_321640	1	0.0310541	44.925	TLLAK(1)AVANECK	2	-0.10766	1	1	1.14848e-06	56.514	TLLAK(1)AVANECK	2	-0.28518	1								plasma membrane	GO:0000731 DNA synthesis involved in DNA repair; GO:0002082 regulation of oxidative phosphorylation; GO:0006139 nucleobase-containing compound metabolic process; GO:0006140 regulation of nucleotide metabolic process; GO:0006163 purine nucleotide metabolic process; GO:0006259 DNA metabolic process; GO:0006281 DNA repair; GO:0006301 postreplication repair; GO:0006302 double-strand break repair; GO:…	GO:0000502 proteasome complex; GO:0005622 intracellular; GO:0005623 cell; GO:0005634 nucleus; GO:0005654 nucleoplasm; GO:0005694 chromosome; GO:0005737 cytoplasm; GO:0005783 endoplasmic reticulum; GO:0005789 endoplasmic reticulum membrane; GO:0005811 lipid particle; GO:0005829 cytosol; GO:0012505 endomembrane system; GO:0016020 membrane; GO:0031974 membrane-enclosed lumen; GO:0031981 nuclear lume…	GO:0000166 nucleotide binding; GO:0002020 protease binding; GO:0003824 catalytic activity; GO:0005102 receptor binding; GO:0005488 binding; GO:0005515 protein binding; GO:0005524 ATP binding; GO:0008047 enzyme activator activity; GO:0008144 drug binding; GO:0016462 pyrophosphatase activity; GO:0016504 peptidase activator activity; GO:0016787 hydrolase activity; GO:0016817 hydrolase activity, acti…	K13525	VCP, CDC48; transitional endoplasmic reticulum ATPase	map04141 Protein processing in endoplasmic reticulum; map05134 Legionellosis	PF02359; PF00004	Cell division protein 48 (CDC48), N-terminal domain; ATPase family associated with various cellular activities (AAA)	O	KOG0730	AAA+-type ATPase
TGME49_309210-t26_1-p1	300	K	"peroxiredoxin 6, putative GN=TGME49_309210"	TGME49_309210															1	0.0222949	47.774	DK(1)AGIPVTCR	2	0.9321	1	plasma membrane				K11188	PRDX6; peroxiredoxin 6, 1-Cys peroxiredoxin [EC:1.11.1.7 1.11.1.15 3.1.1.-]	map01100 Metabolic pathways	PF00578; PF10417	AhpC/TSA family; C-terminal domain of 1-Cys peroxiredoxin	O	KOG0854	Alkyl hydroperoxide reductase, thiol specific antioxidant and related enzymes
TGME49_299810-t26_1-p1	879	K	cysteine-tRNA synthetase (CysRS) GN=TGME49_299810	TGME49_299810															1	0.033407	49.058	MLK(1)QMEK	2	0.46939	1	extracellular	GO:0006082 organic acid metabolic process; GO:0006139 nucleobase-containing compound metabolic process; GO:0006399 tRNA metabolic process; GO:0006412 translation; GO:0006418 tRNA aminoacylation for protein translation; GO:0006423 cysteinyl-tRNA aminoacylation; GO:0006518 peptide metabolic process; GO:0006520 cellular amino acid metabolic process; GO:0006725 cellular aromatic compound metabolic pr…	GO:0005622 intracellular; GO:0005623 cell; GO:0005737 cytoplasm; GO:0005829 cytosol; GO:0044424 intracellular part; GO:0044444 cytoplasmic part; GO:0044464 cell part;	GO:0000166 nucleotide binding; GO:0003824 catalytic activity; GO:0004812 aminoacyl-tRNA ligase activity; GO:0004817 cysteine-tRNA ligase activity; GO:0005488 binding; GO:0005524 ATP binding; GO:0008144 drug binding; GO:0008270 zinc ion binding; GO:0016874 ligase activity; GO:0016875 ligase activity, forming carbon-oxygen bonds; GO:0017076 purine nucleotide binding; GO:0030554 adenyl nucleotide bi…	K01883	CARS, cysS; cysteinyl-tRNA synthetase [EC:6.1.1.16]	map00970 Aminoacyl-tRNA biosynthesis			J	KOG2007	Cysteinyl-tRNA synthetase
TGME49_327800-t26_1-p1	134	K	"dynein-1-alpha heavy chain, flagellar inner arm I1 complex, putative GN=TGME49_327800"	TGME49_327800															1	0.0331218	62.464	MYVEK(1)VDK	2	-0.078607	1	mitochondria				K10408	DNAH; dynein heavy chain, axonemal	map05016 Huntington disease			Z	KOG3595	Dyneins, heavy chain
TGME49_225470-t26_1-p1	236	K	peptide methionine sulfoxide reductase GN=TGME49_225470	TGME49_225470								1	0.00946911	49.988	ILGGK(1)LSDSCFK	2	1.8793	1								mitochondria				K07304	msrA; peptide-methionine (S)-S-oxide reductase [EC:1.8.4.11]				E	KOG1635	Peptide methionine sulfoxide reductase
TGME49_251870-t26_1-p1	107	K	histone H2Bb GN=TGME49_251870	TGME49_251870	1	3.96051e-06	83.351	HAVSEGTK(1)AVTK	2	0.21306	3	1	4.78335e-06	86.548	HAVSEGTK(1)AVTK	3	0.032013	4	1	0.000100489	68.033	HAVSEGTK(1)AVTK	3	-0.20651	3	nucleus	GO:0006325 chromatin organization; GO:0006333 chromatin assembly or disassembly; GO:0006996 organelle organization; GO:0009987 cellular process; GO:0016043 cellular component organization; GO:0051276 chromosome organization; GO:0071840 cellular component organization or biogenesis;	GO:0000228 nuclear chromosome; GO:0000785 chromatin; GO:0000786 nucleosome; GO:0000788 nuclear nucleosome; GO:0000790 nuclear chromatin; GO:0005622 intracellular; GO:0005623 cell; GO:0005634 nucleus; GO:0005657 replication fork; GO:0005694 chromosome; GO:0031298 replication fork protection complex; GO:0031974 membrane-enclosed lumen; GO:0031981 nuclear lumen; GO:0032991 macromolecular complex; GO…	GO:0003676 nucleic acid binding; GO:0003677 DNA binding; GO:0005488 binding; GO:0097159 organic cyclic compound binding; GO:1901363 heterocyclic compound binding;	K11252	H2B; histone H2B	map05034 Alcoholism; map05203 Viral carcinogenesis; map05322 Systemic lupus erythematosus	PF00125	Core histone H2A/H2B/H3/H4	B	KOG1744	Histone H2B
TGME49_251810-t26_1-p1	69	K	"translation initiation factor eIF-5A, putative GN=TGME49_251810"	TGME49_251810	1	1.08413e-06	54.898	AHIVGLDIFTGK(1)K	3	0.8929	1								1	0.0033648	60.55	AHIVGLDIFTGK(1)K	3	0.38275	1	cytoplasm		GO:0005622 intracellular; GO:0005623 cell; GO:0005737 cytoplasm; GO:0044424 intracellular part; GO:0044464 cell part;		K03263	EIF5A; translation initiation factor 5A		PF01287	Eukaryotic elongation factor 5A hypusine, DNA-binding OB fold	J	KOG3271	Translation initiation factor 5A (eIF-5A)
TGME49_268370-t26_1-p1	5977	K	non-specific serine/threonine protein kinase GN=TGME49_268370	TGME49_268370	1	0.00981245	79.451	K(1)AEVAGR	2	0.34061	2								1	0.0208459	80.462	K(1)AEVAGR	2	0.54442	2	plasma membrane				K08874	TRRAP; transformation/transcription domain-associated protein	map05166 Human T-cell leukemia virus 1 infection			BDLT	KOG0889	Histone acetyltransferase SAGA, TRRAP/TRA1 component, PI-3 kinase superfamily
TGME49_249390-t26_1-p1	417	K	glutamate/leucine/phenylalanine/valine dehydrogenase family protein GN=TGME49_249390	TGME49_249390	1	0.000805771	62.338	GLHTK(1)EFFSR	3	0.24239	2	1	0.000463591	64.121	GLHTK(1)EFFSR	3	-0.26798	3	1	0.00508777	40.373	GLHTK(1)EFFSR	3	-0.05631	1	mitochondria							PF00208	Glutamate/Leucine/Phenylalanine/Valine dehydrogenase	E	KOG2250	Glutamate/leucine/phenylalanine/valine dehydrogenases
TGME49_313640-t26_1-p1	196	K	Putative transmembrane protein(predict) GN=TGME49_313640	TGME49_313640								1	1.38086e-08	78.615	SAGEESCGTGNK(1)ETGGS	2	-0.50582	2	1	2.7997e-13	85.163	SAGEESCGTGNK(1)ETGGS	2	-0.28647	1	extracellular
TGME49_229950-t26_1-p1	320	K	"26S proteasome regulatory subunit 6b, putative GN=TGME49_229950"	TGME49_229950															1	0.0118288	66.267	K(1)IEFPLPDR	2	0.39924	1	cytoplasm	GO:0000731 DNA synthesis involved in DNA repair; GO:0002082 regulation of oxidative phosphorylation; GO:0006139 nucleobase-containing compound metabolic process; GO:0006140 regulation of nucleotide metabolic process; GO:0006163 purine nucleotide metabolic process; GO:0006259 DNA metabolic process; GO:0006281 DNA repair; GO:0006301 postreplication repair; GO:0006302 double-strand break repair; GO:…	GO:0000502 proteasome complex; GO:0005622 intracellular; GO:0005623 cell; GO:0005634 nucleus; GO:0005654 nucleoplasm; GO:0005694 chromosome; GO:0005737 cytoplasm; GO:0005783 endoplasmic reticulum; GO:0005789 endoplasmic reticulum membrane; GO:0005811 lipid particle; GO:0005829 cytosol; GO:0012505 endomembrane system; GO:0016020 membrane; GO:0031974 membrane-enclosed lumen; GO:0031981 nuclear lume…	GO:0000166 nucleotide binding; GO:0002020 protease binding; GO:0003824 catalytic activity; GO:0005102 receptor binding; GO:0005488 binding; GO:0005515 protein binding; GO:0005524 ATP binding; GO:0008047 enzyme activator activity; GO:0008144 drug binding; GO:0016462 pyrophosphatase activity; GO:0016504 peptidase activator activity; GO:0016787 hydrolase activity; GO:0016817 hydrolase activity, acti…	K03063	PSMC4, RPT3; 26S proteasome regulatory subunit T3	map03050 Proteasome; map05169 Epstein-Barr virus infection	PF00004	ATPase family associated with various cellular activities (AAA)	O	KOG0727	26S proteasome regulatory complex, ATPase RPT3
TGME49_226840-t26_1-p1	460	K	JmjC domain-containing protein(predict) GN=TGME49_226840	TGME49_226840	1	0.00459117	45.992	GEK(1)AK(1)QTTGEK	2	-1.391	1															nucleus							PF13621	Cupin-like domain	I	KOG2508	Predicted phospholipase
TGME49_225930-t26_1-p1	58	K	triose-phosphate isomerase TPI-I GN=TGME49_225930	TGME49_225930	1	0.00370187	56.29	K(1)YHVGLQNCSK	3	-0.16326	1	1	0.032253	45.207	K(1)YHVGLQNCSK	3	0.42967	1	1	0.0223233	54.898	K(1)YHVGLQNCSK	3	0.38488	1	cytoplasm	GO:0005975 carbohydrate metabolic process; GO:0005996 monosaccharide metabolic process; GO:0006006 glucose metabolic process; GO:0006066 alcohol metabolic process; GO:0006071 glycerol metabolic process; GO:0006081 cellular aldehyde metabolic process; GO:0006082 organic acid metabolic process; GO:0006090 pyruvate metabolic process; GO:0006091 generation of precursor metabolites and energy; GO:0006…	GO:0005622 intracellular; GO:0005623 cell; GO:0005737 cytoplasm; GO:0005829 cytosol; GO:0044424 intracellular part; GO:0044444 cytoplasmic part; GO:0044464 cell part;	GO:0003824 catalytic activity; GO:0004807 triose-phosphate isomerase activity; GO:0016853 isomerase activity; GO:0016860 intramolecular oxidoreductase activity; GO:0016861 intramolecular oxidoreductase activity, interconverting aldoses and ketoses;	K01803	TPI, tpiA; triosephosphate isomerase (TIM) [EC:5.3.1.1]	map00010 Glycolysis / Gluconeogenesis; map00051 Fructose and mannose metabolism; map00562 Inositol phosphate metabolism; map01100 Metabolic pathways; map01200 Carbon metabolism; map01230 Biosynthesis of amino acids	PF00121	Triosephosphate isomerase	G	KOG1643	Triosephosphate isomerase
TGME49_313560-t26_1-p1	34	K	"60S ribosomal protein L7a, putative GN=TGME49_313560"	TGME49_313560															1	0.0155982	46.318	SLK(1)LIQLAADR	2	0.54621	2	cytoplasm	GO:0000470 maturation of LSU-rRNA; GO:0000491 small nucleolar ribonucleoprotein complex assembly; GO:0000492 box C/D snoRNP assembly; GO:0006139 nucleobase-containing compound metabolic process; GO:0006364 rRNA processing; GO:0006396 RNA processing; GO:0006412 translation; GO:0006518 peptide metabolic process; GO:0006725 cellular aromatic compound metabolic process; GO:0006807 nitrogen compound m…	GO:0005622 intracellular; GO:0005623 cell; GO:0005732 small nucleolar ribonucleoprotein complex; GO:0005737 cytoplasm; GO:0005829 cytosol; GO:0005840 ribosome; GO:0015934 large ribosomal subunit; GO:0022625 cytosolic large ribosomal subunit; GO:0022626 cytosolic ribosome; GO:0032991 macromolecular complex; GO:0043226 organelle; GO:0043228 non-membrane-bounded organelle; GO:0043229 intracellular o…	GO:0003676 nucleic acid binding; GO:0003723 RNA binding; GO:0005488 binding; GO:0030515 snoRNA binding; GO:0034512 box C/D snoRNA binding; GO:0097159 organic cyclic compound binding; GO:1901363 heterocyclic compound binding;	K11129	NHP2, NOLA2; H/ACA ribonucleoprotein complex subunit 2	map03008 Ribosome biogenesis in eukaryotes	PF01248	Ribosomal protein L7Ae/L30e/S12e/Gadd45 family	J	KOG3167	Box H/ACA snoRNP component, involved in ribosomal RNA pseudouridinylation
TGME49_264660-t26_1-p1	1526	K	SAG-related sequence SRS44 GN=TGME49_264660	TGME49_264660															1	0.0108371	50.088	SYTLTVSK(1)LPK	2	0.11316	1	plasma membrane
TGME49_254570-t26_1-p1	119	K	hypothetical protein GN=TGME49_254570	TGME49_254570								1	0.0105147	59.198	VCAEPGDK(1)K	2	-0.81798	1	1	0.0209976	59.418	VCAEPGDK(1)K	2	-0.36868	1	nucleus
TGME49_260440-t26_1-p1	236	K	nuclear factor NF3 GN=TGME49_260440	TGME49_260440	1	0.000228162	71.558	AVEVAQASNK(1)K	2	-0.44582	1								1	0.0215958	43.761	AVEVAQASNK(1)K	2	-0.21005	2	nucleus
TGME49_235470-t26_1-p1	745	K	myosin A GN=TGME49_235470	TGME49_235470	1	0.011109	49.595	SSK(1)LPSEEYQLGK	2	-0.7883	1															cytoplasm				K10356	MYO1; myosin I	map05130 Pathogenic Escherichia coli infection	PF00063	Myosin head (motor domain)	Z	KOG0160	Myosin class V heavy chain
TGME49_261610-t26_1-p1	346	K	ERCC4 domain-containing protein(predict) GN=TGME49_261610	TGME49_261610															1	0.00429743	79.474	AFDQK(1)GVSR	2	-0.55494	1	nucleus				K08991	MUS81; crossover junction endonuclease MUS81 [EC:3.1.22.-]	map03440 Homologous recombination; map03460 Fanconi anemia pathway	PF02732	ERCC4 domain	L	KOG2379	Endonuclease MUS81
TGME49_285980-t26_1-p1	43	K	glucosephosphate-mutase GPM1 GN=TGME49_285980	TGME49_285980	1	0.00164129	50.358	PTTAYQDQK(1)PGTSGLR	2	-0.17256	1	1	2.99129e-08	77.899	PTTAYQDQK(1)PGTSGLR	2	0.671	1	1	6.37651e-06	71.592	PTTAYQDQK(1)PGTSGLR	2	0.40461	1	cytoplasm				K01835	pgm; phosphoglucomutase [EC:5.4.2.2]	map00010 Glycolysis / Gluconeogenesis; map00030 Pentose phosphate pathway; map00052 Galactose metabolism; map00230 Purine metabolism; map00500 Starch and sucrose metabolism; map00520 Amino sugar and nucleotide sugar metabolism; map01100 Metabolic pathways	PF02878; PF02879; PF02880	Phosphoglucomutase/phosphomannomutase, alpha/beta/alpha domain I; Phosphoglucomutase/phosphomannomutase, alpha/beta/alpha domain II; Phosphoglucomutase/phosphomannomutase, alpha/beta/alpha domain III	G	KOG0625	Phosphoglucomutase
TGME49_297060-t26_1-p1	189	K	phosphoglycerate mutase PGMII GN=TGME49_297060	TGME49_297060	1	5.36551e-26	124.63	HYGALQGLNK(1)AETAAK	2	0.37151	3	1	7.56514e-29	121.26	HYGALQGLNK(1)AETAAK	2	1.2322	3	1	1.37582e-24	109.72	HYGALQGLNK(1)AETAAK	2	-0.11173	4	cytoplasm	GO:0005975 carbohydrate metabolic process; GO:0005996 monosaccharide metabolic process; GO:0006006 glucose metabolic process; GO:0006007 glucose catabolic process; GO:0006082 organic acid metabolic process; GO:0006090 pyruvate metabolic process; GO:0006091 generation of precursor metabolites and energy; GO:0006094 gluconeogenesis; GO:0006096 glycolytic process; GO:0006109 regulation of carbohydra…		GO:0003824 catalytic activity; GO:0004619 phosphoglycerate mutase activity; GO:0016853 isomerase activity; GO:0016866 intramolecular transferase activity; GO:0016868 intramolecular transferase activity, phosphotransferases; GO:0046538 2,3-bisphosphoglycerate-dependent phosphoglycerate mutase activity;	K01834	PGAM, gpmA; 2,3-bisphosphoglycerate-dependent phosphoglycerate mutase [EC:5.4.2.11]	map00010 Glycolysis / Gluconeogenesis; map00260 Glycine, serine and threonine metabolism; map01100 Metabolic pathways; map01200 Carbon metabolism; map01230 Biosynthesis of amino acids; map04922 Glucagon signaling pathway; map05230 Central carbon metabolism in cancer	PF00300	Histidine phosphatase superfamily (branch 1)	G	KOG0235	Phosphoglycerate mutase
TGME49_249970-t26_1-p1	181	K	PH domain-containing protein(predict) GN=TGME49_249970	TGME49_249970								1	0.0185631	45.614	ITSVK(1)SQADNTK	2	0.42747	1								nucleus							PF00169	PH domain
TGME49_280560-t26_1-p1	860	K	"selenide, water dikinase GN=TGME49_280560"	TGME49_280560	1	0.000219175	53.554	RPTSDK(1)ESDGVCPGR	3	0.23601	1								1	0.000563625	54.253	RPTSDK(1)ESDGVCPGR	3	0.11583	1	nucleus				K01008	selD, SEPHS; selenide, water dikinase [EC:2.7.9.3]	map00450 Selenocompound metabolism; map01100 Metabolic pathways	PF07992; PF00586; PF02769	Pyridine nucleotide-disulphide oxidoreductase; AIR synthase related protein, N-terminal domain; AIR synthase related protein, C-terminal domain	T	KOG3939	Selenophosphate synthetase
TGME49_313290-t26_1-p1	334	K	MORN repeat-containing protein GN=TGME49_313290	TGME49_313290	1	0.00341098	49.595	GK(1)MDGEVVEISPSGK	2	2.094	1	1	0.00476087	42.314	GK(1)MDGEVVEISPSGK	2	2.2587	1								nucleus				K19755	RSPH1; radial spoke head protein 1				T	KOG0229	Phosphatidylinositol-4-phosphate 5-kinase
TGME49_206610-t26_1-p1	624	K	pyruvate dehydrogenase complex subunit PDH-E2 GN=TGME49_206610	TGME49_206610	0.794846	0.000855585	78.964	K(0.795)NK(0.205)LNLEEVK	3	-0.087188	1	0.863409	0.000240828	86.911	K(0.863)NK(0.137)LNLEEVK	3	0.14573	2								extracellular				K00627	DLAT, aceF, pdhC; pyruvate dehydrogenase E2 component (dihydrolipoamide acetyltransferase) [EC:2.3.1.12]	map00010 Glycolysis / Gluconeogenesis; map00020 Citrate cycle (TCA cycle); map00620 Pyruvate metabolism; map01100 Metabolic pathways; map01200 Carbon metabolism	PF00364; PF00198	Biotin-requiring enzyme; 2-oxoacid dehydrogenases acyltransferase (catalytic domain)	C	KOG0557	Dihydrolipoamide acetyltransferase
TGME49_253290-t26_1-p1	184	K	valyl-tRNA synthetase GN=TGME49_253290	TGME49_253290															1	0.0224375	47.712	ALLK(1)EGAPSR	2	1.4601	1	cytoplasm		GO:0005622 intracellular; GO:0005623 cell; GO:0005737 cytoplasm; GO:0044424 intracellular part; GO:0044464 cell part;		K01873	VARS, valS; valyl-tRNA synthetase [EC:6.1.1.9]	map00970 Aminoacyl-tRNA biosynthesis	PF08264	Anticodon-binding domain of tRNA	J	KOG0432	Valyl-tRNA synthetase
TGME49_203310-t26_1-p1	137	K	dense granule protein GRA7 GN=TGME49_203310	TGME49_203310															1	0.011364	55.461	SFK(1)DLLK	2	0.56301	1	extracellular
TGME49_275690-t26_1-p1	214	K	"ClpB, putative GN=TGME49_275690"	TGME49_275690															1	0.0162594	99.139	HLK(1)TQPR	2	3.9815	1	mitochondria				K03695	clpB; ATP-dependent Clp protease ATP-binding subunit ClpB	map04213 Longevity regulating pathway - multiple species	PF00004; PF07724; PF10431	ATPase family associated with various cellular activities (AAA); AAA domain (Cdc48 subfamily); C-terminal, D2-small domain, of ClpB protein	O	KOG1051	Chaperone HSP104 and related ATP-dependent Clp proteases
TGME49_297720-t26_1-p1	961	K	trehalose-phosphatase GN=TGME49_297720	TGME49_297720															1	0.00912951	42.599	GHAVEK(1)VLR	3	-0.31273	1	nucleus				K16055	TPS; trehalose 6-phosphate synthase/phosphatase [EC:2.4.1.15 3.1.3.12]	map00500 Starch and sucrose metabolism; map01100 Metabolic pathways			G	KOG1050	Trehalose-6-phosphate synthase component TPS1 and related subunits
TGME49_240600-t26_1-p1	483	K	"chaperonin cpn60, putative GN=TGME49_240600"	TGME49_240600	1	0.000544197	64.454	IMIGASTETEQK(1)EK	2	0.18489	1	1	0.000797755	56.121	IMIGASTETEQK(1)EK	2	-0.44918	1	1	0.00558413	49.537	IMIGASTETEQK(1)EK	2	-0.092989	1	endoplasmic reticulum				K04077	groEL, HSPD1; chaperonin GroEL	map03018 RNA degradation; map04212 Longevity regulating pathway - worm; map04940 Type I diabetes mellitus; map05134 Legionellosis; map05152 Tuberculosis			O	KOG0356	Mitochondrial chaperonin, Cpn60/Hsp60p
TGME49_249900-t26_1-p1	14	K	"adenine nucleotide translocator, putative GN=TGME49_249900"	TGME49_249900	1	0.00904634	40.693	K(1)GNADSQLMNTAK	2	-0.08281	1															cytoplasm	GO:0006810 transport; GO:0006811 ion transport; GO:0006820 anion transport; GO:0006839 mitochondrial transport; GO:0006855 drug transmembrane transport; GO:0006862 nucleotide transport; GO:0006996 organelle organization; GO:0007005 mitochondrion organization; GO:0007006 mitochondrial membrane organization; GO:0009987 cellular process; GO:0015711 organic anion transport; GO:0015748 organophosphate…	GO:0005622 intracellular; GO:0005623 cell; GO:0005737 cytoplasm; GO:0005739 mitochondrion; GO:0005740 mitochondrial envelope; GO:0005743 mitochondrial inner membrane; GO:0016020 membrane; GO:0016021 integral component of membrane; GO:0019866 organelle inner membrane; GO:0031090 organelle membrane; GO:0031224 intrinsic component of membrane; GO:0031300 intrinsic component of organelle membrane; GO…	GO:0000295 adenine nucleotide transmembrane transporter activity; GO:0005215 transporter activity; GO:0005346 purine ribonucleotide transmembrane transporter activity; GO:0005347 ATP transmembrane transporter activity; GO:0005471 ATP:ADP antiporter activity; GO:0008509 anion transmembrane transporter activity; GO:0008514 organic anion transmembrane transporter activity; GO:0015075 ion transmembra…	K05863	SLC25A4S, ANT; solute carrier family 25 (mitochondrial adenine nucleotide translocator), member 4/5/6/31	map04020 Calcium signaling pathway; map04022 cGMP-PKG signaling pathway; map04217 Necroptosis; map04218 Cellular senescence; map05012 Parkinson disease; map05016 Huntington disease; map05164 Influenza A; map05166 Human T-cell leukemia virus 1 infection			C	KOG0749	Mitochondrial ADP/ATP carrier proteins
TGME49_309570-t26_1-p1	351	K	DEAD/DEAH box helicase domain-containing protein GN=TGME49_309570	TGME49_309570	1	3.10858e-14	103.13	LQQTTETALCAEK(1)K	2	-0.14502	2	1	1.548e-08	87.429	LQQTTETALCAEK(1)K	2	-0.39791	2	1	1.56842e-06	77.221	LQQTTETALCAEK(1)K	2	-0.29571	2	nucleus				K16911	DDX21; ATP-dependent RNA helicase DDX21 [EC:3.6.4.13]		PF00270; PF08152	DEAD/DEAH box helicase; GUCT (NUC152) domain	A	KOG0331	ATP-dependent RNA helicase
TGME49_290950-t26_1-p1	75	K	"clathrin heavy chain, putative GN=TGME49_290950"	TGME49_290950															1	0.0113857	49.559	K(1)PTQAEAALMHPSEK	3	-0.1258	1	cytoplasm	GO:0000278 mitotic cell cycle; GO:0006109 regulation of carbohydrate metabolic process; GO:0006810 transport; GO:0006897 endocytosis; GO:0006898 receptor-mediated endocytosis; GO:0006996 organelle organization; GO:0007030 Golgi organization; GO:0007049 cell cycle; GO:0009889 regulation of biosynthetic process; GO:0009890 negative regulation of biosynthetic process; GO:0009892 negative regulation …	GO:0005622 intracellular; GO:0005623 cell; GO:0005737 cytoplasm; GO:0005819 spindle; GO:0005856 cytoskeleton; GO:0005886 plasma membrane; GO:0012506 vesicle membrane; GO:0015630 microtubule cytoskeleton; GO:0016020 membrane; GO:0030117 membrane coat; GO:0030118 clathrin coat; GO:0030135 coated vesicle; GO:0030136 clathrin-coated vesicle; GO:0030139 endocytic vesicle; GO:0030315 T-tubule; GO:00306…	GO:0005488 binding; GO:0005515 protein binding; GO:0008022 protein C-terminus binding; GO:0008092 cytoskeletal protein binding; GO:0030506 ankyrin binding; GO:0031072 heat shock protein binding; GO:0033218 amide binding; GO:0042277 peptide binding;	K04646	CLTC; clathrin heavy chain	map04142 Lysosome; map04144 Endocytosis; map04721 Synaptic vesicle cycle; map04961 Endocrine and other factor-regulated calcium reabsorption; map05016 Huntington disease; map05100 Bacterial invasion of epithelial cells	PF13838	Clathrin-H-link	U	KOG0985	Vesicle coat protein clathrin, heavy chain
TGME49_268850-t26_1-p1	373	K	enolase 2 GN=TGME49_268850	TGME49_268850								1	0.031226	73.499	IEK(1)AVQEK	2	1.253	1	1	0.0298974	64.103	IEK(1)AVQEK	2	0.92718	1	mitochondria	GO:0005975 carbohydrate metabolic process; GO:0005996 monosaccharide metabolic process; GO:0006006 glucose metabolic process; GO:0006007 glucose catabolic process; GO:0006082 organic acid metabolic process; GO:0006090 pyruvate metabolic process; GO:0006091 generation of precursor metabolites and energy; GO:0006094 gluconeogenesis; GO:0006096 glycolytic process; GO:0006139 nucleobase-containing co…	GO:0005622 intracellular; GO:0005623 cell; GO:0005737 cytoplasm; GO:0005829 cytosol; GO:0005886 plasma membrane; GO:0016020 membrane; GO:0044424 intracellular part; GO:0044444 cytoplasmic part; GO:0044464 cell part; GO:0071944 cell periphery;	GO:0003824 catalytic activity; GO:0004634 phosphopyruvate hydratase activity; GO:0016829 lyase activity; GO:0016835 carbon-oxygen lyase activity; GO:0016836 hydro-lyase activity;	K01689	ENO, eno; enolase [EC:4.2.1.11]	map00010 Glycolysis / Gluconeogenesis; map01100 Metabolic pathways; map01200 Carbon metabolism; map01230 Biosynthesis of amino acids; map03018 RNA degradation; map04066 HIF-1 signaling pathway	PF03952; PF00113	Enolase, N-terminal domain; Enolase, C-terminal TIM barrel domain	G	KOG2670	Enolase
TGME49_294620-t26_1-p1	641	K	"eukaryotic initiation factor-3, subunit 8, putative GN=TGME49_294620"	TGME49_294620	1	8.65454e-05	60.307	HK(1)ELLAQGLSNLK	3	0.66704	1	1	0.000118171	56.746	HK(1)ELLAQGLSNLK	3	0.56409	1	1	1.6857e-05	70.784	HK(1)ELLAQGLSNLK	3	0.52922	1	nucleus				K03252	EIF3C; translation initiation factor 3 subunit C	map03013 RNA transport	PF01399	PCI domain	J	KOG1076	Translation initiation factor 3, subunit c (eIF-3c)
TGME49_308870-t26_1-p1	215	K	"Zinc finger (CCCH type) protein, putative(predict) GN=TGME49_308870"	TGME49_308870	1	0.0308549	60.717	RK(1)EYEDR	3	0.70915	1															nucleus									A	KOG3702	Nuclear polyadenylated RNA binding protein
TGME49_207620-t26_1-p1	431	K	pyridine nucleotide-disulfide oxidoreductase domain-containing protein GN=TGME49_207620	TGME49_207620								1	0.0205694	44.925	VGGSIK(1)QLICSK	2	3.293	1	1	0.0137614	44.252	VGGSIK(1)QLICSK	2	1.1709	1	plasma membrane	GO:0006323 DNA packaging; GO:0006915 apoptotic process; GO:0006919 activation of cysteine-type endopeptidase activity involved in apoptotic process; GO:0006950 response to stress; GO:0006996 organelle organization; GO:0007005 mitochondrion organization; GO:0007154 cell communication; GO:0007165 signal transduction; GO:0007275 multicellular organism development; GO:0007399 nervous system developme…	GO:0005622 intracellular; GO:0005623 cell; GO:0005634 nucleus; GO:0005737 cytoplasm; GO:0005739 mitochondrion; GO:0005740 mitochondrial envelope; GO:0005743 mitochondrial inner membrane; GO:0005758 mitochondrial intermembrane space; GO:0005829 cytosol; GO:0016020 membrane; GO:0019866 organelle inner membrane; GO:0031090 organelle membrane; GO:0031966 mitochondrial membrane; GO:0031967 organelle e…	GO:0003824 catalytic activity; GO:0016174 NAD(P)H oxidase activity; GO:0016491 oxidoreductase activity; GO:0016651 oxidoreductase activity, acting on NAD(P)H; GO:0050664 oxidoreductase activity, acting on NAD(P)H, oxygen as acceptor;	K22747	AIFM3; apoptosis-inducing factor 3		PF00355; PF07992	Rieske [2Fe-2S] domain; Pyridine nucleotide-disulphide oxidoreductase	S	KOG1336	Monodehydroascorbate/ferredoxin reductase
TGME49_287270-t26_1-p1	459	K	Apicoplast PPC1(predict) GN=TGME49_287270	TGME49_287270	1	0.00994824	58.885	AVATSSIAK(1)SAR	2	-0.20561	2	1	0.000709365	75.764	AVATSSIAK(1)SAR	2	-0.25997	2	1	3.85951e-05	75.764	AVATSSIAK(1)SAR	2	-0.67256	2	plasma membrane
TGME49_263870-t26_1-p1	467	K	glutamate-tRNA ligase GN=TGME49_263870	TGME49_263870								1	0.0167836	90.15	IDMQSK(1)NK	2	-0.31204	1	1	0.0121975	77.662	IDMQSK(1)NK	2	-0.41856	1	nucleus	GO:0006082 organic acid metabolic process; GO:0006139 nucleobase-containing compound metabolic process; GO:0006399 tRNA metabolic process; GO:0006412 translation; GO:0006418 tRNA aminoacylation for protein translation; GO:0006425 glutaminyl-tRNA aminoacylation; GO:0006518 peptide metabolic process; GO:0006520 cellular amino acid metabolic process; GO:0006725 cellular aromatic compound metabolic p…	GO:0005622 intracellular; GO:0005623 cell; GO:0005737 cytoplasm; GO:0005829 cytosol; GO:0044424 intracellular part; GO:0044444 cytoplasmic part; GO:0044464 cell part;	GO:0003824 catalytic activity; GO:0004812 aminoacyl-tRNA ligase activity; GO:0004819 glutamine-tRNA ligase activity; GO:0016874 ligase activity; GO:0016875 ligase activity, forming carbon-oxygen bonds;	K14163	EPRS; bifunctional glutamyl/prolyl-tRNA synthetase [EC:6.1.1.17 6.1.1.15]	map00860 Porphyrin and chlorophyll metabolism; map00970 Aminoacyl-tRNA biosynthesis; map01100 Metabolic pathways	PF00749; PF03950	tRNA synthetases class I (E and Q), catalytic domain; tRNA synthetases class I (E and Q), anti-codon binding domain	J	KOG1147	Glutamyl-tRNA synthetase
TGME49_278720-t26_1-p1	627	K	hypothetical protein GN=TGME49_278720	TGME49_278720	1	0.0187466	61.78	K(1)NMPGLIR	2	-0.26909	2	1	0.00579627	84.615	K(1)NMPGLIR	2	0.25104	1								nucleus
TGME49_269190-t26_1-p1	839	K	glyceraldehyde-3-phosphate dehydrogenase GAPDH2 GN=TGME49_269190	TGME49_269190								1	0.0265682	57.532	VVDGTSK(1)K	2	-1.2552	1								Golgi apparatus	GO:0005975 carbohydrate metabolic process; GO:0006082 organic acid metabolic process; GO:0006090 pyruvate metabolic process; GO:0006091 generation of precursor metabolites and energy; GO:0006096 glycolytic process; GO:0006139 nucleobase-containing compound metabolic process; GO:0006163 purine nucleotide metabolic process; GO:0006164 purine nucleotide biosynthetic process; GO:0006165 nucleoside di…	GO:0005622 intracellular; GO:0005623 cell; GO:0005737 cytoplasm; GO:0005829 cytosol; GO:0044424 intracellular part; GO:0044444 cytoplasmic part; GO:0044464 cell part;	GO:0000166 nucleotide binding; GO:0003824 catalytic activity; GO:0004365 glyceraldehyde-3-phosphate dehydrogenase (NAD+) (phosphorylating) activity; GO:0005488 binding; GO:0016491 oxidoreductase activity; GO:0016620 oxidoreductase activity, acting on the aldehyde or oxo group of donors, NAD or NADP as acceptor; GO:0016903 oxidoreductase activity, acting on the aldehyde or oxo group of donors; GO:…	K00134	GAPDH, gapA; glyceraldehyde 3-phosphate dehydrogenase [EC:1.2.1.12]	map00010 Glycolysis / Gluconeogenesis; map01100 Metabolic pathways; map01200 Carbon metabolism; map01230 Biosynthesis of amino acids; map04066 HIF-1 signaling pathway; map05010 Alzheimer disease; map05130 Pathogenic Escherichia coli infection	PF00044; PF02800	Glyceraldehyde 3-phosphate dehydrogenase, NAD binding domain; Glyceraldehyde 3-phosphate dehydrogenase, C-terminal domain	G	KOG0657	Glyceraldehyde 3-phosphate dehydrogenase
TGME49_229930-t26_1-p1	158	K	p25-alpha family protein GN=TGME49_229930	TGME49_229930															1	0.0248041	66.692	GVNK(1)NFQK	2	0.29444	2	extracellular							PF05517	p25-alpha	T	KOG4070	Putative signal transduction protein p25
TGME49_310700-t26_1-p1	140	K	serine/threonine phosophatase PP1 GN=TGME49_310700	TGME49_310700	1	0.00688246	55.261	IYGFYDECK(1)R	2	0.45625	2	1	0.0217516	42.031	IYGFYDECK(1)R	2	0.26166	1	1	0.0133872	55.261	IYGFYDECK(1)R	2	0.10191	2	cytoplasm	GO:0006417 regulation of translation; GO:0006446 regulation of translational initiation; GO:0006464 cellular protein modification process; GO:0006470 protein dephosphorylation; GO:0006793 phosphorus metabolic process; GO:0006796 phosphate-containing compound metabolic process; GO:0006807 nitrogen compound metabolic process; GO:0006950 response to stress; GO:0007154 cell communication; GO:0007165 …	GO:0000164 protein phosphatase type 1 complex; GO:0005622 intracellular; GO:0005623 cell; GO:0005737 cytoplasm; GO:0008287 protein serine/threonine phosphatase complex; GO:0032991 macromolecular complex; GO:0044424 intracellular part; GO:0044444 cytoplasmic part; GO:0044464 cell part; GO:0072357 PTW/PP1 phosphatase complex; GO:1902494 catalytic complex; GO:1903293 phosphatase complex;	GO:0003824 catalytic activity; GO:0004721 phosphoprotein phosphatase activity; GO:0004722 protein serine/threonine phosphatase activity; GO:0005488 binding; GO:0008047 enzyme activator activity; GO:0016787 hydrolase activity; GO:0016788 hydrolase activity, acting on ester bonds; GO:0016791 phosphatase activity; GO:0019208 phosphatase regulator activity; GO:0019211 phosphatase activator activity; …	K06269	PPP1C; serine/threonine-protein phosphatase PP1 catalytic subunit [EC:3.1.3.16]	map03015 mRNA surveillance pathway; map04022 cGMP-PKG signaling pathway; map04024 cAMP signaling pathway; map04114 Oocyte meiosis; map04218 Cellular senescence; map04261 Adrenergic signaling in cardiomyocytes; map04270 Vascular smooth muscle contraction; map04390 Hippo signaling pathway; map04510 Focal adhesion; map04611 Platelet activation; map04720 Long-term potentiation; map04728 Dopaminergic …	PF00149	Calcineurin-like phosphoesterase	T	KOG0374	Serine/threonine specific protein phosphatase PP1, catalytic subunit
TGME49_209910-t26_1-p1	19	K	histone H2Bv GN=TGME49_209910	TGME49_209910								1	0.000262773	60.255	TAGK(1)SLGPR	2	0.8685	1								nucleus	GO:0006325 chromatin organization; GO:0006333 chromatin assembly or disassembly; GO:0006996 organelle organization; GO:0009987 cellular process; GO:0016043 cellular component organization; GO:0051276 chromosome organization; GO:0071840 cellular component organization or biogenesis;	GO:0000228 nuclear chromosome; GO:0000785 chromatin; GO:0000786 nucleosome; GO:0000788 nuclear nucleosome; GO:0000790 nuclear chromatin; GO:0005622 intracellular; GO:0005623 cell; GO:0005634 nucleus; GO:0005657 replication fork; GO:0005694 chromosome; GO:0031298 replication fork protection complex; GO:0031974 membrane-enclosed lumen; GO:0031981 nuclear lumen; GO:0032991 macromolecular complex; GO…	GO:0003676 nucleic acid binding; GO:0003677 DNA binding; GO:0005488 binding; GO:0097159 organic cyclic compound binding; GO:1901363 heterocyclic compound binding;	K11252	H2B; histone H2B	map05034 Alcoholism; map05203 Viral carcinogenesis; map05322 Systemic lupus erythematosus	PF00125	Core histone H2A/H2B/H3/H4	B	KOG1744	Histone H2B
TGME49_208560-t26_1-p1	395	K	carrier superfamily protein GN=TGME49_208560	TGME49_208560								1	0.00493057	42.068	GK(1)AASPQEALTTVLR	2	0.64593	1								plasma membrane
TGME49_225990-t26_1-p1	418	K	acyl transferase domain-containing protein GN=TGME49_225990	TGME49_225990								1	0.00281901	50.874	K(1)TLEETEIQTPK	2	0.87278	1								mitochondria				K00645	fabD, MCAT, MCT1; [acyl-carrier-protein] S-malonyltransferase [EC:2.3.1.39]	map00061 Fatty acid biosynthesis; map01100 Metabolic pathways; map01212 Fatty acid metabolism	PF00698	Acyl transferase domain	I	KOG2926	Malonyl-CoA:ACP transacylase
TGME49_229140-t26_1-p1	125	K	MaoC family domain-containing protein GN=TGME49_229140	TGME49_229140	1	0.00130752	52.814	K(1)SGALVTVTSDSK	2	0.093822	1								1	0.0141228	41.261	K(1)SGALVTVTSDSK	2	-0.41477	1	cytoplasm				K12405	HSD17B4; (3R)-3-hydroxyacyl-CoA dehydrogenase / 3a,7a,12a-trihydroxy-5b-cholest-24-enoyl-CoA hydratase / enoyl-CoA hydratase 2 [EC:1.1.1.- 4.2.1.107 4.2.1.119]	map00120 Primary bile acid biosynthesis; map01040 Biosynthesis of unsaturated fatty acids; map01100 Metabolic pathways; map01212 Fatty acid metabolism; map04146 Peroxisome	PF01575	MaoC like domain	I	KOG1206	Peroxisomal multifunctional beta-oxidation protein and related enzymes
TGME49_263090-t26_1-p1	148	K	14-3-3 protein GN=TGME49_263090	TGME49_263090															1	3.83659e-05	68.283	QHMQNK(1)ALAAEYR	3	0.58166	1	mitochondria		GO:0005622 intracellular; GO:0005623 cell; GO:0005737 cytoplasm; GO:0031410 cytoplasmic vesicle; GO:0031982 vesicle; GO:0042470 melanosome; GO:0043226 organelle; GO:0043227 membrane-bounded organelle; GO:0043229 intracellular organelle; GO:0044424 intracellular part; GO:0044444 cytoplasmic part; GO:0044464 cell part; GO:0048770 pigment granule; GO:0097708 intracellular vesicle;		K06630	YWHAE; 14-3-3 protein epsilon	map04110 Cell cycle; map04114 Oocyte meiosis; map04151 PI3K-Akt signaling pathway; map04390 Hippo signaling pathway; map04391 Hippo signaling pathway - fly; map04621 NOD-like receptor signaling pathway; map04722 Neurotrophin signaling pathway; map05160 Hepatitis C; map05203 Viral carcinogenesis	PF00244	14-3-3 protein	O	KOG0841	Multifunctional chaperone (14-3-3 family)
TGME49_310030-t26_1-p1	126	K	"cyclase-associated protein, putative GN=TGME49_310030"	TGME49_310030	1	0.000118496	54.764	FQVK(1)GTCHSIAIDK	3	0.1367	1	1	2.93287e-05	60.093	FQVK(1)GTCHSIAIDK	3	-0.068016	1	1	0.000422131	54.764	FQVK(1)GTCHSIAIDK	3	0.12682	1	extracellular	GO:0000902 cell morphogenesis; GO:0006996 organelle organization; GO:0007010 cytoskeleton organization; GO:0007015 actin filament organization; GO:0007154 cell communication; GO:0007163 establishment or maintenance of cell polarity; GO:0007165 signal transduction; GO:0007264 small GTPase mediated signal transduction; GO:0007265 Ras protein signal transduction; GO:0008064 regulation of actin polym…	GO:0005622 intracellular; GO:0005623 cell; GO:0005737 cytoplasm; GO:0005856 cytoskeleton; GO:0005938 cell cortex; GO:0015629 actin cytoskeleton; GO:0030479 actin cortical patch; GO:0030863 cortical cytoskeleton; GO:0030864 cortical actin cytoskeleton; GO:0043226 organelle; GO:0043228 non-membrane-bounded organelle; GO:0043229 intracellular organelle; GO:0043232 intracellular non-membrane-bounded …	GO:0003779 actin binding; GO:0005488 binding; GO:0005515 protein binding; GO:0008092 cytoskeletal protein binding; GO:0008179 adenylate cyclase binding; GO:0019899 enzyme binding; GO:0042802 identical protein binding;	K17261	CAP1_2, SRV2; adenylyl cyclase-associated protein				TZ	KOG2675	Adenylate cyclase-associated protein (CAP/Srv2p)
TGME49_281640-t26_1-p1	731	K	Putative transmembrane protein(predict) GN=TGME49_281640	TGME49_281640															1	0.00613269	41.242	DACGEK(1)QLAR	2	-0.62857	1	plasma membrane
TGME49_267690-t26_1-p1	1563	K	Putative transmembrane protein(predict) GN=TGME49_267690	TGME49_267690								1	0.0186843	63.565	K(1)INLLFAR	2	0.36488	1	1	0.0126424	44.318	K(1)INLLFAR	2	0.56222	1	plasma membrane
TGME49_295650-t26_1-p1	206	K	hypothetical protein GN=TGME49_295650	TGME49_295650	1	2.1221e-05	80.387	LDKPDVCQQK(1)DR	3	0.61323	1	0.999987	0.00200518	56.514	LDKPDVCQQK(1)DR	3	0.36663	1								cytoplasm
TGME49_280560-t26_1-p1	744	K	"selenide, water dikinase GN=TGME49_280560"	TGME49_280560	1	9.38882e-06	74.141	CGGCGAK(1)VPSTVLR	2	-0.66699	1	1	0.000961322	53.565	CGGCGAK(1)VPSTVLR	2	-0.68688	1	1	0.00173222	58.246	CGGCGAK(1)VPSTVLR	2	-0.6884	1	nucleus				K01008	selD, SEPHS; selenide, water dikinase [EC:2.7.9.3]	map00450 Selenocompound metabolism; map01100 Metabolic pathways	PF07992; PF00586; PF02769	Pyridine nucleotide-disulphide oxidoreductase; AIR synthase related protein, N-terminal domain; AIR synthase related protein, C-terminal domain	T	KOG3939	Selenophosphate synthetase
TGME49_254570-t26_1-p1	1584	K	hypothetical protein GN=TGME49_254570	TGME49_254570	1	0.00955659	51.03	AATLAAQEQQK(1)MR	2	0.8319	1								1	0.000692913	62.357	AATLAAQEQQK(1)MR	2	0.7224	1	nucleus
TGME49_236040-t26_1-p1	393	K	"fructose-1,6-bisphosphate aldolase GN=TGME49_236040"	TGME49_236040	1	3.62874e-05	105.65	AK(1)AQQVLMER	2	0.096222	2	1	5.86033e-07	111.94	AK(1)AQQVLMER	2	-0.013443	2	1	0.000679493	76.073	AK(1)AQQVLMER	2	-0.62403	2	Golgi apparatus	GO:0005975 carbohydrate metabolic process; GO:0005996 monosaccharide metabolic process; GO:0006000 fructose metabolic process; GO:0006001 fructose catabolic process; GO:0006006 glucose metabolic process; GO:0006007 glucose catabolic process; GO:0006081 cellular aldehyde metabolic process; GO:0006082 organic acid metabolic process; GO:0006090 pyruvate metabolic process; GO:0006091 generation of pr…	GO:0005622 intracellular; GO:0005623 cell; GO:0005737 cytoplasm; GO:0005813 centrosome; GO:0005815 microtubule organizing center; GO:0005829 cytosol; GO:0005856 cytoskeleton; GO:0015630 microtubule cytoskeleton; GO:0034451 centriolar satellite; GO:0043226 organelle; GO:0043228 non-membrane-bounded organelle; GO:0043229 intracellular organelle; GO:0043232 intracellular non-membrane-bounded organel…	GO:0003824 catalytic activity; GO:0004332 fructose-bisphosphate aldolase activity; GO:0005488 binding; GO:0005515 protein binding; GO:0008092 cytoskeletal protein binding; GO:0016829 lyase activity; GO:0016830 carbon-carbon lyase activity; GO:0016832 aldehyde-lyase activity; GO:0019899 enzyme binding; GO:0030246 carbohydrate binding; GO:0036094 small molecule binding; GO:0042802 identical protein…	K01623	ALDO; fructose-bisphosphate aldolase, class I [EC:4.1.2.13]	map00010 Glycolysis / Gluconeogenesis; map00030 Pentose phosphate pathway; map00051 Fructose and mannose metabolism; map01100 Metabolic pathways; map01200 Carbon metabolism; map01230 Biosynthesis of amino acids; map04066 HIF-1 signaling pathway	PF00274	Fructose-bisphosphate aldolase class-I	G	KOG1557	Fructose-biphosphate aldolase
TGME49_318230-t26_1-p1	141	K	phosphoglycerate kinase PGKI GN=TGME49_318230	TGME49_318230	1	0.028305	59.796	IK(1)ASPEAIAK	2	0.44395	1	1	0.00858151	64.224	IK(1)ASPEAIAK	2	0.44434	2								cytoplasm	GO:0005975 carbohydrate metabolic process; GO:0005996 monosaccharide metabolic process; GO:0006006 glucose metabolic process; GO:0006082 organic acid metabolic process; GO:0006090 pyruvate metabolic process; GO:0006091 generation of precursor metabolites and energy; GO:0006094 gluconeogenesis; GO:0006096 glycolytic process; GO:0006139 nucleobase-containing compound metabolic process; GO:0006163 p…	GO:0005622 intracellular; GO:0005623 cell; GO:0005737 cytoplasm; GO:0005739 mitochondrion; GO:0043226 organelle; GO:0043227 membrane-bounded organelle; GO:0043229 intracellular organelle; GO:0043231 intracellular membrane-bounded organelle; GO:0044424 intracellular part; GO:0044444 cytoplasmic part; GO:0044464 cell part;	GO:0003824 catalytic activity; GO:0004618 phosphoglycerate kinase activity; GO:0016301 kinase activity; GO:0016740 transferase activity; GO:0016772 transferase activity, transferring phosphorus-containing groups; GO:0016774 phosphotransferase activity, carboxyl group as acceptor;	K00927	PGK, pgk; phosphoglycerate kinase [EC:2.7.2.3]	map00010 Glycolysis / Gluconeogenesis; map01100 Metabolic pathways; map01200 Carbon metabolism; map01230 Biosynthesis of amino acids; map04066 HIF-1 signaling pathway	PF00162	Phosphoglycerate kinase	G	KOG1367	3-phosphoglycerate kinase
TGME49_251680-t26_1-p1	104	K	"histamine-releasing factor, putative GN=TGME49_251680"	TGME49_251680															1	0.000498439	52.495	GHLEK(1)NHPDR	3	-0.18617	1	cytoplasm							PF00838	Translationally controlled tumour protein	DZ	KOG1727	Microtubule-binding protein (translationally controlled tumor protein)
TGME49_217480-t26_1-p1	121	K	Cgd7_610 protein(predict) GN=TGME49_217480	TGME49_217480	1	0.0057096	51.495	VGAVCAGK(1)QGAESR	2	-0.31988	1	1	0.00109372	51.495	VGAVCAGK(1)QGAESR	2	-0.23503	1	1	0.00472106	51.495	VGAVCAGK(1)QGAESR	2	0.038065	1	nucleus
TGME49_312630-t26_1-p1	2036	K	"anonymous antigen-1, putative GN=TGME49_312630"	TGME49_312630	1	2.83991e-14	104.88	GLSNYDGSEEK(1)TAIR	2	0.17408	3	1	8.11185e-13	97.502	GLSNYDGSEEK(1)TAIR	2	-0.17892	2	1	1.03887e-16	106.93	GLSNYDGSEEK(1)TAIR	2	0.24593	3	plasma membrane
TGME49_268200-t26_1-p1	56	K	RNA recognition motif-containing protein GN=TGME49_268200	TGME49_268200	1	1.2154e-18	78.552	ETGCAHLGAQGPK(1)AASPAPAK	3	-0.64806	1	1	3.53181e-13	69.071	ETGCAHLGAQGPK(1)AASPAPAK	3	-0.0039752	2	1	1.48506e-12	76.301	ETGCAHLGAQGPK(1)AASPAPAK	3	-0.24893	1	nucleus	GO:0000375 RNA splicing, via transesterification reactions; GO:0000377 RNA splicing, via transesterification reactions with bulged adenosine as nucleophile; GO:0000398 mRNA splicing, via spliceosome; GO:0006139 nucleobase-containing compound metabolic process; GO:0006396 RNA processing; GO:0006397 mRNA processing; GO:0006725 cellular aromatic compound metabolic process; GO:0006807 nitrogen compou…	GO:0005622 intracellular; GO:0005623 cell; GO:0005634 nucleus; GO:0005654 nucleoplasm; GO:0005681 spliceosomal complex; GO:0005684 U2-type spliceosomal complex; GO:0005685 U1 snRNP; GO:0005737 cytoplasm; GO:0005829 cytosol; GO:0016363 nuclear matrix; GO:0016604 nuclear body; GO:0016607 nuclear speck; GO:0030532 small nuclear ribonucleoprotein complex; GO:0031974 membrane-enclosed lumen; GO:003198…		K13207	CUGBP, BRUNOL, CELF; CUG-BP- and ETR3-like factor		PF00076; PF00397	RNA recognition motif. (a.k.a. RRM, RBD, or RNP domain); WW domain	A	KOG0144	RNA-binding protein CUGBP1/BRUNO (RRM superfamily)
TGME49_273760-t26_1-p1	56	K	heat shock protein HSP70 GN=TGME49_273760	TGME49_273760	1	0.0040958	64.104	LVGDAAK(1)NQVAR	2	0.94197	2	1	4.04944e-07	93.348	LVGDAAK(1)NQVAR	2	0.62193	2	1	6.71155e-07	86.944	LVGDAAK(1)NQVAR	2	1.2621	2	cytoplasm				K03283	HSPA1s; heat shock 70kDa protein 1/2/6/8	map03040 Spliceosome; map04010 MAPK signaling pathway; map04141 Protein processing in endoplasmic reticulum; map04144 Endocytosis; map04213 Longevity regulating pathway - multiple species; map04612 Antigen processing and presentation; map04915 Estrogen signaling pathway; map05134 Legionellosis; map05145 Toxoplasmosis; map05162 Measles			O	KOG0101	Molecular chaperones HSP70/HSC70, HSP70 superfamily
TGME49_245460-t26_1-p1	146	K	ribosomal protein RPS8 GN=TGME49_245460	TGME49_245460	1	3.27477e-07	116.55	HTLCLQNK(1)HR	3	-0.78052	1	1	1.91031e-06	102.4	HTLCLQNK(1)HR	3	-0.9614	1	1	3.90803e-06	97.734	HTLCLQNK(1)HR	2	0.099388	2	nucleus				K02995	RP-S8e, RPS8; small subunit ribosomal protein S8e	map03010 Ribosome			J	KOG3283	40S ribosomal protein S8
TGME49_269190-t26_1-p1	299	K	glyceraldehyde-3-phosphate dehydrogenase GAPDH2 GN=TGME49_269190	TGME49_269190								1	0.00268795	50.102	K(1)ENLAAAAEK	2	0.79297	1								Golgi apparatus	GO:0005975 carbohydrate metabolic process; GO:0006082 organic acid metabolic process; GO:0006090 pyruvate metabolic process; GO:0006091 generation of precursor metabolites and energy; GO:0006096 glycolytic process; GO:0006139 nucleobase-containing compound metabolic process; GO:0006163 purine nucleotide metabolic process; GO:0006164 purine nucleotide biosynthetic process; GO:0006165 nucleoside di…	GO:0005622 intracellular; GO:0005623 cell; GO:0005737 cytoplasm; GO:0005829 cytosol; GO:0044424 intracellular part; GO:0044444 cytoplasmic part; GO:0044464 cell part;	GO:0000166 nucleotide binding; GO:0003824 catalytic activity; GO:0004365 glyceraldehyde-3-phosphate dehydrogenase (NAD+) (phosphorylating) activity; GO:0005488 binding; GO:0016491 oxidoreductase activity; GO:0016620 oxidoreductase activity, acting on the aldehyde or oxo group of donors, NAD or NADP as acceptor; GO:0016903 oxidoreductase activity, acting on the aldehyde or oxo group of donors; GO:…	K00134	GAPDH, gapA; glyceraldehyde 3-phosphate dehydrogenase [EC:1.2.1.12]	map00010 Glycolysis / Gluconeogenesis; map01100 Metabolic pathways; map01200 Carbon metabolism; map01230 Biosynthesis of amino acids; map04066 HIF-1 signaling pathway; map05010 Alzheimer disease; map05130 Pathogenic Escherichia coli infection	PF00044; PF02800	Glyceraldehyde 3-phosphate dehydrogenase, NAD binding domain; Glyceraldehyde 3-phosphate dehydrogenase, C-terminal domain	G	KOG0657	Glyceraldehyde 3-phosphate dehydrogenase
TGME49_257380-t26_1-p1	80	K	Inhibitor of cysteine protease 1(predict) GN=TGME49_257380	TGME49_257380	1	0.000415855	49.223	VK(1)TVTFTDPPHDK	3	-0.26779	1															extracellular
TGME49_293320-t26_1-p1	804	K	Putative transmembrane protein(predict) GN=TGME49_293320	TGME49_293320	1	0.00719748	43.592	K(1)ADALPESGGEK	2	1.3571	1								1	0.0163433	43.592	K(1)ADALPESGGEK	2	-0.013182	1	cytoplasm
TGME49_305980-t26_1-p1	631	K	pyruvate dehydrogenase complex subunit PDH-E3I GN=TGME49_305980	TGME49_305980	1	0.00873115	74.92	K(1)AVGMNAH	2	-0.13814	1	1	0.0165818	55.064	K(1)AVGMNAH	2	-1.075	2	1	0.0110648	86.67	K(1)AVGMNAH	2	-0.61989	2	extracellular				K00382	DLD, lpd, pdhD; dihydrolipoamide dehydrogenase [EC:1.8.1.4]	map00010 Glycolysis / Gluconeogenesis; map00020 Citrate cycle (TCA cycle); map00260 Glycine, serine and threonine metabolism; map00280 Valine, leucine and isoleucine degradation; map00310 Lysine degradation; map00380 Tryptophan metabolism; map00620 Pyruvate metabolism; map00630 Glyoxylate and dicarboxylate metabolism; map00640 Propanoate metabolism; map01100 Metabolic pathways; map01200 Carbon me…	PF07992; PF02852	Pyridine nucleotide-disulphide oxidoreductase; Pyridine nucleotide-disulphide oxidoreductase, dimerisation domain	C	KOG1335	Dihydrolipoamide dehydrogenase
TGME49_205470-t26_1-p1	924	K	"translation elongation factor 2 family protein, putative GN=TGME49_205470"	TGME49_205470	1	0.000787608	48.568	GSK(1)MEELVHNIR	3	0.21524	1	1	0.00111794	44.82	GSK(1)MEELVHNIR	3	0.4164	1	1	0.00127704	48.513	GSK(1)MEELVHNIR	3	-0.13091	1	cytoplasm	GO:0006412 translation; GO:0006414 translational elongation; GO:0006417 regulation of translation; GO:0006448 regulation of translational elongation; GO:0006518 peptide metabolic process; GO:0006807 nitrogen compound metabolic process; GO:0008152 metabolic process; GO:0009058 biosynthetic process; GO:0009059 macromolecule biosynthetic process; GO:0009889 regulation of biosynthetic process; GO:000…	GO:0005622 intracellular; GO:0005623 cell; GO:0005737 cytoplasm; GO:0005829 cytosol; GO:0044424 intracellular part; GO:0044444 cytoplasmic part; GO:0044464 cell part;	GO:0003676 nucleic acid binding; GO:0003723 RNA binding; GO:0003746 translation elongation factor activity; GO:0003824 catalytic activity; GO:0003924 GTPase activity; GO:0005488 binding; GO:0005515 protein binding; GO:0008135 translation factor activity, RNA binding; GO:0016462 pyrophosphatase activity; GO:0016787 hydrolase activity; GO:0016817 hydrolase activity, acting on acid anhydrides; GO:00…	K03234	EEF2; elongation factor 2	map04152 AMPK signaling pathway; map04921 Oxytocin signaling pathway	PF00009; PF03144; PF03764; PF00679	Elongation factor Tu GTP binding domain; Elongation factor Tu domain 2; Elongation factor G, domain IV; Elongation factor G C-terminus	J	KOG0469	Elongation factor 2
TGME49_216670-t26_1-p1	777	K	FUSE-binding protein 2 / KH-type splicing regulatory protein GN=TGME49_216670	TGME49_216670															1	0.0129563	46.88	K(1)IQTQSGVESIR	2	0.074043	1	nucleus							PF00013	KH domain
TGME49_271600-t26_1-p1	496	K	hypothetical protein GN=TGME49_271600	TGME49_271600	1	0.00928413	46.88	LQK(1)LASLLQK	2	1.5545	1	1	0.0117109	59.975	LQK(1)LASLLQK	2	0.11227	1	1	0.0230938	47.429	LQK(1)LASLLQK	2	-0.17709	1	nucleus
TGME49_288030-t26_1-p1	306	K	Putative transmembrane protein(predict) GN=TGME49_288030	TGME49_288030	1	0.0106332	67.519	DCALEK(1)GSCR	2	0.1518	1	1	0.010155	62.088	DCALEK(1)GSCR	2	-0.49539	2	1	0.00174646	70.089	DCALEK(1)GSCR	2	-0.46145	2	plasma membrane
TGME49_208320-t26_1-p1	342	K	polynucleotide kinase 3 phosphatase GN=TGME49_208320	TGME49_208320	1	0.0289818	51.771	TPK(1)DHSAADLK	2	-0.070447	1								1	0.0136764	47.774	TPK(1)DHSAADLK	2	-0.272	1	cytoplasm				K08073	PNKP; bifunctional polynucleotide phosphatase/kinase [EC:3.1.3.32 2.7.1.78]		PF13671	AAA domain	G	KOG2134	Polynucleotide kinase 3' phosphatase
TGME49_261570-t26_1-p1	216	K	ribosomal protein RPL7A GN=TGME49_261570	TGME49_261570	1	8.37295e-06	86.548	K(1)EDQAELEAQCK	2	0.61936	1	1	0.000250003	74.789	K(1)EDQAELEAQCK	2	0.22151	1	1	9.8572e-07	84.41	K(1)EDQAELEAQCK	2	-0.39527	1	cytoplasm	GO:0000470 maturation of LSU-rRNA; GO:0000491 small nucleolar ribonucleoprotein complex assembly; GO:0000492 box C/D snoRNP assembly; GO:0006139 nucleobase-containing compound metabolic process; GO:0006364 rRNA processing; GO:0006396 RNA processing; GO:0006412 translation; GO:0006518 peptide metabolic process; GO:0006725 cellular aromatic compound metabolic process; GO:0006807 nitrogen compound m…	GO:0005622 intracellular; GO:0005623 cell; GO:0005732 small nucleolar ribonucleoprotein complex; GO:0005737 cytoplasm; GO:0005829 cytosol; GO:0005840 ribosome; GO:0015934 large ribosomal subunit; GO:0022625 cytosolic large ribosomal subunit; GO:0022626 cytosolic ribosome; GO:0032991 macromolecular complex; GO:0043226 organelle; GO:0043228 non-membrane-bounded organelle; GO:0043229 intracellular o…	GO:0003676 nucleic acid binding; GO:0003723 RNA binding; GO:0005488 binding; GO:0030515 snoRNA binding; GO:0034512 box C/D snoRNA binding; GO:0097159 organic cyclic compound binding; GO:1901363 heterocyclic compound binding;	K02936	RP-L7Ae, RPL7A; large subunit ribosomal protein L7Ae	map03010 Ribosome	PF01248	Ribosomal protein L7Ae/L30e/S12e/Gadd45 family	J	KOG3166	60S ribosomal protein L7A
TGME49_313640-t26_1-p1	184	K	Putative transmembrane protein(predict) GN=TGME49_313640	TGME49_313640	1	4.61236e-09	51.473	SVNPHQQLGELGTK(1)SAGEESCGTGNK	3	0.3903	1	1	1.29605e-21	70.449	SVNPHQQLGELGTK(1)SAGEESCGTGNK	3	-0.0048246	1	1	3.90159e-22	81.763	SVNPHQQLGELGTK(1)SAGEESCGTGNK	3	0.24993	1	extracellular
TGME49_318230-t26_1-p1	75	K	phosphoglycerate kinase PGKI GN=TGME49_318230	TGME49_318230															1	0.00725529	62.005	VQMK(1)YTLK	2	-1.1283	1	cytoplasm	GO:0005975 carbohydrate metabolic process; GO:0005996 monosaccharide metabolic process; GO:0006006 glucose metabolic process; GO:0006082 organic acid metabolic process; GO:0006090 pyruvate metabolic process; GO:0006091 generation of precursor metabolites and energy; GO:0006094 gluconeogenesis; GO:0006096 glycolytic process; GO:0006139 nucleobase-containing compound metabolic process; GO:0006163 p…	GO:0005622 intracellular; GO:0005623 cell; GO:0005737 cytoplasm; GO:0005739 mitochondrion; GO:0043226 organelle; GO:0043227 membrane-bounded organelle; GO:0043229 intracellular organelle; GO:0043231 intracellular membrane-bounded organelle; GO:0044424 intracellular part; GO:0044444 cytoplasmic part; GO:0044464 cell part;	GO:0003824 catalytic activity; GO:0004618 phosphoglycerate kinase activity; GO:0016301 kinase activity; GO:0016740 transferase activity; GO:0016772 transferase activity, transferring phosphorus-containing groups; GO:0016774 phosphotransferase activity, carboxyl group as acceptor;	K00927	PGK, pgk; phosphoglycerate kinase [EC:2.7.2.3]	map00010 Glycolysis / Gluconeogenesis; map01100 Metabolic pathways; map01200 Carbon metabolism; map01230 Biosynthesis of amino acids; map04066 HIF-1 signaling pathway	PF00162	Phosphoglycerate kinase	G	KOG1367	3-phosphoglycerate kinase
TGME49_242890-t26_1-p1	1757	K	BLM10_mid domain-containing protein (Fragment)(predict) GN=TGME49_242890	TGME49_242890	1	0.00287675	58.885	GGDAEAK(1)GGIAGK	2	0.31623	1	1	0.0139188	43.592	GGDAEAK(1)GGIAGK	2	-0.095401	1								plasma membrane									S	KOG1851	Uncharacterized conserved protein
TGME49_251870-t26_1-p1	37	K	histone H2Bb GN=TGME49_251870	TGME49_251870	1	0.000195215	63.681	VLK(1)QVHPETGISK	2	0.73096	3	1	1.33832e-06	81.565	VLK(1)QVHPETGISK	3	-0.02764	1	1	9.94459e-07	73.082	VLK(1)QVHPETGISK	3	0.044133	2	nucleus	GO:0006325 chromatin organization; GO:0006333 chromatin assembly or disassembly; GO:0006996 organelle organization; GO:0009987 cellular process; GO:0016043 cellular component organization; GO:0051276 chromosome organization; GO:0071840 cellular component organization or biogenesis;	GO:0000228 nuclear chromosome; GO:0000785 chromatin; GO:0000786 nucleosome; GO:0000788 nuclear nucleosome; GO:0000790 nuclear chromatin; GO:0005622 intracellular; GO:0005623 cell; GO:0005634 nucleus; GO:0005657 replication fork; GO:0005694 chromosome; GO:0031298 replication fork protection complex; GO:0031974 membrane-enclosed lumen; GO:0031981 nuclear lumen; GO:0032991 macromolecular complex; GO…	GO:0003676 nucleic acid binding; GO:0003677 DNA binding; GO:0005488 binding; GO:0097159 organic cyclic compound binding; GO:1901363 heterocyclic compound binding;	K11252	H2B; histone H2B	map05034 Alcoholism; map05203 Viral carcinogenesis; map05322 Systemic lupus erythematosus	PF00125	Core histone H2A/H2B/H3/H4	B	KOG1744	Histone H2B
TGME49_270510-t26_1-p1	398	K	asparaginyl-tRNA synthetase (NOB+tRNA synthase) GN=TGME49_270510	TGME49_270510															1	0.000840795	53.625	DAAAAAAEPLIPLTK(1)DK	2	0.050032	1	mitochondria		GO:0005622 intracellular; GO:0005623 cell; GO:0005737 cytoplasm; GO:0044424 intracellular part; GO:0044464 cell part;		K01893	NARS, asnS; asparaginyl-tRNA synthetase [EC:6.1.1.22]	map00970 Aminoacyl-tRNA biosynthesis	PF00152	tRNA synthetases class II (D, K and N)	J	KOG0554	Asparaginyl-tRNA synthetase (mitochondrial)
TGME49_230520-t26_1-p1	116	K	"cyclophilin 1, putative GN=TGME49_230520"	TGME49_230520								1	0.0281709	42.317	GVGVSGK(1)PLCYK	2	0.25042	1								extracellular				K03767	PPIA; peptidyl-prolyl cis-trans isomerase A (cyclophilin A) [EC:5.2.1.8]	map04217 Necroptosis	PF00160	Cyclophilin type peptidyl-prolyl cis-trans isomerase/CLD	O	KOG0865	Cyclophilin type peptidyl-prolyl cis-trans isomerase
TGME49_248120-t26_1-p1	46	K	"Putative RSC6/BAF60A-like with A SWIB domain, related protein(predict) GN=TGME49_248120"	TGME49_248120	1	0.00487601	42.633	K(1)PSSASTAANASLR	2	0.18006	1								1	0.00338748	55.437	K(1)PSSASTAANASLR	2	0.33718	1	nucleus	GO:0006325 chromatin organization; GO:0006333 chromatin assembly or disassembly; GO:0006337 nucleosome disassembly; GO:0006338 chromatin remodeling; GO:0006355 regulation of transcription, DNA-templated; GO:0006996 organelle organization; GO:0009889 regulation of biosynthetic process; GO:0009891 positive regulation of biosynthetic process; GO:0009893 positive regulation of metabolic process; GO:0…	GO:0000228 nuclear chromosome; GO:0000785 chromatin; GO:0000790 nuclear chromatin; GO:0005622 intracellular; GO:0005623 cell; GO:0005634 nucleus; GO:0005654 nucleoplasm; GO:0005694 chromosome; GO:0016514 SWI/SNF complex; GO:0031974 membrane-enclosed lumen; GO:0031981 nuclear lumen; GO:0032991 macromolecular complex; GO:0043226 organelle; GO:0043227 membrane-bounded organelle; GO:0043228 non-membr…	GO:0003682 chromatin binding; GO:0005102 receptor binding; GO:0005198 structural molecule activity; GO:0005488 binding; GO:0005515 protein binding; GO:0032947 protein complex scaffold;						BK	KOG2570	SWI/SNF transcription activation complex subunit
TGME49_260440-t26_1-p1	226	K	nuclear factor NF3 GN=TGME49_260440	TGME49_260440	1	0.00385314	56.527	K(1)AVEVAQASNK	2	0.16093	1	1	0.0022625	63.29	K(1)AVEVAQASNK	2	0.035071	2	1	0.00327965	62.287	K(1)AVEVAQASNK	2	-0.26265	2	nucleus
TGME49_293590-t26_1-p1	452	K	"3-oxoacyl-acyl-carrier protein synthase I/II, putative GN=TGME49_293590"	TGME49_293590	1	0.0186951	51.276	K(1)VFGDEQAR	2	1.2439	1	1	0.0183466	51.445	K(1)VFGDEQAR	2	0.89033	1								extracellular				K09458	fabF, OXSM, CEM1; 3-oxoacyl-[acyl-carrier-protein] synthase II [EC:2.3.1.179]	map00061 Fatty acid biosynthesis; map00780 Biotin metabolism; map01100 Metabolic pathways; map01212 Fatty acid metabolism	PF00109; PF02801	Beta-ketoacyl synthase, N-terminal domain; Beta-ketoacyl synthase, C-terminal domain	IQ	KOG1394	3-oxoacyl-(acyl-carrier-protein) synthase (I and II)
TGME49_249270-t26_1-p1	267	K	"protein disulfide isomerase-related protein (provisional), putative GN=TGME49_249270"	TGME49_249270															0.999996	9.21721e-05	59.634	LAGK(1)IDAGTDAKPSEK	3	0.11442	1	mitochondria	GO:0006457 protein folding; GO:0006464 cellular protein modification process; GO:0006807 nitrogen compound metabolic process; GO:0006810 transport; GO:0006897 endocytosis; GO:0006909 phagocytosis; GO:0006950 response to stress; GO:0006986 response to unfolded protein; GO:0007154 cell communication; GO:0007165 signal transduction; GO:0008152 metabolic process; GO:0009987 cellular process; GO:00100…	GO:0005576 extracellular region; GO:0005615 extracellular space; GO:0005622 intracellular; GO:0005623 cell; GO:0005737 cytoplasm; GO:0005783 endoplasmic reticulum; GO:0005788 endoplasmic reticulum lumen; GO:0005789 endoplasmic reticulum membrane; GO:0005793 endoplasmic reticulum-Golgi intermediate compartment; GO:0005829 cytosol; GO:0012505 endomembrane system; GO:0016020 membrane; GO:0031974 mem…	GO:0003756 protein disulfide isomerase activity; GO:0003824 catalytic activity; GO:0015036 disulfide oxidoreductase activity; GO:0015037 peptide disulfide oxidoreductase activity; GO:0016491 oxidoreductase activity; GO:0016667 oxidoreductase activity, acting on a sulfur group of donors; GO:0016853 isomerase activity; GO:0016860 intramolecular oxidoreductase activity; GO:0016864 intramolecular oxi…	K09584	PDIA6, TXNDC7; protein disulfide-isomerase A6 [EC:5.3.4.1]	map04141 Protein processing in endoplasmic reticulum	PF00085	Thioredoxin	O	KOG0191	Thioredoxin/protein disulfide isomerase
TGME49_246090-t26_1-p1	691	K	hypothetical protein GN=TGME49_246090	TGME49_246090	1	0.012136	43.164	AK(1)SGPEGCGDSAVSLR	2	0.088009	1	1	2.12746e-06	60.621	AK(1)SGPEGCGDSAVSLR	2	-0.22928	1	1	2.88815e-05	67.928	AK(1)SGPEGCGDSAVSLR	2	-0.17889	1	nucleus
TGME49_311720-t26_1-p1	334	K	chaperonin protein BiP GN=TGME49_311720	TGME49_311720								1	0.0166271	42.314	AK(1)FEELNSDLFQK	2	-0.32998	1								endoplasmic reticulum	GO:0000003 reproduction; GO:0000082 G1/S transition of mitotic cell cycle; GO:0000278 mitotic cell cycle; GO:0001655 urogenital system development; GO:0001822 kidney development; GO:0001910 regulation of leukocyte mediated cytotoxicity; GO:0001912 positive regulation of leukocyte mediated cytotoxicity; GO:0001914 regulation of T cell mediated cytotoxicity; GO:0001916 positive regulation of T cell…	GO:0000323 lytic vacuole; GO:0000974 Prp19 complex; GO:0001917 photoreceptor inner segment; GO:0005576 extracellular region; GO:0005615 extracellular space; GO:0005622 intracellular; GO:0005623 cell; GO:0005634 nucleus; GO:0005737 cytoplasm; GO:0005764 lysosome; GO:0005765 lysosomal membrane; GO:0005773 vacuole; GO:0005774 vacuolar membrane; GO:0005775 vacuolar lumen; GO:0005776 autophagosome; GO…	GO:0000166 nucleotide binding; GO:0001664 G-protein coupled receptor binding; GO:0003676 nucleic acid binding; GO:0003723 RNA binding; GO:0003824 catalytic activity; GO:0005102 receptor binding; GO:0005488 binding; GO:0005504 fatty acid binding; GO:0005515 protein binding; GO:0005524 ATP binding; GO:0008134 transcription factor binding; GO:0008144 drug binding; GO:0008289 lipid binding; GO:001646…	K09490	HSPA5, BIP; heat shock 70kDa protein 5	map03060 Protein export; map04141 Protein processing in endoplasmic reticulum; map04918 Thyroid hormone synthesis; map05020 Prion diseases			O	KOG0100	Molecular chaperones GRP78/BiP/KAR2, HSP70 superfamily
TGME49_248810-t26_1-p1	76	K	nuclear factor NF7 GN=TGME49_248810	TGME49_248810	1	0.000143386	45.347	VALESSQHCK(1)SSGEEK	3	-0.96348	1															nucleus
TGME49_258150-t26_1-p1	117	K	"proteasome subunit alpha type 7, putative GN=TGME49_258150"	TGME49_258150								1	0.0058444	59.709	FIAQVQQK(1)YTHR	2	0.052083	1								cytoplasm	GO:0006508 proteolysis; GO:0006511 ubiquitin-dependent protein catabolic process; GO:0006807 nitrogen compound metabolic process; GO:0008152 metabolic process; GO:0009056 catabolic process; GO:0009057 macromolecule catabolic process; GO:0009987 cellular process; GO:0010498 proteasomal protein catabolic process; GO:0010499 proteasomal ubiquitin-independent protein catabolic process; GO:0019538 pro…	GO:0000502 proteasome complex; GO:0005622 intracellular; GO:0005623 cell; GO:0005634 nucleus; GO:0005737 cytoplasm; GO:0005739 mitochondrion; GO:0005829 cytosol; GO:0005839 proteasome core complex; GO:0012505 endomembrane system; GO:0016020 membrane; GO:0019773 proteasome core complex, alpha-subunit complex; GO:0031597 cytosolic proteasome complex; GO:0032991 macromolecular complex; GO:0034515 pr…	GO:0005488 binding; GO:0005515 protein binding; GO:0042802 identical protein binding;	K02731	PSMA7; 20S proteasome subunit alpha 4 [EC:3.4.25.1]	map03050 Proteasome	PF10584; PF00227	Proteasome subunit A N-terminal signature; Proteasome subunit	O	KOG0183	20S proteasome, regulatory subunit alpha type PSMA7/PRE6
TGME49_278050-t26_1-p1	115	K	"proteasome subunit alpha type 1, putative GN=TGME49_278050"	TGME49_278050	1	0.00147903	54.103	LVLMVADK(1)SQANTQR	2	-0.033881	1	1	0.00363659	43.946	LVLMVADK(1)SQANTQR	2	0.81097	1	1	0.000180058	61.477	LVLMVADK(1)SQANTQR	2	-0.79283	1	cytoplasm,nucleus	GO:0006508 proteolysis; GO:0006511 ubiquitin-dependent protein catabolic process; GO:0006807 nitrogen compound metabolic process; GO:0008152 metabolic process; GO:0009056 catabolic process; GO:0009057 macromolecule catabolic process; GO:0009987 cellular process; GO:0010498 proteasomal protein catabolic process; GO:0010499 proteasomal ubiquitin-independent protein catabolic process; GO:0019538 pro…	GO:0000502 proteasome complex; GO:0005622 intracellular; GO:0005623 cell; GO:0005634 nucleus; GO:0005737 cytoplasm; GO:0005829 cytosol; GO:0005839 proteasome core complex; GO:0012505 endomembrane system; GO:0016020 membrane; GO:0019773 proteasome core complex, alpha-subunit complex; GO:0031597 cytosolic proteasome complex; GO:0032991 macromolecular complex; GO:0034515 proteasome storage granule; …		K02725	PSMA1; 20S proteasome subunit alpha 6 [EC:3.4.25.1]	map03050 Proteasome	PF10584; PF00227	Proteasome subunit A N-terminal signature; Proteasome subunit	O	KOG0863	20S proteasome, regulatory subunit alpha type PSMA1/PRE5
TGME49_290670-t26_1-p1	317	K	leucyl aminopeptidase LAP GN=TGME49_290670	TGME49_290670	1	0.0223978	56.569	DAVEAADFK(1)AK	2	0.40707	1								1	0.011664	49.298	DAVEAADFK(1)AK	2	0.081386	2	plasma membrane	GO:0006508 proteolysis; GO:0006807 nitrogen compound metabolic process; GO:0008152 metabolic process; GO:0019538 protein metabolic process; GO:0043170 macromolecule metabolic process; GO:0044238 primary metabolic process; GO:0071704 organic substance metabolic process; GO:1901564 organonitrogen compound metabolic process;	GO:0005622 intracellular; GO:0005623 cell; GO:0005737 cytoplasm; GO:0005739 mitochondrion; GO:0043226 organelle; GO:0043227 membrane-bounded organelle; GO:0043229 intracellular organelle; GO:0043231 intracellular membrane-bounded organelle; GO:0044424 intracellular part; GO:0044444 cytoplasmic part; GO:0044464 cell part;	GO:0003824 catalytic activity; GO:0005488 binding; GO:0005515 protein binding; GO:0008233 peptidase activity; GO:0016787 hydrolase activity; GO:0019904 protein domain specific binding; GO:0097718 disordered domain specific binding;	K11142	LAP3; cytosol aminopeptidase [EC:3.4.11.1 3.4.11.5]	map00330 Arginine and proline metabolism; map00480 Glutathione metabolism; map01100 Metabolic pathways	PF02789; PF00883	Cytosol aminopeptidase family, N-terminal domain; Cytosol aminopeptidase family, catalytic domain	E	KOG2597	Predicted aminopeptidase of the M17 family
TGME49_221420-t26_1-p1	685	K	"Chromosome-associated kinesin KLP1, putative GN=TGME49_221420"	TGME49_221420								1	0.00189264	58.885	VK(1)EANLIAAELNK	2	0.38502	1	1	0.0101975	44.925	VK(1)EANLIAAELNK	2	0.43979	1	mitochondria	GO:0006810 transport; GO:0006928 movement of cell or subcellular component; GO:0006996 organelle organization; GO:0007005 mitochondrion organization; GO:0007017 microtubule-based process; GO:0007018 microtubule-based movement; GO:0009987 cellular process; GO:0010970 transport along microtubule; GO:0016043 cellular component organization; GO:0030705 cytoskeleton-dependent intracellular transport; …	GO:0005622 intracellular; GO:0005623 cell; GO:0005737 cytoplasm; GO:0005739 mitochondrion; GO:0005740 mitochondrial envelope; GO:0005856 cytoskeleton; GO:0005871 kinesin complex; GO:0005875 microtubule associated complex; GO:0005929 cilium; GO:0015630 microtubule cytoskeleton; GO:0016020 membrane; GO:0030424 axon; GO:0030425 dendrite; GO:0031090 organelle membrane; GO:0031966 mitochondrial membra…	GO:0003774 motor activity; GO:0003777 microtubule motor activity; GO:0003824 catalytic activity; GO:0005488 binding; GO:0005515 protein binding; GO:0005543 phospholipid binding; GO:0005546 phosphatidylinositol-4,5-bisphosphate binding; GO:0008289 lipid binding; GO:0008574 ATP-dependent microtubule motor activity, plus-end-directed; GO:0016462 pyrophosphatase activity; GO:0016787 hydrolase activit…				PF00225	Kinesin motor domain	Z	KOG0245	Kinesin-like protein
TGME49_290670-t26_1-p1	386	K	leucyl aminopeptidase LAP GN=TGME49_290670	TGME49_290670	1	6.63024e-23	90.475	TVAVVLPTCQK(1)VCPSAEGQR	2	-0.56852	2	1	1.04524e-12	74.222	TVAVVLPTCQK(1)VCPSAEGQR	2	-0.65765	2	1	1.09381e-24	98.3	TVAVVLPTCQK(1)VCPSAEGQR	2	-0.15025	2	plasma membrane	GO:0006508 proteolysis; GO:0006807 nitrogen compound metabolic process; GO:0008152 metabolic process; GO:0019538 protein metabolic process; GO:0043170 macromolecule metabolic process; GO:0044238 primary metabolic process; GO:0071704 organic substance metabolic process; GO:1901564 organonitrogen compound metabolic process;	GO:0005622 intracellular; GO:0005623 cell; GO:0005737 cytoplasm; GO:0005739 mitochondrion; GO:0043226 organelle; GO:0043227 membrane-bounded organelle; GO:0043229 intracellular organelle; GO:0043231 intracellular membrane-bounded organelle; GO:0044424 intracellular part; GO:0044444 cytoplasmic part; GO:0044464 cell part;	GO:0003824 catalytic activity; GO:0005488 binding; GO:0005515 protein binding; GO:0008233 peptidase activity; GO:0016787 hydrolase activity; GO:0019904 protein domain specific binding; GO:0097718 disordered domain specific binding;	K11142	LAP3; cytosol aminopeptidase [EC:3.4.11.1 3.4.11.5]	map00330 Arginine and proline metabolism; map00480 Glutathione metabolism; map01100 Metabolic pathways	PF02789; PF00883	Cytosol aminopeptidase family, N-terminal domain; Cytosol aminopeptidase family, catalytic domain	E	KOG2597	Predicted aminopeptidase of the M17 family
TGME49_209030-t26_1-p1	207	K	actin ACT1 GN=TGME49_209030	TGME49_209030								1	0.0010504	52.172	GYGFTTSAEK(1)EIVR	2	0.70452	1	1	0.00140722	58.98	GYGFTTSAEK(1)EIVR	2	0.52194	1	cytoskeleton	GO:0006996 organelle organization; GO:0007010 cytoskeleton organization; GO:0007015 actin filament organization; GO:0007275 multicellular organism development; GO:0007517 muscle organ development; GO:0007519 skeletal muscle tissue development; GO:0008154 actin polymerization or depolymerization; GO:0009653 anatomical structure morphogenesis; GO:0009887 animal organ morphogenesis; GO:0009888 tissu…	GO:0001725 stress fiber; GO:0005622 intracellular; GO:0005623 cell; GO:0005737 cytoplasm; GO:0005856 cytoskeleton; GO:0005865 striated muscle thin filament; GO:0005884 actin filament; GO:0015629 actin cytoskeleton; GO:0030016 myofibril; GO:0030017 sarcomere; GO:0030027 lamellipodium; GO:0030175 filopodium; GO:0031252 cell leading edge; GO:0031941 filamentous actin; GO:0032432 actin filament bundl…	GO:0000287 magnesium ion binding; GO:0003779 actin binding; GO:0003785 actin monomer binding; GO:0005488 binding; GO:0005509 calcium ion binding; GO:0005515 protein binding; GO:0005523 tropomyosin binding; GO:0008092 cytoskeletal protein binding; GO:0017022 myosin binding; GO:0019904 protein domain specific binding; GO:0031013 troponin I binding; GO:0031432 titin binding; GO:0032036 myosin heavy …	K05692	ACTB_G1; actin beta/gamma 1	map04015 Rap1 signaling pathway; map04145 Phagosome; map04210 Apoptosis; map04390 Hippo signaling pathway; map04391 Hippo signaling pathway - fly; map04510 Focal adhesion; map04520 Adherens junction; map04530 Tight junction; map04611 Platelet activation; map04670 Leukocyte transendothelial migration; map04714 Thermogenesis; map04745 Phototransduction - fly; map04810 Regulation of actin cytoskelet…			Z	KOG0676	Actin and related proteins
TGME49_253430-t26_1-p1	513	K	"asparagine synthetase, putative GN=TGME49_253430"	TGME49_253430	1	0.00620359	50.831	NAK(1)LLFPTNTPVTK	2	-0.02916	1	1	0.00762162	43.955	NAK(1)LLFPTNTPVTK	2	0.41315	1	1	0.00361021	54.004	NAK(1)LLFPTNTPVTK	2	0.68959	1	extracellular				K01953	asnB, ASNS; asparagine synthase (glutamine-hydrolysing) [EC:6.3.5.4]	map00250 Alanine, aspartate and glutamate metabolism; map01100 Metabolic pathways; map01230 Biosynthesis of amino acids	PF13537; PF00733	Glutamine amidotransferase domain; Asparagine synthase	E	KOG0571	Asparagine synthase (glutamine-hydrolyzing)
TGME49_300140-t26_1-p1	230	K	"elongation factor 1-gamma, putative GN=TGME49_300140"	TGME49_300140	0.788083	0.000140055	45.363	PAQSAGDDEEPAK(0.788)K(0.212)PAVK	3	0.60823	1	0.75189	4.61176e-05	45.135	PAQSAGDDEEPAK(0.752)K(0.248)PAVK	3	0.58115	1								cytoplasm	GO:0006412 translation; GO:0006414 translational elongation; GO:0006518 peptide metabolic process; GO:0006575 cellular modified amino acid metabolic process; GO:0006749 glutathione metabolic process; GO:0006790 sulfur compound metabolic process; GO:0006807 nitrogen compound metabolic process; GO:0008152 metabolic process; GO:0009058 biosynthetic process; GO:0009059 macromolecule biosynthetic proc…	GO:0005622 intracellular; GO:0005623 cell; GO:0005737 cytoplasm; GO:0005829 cytosol; GO:0044424 intracellular part; GO:0044444 cytoplasmic part; GO:0044464 cell part;	GO:0003676 nucleic acid binding; GO:0003723 RNA binding; GO:0003746 translation elongation factor activity; GO:0003824 catalytic activity; GO:0004364 glutathione transferase activity; GO:0005488 binding; GO:0008135 translation factor activity, RNA binding; GO:0016740 transferase activity; GO:0016765 transferase activity, transferring alkyl or aryl (other than methyl) groups; GO:0097159 organic cy…	K03233	EEF1G; elongation factor 1-gamma	map05134 Legionellosis	PF02798; PF00043; PF00647	Glutathione S-transferase, N-terminal domain; Glutathione S-transferase, C-terminal domain; Elongation factor 1 gamma, conserved domain	J	KOG1627	Translation elongation factor EF-1 gamma
TGME49_307850-t26_1-p1	280	K	6-phosphogluconate dehydrogenase GN=TGME49_307850	TGME49_307850	1	0.0237434	46.89	ILDAAGSK(1)GTGK	2	0.52834	1	1	0.00798006	53.981	ILDAAGSK(1)GTGK	2	-0.15401	1	1	0.0141153	43.861	ILDAAGSK(1)GTGK	2	-0.084905	1	cytoplasm	GO:0006081 cellular aldehyde metabolic process; GO:0006098 pentose-phosphate shunt; GO:0006139 nucleobase-containing compound metabolic process; GO:0006725 cellular aromatic compound metabolic process; GO:0006732 coenzyme metabolic process; GO:0006733 oxidoreduction coenzyme metabolic process; GO:0006739 NADP metabolic process; GO:0006753 nucleoside phosphate metabolic process; GO:0006793 phospho…		GO:0003824 catalytic activity; GO:0004616 phosphogluconate dehydrogenase (decarboxylating) activity; GO:0016491 oxidoreductase activity; GO:0016614 oxidoreductase activity, acting on CH-OH group of donors; GO:0016616 oxidoreductase activity, acting on the CH-OH group of donors, NAD or NADP as acceptor;	K00033	PGD, gnd, gntZ; 6-phosphogluconate dehydrogenase [EC:1.1.1.44 1.1.1.343]	map00030 Pentose phosphate pathway; map00480 Glutathione metabolism; map01100 Metabolic pathways; map01200 Carbon metabolism	PF03446; PF00393	NAD binding domain of 6-phosphogluconate dehydrogenase; 6-phosphogluconate dehydrogenase, C-terminal domain	G	KOG2653	6-phosphogluconate dehydrogenase
TGME49_220400-t26_1-p1	35	K	actin depolymerizing factor ADF GN=TGME49_220400	TGME49_220400	1	0.00790156	76.073	IENTK(1)IVVEK	2	0.28373	1	1	0.00122074	83.204	IENTK(1)IVVEK	2	-0.029428	2	1	0.00217627	69.03	IENTK(1)IVVEK	2	0.097937	2	extracellular				K05765	CFL; cofilin	map04360 Axon guidance; map04666 Fc gamma R-mediated phagocytosis; map04810 Regulation of actin cytoskeleton; map05133 Pertussis; map05170 Human immunodeficiency virus 1 infection	PF00241	Cofilin/tropomyosin-type actin-binding protein	Z	KOG1735	Actin depolymerizing factor
TGME49_286750-t26_1-p1	414	K	MA3 domain-containing protein GN=TGME49_286750	TGME49_286750	1	0.014236	67.207	K(1)EAACILR	2	-0.4763	1	1	0.00468371	48.785	K(1)EAACILR	2	-0.40539	1								cytoplasm				K16865	PDCD4; programmed cell death protein 4	map05205 Proteoglycans in cancer; map05206 MicroRNAs in cancer			T	KOG0403	Neoplastic transformation suppressor Pdcd4/MA-3, contains MA3 domain
TGME49_314100-t26_1-p1	313	K	tetratricopeptide repeat-containing protein GN=TGME49_314100	TGME49_314100	1	0.0295351	68.224	IINETK(1)K	2	1.1061	1								1	0.0183941	91.318	IINETK(1)K	2	0.12646	1	nucleus				K20097	FKBPL; FK506-binding protein-like		PF09229	Activator of Hsp90 ATPase, N-terminal	O	KOG0543	FKBP-type peptidyl-prolyl cis-trans isomerase
TGME49_276155-t26_1-p1	848	K	AMP-binding domain-containing protein(predict) GN=TGME49_276155	TGME49_276155															1	0.00320991	51.566	IPTNFK(1)GLPDSSALK	2	0.3673	1	cytoplasm	GO:0000003 reproduction; GO:0000038 very long-chain fatty acid metabolic process; GO:0001552 ovarian follicle atresia; GO:0001676 long-chain fatty acid metabolic process; GO:0003006 developmental process involved in reproduction; GO:0006082 organic acid metabolic process; GO:0006139 nucleobase-containing compound metabolic process; GO:0006163 purine nucleotide metabolic process; GO:0006164 purine…	GO:0005622 intracellular; GO:0005623 cell; GO:0005737 cytoplasm; GO:0005739 mitochondrion; GO:0005783 endoplasmic reticulum; GO:0005829 cytosol; GO:0012505 endomembrane system; GO:0016020 membrane; GO:0043226 organelle; GO:0043227 membrane-bounded organelle; GO:0043229 intracellular organelle; GO:0043231 intracellular membrane-bounded organelle; GO:0044424 intracellular part; GO:0044444 cytoplasm…	GO:0003824 catalytic activity; GO:0004467 long-chain fatty acid-CoA ligase activity; GO:0015645 fatty acid ligase activity; GO:0016289 CoA hydrolase activity; GO:0016405 CoA-ligase activity; GO:0016787 hydrolase activity; GO:0016788 hydrolase activity, acting on ester bonds; GO:0016790 thiolester hydrolase activity; GO:0016874 ligase activity; GO:0016877 ligase activity, forming carbon-sulfur bon…	K18660	ACSF3; malonyl-CoA/methylmalonyl-CoA synthetase [EC:6.2.1.-]	map00061 Fatty acid biosynthesis; map00280 Valine, leucine and isoleucine degradation; map01100 Metabolic pathways; map01212 Fatty acid metabolism			I	KOG1256	Long-chain acyl-CoA synthetases (AMP-forming)
TGME49_280560-t26_1-p1	691	K	"selenide, water dikinase GN=TGME49_280560"	TGME49_280560	1	3.14398e-16	89.859	TACGK(1)SGVSHAECIQTK	3	-0.39737	1	1	7.46779e-06	47.75	TACGK(1)SGVSHAECIQTK	3	-0.41206	1								nucleus				K01008	selD, SEPHS; selenide, water dikinase [EC:2.7.9.3]	map00450 Selenocompound metabolism; map01100 Metabolic pathways	PF07992; PF00586; PF02769	Pyridine nucleotide-disulphide oxidoreductase; AIR synthase related protein, N-terminal domain; AIR synthase related protein, C-terminal domain	T	KOG3939	Selenophosphate synthetase
TGME49_216900-t26_1-p1	370	K	cytokine induced apoptosis inhibitor 1 family protein GN=TGME49_216900	TGME49_216900															1	0.0346731	63.816	K(1)LETGEIR	2	1.1075	1	nucleus				K22746	CIAPIN1, DRE2; anamorsin				S	KOG4020	Protein DRE2, required for cell viability
TGME49_217010-t26_1-p1	29	K	GYF domain-containing protein(predict) GN=TGME49_217010	TGME49_217010	1	0.0180962	64.121	VCFK(1)QEQEVR	2	0.12269	1	1	0.00346238	71.176	VCFK(1)QEQEVR	2	-0.37735	1								nucleus				K13099	CD2BP2, PPP1R59; CD2 antigen cytoplasmic tail-binding protein 2
TGME49_313640-t26_1-p1	168	K	Putative transmembrane protein(predict) GN=TGME49_313640	TGME49_313640	1	0.00922615	93.178	DVTEAK(1)GR	2	0.56644	2	1	0.0219308	80.688	DVTEAK(1)GR	2	0.48634	1	1	0.00943124	87.258	DVTEAK(1)GR	2	0.90713	1	extracellular
TGME49_276110-t26_1-p1	188	K	cytochrome b5 family heme/steroid binding domain-containing protein GN=TGME49_276110	TGME49_276110								1	0.0185631	45.614	SATGCMNK(1)TLPR	2	2.2674	1								cytoplasm				K23490	CYB5; cytochrome b5		PF00173	Cytochrome b5-like Heme/Steroid binding domain	C	KOG0537	Cytochrome b5
TGME49_227100-t26_1-p1	20	K	Glutaredoxin domain-containing protein(predict) GN=TGME49_227100	TGME49_227100	1	0.00227425	58.511	LCSVIK(1)SHK	3	-0.97694	1	1	0.0018136	67.385	LCSVIK(1)SHK	2	-3.9729	2	1	0.00543652	48.701	LCSVIK(1)SHK	3	-0.4119	1	extracellular
TGME49_213740-t26_1-p1	393	K	"Spermine/spermidine synthase family,related protein(predict) GN=TGME49_213740"	TGME49_213740	1	0.0056352	44.511	VFEETCDEK(1)K	2	-0.12224	2	1	0.0173766	44.511	VFEETCDEK(1)K	2	-0.039685	1	1	0.0019879	70.089	VFEETCDEK(1)K	2	0.014868	1	nucleus							PF13847	Methyltransferase domain	E	KOG2352	Predicted spermine/spermidine synthase
TGME49_226840-t26_1-p1	462	K	JmjC domain-containing protein(predict) GN=TGME49_226840	TGME49_226840	1	0.00459117	45.992	GEK(1)AK(1)QTTGEK	2	-1.391	1															nucleus							PF13621	Cupin-like domain	I	KOG2508	Predicted phospholipase
TGME49_217890-t26_1-p1	67	K	"alkyl hydroperoxide reductase/ Thiol specific antioxidant/ Mal allergen, putative GN=TGME49_217890"	TGME49_217890	1	0.0293377	53.493	LHGEFEK(1)R	3	-0.80349	1	1	0.0233392	42.336	LHGEFEK(1)R	2	-0.25068	1								cytoplasm				K03386	PRDX2_4, ahpC; peroxiredoxin (alkyl hydroperoxide reductase subunit C) [EC:1.11.1.15]	map04214 Apoptosis - fly	PF00578; PF10417	AhpC/TSA family; C-terminal domain of 1-Cys peroxiredoxin	O	KOG0852	Alkyl hydroperoxide reductase, thiol specific antioxidant and related enzymes
TGME49_209030-t26_1-p1	62	K	actin ACT1 GN=TGME49_209030	TGME49_209030	1	3.45868e-05	78.505	DCYVGDEAQSK(1)R	2	-0.23737	2	1	0.000280555	73.834	DCYVGDEAQSK(1)R	2	-0.43118	2	1	4.89724e-05	74.789	DCYVGDEAQSK(1)R	2	0.80819	2	cytoskeleton	GO:0006996 organelle organization; GO:0007010 cytoskeleton organization; GO:0007015 actin filament organization; GO:0007275 multicellular organism development; GO:0007517 muscle organ development; GO:0007519 skeletal muscle tissue development; GO:0008154 actin polymerization or depolymerization; GO:0009653 anatomical structure morphogenesis; GO:0009887 animal organ morphogenesis; GO:0009888 tissu…	GO:0001725 stress fiber; GO:0005622 intracellular; GO:0005623 cell; GO:0005737 cytoplasm; GO:0005856 cytoskeleton; GO:0005865 striated muscle thin filament; GO:0005884 actin filament; GO:0015629 actin cytoskeleton; GO:0030016 myofibril; GO:0030017 sarcomere; GO:0030027 lamellipodium; GO:0030175 filopodium; GO:0031252 cell leading edge; GO:0031941 filamentous actin; GO:0032432 actin filament bundl…	GO:0000287 magnesium ion binding; GO:0003779 actin binding; GO:0003785 actin monomer binding; GO:0005488 binding; GO:0005509 calcium ion binding; GO:0005515 protein binding; GO:0005523 tropomyosin binding; GO:0008092 cytoskeletal protein binding; GO:0017022 myosin binding; GO:0019904 protein domain specific binding; GO:0031013 troponin I binding; GO:0031432 titin binding; GO:0032036 myosin heavy …	K05692	ACTB_G1; actin beta/gamma 1	map04015 Rap1 signaling pathway; map04145 Phagosome; map04210 Apoptosis; map04390 Hippo signaling pathway; map04391 Hippo signaling pathway - fly; map04510 Focal adhesion; map04520 Adherens junction; map04530 Tight junction; map04611 Platelet activation; map04670 Leukocyte transendothelial migration; map04714 Thermogenesis; map04745 Phototransduction - fly; map04810 Regulation of actin cytoskelet…			Z	KOG0676	Actin and related proteins
TGME49_315320-t26_1-p1	291	K	SAG-related sequence SRS52A GN=TGME49_315320	TGME49_315320								1	0.0239223	79.148	NACTVK(1)IR	2	-0.29314	1								extracellular
TGME49_236040-t26_1-p1	382	K	"fructose-1,6-bisphosphate aldolase GN=TGME49_236040"	TGME49_236040								1	0.0317626	45.28	ALQASCLK(1)AWK	2	0.049444	1	1	0.000157965	73.881	ALQASCLK(1)AWK	2	0.18897	2	Golgi apparatus	GO:0005975 carbohydrate metabolic process; GO:0005996 monosaccharide metabolic process; GO:0006000 fructose metabolic process; GO:0006001 fructose catabolic process; GO:0006006 glucose metabolic process; GO:0006007 glucose catabolic process; GO:0006081 cellular aldehyde metabolic process; GO:0006082 organic acid metabolic process; GO:0006090 pyruvate metabolic process; GO:0006091 generation of pr…	GO:0005622 intracellular; GO:0005623 cell; GO:0005737 cytoplasm; GO:0005813 centrosome; GO:0005815 microtubule organizing center; GO:0005829 cytosol; GO:0005856 cytoskeleton; GO:0015630 microtubule cytoskeleton; GO:0034451 centriolar satellite; GO:0043226 organelle; GO:0043228 non-membrane-bounded organelle; GO:0043229 intracellular organelle; GO:0043232 intracellular non-membrane-bounded organel…	GO:0003824 catalytic activity; GO:0004332 fructose-bisphosphate aldolase activity; GO:0005488 binding; GO:0005515 protein binding; GO:0008092 cytoskeletal protein binding; GO:0016829 lyase activity; GO:0016830 carbon-carbon lyase activity; GO:0016832 aldehyde-lyase activity; GO:0019899 enzyme binding; GO:0030246 carbohydrate binding; GO:0036094 small molecule binding; GO:0042802 identical protein…	K01623	ALDO; fructose-bisphosphate aldolase, class I [EC:4.1.2.13]	map00010 Glycolysis / Gluconeogenesis; map00030 Pentose phosphate pathway; map00051 Fructose and mannose metabolism; map01100 Metabolic pathways; map01200 Carbon metabolism; map01230 Biosynthesis of amino acids; map04066 HIF-1 signaling pathway	PF00274	Fructose-bisphosphate aldolase class-I	G	KOG1557	Fructose-biphosphate aldolase
TGME49_231850-t26_1-p1	213	K	serine-threonine phosophatase 2C (PP2C) GN=TGME49_231850	TGME49_231850	1	1.47907e-05	48.053	NGGSVEYLHNHNNK(1)PFIR	3	-0.6774	2	1	9.37168e-08	54.225	NGGSVEYLHNHNNK(1)PFIR	3	-0.16062	1	1	1.37672e-05	54.008	NGGSVEYLHNHNNK(1)PFIR	3	-0.50646	2	cytoplasm				K10147	PPM1D, WIP1; protein phosphatase 1D [EC:3.1.3.16]	map04115 p53 signaling pathway			T	KOG0698	Serine/threonine protein phosphatase
TGME49_294800-t26_1-p1	371	K	"elongation factor 1-alpha (EF-1-ALPHA), putative GN=TGME49_294800"	TGME49_294800	1	0.00970105	70.438	SGK(1)TLEEAPK	2	0.33285	1	1	0.00934678	63.185	SGK(1)TLEEAPK	2	-0.20519	1	1	0.00412634	64.224	SGK(1)TLEEAPK	2	0.62713	1	cytoplasm	GO:0001932 regulation of protein phosphorylation; GO:0001933 negative regulation of protein phosphorylation; GO:0006403 RNA localization; GO:0006405 RNA export from nucleus; GO:0006409 tRNA export from nucleus; GO:0006412 translation; GO:0006414 translational elongation; GO:0006469 negative regulation of protein kinase activity; GO:0006518 peptide metabolic process; GO:0006611 protein export from…	GO:0000322 storage vacuole; GO:0000323 lytic vacuole; GO:0000324 fungal-type vacuole; GO:0000329 fungal-type vacuole membrane; GO:0005622 intracellular; GO:0005623 cell; GO:0005737 cytoplasm; GO:0005739 mitochondrion; GO:0005773 vacuole; GO:0005774 vacuolar membrane; GO:0005840 ribosome; GO:0005853 eukaryotic translation elongation factor 1 complex; GO:0016020 membrane; GO:0031090 organelle membr…	GO:0000166 nucleotide binding; GO:0001882 nucleoside binding; GO:0001883 purine nucleoside binding; GO:0003676 nucleic acid binding; GO:0003723 RNA binding; GO:0003746 translation elongation factor activity; GO:0003779 actin binding; GO:0003824 catalytic activity; GO:0003924 GTPase activity; GO:0005488 binding; GO:0005515 protein binding; GO:0005525 GTP binding; GO:0008092 cytoskeletal protein bi…	K03231	EEF1A; elongation factor 1-alpha	map03013 RNA transport; map05134 Legionellosis; map05140 Leishmaniasis	PF00009; PF03144; PF03143	Elongation factor Tu GTP binding domain; Elongation factor Tu domain 2; Elongation factor Tu C-terminal domain	J	KOG0052	Translation elongation factor EF-1 alpha/Tu
TGME49_288360-t26_1-p1	118	K	tryptophanyl-tRNA synthetase (TrpRS2) GN=TGME49_288360	TGME49_288360															1	0.00574417	51.286	TTQNVK(1)FSK	2	0.060498	1	mitochondria	GO:0001932 regulation of protein phosphorylation; GO:0001933 negative regulation of protein phosphorylation; GO:0006082 organic acid metabolic process; GO:0006139 nucleobase-containing compound metabolic process; GO:0006399 tRNA metabolic process; GO:0006412 translation; GO:0006418 tRNA aminoacylation for protein translation; GO:0006436 tryptophanyl-tRNA aminoacylation; GO:0006469 negative regula…	GO:0005622 intracellular; GO:0005623 cell; GO:0005634 nucleus; GO:0005737 cytoplasm; GO:0005829 cytosol; GO:0032991 macromolecular complex; GO:0043226 organelle; GO:0043227 membrane-bounded organelle; GO:0043229 intracellular organelle; GO:0043231 intracellular membrane-bounded organelle; GO:0044424 intracellular part; GO:0044444 cytoplasmic part; GO:0044464 cell part;	GO:0003824 catalytic activity; GO:0004812 aminoacyl-tRNA ligase activity; GO:0004830 tryptophan-tRNA ligase activity; GO:0004857 enzyme inhibitor activity; GO:0005488 binding; GO:0005515 protein binding; GO:0016874 ligase activity; GO:0016875 ligase activity, forming carbon-oxygen bonds; GO:0019207 kinase regulator activity; GO:0019210 kinase inhibitor activity; GO:0019899 enzyme binding; GO:0019…	K01867	WARS, trpS; tryptophanyl-tRNA synthetase [EC:6.1.1.2]	map00970 Aminoacyl-tRNA biosynthesis			J	KOG2145	Cytoplasmic tryptophanyl-tRNA synthetase
TGME49_248340-t26_1-p1	51	K	GTP-binding nuclear protein ran/tc4 GN=TGME49_248340	TGME49_248340															1	0.00246975	92.611	HLTGEFEK(1)K	2	0.052199	1	cytoplasm				K07936	RAN; GTP-binding nuclear protein Ran	map03008 Ribosome biogenesis in eukaryotes; map03013 RNA transport; map05166 Human T-cell leukemia virus 1 infection	PF00071	Ras family	U	KOG0096	GTPase Ran/TC4/GSP1 (nuclear protein transport pathway), small G protein superfamily
TGME49_256840-t26_1-p1	396	K	Putative transmembrane protein (Fragment)(predict) GN=TGME49_256840	TGME49_256840	1	0.000287962	60.764	ATDAFADAASK(1)TFLK	2	-0.029488	2	1	2.11546e-08	86.005	ATDAFADAASK(1)TFLK	2	0.48615	1	1	1.30333e-07	81.854	ATDAFADAASK(1)TFLK	2	0.51414	2	plasma membrane
TGME49_209450-t26_1-p1	123	K	TLD protein GN=TGME49_209450	TGME49_209450	1	3.06264e-13	103.79	NLGNLTCSGK(1)GAR	2	0.92772	1	1	2.91757e-10	104.95	NLGNLTCSGK(1)GAR	2	0.34217	1	1	7.00271e-12	113.4	NLGNLTCSGK(1)GAR	2	0.27141	1	plasma membrane							PF07534	TLD	S	KOG2557	Uncharacterized conserved protein, contains TLDc domain
TGME49_261430-t26_1-p1	981	K	Putative transmembrane protein(predict) GN=TGME49_261430	TGME49_261430								1	0.00696677	41.684	TDAPSVEK(1)K	2	-0.62898	1								plasma membrane
TGME49_226910-t26_1-p1	731	K	"Amylo-alpha-1,6-glucosidase GN=TGME49_226910"	TGME49_226910								1	0.00226653	56.339	AK(1)SSPSSSGTDCR	2	0.3547	1								cytoplasm				K01196	AGL; glycogen debranching enzyme [EC:2.4.1.25 3.2.1.33]	map00500 Starch and sucrose metabolism; map01100 Metabolic pathways	PF06202	Amylo-alpha-1,6-glucosidase	G	KOG3625	Alpha amylase
TGME49_226960-t26_1-p1	206	K	phosphofructokinase PFKII GN=TGME49_226960	TGME49_226960	1	0.00289026	88.338	HK(1)IETDEQK	2	0.54576	1	1	0.00290985	53.013	HK(1)IETDEQK	3	0.4863	2	1	0.0042966	79.492	HK(1)IETDEQK	2	0.01902	1	cytoplasm							PF00365	Phosphofructokinase	G	KOG2440	Pyrophosphate-dependent phosphofructo-1-kinase
TGME49_245670-t26_1-p1	610	K	pyruvate dehydrogenase complex subunit PDH-E1Alpha GN=TGME49_245670	TGME49_245670															1	0.0230905	46.406	QELDAK(1)AR	2	0.13687	1	cytoplasm				K00161	PDHA, pdhA; pyruvate dehydrogenase E1 component alpha subunit [EC:1.2.4.1]	map00010 Glycolysis / Gluconeogenesis; map00020 Citrate cycle (TCA cycle); map00620 Pyruvate metabolism; map01100 Metabolic pathways; map01200 Carbon metabolism; map04066 HIF-1 signaling pathway; map04922 Glucagon signaling pathway; map05230 Central carbon metabolism in cancer			C	KOG0225	Pyruvate dehydrogenase E1, alpha subunit
TGME49_227970-t26_1-p1	166	K	histone family DNA-binding protein GN=TGME49_227970	TGME49_227970	1	0.0180945	51.771	VSLSK(1)FGSLGLR	2	-0.042498	1															extracellular							PF00216	Bacterial DNA-binding protein
TGME49_235170-t26_1-p1	1028	K	"ATPase, AAA family protein GN=TGME49_235170"	TGME49_235170								1	0.0228676	54.023	VEK(1)AQGFLGR	2	0.40171	1								nucleus	GO:0000278 mitotic cell cycle; GO:0006139 nucleobase-containing compound metabolic process; GO:0006259 DNA metabolic process; GO:0006260 DNA replication; GO:0006261 DNA-dependent DNA replication; GO:0006271 DNA strand elongation involved in DNA replication; GO:0006272 leading strand elongation; GO:0006281 DNA repair; GO:0006298 mismatch repair; GO:0006725 cellular aromatic compound metabolic proc…	GO:0005622 intracellular; GO:0005623 cell; GO:0005634 nucleus; GO:0005657 replication fork; GO:0005663 DNA replication factor C complex; GO:0005694 chromosome; GO:0032991 macromolecular complex; GO:0043226 organelle; GO:0043227 membrane-bounded organelle; GO:0043228 non-membrane-bounded organelle; GO:0043229 intracellular organelle; GO:0043231 intracellular membrane-bounded organelle; GO:0043232 …		K10754	RFC1; replication factor C subunit 1	map03030 DNA replication; map03420 Nucleotide excision repair; map03430 Mismatch repair	PF00004; PF08519	ATPase family associated with various cellular activities (AAA); Replication factor RFC1 C terminal domain	L	KOG1968	Replication factor C, subunit RFC1 (large subunit)
TGME49_249390-t26_1-p1	478	K	glutamate/leucine/phenylalanine/valine dehydrogenase family protein GN=TGME49_249390	TGME49_249390	1	0.00904369	46.069	RVELLVK(1)AIR	3	0.38142	1								1	0.0062559	64.82	VELLVK(1)AIR	2	-0.43744	3	mitochondria							PF00208	Glutamate/Leucine/Phenylalanine/Valine dehydrogenase	E	KOG2250	Glutamate/leucine/phenylalanine/valine dehydrogenases
TGME49_239620-t26_1-p1	438	K	"5'-nucleotidase, C-terminal domain-containing protein GN=TGME49_239620"	TGME49_239620	1	0.000493113	58.885	EACSSGVNICIK(1)K	2	-2.0617	2	1	6.56622e-05	73.834	EACSSGVNICIK(1)K	2	-0.68985	2	1	0.0004258	67.136	EACSSGVNICIK(1)K	2	-1.3617	2	mitochondria				K01081	E3.1.3.5; 5'-nucleotidase [EC:3.1.3.5]	map00230 Purine metabolism; map00240 Pyrimidine metabolism; map00760 Nicotinate and nicotinamide metabolism; map01100 Metabolic pathways	PF00149; PF02872	Calcineurin-like phosphoesterase; 5'-nucleotidase, C-terminal domain	F	KOG4419	5' nucleotidase
TGME49_300140-t26_1-p1	190	K	"elongation factor 1-gamma, putative GN=TGME49_300140"	TGME49_300140	1	0.00902459	59.709	FYETVVNQK(1)SFK	2	0.1279	2								1	0.00663644	53.3	FYETVVNQK(1)SFK	2	0.14375	1	cytoplasm	GO:0006412 translation; GO:0006414 translational elongation; GO:0006518 peptide metabolic process; GO:0006575 cellular modified amino acid metabolic process; GO:0006749 glutathione metabolic process; GO:0006790 sulfur compound metabolic process; GO:0006807 nitrogen compound metabolic process; GO:0008152 metabolic process; GO:0009058 biosynthetic process; GO:0009059 macromolecule biosynthetic proc…	GO:0005622 intracellular; GO:0005623 cell; GO:0005737 cytoplasm; GO:0005829 cytosol; GO:0044424 intracellular part; GO:0044444 cytoplasmic part; GO:0044464 cell part;	GO:0003676 nucleic acid binding; GO:0003723 RNA binding; GO:0003746 translation elongation factor activity; GO:0003824 catalytic activity; GO:0004364 glutathione transferase activity; GO:0005488 binding; GO:0008135 translation factor activity, RNA binding; GO:0016740 transferase activity; GO:0016765 transferase activity, transferring alkyl or aryl (other than methyl) groups; GO:0097159 organic cy…	K03233	EEF1G; elongation factor 1-gamma	map05134 Legionellosis	PF02798; PF00043; PF00647	Glutathione S-transferase, N-terminal domain; Glutathione S-transferase, C-terminal domain; Elongation factor 1 gamma, conserved domain	J	KOG1627	Translation elongation factor EF-1 gamma
TGME49_243600-t26_1-p1	287	K	"acetyltransferase, GNAT family protein GN=TGME49_243600"	TGME49_243600	1	0.0057096	51.495	CSAQK(1)GAPIGDGER	2	-0.36842	1								1	0.00472106	51.495	CSAQK(1)GAPIGDGER	2	-0.085225	1	cytoplasm
TGME49_236040-t26_1-p1	177	K	"fructose-1,6-bisphosphate aldolase GN=TGME49_236040"	TGME49_236040	1	0.0117391	57.288	AEGIIPGIK(1)VDK	2	0.64728	2	1	0.00852221	52.527	AEGIIPGIK(1)VDK	2	0.80636	1								Golgi apparatus	GO:0005975 carbohydrate metabolic process; GO:0005996 monosaccharide metabolic process; GO:0006000 fructose metabolic process; GO:0006001 fructose catabolic process; GO:0006006 glucose metabolic process; GO:0006007 glucose catabolic process; GO:0006081 cellular aldehyde metabolic process; GO:0006082 organic acid metabolic process; GO:0006090 pyruvate metabolic process; GO:0006091 generation of pr…	GO:0005622 intracellular; GO:0005623 cell; GO:0005737 cytoplasm; GO:0005813 centrosome; GO:0005815 microtubule organizing center; GO:0005829 cytosol; GO:0005856 cytoskeleton; GO:0015630 microtubule cytoskeleton; GO:0034451 centriolar satellite; GO:0043226 organelle; GO:0043228 non-membrane-bounded organelle; GO:0043229 intracellular organelle; GO:0043232 intracellular non-membrane-bounded organel…	GO:0003824 catalytic activity; GO:0004332 fructose-bisphosphate aldolase activity; GO:0005488 binding; GO:0005515 protein binding; GO:0008092 cytoskeletal protein binding; GO:0016829 lyase activity; GO:0016830 carbon-carbon lyase activity; GO:0016832 aldehyde-lyase activity; GO:0019899 enzyme binding; GO:0030246 carbohydrate binding; GO:0036094 small molecule binding; GO:0042802 identical protein…	K01623	ALDO; fructose-bisphosphate aldolase, class I [EC:4.1.2.13]	map00010 Glycolysis / Gluconeogenesis; map00030 Pentose phosphate pathway; map00051 Fructose and mannose metabolism; map01100 Metabolic pathways; map01200 Carbon metabolism; map01230 Biosynthesis of amino acids; map04066 HIF-1 signaling pathway	PF00274	Fructose-bisphosphate aldolase class-I	G	KOG1557	Fructose-biphosphate aldolase
TGME49_289690-t26_1-p1	255	K	glyceraldehyde-3-phosphate dehydrogenase GAPDH1 GN=TGME49_289690	TGME49_289690	1	5.36715e-09	104.95	EK(1)AQAHLTNGAK	2	-0.14363	2	1	0.00477479	62.357	EK(1)AQAHLTNGAK	2	0.042611	1	1	4.30246e-05	74.789	EK(1)AQAHLTNGAK	2	-0.17022	2	mitochondria	GO:0005975 carbohydrate metabolic process; GO:0006082 organic acid metabolic process; GO:0006090 pyruvate metabolic process; GO:0006091 generation of precursor metabolites and energy; GO:0006096 glycolytic process; GO:0006139 nucleobase-containing compound metabolic process; GO:0006163 purine nucleotide metabolic process; GO:0006164 purine nucleotide biosynthetic process; GO:0006165 nucleoside di…	GO:0005622 intracellular; GO:0005623 cell; GO:0005737 cytoplasm; GO:0005829 cytosol; GO:0044424 intracellular part; GO:0044444 cytoplasmic part; GO:0044464 cell part;	GO:0000166 nucleotide binding; GO:0003824 catalytic activity; GO:0004365 glyceraldehyde-3-phosphate dehydrogenase (NAD+) (phosphorylating) activity; GO:0005488 binding; GO:0016491 oxidoreductase activity; GO:0016620 oxidoreductase activity, acting on the aldehyde or oxo group of donors, NAD or NADP as acceptor; GO:0016903 oxidoreductase activity, acting on the aldehyde or oxo group of donors; GO:…	K00134	GAPDH, gapA; glyceraldehyde 3-phosphate dehydrogenase [EC:1.2.1.12]	map00010 Glycolysis / Gluconeogenesis; map01100 Metabolic pathways; map01200 Carbon metabolism; map01230 Biosynthesis of amino acids; map04066 HIF-1 signaling pathway; map05010 Alzheimer disease; map05130 Pathogenic Escherichia coli infection	PF00044; PF02800	Glyceraldehyde 3-phosphate dehydrogenase, NAD binding domain; Glyceraldehyde 3-phosphate dehydrogenase, C-terminal domain	G	KOG0657	Glyceraldehyde 3-phosphate dehydrogenase
TGME49_311240-t26_1-p1	242	K	"DnaJ family chaperone, putative GN=TGME49_311240"	TGME49_311240	1	0.00639753	53.751	NHHK(1)VIFR	3	-1.6406	2	1	0.00344706	62.463	NHHK(1)VIFR	3	-1.2936	2	1	0.00168641	72.928	NHHK(1)VIFR	3	-0.79759	2	cytoplasm	GO:0000122 negative regulation of transcription from RNA polymerase II promoter; GO:0006355 regulation of transcription, DNA-templated; GO:0006357 regulation of transcription from RNA polymerase II promoter; GO:0006457 protein folding; GO:0006458 'de novo' protein folding; GO:0006950 response to stress; GO:0006986 response to unfolded protein; GO:0009889 regulation of biosynthetic process; GO:000…	GO:0005622 intracellular; GO:0005623 cell; GO:0005634 nucleus; GO:0005654 nucleoplasm; GO:0005737 cytoplasm; GO:0005829 cytosol; GO:0031974 membrane-enclosed lumen; GO:0031981 nuclear lumen; GO:0043226 organelle; GO:0043227 membrane-bounded organelle; GO:0043229 intracellular organelle; GO:0043231 intracellular membrane-bounded organelle; GO:0043233 organelle lumen; GO:0044422 organelle part; GO:…	GO:0001671 ATPase activator activity; GO:0003712 transcription cofactor activity; GO:0003714 transcription corepressor activity; GO:0005488 binding; GO:0005515 protein binding; GO:0008047 enzyme activator activity; GO:0019899 enzyme binding; GO:0030234 enzyme regulator activity; GO:0030544 Hsp70 protein binding; GO:0031072 heat shock protein binding; GO:0051082 unfolded protein binding; GO:005108…	K09502	DNAJA1; DnaJ homolog subfamily A member 1	map04141 Protein processing in endoplasmic reticulum	PF00226; PF01556; PF00684	DnaJ domain; DnaJ C terminal domain; DnaJ central domain	O	KOG0712	Molecular chaperone (DnaJ superfamily)
TGME49_260440-t26_1-p1	279	K	nuclear factor NF3 GN=TGME49_260440	TGME49_260440								1	0.0175195	50.088	TPLATLGQK(1)VK	2	1.0677	1								nucleus
TGME49_236040-t26_1-p1	111	K	"fructose-1,6-bisphosphate aldolase GN=TGME49_236040"	TGME49_236040	1	9.78857e-17	118.21	GILAADESTGTIK(1)K	2	-0.68177	2	1	5.96781e-17	108.63	GILAADESTGTIK(1)K	2	-0.13093	2	1	3.16118e-10	89.358	GILAADESTGTIK(1)K	2	-0.60389	2	Golgi apparatus	GO:0005975 carbohydrate metabolic process; GO:0005996 monosaccharide metabolic process; GO:0006000 fructose metabolic process; GO:0006001 fructose catabolic process; GO:0006006 glucose metabolic process; GO:0006007 glucose catabolic process; GO:0006081 cellular aldehyde metabolic process; GO:0006082 organic acid metabolic process; GO:0006090 pyruvate metabolic process; GO:0006091 generation of pr…	GO:0005622 intracellular; GO:0005623 cell; GO:0005737 cytoplasm; GO:0005813 centrosome; GO:0005815 microtubule organizing center; GO:0005829 cytosol; GO:0005856 cytoskeleton; GO:0015630 microtubule cytoskeleton; GO:0034451 centriolar satellite; GO:0043226 organelle; GO:0043228 non-membrane-bounded organelle; GO:0043229 intracellular organelle; GO:0043232 intracellular non-membrane-bounded organel…	GO:0003824 catalytic activity; GO:0004332 fructose-bisphosphate aldolase activity; GO:0005488 binding; GO:0005515 protein binding; GO:0008092 cytoskeletal protein binding; GO:0016829 lyase activity; GO:0016830 carbon-carbon lyase activity; GO:0016832 aldehyde-lyase activity; GO:0019899 enzyme binding; GO:0030246 carbohydrate binding; GO:0036094 small molecule binding; GO:0042802 identical protein…	K01623	ALDO; fructose-bisphosphate aldolase, class I [EC:4.1.2.13]	map00010 Glycolysis / Gluconeogenesis; map00030 Pentose phosphate pathway; map00051 Fructose and mannose metabolism; map01100 Metabolic pathways; map01200 Carbon metabolism; map01230 Biosynthesis of amino acids; map04066 HIF-1 signaling pathway	PF00274	Fructose-bisphosphate aldolase class-I	G	KOG1557	Fructose-biphosphate aldolase
TGME49_273490-t26_1-p1	448	K	"glutamine synthetase, type I, putative GN=TGME49_273490"	TGME49_273490								1	0.0292547	61.161	LTYSK(1)GNR	2	0.62495	1	1	0.0181363	49.3	LTYSK(1)GNR	2	0.96101	1	plasma membrane							PF03951; PF00120	Glutamine synthetase, beta-Grasp domain; Glutamine synthetase, catalytic domain	E	KOG0683	Glutamine synthetase
TGME49_295350-t26_1-p1	4	K	"nucleoside diphosphate kinase, putative GN=TGME49_295350"	TGME49_295350															1	0.0157212	46.462	AAK(1)QQER	2	-0.25606	1	cytoplasm	GO:0006139 nucleobase-containing compound metabolic process; GO:0006163 purine nucleotide metabolic process; GO:0006165 nucleoside diphosphate phosphorylation; GO:0006220 pyrimidine nucleotide metabolic process; GO:0006725 cellular aromatic compound metabolic process; GO:0006753 nucleoside phosphate metabolic process; GO:0006793 phosphorus metabolic process; GO:0006796 phosphate-containing compou…	GO:0005622 intracellular; GO:0005623 cell; GO:0044464 cell part;	GO:0003824 catalytic activity; GO:0004550 nucleoside diphosphate kinase activity; GO:0016301 kinase activity; GO:0016740 transferase activity; GO:0016772 transferase activity, transferring phosphorus-containing groups; GO:0016776 phosphotransferase activity, phosphate group as acceptor; GO:0019205 nucleobase-containing compound kinase activity;	K00940	ndk, NME; nucleoside-diphosphate kinase [EC:2.7.4.6]	map00230 Purine metabolism; map00240 Pyrimidine metabolism; map00983 Drug metabolism - other enzymes; map01100 Metabolic pathways	PF00334	Nucleoside diphosphate kinase	F	KOG0888	Nucleoside diphosphate kinase
TGME49_207640-t26_1-p1	855	K	isoleucyl-tRNA synthetase family protein GN=TGME49_207640	TGME49_207640	1	0.000969928	64.52	ASALISK(1)GNSMDR	2	-0.048144	2	1	0.00325698	49.595	ASALISK(1)GNSMDR	2	-0.44081	1	1	0.00697182	50.305	ASALISK(1)GNSMDR	2	-0.72324	2	mitochondria		GO:0005622 intracellular; GO:0005623 cell; GO:0005737 cytoplasm; GO:0044424 intracellular part; GO:0044464 cell part;		K01870	IARS, ileS; isoleucyl-tRNA synthetase [EC:6.1.1.5]	map00970 Aminoacyl-tRNA biosynthesis	PF08264	Anticodon-binding domain of tRNA	J	KOG0434	Isoleucyl-tRNA synthetase
TGME49_216650-t26_1-p1	360	K	S15 sporozoite-expressed protein GN=TGME49_216650	TGME49_216650	1	2.1343e-13	85.737	HTDNIHFK(1)CSCDAEEK	3	-0.018863	2	1	3.79456e-24	108.71	HTDNIHFK(1)CSCDAEEK	4	-0.13561	3	1	3.34886e-20	98.543	HTDNIHFK(1)CSCDAEEK	3	-0.54593	2	cytoplasm
TGME49_226400-t26_1-p1	200	K	lipoic acid synthase LIPA GN=TGME49_226400	TGME49_226400								1	0.018892	68.107	GSK(1)DEVIPR	2	0.070722	1	1	0.0187451	59.265	GSK(1)DEVIPR	2	-0.14002	1	nucleus				K03644	lipA, LIAS, LIP1, LIP5; lipoyl synthase [EC:2.8.1.8]	map00785 Lipoic acid metabolism; map01100 Metabolic pathways	PF04055	Radical SAM superfamily	H	KOG2672	Lipoate synthase
TGME49_309210-t26_1-p1	334	K	"peroxiredoxin 6, putative GN=TGME49_309210"	TGME49_309210								1	0.0247858	82.426	NFK(1)EVLR	2	-0.4943	1	1	0.0305226	72.23	NFK(1)EVLR	2	0.090088	1	plasma membrane				K11188	PRDX6; peroxiredoxin 6, 1-Cys peroxiredoxin [EC:1.11.1.7 1.11.1.15 3.1.1.-]	map01100 Metabolic pathways	PF00578; PF10417	AhpC/TSA family; C-terminal domain of 1-Cys peroxiredoxin	O	KOG0854	Alkyl hydroperoxide reductase, thiol specific antioxidant and related enzymes
TGME49_204400-t26_1-p1	436	K	"ATPase synthase subunit alpha, putative GN=TGME49_204400"	TGME49_204400															1	0.028077	45.28	AMK(1)QVAGTMK	2	-1.3587	1	mitochondria		GO:0005622 intracellular; GO:0005623 cell; GO:0005737 cytoplasm; GO:0005739 mitochondrion; GO:0005740 mitochondrial envelope; GO:0005743 mitochondrial inner membrane; GO:0005753 mitochondrial proton-transporting ATP synthase complex; GO:0016020 membrane; GO:0016469 proton-transporting two-sector ATPase complex; GO:0019866 organelle inner membrane; GO:0031090 organelle membrane; GO:0031966 mitocho…		K02132	ATPeF1A, ATP5A1, ATP1; F-type H+-transporting ATPase subunit alpha	map00190 Oxidative phosphorylation; map01100 Metabolic pathways; map04714 Thermogenesis; map05010 Alzheimer disease; map05012 Parkinson disease; map05016 Huntington disease	PF02874; PF00006; PF00306	ATP synthase alpha/beta family, beta-barrel domain; ATP synthase alpha/beta family, nucleotide-binding domain; ATP synthase alpha/beta chain, C terminal domain	C	KOG1353	F0F1-type ATP synthase, alpha subunit
TGME49_294800-t26_1-p1	425	K	"elongation factor 1-alpha (EF-1-ALPHA), putative GN=TGME49_294800"	TGME49_294800	1	4.21487e-07	75.445	QTVAVGVIK(1)SVEK	3	0.15953	3	1	7.9053e-09	92.8	QTVAVGVIK(1)SVEK	3	0.68978	3	1	8.82741e-09	85.28	QTVAVGVIK(1)SVEK	3	0.51612	2	cytoplasm	GO:0001932 regulation of protein phosphorylation; GO:0001933 negative regulation of protein phosphorylation; GO:0006403 RNA localization; GO:0006405 RNA export from nucleus; GO:0006409 tRNA export from nucleus; GO:0006412 translation; GO:0006414 translational elongation; GO:0006469 negative regulation of protein kinase activity; GO:0006518 peptide metabolic process; GO:0006611 protein export from…	GO:0000322 storage vacuole; GO:0000323 lytic vacuole; GO:0000324 fungal-type vacuole; GO:0000329 fungal-type vacuole membrane; GO:0005622 intracellular; GO:0005623 cell; GO:0005737 cytoplasm; GO:0005739 mitochondrion; GO:0005773 vacuole; GO:0005774 vacuolar membrane; GO:0005840 ribosome; GO:0005853 eukaryotic translation elongation factor 1 complex; GO:0016020 membrane; GO:0031090 organelle membr…	GO:0000166 nucleotide binding; GO:0001882 nucleoside binding; GO:0001883 purine nucleoside binding; GO:0003676 nucleic acid binding; GO:0003723 RNA binding; GO:0003746 translation elongation factor activity; GO:0003779 actin binding; GO:0003824 catalytic activity; GO:0003924 GTPase activity; GO:0005488 binding; GO:0005515 protein binding; GO:0005525 GTP binding; GO:0008092 cytoskeletal protein bi…	K03231	EEF1A; elongation factor 1-alpha	map03013 RNA transport; map05134 Legionellosis; map05140 Leishmaniasis	PF00009; PF03144; PF03143	Elongation factor Tu GTP binding domain; Elongation factor Tu domain 2; Elongation factor Tu C-terminal domain	J	KOG0052	Translation elongation factor EF-1 alpha/Tu
TGME49_231630-t26_1-p1	273	K	alveolin domain containing intermediate filament IMC4 GN=TGME49_231630	TGME49_231630	1	0.000410676	57.62	YK(1)EVPVPVHVQR	3	0.077679	1	1	3.5662e-07	83.633	YK(1)EVPVPVHVQR	3	0.28783	2	1	0.000128241	66.674	YK(1)EVPVPVHVQR	3	-0.17105	1	cytoplasm
TGME49_280560-t26_1-p1	43	K	"selenide, water dikinase GN=TGME49_280560"	TGME49_280560	1	0.0151729	86.205	QPEK(1)GMR	2	-0.26128	2								1	0.0183243	80.455	QPEK(1)GMR	2	-0.051411	1	nucleus				K01008	selD, SEPHS; selenide, water dikinase [EC:2.7.9.3]	map00450 Selenocompound metabolism; map01100 Metabolic pathways	PF07992; PF00586; PF02769	Pyridine nucleotide-disulphide oxidoreductase; AIR synthase related protein, N-terminal domain; AIR synthase related protein, C-terminal domain	T	KOG3939	Selenophosphate synthetase
TGME49_262690-t26_1-p1	135	K	ribosomal protein RPL27 GN=TGME49_262690	TGME49_262690	1	0.00407474	87.568	VSK(1)DLLFLR	2	0.71622	1								1	0.0184474	59.418	VSK(1)DLLFLR	2	0.27472	1	mitochondria				K02901	RP-L27e, RPL27; large subunit ribosomal protein L27e	map03010 Ribosome			J	KOG3418	60S ribosomal protein L27
TGME49_294800-t26_1-p1	416	K	"elongation factor 1-alpha (EF-1-ALPHA), putative GN=TGME49_294800"	TGME49_294800															1	0.00985431	48.568	DMK(1)QTVAVGVIK	2	-0.068096	1	cytoplasm	GO:0001932 regulation of protein phosphorylation; GO:0001933 negative regulation of protein phosphorylation; GO:0006403 RNA localization; GO:0006405 RNA export from nucleus; GO:0006409 tRNA export from nucleus; GO:0006412 translation; GO:0006414 translational elongation; GO:0006469 negative regulation of protein kinase activity; GO:0006518 peptide metabolic process; GO:0006611 protein export from…	GO:0000322 storage vacuole; GO:0000323 lytic vacuole; GO:0000324 fungal-type vacuole; GO:0000329 fungal-type vacuole membrane; GO:0005622 intracellular; GO:0005623 cell; GO:0005737 cytoplasm; GO:0005739 mitochondrion; GO:0005773 vacuole; GO:0005774 vacuolar membrane; GO:0005840 ribosome; GO:0005853 eukaryotic translation elongation factor 1 complex; GO:0016020 membrane; GO:0031090 organelle membr…	GO:0000166 nucleotide binding; GO:0001882 nucleoside binding; GO:0001883 purine nucleoside binding; GO:0003676 nucleic acid binding; GO:0003723 RNA binding; GO:0003746 translation elongation factor activity; GO:0003779 actin binding; GO:0003824 catalytic activity; GO:0003924 GTPase activity; GO:0005488 binding; GO:0005515 protein binding; GO:0005525 GTP binding; GO:0008092 cytoskeletal protein bi…	K03231	EEF1A; elongation factor 1-alpha	map03013 RNA transport; map05134 Legionellosis; map05140 Leishmaniasis	PF00009; PF03144; PF03143	Elongation factor Tu GTP binding domain; Elongation factor Tu domain 2; Elongation factor Tu C-terminal domain	J	KOG0052	Translation elongation factor EF-1 alpha/Tu
