# Supplementary material for: Global Proteomic Analysis of Lysine Malonylation in Toxoplasma gondii
Source: Front Microbiol. 2020 Apr 28;11:776. doi: 10.3389/fmicb.2020.00776 (PMC7198775; doi:10.3389/fmicb.2020.00776)
Supplement: TABLE S5 — Protein interaction network of the identified malonylated proteins. [file Table_5.XLSX]

## Sheet: Node Information
STRING ID	Protein accession	Protein description	Gene name	Number of modification sites	MCODE_Cluster	MCODE_Score	Subcellular localization	Biological Process	Cellular Component	Molecular Function	KEGG KO No.	KEGG Gene	KEGG pathway	Pfam ID	Domain description	KOG category	KOG NO.	KOG description
TGME49_094800	TGME49_294800-t26_1-p1	elongation factor 1-alpha (EF-1-ALPHA), putative GN=TGME49_294800	TGME49_294800	10	Cluster 1	9.84848	cytoplasm	GO:0001932 regulation of protein phosphorylation; GO:0001933 negative regulation of protein phosphorylation; GO:0006403 RNA localization; GO:0006405 RNA export from nucleus; GO:0006409 tRNA export from nucleus; GO:0006412 translation; GO:0006414 translational elongation; GO:0006469 negative regulation of protein kinase activity; GO:0006518 peptide metabolic process; GO:0006611 protein export from…	GO:0000322 storage vacuole; GO:0000323 lytic vacuole; GO:0000324 fungal-type vacuole; GO:0000329 fungal-type vacuole membrane; GO:0005622 intracellular; GO:0005623 cell; GO:0005737 cytoplasm; GO:0005739 mitochondrion; GO:0005773 vacuole; GO:0005774 vacuolar membrane; GO:0005840 ribosome; GO:0005853 eukaryotic translation elongation factor 1 complex; GO:0016020 membrane; GO:0031090 organelle membr…	GO:0000166 nucleotide binding; GO:0001882 nucleoside binding; GO:0001883 purine nucleoside binding; GO:0003676 nucleic acid binding; GO:0003723 RNA binding; GO:0003746 translation elongation factor activity; GO:0003779 actin binding; GO:0003824 catalytic activity; GO:0003924 GTPase activity; GO:0005488 binding; GO:0005515 protein binding; GO:0005525 GTP binding; GO:0008092 cytoskeletal protein bi…	K03231	EEF1A; elongation factor 1-alpha	map03013 RNA transport; map05134 Legionellosis; map05140 Leishmaniasis	PF00009; PF03144; PF03143	Elongation factor Tu GTP binding domain; Elongation factor Tu domain 2; Elongation factor Tu C-terminal domain	J	KOG0052	Translation elongation factor EF-1 alpha/Tu
TGME49_100140	TGME49_300140-t26_1-p1	elongation factor 1-gamma, putative GN=TGME49_300140	TGME49_300140	7	Cluster 1	10.7179	cytoplasm	GO:0006412 translation; GO:0006414 translational elongation; GO:0006518 peptide metabolic process; GO:0006575 cellular modified amino acid metabolic process; GO:0006749 glutathione metabolic process; GO:0006790 sulfur compound metabolic process; GO:0006807 nitrogen compound metabolic process; GO:0008152 metabolic process; GO:0009058 biosynthetic process; GO:0009059 macromolecule biosynthetic proc…	GO:0005622 intracellular; GO:0005623 cell; GO:0005737 cytoplasm; GO:0005829 cytosol; GO:0044424 intracellular part; GO:0044444 cytoplasmic part; GO:0044464 cell part;	GO:0003676 nucleic acid binding; GO:0003723 RNA binding; GO:0003746 translation elongation factor activity; GO:0003824 catalytic activity; GO:0004364 glutathione transferase activity; GO:0005488 binding; GO:0008135 translation factor activity, RNA binding; GO:0016740 transferase activity; GO:0016765 transferase activity, transferring alkyl or aryl (other than methyl) groups; GO:0097159 organic cy…	K03233	EEF1G; elongation factor 1-gamma	map05134 Legionellosis	PF02798; PF00043; PF00647	Glutathione S-transferase, N-terminal domain; Glutathione S-transferase, C-terminal domain; Elongation factor 1 gamma, conserved domain	J	KOG1627	Translation elongation factor EF-1 gamma
TGME49_013350	TGME49_213350-t26_1-p1	ribosomal protein RPS15 GN=TGME49_213350	TGME49_213350	3	Cluster 1	10.2667	cytoplasm				K02958	RP-S15e, RPS15; small subunit ribosomal protein S15e	map03010 Ribosome	PF00203	Ribosomal protein S19	J	KOG0898	40S ribosomal protein S15
TGME49_051810	TGME49_251810-t26_1-p1	translation initiation factor eIF-5A, putative GN=TGME49_251810	TGME49_251810	3	Cluster 1	9.61538	cytoplasm		GO:0005622 intracellular; GO:0005623 cell; GO:0005737 cytoplasm; GO:0044424 intracellular part; GO:0044464 cell part;		K03263	EIF5A; translation initiation factor 5A		PF01287	Eukaryotic elongation factor 5A hypusine, DNA-binding OB fold	J	KOG3271	Translation initiation factor 5A (eIF-5A)
TGME49_005470	TGME49_205470-t26_1-p1	translation elongation factor 2 family protein, putative GN=TGME49_205470	TGME49_205470	2	Cluster 1	10.2667	cytoplasm	GO:0006412 translation; GO:0006414 translational elongation; GO:0006417 regulation of translation; GO:0006448 regulation of translational elongation; GO:0006518 peptide metabolic process; GO:0006807 nitrogen compound metabolic process; GO:0008152 metabolic process; GO:0009058 biosynthetic process; GO:0009059 macromolecule biosynthetic process; GO:0009889 regulation of biosynthetic process; GO:000…	GO:0005622 intracellular; GO:0005623 cell; GO:0005737 cytoplasm; GO:0005829 cytosol; GO:0044424 intracellular part; GO:0044444 cytoplasmic part; GO:0044464 cell part;	GO:0003676 nucleic acid binding; GO:0003723 RNA binding; GO:0003746 translation elongation factor activity; GO:0003824 catalytic activity; GO:0003924 GTPase activity; GO:0005488 binding; GO:0005515 protein binding; GO:0008135 translation factor activity, RNA binding; GO:0016462 pyrophosphatase activity; GO:0016787 hydrolase activity; GO:0016817 hydrolase activity, acting on acid anhydrides; GO:00…	K03234	EEF2; elongation factor 2	map04152 AMPK signaling pathway; map04921 Oxytocin signaling pathway	PF00009; PF03144; PF03764; PF00679	Elongation factor Tu GTP binding domain; Elongation factor Tu domain 2; Elongation factor G, domain IV; Elongation factor G C-terminus	J	KOG0469	Elongation factor 2
TGME49_051680	TGME49_251680-t26_1-p1	histamine-releasing factor, putative GN=TGME49_251680	TGME49_251680	2	Cluster 1	10.5165	cytoplasm							PF00838	Translationally controlled tumour protein	DZ	KOG1727	Microtubule-binding protein (translationally controlled tumor protein)
TGME49_089750	TGME49_289750-t26_1-p1	ribosomal-ubiquitin protein RPL40 GN=TGME49_289750	TGME49_289750	1	Cluster 1	11	cytoplasm,nucleus				K02927	RP-L40e, RPL40; large subunit ribosomal protein L40e	map03010 Ribosome	PF00240	Ubiquitin family	J	KOG0003	Ubiquitin/60s ribosomal protein L40 fusion
TGME49_062690	TGME49_262690-t26_1-p1	ribosomal protein RPL27 GN=TGME49_262690	TGME49_262690	1	Cluster 1	10.2667	mitochondria				K02901	RP-L27e, RPL27; large subunit ribosomal protein L27e	map03010 Ribosome			J	KOG3418	60S ribosomal protein L27
TGME49_061570	TGME49_261570-t26_1-p1	ribosomal protein RPL7A GN=TGME49_261570	TGME49_261570	1	Cluster 1	11	cytoplasm	GO:0000470 maturation of LSU-rRNA; GO:0000491 small nucleolar ribonucleoprotein complex assembly; GO:0000492 box C/D snoRNP assembly; GO:0006139 nucleobase-containing compound metabolic process; GO:0006364 rRNA processing; GO:0006396 RNA processing; GO:0006412 translation; GO:0006518 peptide metabolic process; GO:0006725 cellular aromatic compound metabolic process; GO:0006807 nitrogen compound m…	GO:0005622 intracellular; GO:0005623 cell; GO:0005732 small nucleolar ribonucleoprotein complex; GO:0005737 cytoplasm; GO:0005829 cytosol; GO:0005840 ribosome; GO:0015934 large ribosomal subunit; GO:0022625 cytosolic large ribosomal subunit; GO:0022626 cytosolic ribosome; GO:0032991 macromolecular complex; GO:0043226 organelle; GO:0043228 non-membrane-bounded organelle; GO:0043229 intracellular o…	GO:0003676 nucleic acid binding; GO:0003723 RNA binding; GO:0005488 binding; GO:0030515 snoRNA binding; GO:0034512 box C/D snoRNA binding; GO:0097159 organic cyclic compound binding; GO:1901363 heterocyclic compound binding;	K02936	RP-L7Ae, RPL7A; large subunit ribosomal protein L7Ae	map03010 Ribosome	PF01248	Ribosomal protein L7Ae/L30e/S12e/Gadd45 family	J	KOG3166	60S ribosomal protein L7A
TGME49_110490	TGME49_310490-t26_1-p1	ribosomal protein RPL27A GN=TGME49_310490	TGME49_310490	1	Cluster 1	10.2667	cytoplasm				K02900	RP-L27Ae, RPL27A; large subunit ribosomal protein L27Ae	map03010 Ribosome			J	KOG1742	60s ribosomal protein L15/L27
TGME49_038250	TGME49_238250-t26_1-p1	ribosomal protein RPL36 GN=TGME49_238250	TGME49_238250	1	Cluster 1	11	mitochondria				K02920	RP-L36e, RPL36; large subunit ribosomal protein L36e	map03010 Ribosome			J	KOG3452	60S ribosomal protein L36
TGME49_045460	TGME49_245460-t26_1-p1	ribosomal protein RPS8 GN=TGME49_245460	TGME49_245460	1	Cluster 1	10.2667	nucleus				K02995	RP-S8e, RPS8; small subunit ribosomal protein S8e	map03010 Ribosome			J	KOG3283	40S ribosomal protein S8
TGME49_042330	TGME49_242330-t26_1-p1	ribosomal protein RPS5 GN=TGME49_242330	TGME49_242330	1	Cluster 1	10.2667	cytoplasm				K02989	RP-S5e, RPS5; small subunit ribosomal protein S5e	map03010 Ribosome	PF00177	Ribosomal protein S7p/S5e	J	KOG3291	Ribosomal protein S7
TGME49_023050	TGME49_223050-t26_1-p1	ribosomal protein RPS20 GN=TGME49_223050	TGME49_223050	1	Cluster 1	10.2667	nucleus				K02969	RP-S20e, RPS20; small subunit ribosomal protein S20e	map03010 Ribosome			J	KOG0900	40S ribosomal protein S20
TGME49_005340	TGME49_205340-t26_1-p1	ribosomal protein RPS12 GN=TGME49_205340	TGME49_205340	1	Cluster 1	10.2667	extracellular				K02951	RP-S12e, RPS12; small subunit ribosomal protein S12e	map03010 Ribosome	PF01248	Ribosomal protein L7Ae/L30e/S12e/Gadd45 family	J	KOG3406	40S ribosomal protein S12
TGME49_036040	TGME49_236040-t26_1-p1	fructose-1,6-bisphosphate aldolase GN=TGME49_236040	TGME49_236040	7	Cluster 2	8.31818	Golgi apparatus	GO:0005975 carbohydrate metabolic process; GO:0005996 monosaccharide metabolic process; GO:0006000 fructose metabolic process; GO:0006001 fructose catabolic process; GO:0006006 glucose metabolic process; GO:0006007 glucose catabolic process; GO:0006081 cellular aldehyde metabolic process; GO:0006082 organic acid metabolic process; GO:0006090 pyruvate metabolic process; GO:0006091 generation of pr…	GO:0005622 intracellular; GO:0005623 cell; GO:0005737 cytoplasm; GO:0005813 centrosome; GO:0005815 microtubule organizing center; GO:0005829 cytosol; GO:0005856 cytoskeleton; GO:0015630 microtubule cytoskeleton; GO:0034451 centriolar satellite; GO:0043226 organelle; GO:0043228 non-membrane-bounded organelle; GO:0043229 intracellular organelle; GO:0043232 intracellular non-membrane-bounded organel…	GO:0003824 catalytic activity; GO:0004332 fructose-bisphosphate aldolase activity; GO:0005488 binding; GO:0005515 protein binding; GO:0008092 cytoskeletal protein binding; GO:0016829 lyase activity; GO:0016830 carbon-carbon lyase activity; GO:0016832 aldehyde-lyase activity; GO:0019899 enzyme binding; GO:0030246 carbohydrate binding; GO:0036094 small molecule binding; GO:0042802 identical protein…	K01623	ALDO; fructose-bisphosphate aldolase, class I [EC:4.1.2.13]	map00010 Glycolysis / Gluconeogenesis; map00030 Pentose phosphate pathway; map00051 Fructose and mannose metabolism; map01100 Metabolic pathways; map01200 Carbon metabolism; map01230 Biosynthesis of amino acids; map04066 HIF-1 signaling pathway	PF00274	Fructose-bisphosphate aldolase class-I	G	KOG1557	Fructose-biphosphate aldolase
TGME49_118230	TGME49_318230-t26_1-p1	phosphoglycerate kinase PGKI GN=TGME49_318230	TGME49_318230	5	Cluster 2	7.41818	cytoplasm	GO:0005975 carbohydrate metabolic process; GO:0005996 monosaccharide metabolic process; GO:0006006 glucose metabolic process; GO:0006082 organic acid metabolic process; GO:0006090 pyruvate metabolic process; GO:0006091 generation of precursor metabolites and energy; GO:0006094 gluconeogenesis; GO:0006096 glycolytic process; GO:0006139 nucleobase-containing compound metabolic process; GO:0006163 p…	GO:0005622 intracellular; GO:0005623 cell; GO:0005737 cytoplasm; GO:0005739 mitochondrion; GO:0043226 organelle; GO:0043227 membrane-bounded organelle; GO:0043229 intracellular organelle; GO:0043231 intracellular membrane-bounded organelle; GO:0044424 intracellular part; GO:0044444 cytoplasmic part; GO:0044464 cell part;	GO:0003824 catalytic activity; GO:0004618 phosphoglycerate kinase activity; GO:0016301 kinase activity; GO:0016740 transferase activity; GO:0016772 transferase activity, transferring phosphorus-containing groups; GO:0016774 phosphotransferase activity, carboxyl group as acceptor;	K00927	PGK, pgk; phosphoglycerate kinase [EC:2.7.2.3]	map00010 Glycolysis / Gluconeogenesis; map01100 Metabolic pathways; map01200 Carbon metabolism; map01230 Biosynthesis of amino acids; map04066 HIF-1 signaling pathway	PF00162	Phosphoglycerate kinase	G	KOG1367	3-phosphoglycerate kinase
TGME49_089690	TGME49_289690-t26_1-p1	glyceraldehyde-3-phosphate dehydrogenase GAPDH1 GN=TGME49_289690	TGME49_289690	5	Cluster 2	7.15152	mitochondria	GO:0005975 carbohydrate metabolic process; GO:0006082 organic acid metabolic process; GO:0006090 pyruvate metabolic process; GO:0006091 generation of precursor metabolites and energy; GO:0006096 glycolytic process; GO:0006139 nucleobase-containing compound metabolic process; GO:0006163 purine nucleotide metabolic process; GO:0006164 purine nucleotide biosynthetic process; GO:0006165 nucleoside di…	GO:0005622 intracellular; GO:0005623 cell; GO:0005737 cytoplasm; GO:0005829 cytosol; GO:0044424 intracellular part; GO:0044444 cytoplasmic part; GO:0044464 cell part;	GO:0000166 nucleotide binding; GO:0003824 catalytic activity; GO:0004365 glyceraldehyde-3-phosphate dehydrogenase (NAD+) (phosphorylating) activity; GO:0005488 binding; GO:0016491 oxidoreductase activity; GO:0016620 oxidoreductase activity, acting on the aldehyde or oxo group of donors, NAD or NADP as acceptor; GO:0016903 oxidoreductase activity, acting on the aldehyde or oxo group of donors; GO:…	K00134	GAPDH, gapA; glyceraldehyde 3-phosphate dehydrogenase [EC:1.2.1.12]	map00010 Glycolysis / Gluconeogenesis; map01100 Metabolic pathways; map01200 Carbon metabolism; map01230 Biosynthesis of amino acids; map04066 HIF-1 signaling pathway; map05010 Alzheimer disease; map05130 Pathogenic Escherichia coli infection	PF00044; PF02800	Glyceraldehyde 3-phosphate dehydrogenase, NAD binding domain; Glyceraldehyde 3-phosphate dehydrogenase, C-terminal domain	G	KOG0657	Glyceraldehyde 3-phosphate dehydrogenase
TGME49_073760	TGME49_273760-t26_1-p1	heat shock protein HSP70 GN=TGME49_273760	TGME49_273760	5	Cluster 2	7.64444	cytoplasm				K03283	HSPA1s; heat shock 70kDa protein 1/2/6/8	map03040 Spliceosome; map04010 MAPK signaling pathway; map04141 Protein processing in endoplasmic reticulum; map04144 Endocytosis; map04213 Longevity regulating pathway - multiple species; map04612 Antigen processing and presentation; map04915 Estrogen signaling pathway; map05134 Legionellosis; map05145 Toxoplasmosis; map05162 Measles			O	KOG0101	Molecular chaperones HSP70/HSC70, HSP70 superfamily
TGME49_069190	TGME49_269190-t26_1-p1	glyceraldehyde-3-phosphate dehydrogenase GAPDH2 GN=TGME49_269190	TGME49_269190	5	Cluster 2	7.41818	Golgi apparatus	GO:0005975 carbohydrate metabolic process; GO:0006082 organic acid metabolic process; GO:0006090 pyruvate metabolic process; GO:0006091 generation of precursor metabolites and energy; GO:0006096 glycolytic process; GO:0006139 nucleobase-containing compound metabolic process; GO:0006163 purine nucleotide metabolic process; GO:0006164 purine nucleotide biosynthetic process; GO:0006165 nucleoside di…	GO:0005622 intracellular; GO:0005623 cell; GO:0005737 cytoplasm; GO:0005829 cytosol; GO:0044424 intracellular part; GO:0044444 cytoplasmic part; GO:0044464 cell part;	GO:0000166 nucleotide binding; GO:0003824 catalytic activity; GO:0004365 glyceraldehyde-3-phosphate dehydrogenase (NAD+) (phosphorylating) activity; GO:0005488 binding; GO:0016491 oxidoreductase activity; GO:0016620 oxidoreductase activity, acting on the aldehyde or oxo group of donors, NAD or NADP as acceptor; GO:0016903 oxidoreductase activity, acting on the aldehyde or oxo group of donors; GO:…	K00134	GAPDH, gapA; glyceraldehyde 3-phosphate dehydrogenase [EC:1.2.1.12]	map00010 Glycolysis / Gluconeogenesis; map01100 Metabolic pathways; map01200 Carbon metabolism; map01230 Biosynthesis of amino acids; map04066 HIF-1 signaling pathway; map05010 Alzheimer disease; map05130 Pathogenic Escherichia coli infection	PF00044; PF02800	Glyceraldehyde 3-phosphate dehydrogenase, NAD binding domain; Glyceraldehyde 3-phosphate dehydrogenase, C-terminal domain	G	KOG0657	Glyceraldehyde 3-phosphate dehydrogenase
TGME49_022020	TGME49_222020-t26_1-p1	phosphoglycerate kinase PGKII GN=TGME49_222020	TGME49_222020	3	Cluster 2	7.41818	nucleus				K00927	PGK, pgk; phosphoglycerate kinase [EC:2.7.2.3]	map00010 Glycolysis / Gluconeogenesis; map01100 Metabolic pathways; map01200 Carbon metabolism; map01230 Biosynthesis of amino acids; map04066 HIF-1 signaling pathway	PF00162	Phosphoglycerate kinase	G	KOG1367	3-phosphoglycerate kinase
TGME49_085980	TGME49_285980-t26_1-p1	glucosephosphate-mutase GPM1 GN=TGME49_285980	TGME49_285980	2	Cluster 2	7.0303	cytoplasm				K01835	pgm; phosphoglucomutase [EC:5.4.2.2]	map00010 Glycolysis / Gluconeogenesis; map00030 Pentose phosphate pathway; map00052 Galactose metabolism; map00230 Purine metabolism; map00500 Starch and sucrose metabolism; map00520 Amino sugar and nucleotide sugar metabolism; map01100 Metabolic pathways	PF02878; PF02879; PF02880	Phosphoglucomutase/phosphomannomutase, alpha/beta/alpha domain I; Phosphoglucomutase/phosphomannomutase, alpha/beta/alpha domain II; Phosphoglucomutase/phosphomannomutase, alpha/beta/alpha domain III	G	KOG0625	Phosphoglucomutase
TGME49_068850	TGME49_268850-t26_1-p1	enolase 2 GN=TGME49_268850	TGME49_268850	2	Cluster 2	8.31818	mitochondria	GO:0005975 carbohydrate metabolic process; GO:0005996 monosaccharide metabolic process; GO:0006006 glucose metabolic process; GO:0006007 glucose catabolic process; GO:0006082 organic acid metabolic process; GO:0006090 pyruvate metabolic process; GO:0006091 generation of precursor metabolites and energy; GO:0006094 gluconeogenesis; GO:0006096 glycolytic process; GO:0006139 nucleobase-containing co…	GO:0005622 intracellular; GO:0005623 cell; GO:0005737 cytoplasm; GO:0005829 cytosol; GO:0005886 plasma membrane; GO:0016020 membrane; GO:0044424 intracellular part; GO:0044444 cytoplasmic part; GO:0044464 cell part; GO:0071944 cell periphery;	GO:0003824 catalytic activity; GO:0004634 phosphopyruvate hydratase activity; GO:0016829 lyase activity; GO:0016835 carbon-oxygen lyase activity; GO:0016836 hydro-lyase activity;	K01689	ENO, eno; enolase [EC:4.2.1.11]	map00010 Glycolysis / Gluconeogenesis; map01100 Metabolic pathways; map01200 Carbon metabolism; map01230 Biosynthesis of amino acids; map03018 RNA degradation; map04066 HIF-1 signaling pathway	PF03952; PF00113	Enolase, N-terminal domain; Enolase, C-terminal TIM barrel domain	G	KOG2670	Enolase
TGME49_110670	TGME49_310670-t26_1-p1	glycogen phosphorylase 1, putative GN=TGME49_310670	TGME49_310670	1	Cluster 2	7	cytoplasm				K00688	PYG, glgP; glycogen phosphorylase [EC:2.4.1.1]	map00500 Starch and sucrose metabolism; map01100 Metabolic pathways; map04217 Necroptosis; map04910 Insulin signaling pathway; map04922 Glucagon signaling pathway; map04931 Insulin resistance			G	KOG2099	Glycogen phosphorylase
TGME49_025930	TGME49_225930-t26_1-p1	triose-phosphate isomerase TPI-I GN=TGME49_225930	TGME49_225930	1	Cluster 2	8.31818	cytoplasm	GO:0005975 carbohydrate metabolic process; GO:0005996 monosaccharide metabolic process; GO:0006006 glucose metabolic process; GO:0006066 alcohol metabolic process; GO:0006071 glycerol metabolic process; GO:0006081 cellular aldehyde metabolic process; GO:0006082 organic acid metabolic process; GO:0006090 pyruvate metabolic process; GO:0006091 generation of precursor metabolites and energy; GO:0006…	GO:0005622 intracellular; GO:0005623 cell; GO:0005737 cytoplasm; GO:0005829 cytosol; GO:0044424 intracellular part; GO:0044444 cytoplasmic part; GO:0044464 cell part;	GO:0003824 catalytic activity; GO:0004807 triose-phosphate isomerase activity; GO:0016853 isomerase activity; GO:0016860 intramolecular oxidoreductase activity; GO:0016861 intramolecular oxidoreductase activity, interconverting aldoses and ketoses;	K01803	TPI, tpiA; triosephosphate isomerase (TIM) [EC:5.3.1.1]	map00010 Glycolysis / Gluconeogenesis; map00051 Fructose and mannose metabolism; map00562 Inositol phosphate metabolism; map01100 Metabolic pathways; map01200 Carbon metabolism; map01230 Biosynthesis of amino acids	PF00121	Triosephosphate isomerase	G	KOG1643	Triosephosphate isomerase
TGME49_065450	TGME49_265450-t26_1-p1	hexokinase GN=TGME49_265450	TGME49_265450	1	Cluster 2	8.31818	cytoplasm				K00844	HK; hexokinase [EC:2.7.1.1]	map00010 Glycolysis / Gluconeogenesis; map00051 Fructose and mannose metabolism; map00052 Galactose metabolism; map00500 Starch and sucrose metabolism; map00520 Amino sugar and nucleotide sugar metabolism; map00524 Neomycin, kanamycin and gentamicin biosynthesis; map01100 Metabolic pathways; map01200 Carbon metabolism; map04066 HIF-1 signaling pathway; map04910 Insulin signaling pathway; map04930…	PF00349; PF03727	Hexokinase; Hexokinase	G	KOG1369	Hexokinase
TGME49_118310	TGME49_318310-t26_1-p1	transketolase GN=TGME49_318310	TGME49_318310	1	Cluster 2	8.31818	nucleus				K00615	E2.2.1.1, tktA, tktB; transketolase [EC:2.2.1.1]	map00030 Pentose phosphate pathway; map01100 Metabolic pathways; map01200 Carbon metabolism; map01230 Biosynthesis of amino acids	PF00456; PF02779; PF02780	Transketolase, thiamine diphosphate binding domain; Transketolase, pyrimidine binding domain; Transketolase, C-terminal domain	G	KOG0523	Transketolase
TGME49_056760	TGME49_256760-t26_1-p1	pyruvate kinase PyK1 GN=TGME49_256760	TGME49_256760	1	Cluster 2	7.41818	mitochondria				K00873	PK, pyk; pyruvate kinase [EC:2.7.1.40]	map00010 Glycolysis / Gluconeogenesis; map00230 Purine metabolism; map00620 Pyruvate metabolism; map01100 Metabolic pathways; map01200 Carbon metabolism; map01230 Biosynthesis of amino acids; map04922 Glucagon signaling pathway; map04930 Type II diabetes mellitus; map05165 Human papillomavirus infection; map05203 Viral carcinogenesis; map05230 Central carbon metabolism in cancer	PF02887	Pyruvate kinase, alpha/beta domain	G	KOG2323	Pyruvate kinase
TGME49_028190	TGME49_228190-t26_1-p1	eukaryotic initiation factor-3, subunit 5, putative GN=TGME49_228190	TGME49_228190	2	Cluster 3	7	nucleus				K03249	EIF3F; translation initiation factor 3 subunit F	map03013 RNA transport			J	KOG2975	Translation initiation factor 3, subunit f (eIF-3f)
TGME49_063870	TGME49_263870-t26_1-p1	glutamate-tRNA ligase GN=TGME49_263870	TGME49_263870	2	Cluster 3	7.64444	nucleus	GO:0006082 organic acid metabolic process; GO:0006139 nucleobase-containing compound metabolic process; GO:0006399 tRNA metabolic process; GO:0006412 translation; GO:0006418 tRNA aminoacylation for protein translation; GO:0006425 glutaminyl-tRNA aminoacylation; GO:0006518 peptide metabolic process; GO:0006520 cellular amino acid metabolic process; GO:0006725 cellular aromatic compound metabolic p…	GO:0005622 intracellular; GO:0005623 cell; GO:0005737 cytoplasm; GO:0005829 cytosol; GO:0044424 intracellular part; GO:0044444 cytoplasmic part; GO:0044464 cell part;	GO:0003824 catalytic activity; GO:0004812 aminoacyl-tRNA ligase activity; GO:0004819 glutamine-tRNA ligase activity; GO:0016874 ligase activity; GO:0016875 ligase activity, forming carbon-oxygen bonds;	K14163	EPRS; bifunctional glutamyl/prolyl-tRNA synthetase [EC:6.1.1.17 6.1.1.15]	map00860 Porphyrin and chlorophyll metabolism; map00970 Aminoacyl-tRNA biosynthesis; map01100 Metabolic pathways	PF00749; PF03950	tRNA synthetases class I (E and Q), catalytic domain; tRNA synthetases class I (E and Q), anti-codon binding domain	J	KOG1147	Glutamyl-tRNA synthetase
TGME49_056990	TGME49_256990-t26_1-p1	glycyl-tRNA synthetase GN=TGME49_256990	TGME49_256990	2	Cluster 3	6.80556	mitochondria	GO:0006082 organic acid metabolic process; GO:0006139 nucleobase-containing compound metabolic process; GO:0006399 tRNA metabolic process; GO:0006412 translation; GO:0006418 tRNA aminoacylation for protein translation; GO:0006426 glycyl-tRNA aminoacylation; GO:0006518 peptide metabolic process; GO:0006520 cellular amino acid metabolic process; GO:0006725 cellular aromatic compound metabolic proce…	GO:0005622 intracellular; GO:0005623 cell; GO:0005737 cytoplasm; GO:0009345 glycine-tRNA ligase complex; GO:0032991 macromolecular complex; GO:0044424 intracellular part; GO:0044444 cytoplasmic part; GO:0044464 cell part; GO:1902494 catalytic complex;	GO:0000166 nucleotide binding; GO:0000287 magnesium ion binding; GO:0003824 catalytic activity; GO:0004812 aminoacyl-tRNA ligase activity; GO:0004820 glycine-tRNA ligase activity; GO:0005488 binding; GO:0005515 protein binding; GO:0005524 ATP binding; GO:0008144 drug binding; GO:0016594 glycine binding; GO:0016597 amino acid binding; GO:0016874 ligase activity; GO:0016875 ligase activity, forming…	K01880	GARS, glyS1; glycyl-tRNA synthetase [EC:6.1.1.14]	map00970 Aminoacyl-tRNA biosynthesis	PF00587; PF03129	tRNA synthetase class II core domain (G, H, P, S and T); Anticodon binding domain	J	KOG2298	Glycyl-tRNA synthetase and related class II tRNA synthetase
TGME49_019540	TGME49_219540-t26_1-p1	cytosolic tRNA-Ala synthetase GN=TGME49_219540	TGME49_219540	2	Cluster 3	7.64444	endoplasmic reticulum	GO:0006082 organic acid metabolic process; GO:0006139 nucleobase-containing compound metabolic process; GO:0006396 RNA processing; GO:0006399 tRNA metabolic process; GO:0006400 tRNA modification; GO:0006412 translation; GO:0006418 tRNA aminoacylation for protein translation; GO:0006419 alanyl-tRNA aminoacylation; GO:0006518 peptide metabolic process; GO:0006520 cellular amino acid metabolic proce…	GO:0005622 intracellular; GO:0005623 cell; GO:0005737 cytoplasm; GO:0005829 cytosol; GO:0044424 intracellular part; GO:0044444 cytoplasmic part; GO:0044464 cell part;	GO:0003824 catalytic activity; GO:0004812 aminoacyl-tRNA ligase activity; GO:0004813 alanine-tRNA ligase activity; GO:0005488 binding; GO:0016597 amino acid binding; GO:0016874 ligase activity; GO:0016875 ligase activity, forming carbon-oxygen bonds; GO:0031406 carboxylic acid binding; GO:0036094 small molecule binding; GO:0043167 ion binding; GO:0043168 anion binding; GO:0043177 organic acid bin…	K01872	AARS, alaS; alanyl-tRNA synthetase [EC:6.1.1.7]	map00970 Aminoacyl-tRNA biosynthesis	PF07973	Threonyl and Alanyl tRNA synthetase second additional domain	J	KOG0188	Alanyl-tRNA synthetase
TGME49_088360	TGME49_288360-t26_1-p1	tryptophanyl-tRNA synthetase (TrpRS2) GN=TGME49_288360	TGME49_288360	2	Cluster 3	7.64444	mitochondria	GO:0001932 regulation of protein phosphorylation; GO:0001933 negative regulation of protein phosphorylation; GO:0006082 organic acid metabolic process; GO:0006139 nucleobase-containing compound metabolic process; GO:0006399 tRNA metabolic process; GO:0006412 translation; GO:0006418 tRNA aminoacylation for protein translation; GO:0006436 tryptophanyl-tRNA aminoacylation; GO:0006469 negative regula…	GO:0005622 intracellular; GO:0005623 cell; GO:0005634 nucleus; GO:0005737 cytoplasm; GO:0005829 cytosol; GO:0032991 macromolecular complex; GO:0043226 organelle; GO:0043227 membrane-bounded organelle; GO:0043229 intracellular organelle; GO:0043231 intracellular membrane-bounded organelle; GO:0044424 intracellular part; GO:0044444 cytoplasmic part; GO:0044464 cell part;	GO:0003824 catalytic activity; GO:0004812 aminoacyl-tRNA ligase activity; GO:0004830 tryptophan-tRNA ligase activity; GO:0004857 enzyme inhibitor activity; GO:0005488 binding; GO:0005515 protein binding; GO:0016874 ligase activity; GO:0016875 ligase activity, forming carbon-oxygen bonds; GO:0019207 kinase regulator activity; GO:0019210 kinase inhibitor activity; GO:0019899 enzyme binding; GO:0019…	K01867	WARS, trpS; tryptophanyl-tRNA synthetase [EC:6.1.1.2]	map00970 Aminoacyl-tRNA biosynthesis			J	KOG2145	Cytoplasmic tryptophanyl-tRNA synthetase
TGME49_070510	TGME49_270510-t26_1-p1	asparaginyl-tRNA synthetase (NOB+tRNA synthase) GN=TGME49_270510	TGME49_270510	2	Cluster 3	6.53333	mitochondria		GO:0005622 intracellular; GO:0005623 cell; GO:0005737 cytoplasm; GO:0044424 intracellular part; GO:0044464 cell part;		K01893	NARS, asnS; asparaginyl-tRNA synthetase [EC:6.1.1.22]	map00970 Aminoacyl-tRNA biosynthesis	PF00152	tRNA synthetases class II (D, K and N)	J	KOG0554	Asparaginyl-tRNA synthetase (mitochondrial)
TGME49_094620	TGME49_294620-t26_1-p1	eukaryotic initiation factor-3, subunit 8, putative GN=TGME49_294620	TGME49_294620	1	Cluster 3	6.80556	nucleus				K03252	EIF3C; translation initiation factor 3 subunit C	map03013 RNA transport	PF01399	PCI domain	J	KOG1076	Translation initiation factor 3, subunit c (eIF-3c)
TGME49_073520	TGME49_273520-t26_1-p1	PCI domain-containing protein GN=TGME49_273520	TGME49_273520	1	Cluster 3	6.66667	nucleus				K03250	EIF3E, INT6; translation initiation factor 3 subunit E	map03013 RNA transport; map05160 Hepatitis C	PF01399	PCI domain	J	KOG2758	Translation initiation factor 3, subunit e (eIF-3e)
TGME49_001680	TGME49_201680-t26_1-p1	eukaryotic initiation factor-3 subunit 10, putative GN=TGME49_201680	TGME49_201680	1	Cluster 3	6.53333	cytoplasm				K03254	EIF3A; translation initiation factor 3 subunit A	map03013 RNA transport			J	KOG2072	Translation initiation factor 3, subunit a (eIF-3a)
TGME49_051500	TGME49_251500-t26_1-p1	eukaryotic initiation factor-3, subunit 3, putative GN=TGME49_251500	TGME49_251500	1	Cluster 3	6.80556	plasma membrane				K03247	EIF3H; translation initiation factor 3 subunit H	map03013 RNA transport; map05162 Measles			J	KOG1560	Translation initiation factor 3, subunit h (eIF-3h)
TGME49_007640	TGME49_207640-t26_1-p1	isoleucyl-tRNA synthetase family protein GN=TGME49_207640	TGME49_207640	1	Cluster 3	7.64444	mitochondria		GO:0005622 intracellular; GO:0005623 cell; GO:0005737 cytoplasm; GO:0044424 intracellular part; GO:0044464 cell part;		K01870	IARS, ileS; isoleucyl-tRNA synthetase [EC:6.1.1.5]	map00970 Aminoacyl-tRNA biosynthesis	PF08264	Anticodon-binding domain of tRNA	J	KOG0434	Isoleucyl-tRNA synthetase
TGME49_019850	TGME49_219850-t26_1-p1	prolyl-tRNA synthetase (ProRS) GN=TGME49_219850	TGME49_219850	1	Cluster 3	6.80556	mitochondria				K14163	EPRS; bifunctional glutamyl/prolyl-tRNA synthetase [EC:6.1.1.17 6.1.1.15]	map00860 Porphyrin and chlorophyll metabolism; map00970 Aminoacyl-tRNA biosynthesis; map01100 Metabolic pathways	PF00587; PF03129; PF09180	tRNA synthetase class II core domain (G, H, P, S and T); Anticodon binding domain; Prolyl-tRNA synthetase, C-terminal	J	KOG4163	Prolyl-tRNA synthetase
TGME49_099810	TGME49_299810-t26_1-p1	cysteine-tRNA synthetase (CysRS) GN=TGME49_299810	TGME49_299810	1	Cluster 3	7.64444	extracellular	GO:0006082 organic acid metabolic process; GO:0006139 nucleobase-containing compound metabolic process; GO:0006399 tRNA metabolic process; GO:0006412 translation; GO:0006418 tRNA aminoacylation for protein translation; GO:0006423 cysteinyl-tRNA aminoacylation; GO:0006518 peptide metabolic process; GO:0006520 cellular amino acid metabolic process; GO:0006725 cellular aromatic compound metabolic pr…	GO:0005622 intracellular; GO:0005623 cell; GO:0005737 cytoplasm; GO:0005829 cytosol; GO:0044424 intracellular part; GO:0044444 cytoplasmic part; GO:0044464 cell part;	GO:0000166 nucleotide binding; GO:0003824 catalytic activity; GO:0004812 aminoacyl-tRNA ligase activity; GO:0004817 cysteine-tRNA ligase activity; GO:0005488 binding; GO:0005524 ATP binding; GO:0008144 drug binding; GO:0008270 zinc ion binding; GO:0016874 ligase activity; GO:0016875 ligase activity, forming carbon-oxygen bonds; GO:0017076 purine nucleotide binding; GO:0030554 adenyl nucleotide bi…	K01883	CARS, cysS; cysteinyl-tRNA synthetase [EC:6.1.1.16]	map00970 Aminoacyl-tRNA biosynthesis			J	KOG2007	Cysteinyl-tRNA synthetase
TGME49_053290	TGME49_253290-t26_1-p1	valyl-tRNA synthetase GN=TGME49_253290	TGME49_253290	1	Cluster 3	7	cytoplasm		GO:0005622 intracellular; GO:0005623 cell; GO:0005737 cytoplasm; GO:0044424 intracellular part; GO:0044464 cell part;		K01873	VARS, valS; valyl-tRNA synthetase [EC:6.1.1.9]	map00970 Aminoacyl-tRNA biosynthesis	PF08264	Anticodon-binding domain of tRNA	J	KOG0432	Valyl-tRNA synthetase
TGME49_051880	TGME49_251880-t26_1-p1	tRNA synthetases class I family protein GN=TGME49_251880	TGME49_251880	1	Cluster 3	7.64444	mitochondria				K01866	YARS, tyrS; tyrosyl-tRNA synthetase [EC:6.1.1.1]	map00970 Aminoacyl-tRNA biosynthesis			J	KOG2144	Tyrosyl-tRNA synthetase, cytoplasmic
TGME49_014270	TGME49_214270-t26_1-p1	translation initiation factor IF-2, putative GN=TGME49_214270	TGME49_214270	1	Cluster 3	7.56364	nucleus				K03243	EIF5B; translation initiation factor 5B	map03013 RNA transport	PF00009; PF03144; PF11987	Elongation factor Tu GTP binding domain; Elongation factor Tu domain 2; Translation-initiation factor 2	J	KOG1144	Translation initiation factor 5B (eIF-5B)
TGME49_020350	TGME49_220350-t26_1-p1	tRNA ligases class II (D, K and N) domain-containing protein GN=TGME49_220350	TGME49_220350	1	Cluster 3	6.80556	plasma membrane				K04567	KARS, lysS; lysyl-tRNA synthetase, class II [EC:6.1.1.6]	map00970 Aminoacyl-tRNA biosynthesis	PF00152	tRNA synthetases class II (D, K and N)	J	KOG1885	Lysyl-tRNA synthetase (class II)
TGME49_078050	TGME49_278050-t26_1-p1	proteasome subunit alpha type 1, putative GN=TGME49_278050	TGME49_278050	1	Cluster 4	3.73333	cytoplasm,nucleus	GO:0006508 proteolysis; GO:0006511 ubiquitin-dependent protein catabolic process; GO:0006807 nitrogen compound metabolic process; GO:0008152 metabolic process; GO:0009056 catabolic process; GO:0009057 macromolecule catabolic process; GO:0009987 cellular process; GO:0010498 proteasomal protein catabolic process; GO:0010499 proteasomal ubiquitin-independent protein catabolic process; GO:0019538 pro…	GO:0000502 proteasome complex; GO:0005622 intracellular; GO:0005623 cell; GO:0005634 nucleus; GO:0005737 cytoplasm; GO:0005829 cytosol; GO:0005839 proteasome core complex; GO:0012505 endomembrane system; GO:0016020 membrane; GO:0019773 proteasome core complex, alpha-subunit complex; GO:0031597 cytosolic proteasome complex; GO:0032991 macromolecular complex; GO:0034515 proteasome storage granule; …		K02725	PSMA1; 20S proteasome subunit alpha 6 [EC:3.4.25.1]	map03050 Proteasome	PF10584; PF00227	Proteasome subunit A N-terminal signature; Proteasome subunit	O	KOG0863	20S proteasome, regulatory subunit alpha type PSMA1/PRE5
TGME49_042290	TGME49_242290-t26_1-p1	proteasome subunit alpha1, putative GN=TGME49_242290	TGME49_242290	1	Cluster 4	4	cytoplasm	GO:0006508 proteolysis; GO:0006511 ubiquitin-dependent protein catabolic process; GO:0006807 nitrogen compound metabolic process; GO:0008152 metabolic process; GO:0009056 catabolic process; GO:0009057 macromolecule catabolic process; GO:0009987 cellular process; GO:0010498 proteasomal protein catabolic process; GO:0010499 proteasomal ubiquitin-independent protein catabolic process; GO:0019538 pro…	GO:0000502 proteasome complex; GO:0005622 intracellular; GO:0005623 cell; GO:0005634 nucleus; GO:0005737 cytoplasm; GO:0005829 cytosol; GO:0005839 proteasome core complex; GO:0012505 endomembrane system; GO:0016020 membrane; GO:0019773 proteasome core complex, alpha-subunit complex; GO:0031597 cytosolic proteasome complex; GO:0032991 macromolecular complex; GO:0034515 proteasome storage granule; …		K02730	PSMA6; 20S proteasome subunit alpha 1 [EC:3.4.25.1]	map03050 Proteasome	PF10584; PF00227	Proteasome subunit A N-terminal signature; Proteasome subunit	B	KOG0182	20S proteasome, regulatory subunit alpha type PSMA6/SCL1
TGME49_058150	TGME49_258150-t26_1-p1	proteasome subunit alpha type 7, putative GN=TGME49_258150	TGME49_258150	1	Cluster 4	3.73333	cytoplasm	GO:0006508 proteolysis; GO:0006511 ubiquitin-dependent protein catabolic process; GO:0006807 nitrogen compound metabolic process; GO:0008152 metabolic process; GO:0009056 catabolic process; GO:0009057 macromolecule catabolic process; GO:0009987 cellular process; GO:0010498 proteasomal protein catabolic process; GO:0010499 proteasomal ubiquitin-independent protein catabolic process; GO:0019538 pro…	GO:0000502 proteasome complex; GO:0005622 intracellular; GO:0005623 cell; GO:0005634 nucleus; GO:0005737 cytoplasm; GO:0005739 mitochondrion; GO:0005829 cytosol; GO:0005839 proteasome core complex; GO:0012505 endomembrane system; GO:0016020 membrane; GO:0019773 proteasome core complex, alpha-subunit complex; GO:0031597 cytosolic proteasome complex; GO:0032991 macromolecular complex; GO:0034515 pr…	GO:0005488 binding; GO:0005515 protein binding; GO:0042802 identical protein binding;	K02731	PSMA7; 20S proteasome subunit alpha 4 [EC:3.4.25.1]	map03050 Proteasome	PF10584; PF00227	Proteasome subunit A N-terminal signature; Proteasome subunit	O	KOG0183	20S proteasome, regulatory subunit alpha type PSMA7/PRE6
TGME49_063060	TGME49_263060-t26_1-p1	Proteasome/cyclosome repeat-containing protein GN=TGME49_263060	TGME49_263060	1	Cluster 4	3.73333	cytoplasm				K03032	PSMD1, RPN2; 26S proteasome regulatory subunit N2	map03050 Proteasome; map05169 Epstein-Barr virus infection			O	KOG2062	26S proteasome regulatory complex, subunit RPN2/PSMD1
TGME49_029950	TGME49_229950-t26_1-p1	26S proteasome regulatory subunit 6b, putative GN=TGME49_229950	TGME49_229950	1	Cluster 4	3.73333	cytoplasm	GO:0000731 DNA synthesis involved in DNA repair; GO:0002082 regulation of oxidative phosphorylation; GO:0006139 nucleobase-containing compound metabolic process; GO:0006140 regulation of nucleotide metabolic process; GO:0006163 purine nucleotide metabolic process; GO:0006259 DNA metabolic process; GO:0006281 DNA repair; GO:0006301 postreplication repair; GO:0006302 double-strand break repair; GO:…	GO:0000502 proteasome complex; GO:0005622 intracellular; GO:0005623 cell; GO:0005634 nucleus; GO:0005654 nucleoplasm; GO:0005694 chromosome; GO:0005737 cytoplasm; GO:0005783 endoplasmic reticulum; GO:0005789 endoplasmic reticulum membrane; GO:0005811 lipid particle; GO:0005829 cytosol; GO:0012505 endomembrane system; GO:0016020 membrane; GO:0031974 membrane-enclosed lumen; GO:0031981 nuclear lume…	GO:0000166 nucleotide binding; GO:0002020 protease binding; GO:0003824 catalytic activity; GO:0005102 receptor binding; GO:0005488 binding; GO:0005515 protein binding; GO:0005524 ATP binding; GO:0008047 enzyme activator activity; GO:0008144 drug binding; GO:0016462 pyrophosphatase activity; GO:0016504 peptidase activator activity; GO:0016787 hydrolase activity; GO:0016817 hydrolase activity, acti…	K03063	PSMC4, RPT3; 26S proteasome regulatory subunit T3	map03050 Proteasome; map05169 Epstein-Barr virus infection	PF00004	ATPase family associated with various cellular activities (AAA)	O	KOG0727	26S proteasome regulatory complex, ATPase RPT3
TGME49_042890	TGME49_242890-t26_1-p1	BLM10_mid domain-containing protein (Fragment)(predict) GN=TGME49_242890	TGME49_242890	1	Cluster 4	4	plasma membrane									S	KOG1851	Uncharacterized conserved protein
TGME49_111720	TGME49_311720-t26_1-p1	chaperonin protein BiP GN=TGME49_311720	TGME49_311720	5	Cluster 5	3.46667	endoplasmic reticulum	GO:0000003 reproduction; GO:0000082 G1/S transition of mitotic cell cycle; GO:0000278 mitotic cell cycle; GO:0001655 urogenital system development; GO:0001822 kidney development; GO:0001910 regulation of leukocyte mediated cytotoxicity; GO:0001912 positive regulation of leukocyte mediated cytotoxicity; GO:0001914 regulation of T cell mediated cytotoxicity; GO:0001916 positive regulation of T cell…	GO:0000323 lytic vacuole; GO:0000974 Prp19 complex; GO:0001917 photoreceptor inner segment; GO:0005576 extracellular region; GO:0005615 extracellular space; GO:0005622 intracellular; GO:0005623 cell; GO:0005634 nucleus; GO:0005737 cytoplasm; GO:0005764 lysosome; GO:0005765 lysosomal membrane; GO:0005773 vacuole; GO:0005774 vacuolar membrane; GO:0005775 vacuolar lumen; GO:0005776 autophagosome; GO…	GO:0000166 nucleotide binding; GO:0001664 G-protein coupled receptor binding; GO:0003676 nucleic acid binding; GO:0003723 RNA binding; GO:0003824 catalytic activity; GO:0005102 receptor binding; GO:0005488 binding; GO:0005504 fatty acid binding; GO:0005515 protein binding; GO:0005524 ATP binding; GO:0008134 transcription factor binding; GO:0008144 drug binding; GO:0008289 lipid binding; GO:001646…	K09490	HSPA5, BIP; heat shock 70kDa protein 5	map03060 Protein export; map04141 Protein processing in endoplasmic reticulum; map04918 Thyroid hormone synthesis; map05020 Prion diseases			O	KOG0100	Molecular chaperones GRP78/BiP/KAR2, HSP70 superfamily
TGME49_088380	TGME49_288380-t26_1-p1	heat shock protein HSP90 GN=TGME49_288380	TGME49_288380	4	Cluster 5	3.2381	cytoplasm				K04079	HSP90A, htpG; molecular chaperone HtpG	map04141 Protein processing in endoplasmic reticulum; map04151 PI3K-Akt signaling pathway; map04217 Necroptosis; map04612 Antigen processing and presentation; map04621 NOD-like receptor signaling pathway; map04657 IL-17 signaling pathway; map04659 Th17 cell differentiation; map04914 Progesterone-mediated oocyte maturation; map04915 Estrogen signaling pathway; map05200 Pathways in cancer; map05215…	PF02518	Histidine kinase-, DNA gyrase B-, and HSP90-like ATPase	O	KOG0019	Molecular chaperone (HSP90 family)
TGME49_121520	TGME49_321520-t26_1-p1	CS domain-containing protein(predict) GN=TGME49_321520	TGME49_321520	1	Cluster 5	4	cytoplasm				K15730	PTGES3; cytosolic prostaglandin-E synthase [EC:5.3.99.3]	map00590 Arachidonic acid metabolism; map01100 Metabolic pathways	PF04969	CS domain	O	KOG3158	HSP90 co-chaperone p23
TGME49_052220	TGME49_252220-t26_1-p1	tetratricopeptide repeat domain containing protein GN=TGME49_252220	TGME49_252220	1	Cluster 5	4	cytoplasm		GO:0005622 intracellular; GO:0005623 cell; GO:0005634 nucleus; GO:0005737 cytoplasm; GO:0005794 Golgi apparatus; GO:0005829 cytosol; GO:0012505 endomembrane system; GO:0032991 macromolecular complex; GO:0043226 organelle; GO:0043227 membrane-bounded organelle; GO:0043229 intracellular organelle; GO:0043231 intracellular membrane-bounded organelle; GO:0044424 intracellular part; GO:0044444 cytopla…	GO:0005488 binding; GO:0005515 protein binding; GO:0031072 heat shock protein binding; GO:0051879 Hsp90 protein binding;	K09553	STIP1; stress-induced-phosphoprotein 1	map05020 Prion diseases			O	KOG0548	Molecular co-chaperone STI1
TGME49_051870	TGME49_251870-t26_1-p1	histone H2Bb GN=TGME49_251870	TGME49_251870	4	Cluster 6	2	nucleus	GO:0006325 chromatin organization; GO:0006333 chromatin assembly or disassembly; GO:0006996 organelle organization; GO:0009987 cellular process; GO:0016043 cellular component organization; GO:0051276 chromosome organization; GO:0071840 cellular component organization or biogenesis;	GO:0000228 nuclear chromosome; GO:0000785 chromatin; GO:0000786 nucleosome; GO:0000788 nuclear nucleosome; GO:0000790 nuclear chromatin; GO:0005622 intracellular; GO:0005623 cell; GO:0005634 nucleus; GO:0005657 replication fork; GO:0005694 chromosome; GO:0031298 replication fork protection complex; GO:0031974 membrane-enclosed lumen; GO:0031981 nuclear lumen; GO:0032991 macromolecular complex; GO…	GO:0003676 nucleic acid binding; GO:0003677 DNA binding; GO:0005488 binding; GO:0097159 organic cyclic compound binding; GO:1901363 heterocyclic compound binding;	K11252	H2B; histone H2B	map05034 Alcoholism; map05203 Viral carcinogenesis; map05322 Systemic lupus erythematosus	PF00125	Core histone H2A/H2B/H3/H4	B	KOG1744	Histone H2B
TGME49_009910	TGME49_209910-t26_1-p1	histone H2Bv GN=TGME49_209910	TGME49_209910	2	Cluster 6	2	nucleus	GO:0006325 chromatin organization; GO:0006333 chromatin assembly or disassembly; GO:0006996 organelle organization; GO:0009987 cellular process; GO:0016043 cellular component organization; GO:0051276 chromosome organization; GO:0071840 cellular component organization or biogenesis;	GO:0000228 nuclear chromosome; GO:0000785 chromatin; GO:0000786 nucleosome; GO:0000788 nuclear nucleosome; GO:0000790 nuclear chromatin; GO:0005622 intracellular; GO:0005623 cell; GO:0005634 nucleus; GO:0005657 replication fork; GO:0005694 chromosome; GO:0031298 replication fork protection complex; GO:0031974 membrane-enclosed lumen; GO:0031981 nuclear lumen; GO:0032991 macromolecular complex; GO…	GO:0003676 nucleic acid binding; GO:0003677 DNA binding; GO:0005488 binding; GO:0097159 organic cyclic compound binding; GO:1901363 heterocyclic compound binding;	K11252	H2B; histone H2B	map05034 Alcoholism; map05203 Viral carcinogenesis; map05322 Systemic lupus erythematosus	PF00125	Core histone H2A/H2B/H3/H4	B	KOG1744	Histone H2B
TGME49_061240	TGME49_261240-t26_1-p1	histone H3 GN=TGME49_261240	TGME49_261240	1	Cluster 6	1.66667	nucleus				K11253	H3; histone H3	map05034 Alcoholism; map05131 Shigellosis; map05202 Transcriptional misregulation in cancer; map05322 Systemic lupus erythematosus	PF00125	Core histone H2A/H2B/H3/H4	B	KOG1745	Histones H3 and H4
TGME49_039260	TGME49_239260-t26_1-p1	histone H4 GN=TGME49_239260	TGME49_239260	1	Cluster 6	1.66667	nucleus		GO:0005622 intracellular; GO:0005623 cell; GO:0005634 nucleus; GO:0005694 chromosome; GO:0043226 organelle; GO:0043227 membrane-bounded organelle; GO:0043228 non-membrane-bounded organelle; GO:0043229 intracellular organelle; GO:0043231 intracellular membrane-bounded organelle; GO:0043232 intracellular non-membrane-bounded organelle; GO:0044424 intracellular part; GO:0044464 cell part;		K11254	H4; histone H4	map05034 Alcoholism; map05203 Viral carcinogenesis; map05322 Systemic lupus erythematosus			B	KOG3467	Histone H4
TGME49_009030	TGME49_209030-t26_1-p1	actin ACT1 GN=TGME49_209030	TGME49_209030	7		2.7	cytoskeleton	GO:0006996 organelle organization; GO:0007010 cytoskeleton organization; GO:0007015 actin filament organization; GO:0007275 multicellular organism development; GO:0007517 muscle organ development; GO:0007519 skeletal muscle tissue development; GO:0008154 actin polymerization or depolymerization; GO:0009653 anatomical structure morphogenesis; GO:0009887 animal organ morphogenesis; GO:0009888 tissu…	GO:0001725 stress fiber; GO:0005622 intracellular; GO:0005623 cell; GO:0005737 cytoplasm; GO:0005856 cytoskeleton; GO:0005865 striated muscle thin filament; GO:0005884 actin filament; GO:0015629 actin cytoskeleton; GO:0030016 myofibril; GO:0030017 sarcomere; GO:0030027 lamellipodium; GO:0030175 filopodium; GO:0031252 cell leading edge; GO:0031941 filamentous actin; GO:0032432 actin filament bundl…	GO:0000287 magnesium ion binding; GO:0003779 actin binding; GO:0003785 actin monomer binding; GO:0005488 binding; GO:0005509 calcium ion binding; GO:0005515 protein binding; GO:0005523 tropomyosin binding; GO:0008092 cytoskeletal protein binding; GO:0017022 myosin binding; GO:0019904 protein domain specific binding; GO:0031013 troponin I binding; GO:0031432 titin binding; GO:0032036 myosin heavy …	K05692	ACTB_G1; actin beta/gamma 1	map04015 Rap1 signaling pathway; map04145 Phagosome; map04210 Apoptosis; map04390 Hippo signaling pathway; map04391 Hippo signaling pathway - fly; map04510 Focal adhesion; map04520 Adherens junction; map04530 Tight junction; map04611 Platelet activation; map04670 Leukocyte transendothelial migration; map04714 Thermogenesis; map04745 Phototransduction - fly; map04810 Regulation of actin cytoskelet…			Z	KOG0676	Actin and related proteins
TGME49_040600	TGME49_240600-t26_1-p1	chaperonin cpn60, putative GN=TGME49_240600	TGME49_240600	6		3	endoplasmic reticulum				K04077	groEL, HSPD1; chaperonin GroEL	map03018 RNA degradation; map04212 Longevity regulating pathway - worm; map04940 Type I diabetes mellitus; map05134 Legionellosis; map05152 Tuberculosis			O	KOG0356	Mitochondrial chaperonin, Cpn60/Hsp60p
TGME49_063090	TGME49_263090-t26_1-p1	14-3-3 protein GN=TGME49_263090	TGME49_263090	6		0	mitochondria		GO:0005622 intracellular; GO:0005623 cell; GO:0005737 cytoplasm; GO:0031410 cytoplasmic vesicle; GO:0031982 vesicle; GO:0042470 melanosome; GO:0043226 organelle; GO:0043227 membrane-bounded organelle; GO:0043229 intracellular organelle; GO:0044424 intracellular part; GO:0044444 cytoplasmic part; GO:0044464 cell part; GO:0048770 pigment granule; GO:0097708 intracellular vesicle;		K06630	YWHAE; 14-3-3 protein epsilon	map04110 Cell cycle; map04114 Oocyte meiosis; map04151 PI3K-Akt signaling pathway; map04390 Hippo signaling pathway; map04391 Hippo signaling pathway - fly; map04621 NOD-like receptor signaling pathway; map04722 Neurotrophin signaling pathway; map05160 Hepatitis C; map05203 Viral carcinogenesis	PF00244	14-3-3 protein	O	KOG0841	Multifunctional chaperone (14-3-3 family)
TGME49_020400	TGME49_220400-t26_1-p1	actin depolymerizing factor ADF GN=TGME49_220400	TGME49_220400	4		1.66667	extracellular				K05765	CFL; cofilin	map04360 Axon guidance; map04666 Fc gamma R-mediated phagocytosis; map04810 Regulation of actin cytoskeleton; map05133 Pertussis; map05170 Human immunodeficiency virus 1 infection	PF00241	Cofilin/tropomyosin-type actin-binding protein	Z	KOG1735	Actin depolymerizing factor
TGME49_044560	TGME49_244560-t26_1-p1	heat shock protein 90, putative GN=TGME49_244560	TGME49_244560	4		3	endoplasmic reticulum				K09487	HSP90B, TRA1; heat shock protein 90kDa beta	map04141 Protein processing in endoplasmic reticulum; map04151 PI3K-Akt signaling pathway; map04657 IL-17 signaling pathway; map04915 Estrogen signaling pathway; map04918 Thyroid hormone synthesis; map05200 Pathways in cancer; map05215 Prostate cancer; map05418 Fluid shear stress and atherosclerosis	PF02518	Histidine kinase-, DNA gyrase B-, and HSP90-like ATPase	O	KOG0019	Molecular chaperone (HSP90 family)
TGME49_049390	TGME49_249390-t26_1-p1	glutamate/leucine/phenylalanine/valine dehydrogenase family protein GN=TGME49_249390	TGME49_249390	4		1.2	mitochondria							PF00208	Glutamate/Leucine/Phenylalanine/Valine dehydrogenase	E	KOG2250	Glutamate/leucine/phenylalanine/valine dehydrogenases
TGME49_068950	TGME49_268950-t26_1-p1	La domain protein(predict) GN=TGME49_268950	TGME49_268950	4		0	nucleus				K18733	LARP6; la-related protein 6		PF05383	La domain
TGME49_090670	TGME49_290670-t26_1-p1	leucyl aminopeptidase LAP GN=TGME49_290670	TGME49_290670	4		0	plasma membrane	GO:0006508 proteolysis; GO:0006807 nitrogen compound metabolic process; GO:0008152 metabolic process; GO:0019538 protein metabolic process; GO:0043170 macromolecule metabolic process; GO:0044238 primary metabolic process; GO:0071704 organic substance metabolic process; GO:1901564 organonitrogen compound metabolic process;	GO:0005622 intracellular; GO:0005623 cell; GO:0005737 cytoplasm; GO:0005739 mitochondrion; GO:0043226 organelle; GO:0043227 membrane-bounded organelle; GO:0043229 intracellular organelle; GO:0043231 intracellular membrane-bounded organelle; GO:0044424 intracellular part; GO:0044444 cytoplasmic part; GO:0044464 cell part;	GO:0003824 catalytic activity; GO:0005488 binding; GO:0005515 protein binding; GO:0008233 peptidase activity; GO:0016787 hydrolase activity; GO:0019904 protein domain specific binding; GO:0097718 disordered domain specific binding;	K11142	LAP3; cytosol aminopeptidase [EC:3.4.11.1 3.4.11.5]	map00330 Arginine and proline metabolism; map00480 Glutathione metabolism; map01100 Metabolic pathways	PF02789; PF00883	Cytosol aminopeptidase family, N-terminal domain; Cytosol aminopeptidase family, catalytic domain	E	KOG2597	Predicted aminopeptidase of the M17 family
TGME49_006610	TGME49_206610-t26_1-p1	pyruvate dehydrogenase complex subunit PDH-E2 GN=TGME49_206610	TGME49_206610	3		2.7	extracellular				K00627	DLAT, aceF, pdhC; pyruvate dehydrogenase E2 component (dihydrolipoamide acetyltransferase) [EC:2.3.1.12]	map00010 Glycolysis / Gluconeogenesis; map00020 Citrate cycle (TCA cycle); map00620 Pyruvate metabolism; map01100 Metabolic pathways; map01200 Carbon metabolism	PF00364; PF00198	Biotin-requiring enzyme; 2-oxoacid dehydrogenases acyltransferase (catalytic domain)	C	KOG0557	Dihydrolipoamide acetyltransferase
TGME49_017740	TGME49_217740-t26_1-p1	3-ketoacyl-(acyl-carrier-protein) reductase GN=TGME49_217740	TGME49_217740	3		1.66667	mitochondria				K13370	HSD17B8; 17beta-estradiol 17-dehydrogenase / 3alpha(17beta)-hydroxysteroid dehydrogenase (NAD+) / 3-oxoacyl-[acyl-carrier protein] reductase alpha subunit [EC:1.1.1.62 1.1.1.239]	map00061 Fatty acid biosynthesis; map00140 Steroid hormone biosynthesis; map01100 Metabolic pathways; map01212 Fatty acid metabolism	PF13561	Enoyl-(Acyl carrier protein) reductase	Q	KOG1200	Mitochondrial/plastidial beta-ketoacyl-ACP reductase
TGME49_026960	TGME49_226960-t26_1-p1	phosphofructokinase PFKII GN=TGME49_226960	TGME49_226960	3		3.73333	cytoplasm							PF00365	Phosphofructokinase	G	KOG2440	Pyrophosphate-dependent phosphofructo-1-kinase
TGME49_089650	TGME49_289650-t26_1-p1	PEP-carboxykinase I GN=TGME49_289650	TGME49_289650	3		3	mitochondria
TGME49_090950	TGME49_290950-t26_1-p1	clathrin heavy chain, putative GN=TGME49_290950	TGME49_290950	3		2	cytoplasm	GO:0000278 mitotic cell cycle; GO:0006109 regulation of carbohydrate metabolic process; GO:0006810 transport; GO:0006897 endocytosis; GO:0006898 receptor-mediated endocytosis; GO:0006996 organelle organization; GO:0007030 Golgi organization; GO:0007049 cell cycle; GO:0009889 regulation of biosynthetic process; GO:0009890 negative regulation of biosynthetic process; GO:0009892 negative regulation …	GO:0005622 intracellular; GO:0005623 cell; GO:0005737 cytoplasm; GO:0005819 spindle; GO:0005856 cytoskeleton; GO:0005886 plasma membrane; GO:0012506 vesicle membrane; GO:0015630 microtubule cytoskeleton; GO:0016020 membrane; GO:0030117 membrane coat; GO:0030118 clathrin coat; GO:0030135 coated vesicle; GO:0030136 clathrin-coated vesicle; GO:0030139 endocytic vesicle; GO:0030315 T-tubule; GO:00306…	GO:0005488 binding; GO:0005515 protein binding; GO:0008022 protein C-terminus binding; GO:0008092 cytoskeletal protein binding; GO:0030506 ankyrin binding; GO:0031072 heat shock protein binding; GO:0033218 amide binding; GO:0042277 peptide binding;	K04646	CLTC; clathrin heavy chain	map04142 Lysosome; map04144 Endocytosis; map04721 Synaptic vesicle cycle; map04961 Endocrine and other factor-regulated calcium reabsorption; map05016 Huntington disease; map05100 Bacterial invasion of epithelial cells	PF13838	Clathrin-H-link	U	KOG0985	Vesicle coat protein clathrin, heavy chain
TGME49_026400	TGME49_226400-t26_1-p1	lipoic acid synthase LIPA GN=TGME49_226400	TGME49_226400	3		2	nucleus				K03644	lipA, LIAS, LIP1, LIP5; lipoyl synthase [EC:2.8.1.8]	map00785 Lipoic acid metabolism; map01100 Metabolic pathways	PF04055	Radical SAM superfamily	H	KOG2672	Lipoate synthase
TGME49_031480	TGME49_231480-t26_1-p1	GCN1, putative GN=TGME49_231480	TGME49_231480	3		3	plasma membrane									J	KOG1242	Protein containing adaptin N-terminal region
TGME49_016650	TGME49_216650-t26_1-p1	S15 sporozoite-expressed protein GN=TGME49_216650	TGME49_216650	3		0.666667	cytoplasm
TGME49_032350	TGME49_232350-t26_1-p1	lactate dehydrogenase LDH1 GN=TGME49_232350	TGME49_232350	3		6.61111	cytoplasm				K00016	LDH, ldh; L-lactate dehydrogenase [EC:1.1.1.27]	map00010 Glycolysis / Gluconeogenesis; map00270 Cysteine and methionine metabolism; map00620 Pyruvate metabolism; map00640 Propanoate metabolism; map01100 Metabolic pathways; map04066 HIF-1 signaling pathway; map04922 Glucagon signaling pathway; map05230 Central carbon metabolism in cancer	PF02866	lactate/malate dehydrogenase, alpha/beta C-terminal domain	C	KOG1495	Lactate dehydrogenase
TGME49_051690	TGME49_251690-t26_1-p1	seryl-tRNA synthetase, cytoplasmic, putative GN=TGME49_251690	TGME49_251690	3		0	cytoplasm	GO:0006082 organic acid metabolic process; GO:0006139 nucleobase-containing compound metabolic process; GO:0006399 tRNA metabolic process; GO:0006412 translation; GO:0006418 tRNA aminoacylation for protein translation; GO:0006434 seryl-tRNA aminoacylation; GO:0006518 peptide metabolic process; GO:0006520 cellular amino acid metabolic process; GO:0006725 cellular aromatic compound metabolic proces…	GO:0005622 intracellular; GO:0005623 cell; GO:0005737 cytoplasm; GO:0005739 mitochondrion; GO:0043226 organelle; GO:0043227 membrane-bounded organelle; GO:0043229 intracellular organelle; GO:0043231 intracellular membrane-bounded organelle; GO:0044424 intracellular part; GO:0044444 cytoplasmic part; GO:0044464 cell part;	GO:0000166 nucleotide binding; GO:0003824 catalytic activity; GO:0004812 aminoacyl-tRNA ligase activity; GO:0004828 serine-tRNA ligase activity; GO:0005488 binding; GO:0005524 ATP binding; GO:0008144 drug binding; GO:0016874 ligase activity; GO:0016875 ligase activity, forming carbon-oxygen bonds; GO:0017076 purine nucleotide binding; GO:0030554 adenyl nucleotide binding; GO:0032553 ribonucleotid…	K01875	SARS, serS; seryl-tRNA synthetase [EC:6.1.1.11]	map00970 Aminoacyl-tRNA biosynthesis	PF02403; PF00587	Seryl-tRNA synthetase N-terminal domain; tRNA synthetase class II core domain (G, H, P, S and T)	J	KOG2509	Seryl-tRNA synthetase
TGME49_026410	TGME49_226410-t26_1-p1	EF-1 guanine nucleotide exchange domain-containing protein GN=TGME49_226410	TGME49_226410	2		2.7	nucleus				K03232	EEF1B; elongation factor 1-beta		PF00736	EF-1 guanine nucleotide exchange domain	J	KOG1668	Elongation factor 1 beta/delta chain
TGME49_087500	TGME49_287500-t26_1-p1	T complex chaperonin, putative GN=TGME49_287500	TGME49_287500	2		2.14286	cytoplasm				K09500	CCT8; T-complex protein 1 subunit theta				O	KOG0362	Chaperonin complex component, TCP-1 theta subunit (CCT8)
TGME49_093590	TGME49_293590-t26_1-p1	3-oxoacyl-acyl-carrier protein synthase I/II, putative GN=TGME49_293590	TGME49_293590	2		2.4	extracellular				K09458	fabF, OXSM, CEM1; 3-oxoacyl-[acyl-carrier-protein] synthase II [EC:2.3.1.179]	map00061 Fatty acid biosynthesis; map00780 Biotin metabolism; map01100 Metabolic pathways; map01212 Fatty acid metabolism	PF00109; PF02801	Beta-ketoacyl synthase, N-terminal domain; Beta-ketoacyl synthase, C-terminal domain	IQ	KOG1394	3-oxoacyl-(acyl-carrier-protein) synthase (I and II)
TGME49_026830	TGME49_226830-t26_1-p1	DnaK family protein GN=TGME49_226830	TGME49_226830	2		2.32727	endoplasmic reticulum				K09486	HYOU1; hypoxia up-regulated 1	map04141 Protein processing in endoplasmic reticulum			O	KOG0104	Molecular chaperones GRP170/SIL1, HSP70 superfamily
TGME49_097060	TGME49_297060-t26_1-p1	phosphoglycerate mutase PGMII GN=TGME49_297060	TGME49_297060	2		5.5	cytoplasm	GO:0005975 carbohydrate metabolic process; GO:0005996 monosaccharide metabolic process; GO:0006006 glucose metabolic process; GO:0006007 glucose catabolic process; GO:0006082 organic acid metabolic process; GO:0006090 pyruvate metabolic process; GO:0006091 generation of precursor metabolites and energy; GO:0006094 gluconeogenesis; GO:0006096 glycolytic process; GO:0006109 regulation of carbohydra…		GO:0003824 catalytic activity; GO:0004619 phosphoglycerate mutase activity; GO:0016853 isomerase activity; GO:0016866 intramolecular transferase activity; GO:0016868 intramolecular transferase activity, phosphotransferases; GO:0046538 2,3-bisphosphoglycerate-dependent phosphoglycerate mutase activity;	K01834	PGAM, gpmA; 2,3-bisphosphoglycerate-dependent phosphoglycerate mutase [EC:5.4.2.11]	map00010 Glycolysis / Gluconeogenesis; map00260 Glycine, serine and threonine metabolism; map01100 Metabolic pathways; map01200 Carbon metabolism; map01230 Biosynthesis of amino acids; map04922 Glucagon signaling pathway; map05230 Central carbon metabolism in cancer	PF00300	Histidine phosphatase superfamily (branch 1)	G	KOG0235	Phosphoglycerate mutase
TGME49_025990	TGME49_225990-t26_1-p1	acyl transferase domain-containing protein GN=TGME49_225990	TGME49_225990	2		1.66667	mitochondria				K00645	fabD, MCAT, MCT1; [acyl-carrier-protein] S-malonyltransferase [EC:2.3.1.39]	map00061 Fatty acid biosynthesis; map01100 Metabolic pathways; map01212 Fatty acid metabolism	PF00698	Acyl transferase domain	I	KOG2926	Malonyl-CoA:ACP transacylase
TGME49_050770	TGME49_250770-t26_1-p1	eukaryotic initiation factor-4A, putative GN=TGME49_250770	TGME49_250770	2		3.73333	nucleus	GO:0006139 nucleobase-containing compound metabolic process; GO:0006412 translation; GO:0006413 translational initiation; GO:0006518 peptide metabolic process; GO:0006725 cellular aromatic compound metabolic process; GO:0006807 nitrogen compound metabolic process; GO:0008152 metabolic process; GO:0009058 biosynthetic process; GO:0009059 macromolecule biosynthetic process; GO:0009987 cellular proc…	GO:0005622 intracellular; GO:0005623 cell; GO:0005634 nucleus; GO:0005730 nucleolus; GO:0005737 cytoplasm; GO:0010494 cytoplasmic stress granule; GO:0016281 eukaryotic translation initiation factor 4F complex; GO:0031974 membrane-enclosed lumen; GO:0031981 nuclear lumen; GO:0032991 macromolecular complex; GO:0035770 ribonucleoprotein granule; GO:0036464 cytoplasmic ribonucleoprotein granule; GO:0…	GO:0003676 nucleic acid binding; GO:0003723 RNA binding; GO:0003724 RNA helicase activity; GO:0003743 translation initiation factor activity; GO:0003824 catalytic activity; GO:0004004 ATP-dependent RNA helicase activity; GO:0004386 helicase activity; GO:0005488 binding; GO:0005515 protein binding; GO:0008026 ATP-dependent helicase activity; GO:0008135 translation factor activity, RNA binding; GO:…	K03257	EIF4A; translation initiation factor 4A	map03013 RNA transport	PF00270	DEAD/DEAH box helicase	J	KOG0327	Translation initiation factor 4F, helicase subunit (eIF-4A) and related helicases
TGME49_111240	TGME49_311240-t26_1-p1	DnaJ family chaperone, putative GN=TGME49_311240	TGME49_311240	2		2.7	cytoplasm	GO:0000122 negative regulation of transcription from RNA polymerase II promoter; GO:0006355 regulation of transcription, DNA-templated; GO:0006357 regulation of transcription from RNA polymerase II promoter; GO:0006457 protein folding; GO:0006458 'de novo' protein folding; GO:0006950 response to stress; GO:0006986 response to unfolded protein; GO:0009889 regulation of biosynthetic process; GO:000…	GO:0005622 intracellular; GO:0005623 cell; GO:0005634 nucleus; GO:0005654 nucleoplasm; GO:0005737 cytoplasm; GO:0005829 cytosol; GO:0031974 membrane-enclosed lumen; GO:0031981 nuclear lumen; GO:0043226 organelle; GO:0043227 membrane-bounded organelle; GO:0043229 intracellular organelle; GO:0043231 intracellular membrane-bounded organelle; GO:0043233 organelle lumen; GO:0044422 organelle part; GO:…	GO:0001671 ATPase activator activity; GO:0003712 transcription cofactor activity; GO:0003714 transcription corepressor activity; GO:0005488 binding; GO:0005515 protein binding; GO:0008047 enzyme activator activity; GO:0019899 enzyme binding; GO:0030234 enzyme regulator activity; GO:0030544 Hsp70 protein binding; GO:0031072 heat shock protein binding; GO:0051082 unfolded protein binding; GO:005108…	K09502	DNAJA1; DnaJ homolog subfamily A member 1	map04141 Protein processing in endoplasmic reticulum	PF00226; PF01556; PF00684	DnaJ domain; DnaJ C terminal domain; DnaJ central domain	O	KOG0712	Molecular chaperone (DnaJ superfamily)
TGME49_110030	TGME49_310030-t26_1-p1	cyclase-associated protein, putative GN=TGME49_310030	TGME49_310030	2		2	extracellular	GO:0000902 cell morphogenesis; GO:0006996 organelle organization; GO:0007010 cytoskeleton organization; GO:0007015 actin filament organization; GO:0007154 cell communication; GO:0007163 establishment or maintenance of cell polarity; GO:0007165 signal transduction; GO:0007264 small GTPase mediated signal transduction; GO:0007265 Ras protein signal transduction; GO:0008064 regulation of actin polym…	GO:0005622 intracellular; GO:0005623 cell; GO:0005737 cytoplasm; GO:0005856 cytoskeleton; GO:0005938 cell cortex; GO:0015629 actin cytoskeleton; GO:0030479 actin cortical patch; GO:0030863 cortical cytoskeleton; GO:0030864 cortical actin cytoskeleton; GO:0043226 organelle; GO:0043228 non-membrane-bounded organelle; GO:0043229 intracellular organelle; GO:0043232 intracellular non-membrane-bounded …	GO:0003779 actin binding; GO:0005488 binding; GO:0005515 protein binding; GO:0008092 cytoskeletal protein binding; GO:0008179 adenylate cyclase binding; GO:0019899 enzyme binding; GO:0042802 identical protein binding;	K17261	CAP1_2, SRV2; adenylyl cyclase-associated protein				TZ	KOG2675	Adenylate cyclase-associated protein (CAP/Srv2p)
TGME49_105980	TGME49_305980-t26_1-p1	pyruvate dehydrogenase complex subunit PDH-E3I GN=TGME49_305980	TGME49_305980	2		2.7	extracellular				K00382	DLD, lpd, pdhD; dihydrolipoamide dehydrogenase [EC:1.8.1.4]	map00010 Glycolysis / Gluconeogenesis; map00020 Citrate cycle (TCA cycle); map00260 Glycine, serine and threonine metabolism; map00280 Valine, leucine and isoleucine degradation; map00310 Lysine degradation; map00380 Tryptophan metabolism; map00620 Pyruvate metabolism; map00630 Glyoxylate and dicarboxylate metabolism; map00640 Propanoate metabolism; map01100 Metabolic pathways; map01200 Carbon me…	PF07992; PF02852	Pyridine nucleotide-disulphide oxidoreductase; Pyridine nucleotide-disulphide oxidoreductase, dimerisation domain	C	KOG1335	Dihydrolipoamide dehydrogenase
TGME49_048340	TGME49_248340-t26_1-p1	GTP-binding nuclear protein ran/tc4 GN=TGME49_248340	TGME49_248340	2		2.7	cytoplasm				K07936	RAN; GTP-binding nuclear protein Ran	map03008 Ribosome biogenesis in eukaryotes; map03013 RNA transport; map05166 Human T-cell leukemia virus 1 infection	PF00071	Ras family	U	KOG0096	GTPase Ran/TC4/GSP1 (nuclear protein transport pathway), small G protein superfamily
TGME49_040890	TGME49_240890-t26_1-p1	6-phosphofructokinase GN=TGME49_240890	TGME49_240890	2		3.73333	cytoplasm							PF00365	Phosphofructokinase	G	KOG2440	Pyrophosphate-dependent phosphofructo-1-kinase
TGME49_035470	TGME49_235470-t26_1-p1	myosin A GN=TGME49_235470	TGME49_235470	2		0.666667	cytoplasm				K10356	MYO1; myosin I	map05130 Pathogenic Escherichia coli infection	PF00063	Myosin head (motor domain)	Z	KOG0160	Myosin class V heavy chain
TGME49_029140	TGME49_229140-t26_1-p1	MaoC family domain-containing protein GN=TGME49_229140	TGME49_229140	2		0	cytoplasm				K12405	HSD17B4; (3R)-3-hydroxyacyl-CoA dehydrogenase / 3a,7a,12a-trihydroxy-5b-cholest-24-enoyl-CoA hydratase / enoyl-CoA hydratase 2 [EC:1.1.1.- 4.2.1.107 4.2.1.119]	map00120 Primary bile acid biosynthesis; map01040 Biosynthesis of unsaturated fatty acids; map01100 Metabolic pathways; map01212 Fatty acid metabolism; map04146 Peroxisome	PF01575	MaoC like domain	I	KOG1206	Peroxisomal multifunctional beta-oxidation protein and related enzymes
TGME49_024900	TGME49_224900-t26_1-p1	adenylate kinase, putative GN=TGME49_224900	TGME49_224900	2		2	cytoplasm	GO:0006139 nucleobase-containing compound metabolic process; GO:0006163 purine nucleotide metabolic process; GO:0006164 purine nucleotide biosynthetic process; GO:0006172 ADP biosynthetic process; GO:0006412 translation; GO:0006518 peptide metabolic process; GO:0006629 lipid metabolic process; GO:0006644 phospholipid metabolic process; GO:0006725 cellular aromatic compound metabolic process; GO:0…	GO:0005622 intracellular; GO:0005623 cell; GO:0005737 cytoplasm; GO:0005829 cytosol; GO:0044424 intracellular part; GO:0044444 cytoplasmic part; GO:0044464 cell part;	GO:0000166 nucleotide binding; GO:0000287 magnesium ion binding; GO:0003824 catalytic activity; GO:0004017 adenylate kinase activity; GO:0005488 binding; GO:0005524 ATP binding; GO:0008144 drug binding; GO:0016208 AMP binding; GO:0016301 kinase activity; GO:0016740 transferase activity; GO:0016772 transferase activity, transferring phosphorus-containing groups; GO:0016776 phosphotransferase activ…	K00939	adk, AK; adenylate kinase [EC:2.7.4.3]	map00230 Purine metabolism; map00730 Thiamine metabolism; map01100 Metabolic pathways	PF00406; PF05191	Adenylate kinase; Adenylate kinase, active site lid	F	KOG3078	Adenylate kinase
TGME49_015260	TGME49_215260-t26_1-p1	carbamoylphosphate synthetase GN=TGME49_215260	TGME49_215260	2		0.5	cytoplasm	GO:0000050 urea cycle; GO:0006082 organic acid metabolic process; GO:0006139 nucleobase-containing compound metabolic process; GO:0006206 pyrimidine nucleobase metabolic process; GO:0006520 cellular amino acid metabolic process; GO:0006525 arginine metabolic process; GO:0006526 arginine biosynthetic process; GO:0006725 cellular aromatic compound metabolic process; GO:0006807 nitrogen compound met…	GO:0005622 intracellular; GO:0005623 cell; GO:0005737 cytoplasm; GO:0005829 cytosol; GO:0005951 carbamoyl-phosphate synthase complex; GO:0032991 macromolecular complex; GO:0044424 intracellular part; GO:0044444 cytoplasmic part; GO:0044464 cell part; GO:1902494 catalytic complex;	GO:0000166 nucleotide binding; GO:0003824 catalytic activity; GO:0004087 carbamoyl-phosphate synthase (ammonia) activity; GO:0005488 binding; GO:0005524 ATP binding; GO:0008144 drug binding; GO:0016597 amino acid binding; GO:0016874 ligase activity; GO:0016879 ligase activity, forming carbon-nitrogen bonds; GO:0017076 purine nucleotide binding; GO:0030554 adenyl nucleotide binding; GO:0031406 car…	K11540	CAD; carbamoyl-phosphate synthase / aspartate carbamoyltransferase / dihydroorotase [EC:6.3.5.5 2.1.3.2 3.5.2.3]	map00240 Pyrimidine metabolism; map00250 Alanine, aspartate and glutamate metabolism; map01100 Metabolic pathways	PF00988; PF00117; PF02786; PF02787; PF02142	Carbamoyl-phosphate synthase small chain, CPSase domain; Glutamine amidotransferase class-I; Carbamoyl-phosphate synthase L chain, ATP binding domain; Carbamoyl-phosphate synthetase large chain, oligomerisation domain; MGS-like domain	F	KOG0370	Multifunctional pyrimidine synthesis protein CAD (includes carbamoyl-phophate synthetase, aspartate transcarbamylase, and glutamine amidotransferase)
TGME49_024850	TGME49_224850-t26_1-p1	polyadenylate binding protein, putative GN=TGME49_224850	TGME49_224850	2		0	nucleus	GO:0000184 nuclear-transcribed mRNA catabolic process, nonsense-mediated decay; GO:0000375 RNA splicing, via transesterification reactions; GO:0000377 RNA splicing, via transesterification reactions with bulged adenosine as nucleophile; GO:0000398 mRNA splicing, via spliceosome; GO:0000956 nuclear-transcribed mRNA catabolic process; GO:0006139 nucleobase-containing compound metabolic process; GO:…	GO:0005622 intracellular; GO:0005623 cell; GO:0005634 nucleus; GO:0005681 spliceosomal complex; GO:0005737 cytoplasm; GO:0005829 cytosol; GO:0010494 cytoplasmic stress granule; GO:0032991 macromolecular complex; GO:0035770 ribonucleoprotein granule; GO:0036464 cytoplasmic ribonucleoprotein granule; GO:0043226 organelle; GO:0043227 membrane-bounded organelle; GO:0043228 non-membrane-bounded organe…	GO:0003676 nucleic acid binding; GO:0003723 RNA binding; GO:0003727 single-stranded RNA binding; GO:0003729 mRNA binding; GO:0003730 mRNA 3'-UTR binding; GO:0005488 binding; GO:0005515 protein binding; GO:0008022 protein C-terminus binding; GO:0008143 poly(A) binding; GO:0008187 poly-pyrimidine tract binding; GO:0008266 poly(U) RNA binding; GO:0008494 translation activator activity; GO:0045182 tr…	K13126	PABPC; polyadenylate-binding protein	map03013 RNA transport; map03015 mRNA surveillance pathway; map03018 RNA degradation	PF00076	RNA recognition motif. (a.k.a. RRM, RBD, or RNP domain)	AJ	KOG0123	Polyadenylate-binding protein (RRM superfamily)
TGME49_031640	TGME49_231640-t26_1-p1	alveolin domain containing intermediate filament IMC1 GN=TGME49_231640	TGME49_231640	2		0.666667	cytoplasm
TGME49_066990	TGME49_266990-t26_1-p1	beta-COP GN=TGME49_266990	TGME49_266990	2		0.666667	cytoplasm,nucleus				K17301	COPB1, SEC26; coatomer subunit beta		PF07718	Coatamer beta C-terminal region	U	KOG1058	Vesicle coat complex COPI, beta subunit
TGME49_016900	TGME49_216900-t26_1-p1	cytokine induced apoptosis inhibitor 1 family protein GN=TGME49_216900	TGME49_216900	2		0	nucleus				K22746	CIAPIN1, DRE2; anamorsin				S	KOG4020	Protein DRE2, required for cell viability
TGME49_107850	TGME49_307850-t26_1-p1	6-phosphogluconate dehydrogenase GN=TGME49_307850	TGME49_307850	2		3	cytoplasm	GO:0006081 cellular aldehyde metabolic process; GO:0006098 pentose-phosphate shunt; GO:0006139 nucleobase-containing compound metabolic process; GO:0006725 cellular aromatic compound metabolic process; GO:0006732 coenzyme metabolic process; GO:0006733 oxidoreduction coenzyme metabolic process; GO:0006739 NADP metabolic process; GO:0006753 nucleoside phosphate metabolic process; GO:0006793 phospho…		GO:0003824 catalytic activity; GO:0004616 phosphogluconate dehydrogenase (decarboxylating) activity; GO:0016491 oxidoreductase activity; GO:0016614 oxidoreductase activity, acting on CH-OH group of donors; GO:0016616 oxidoreductase activity, acting on the CH-OH group of donors, NAD or NADP as acceptor;	K00033	PGD, gnd, gntZ; 6-phosphogluconate dehydrogenase [EC:1.1.1.44 1.1.1.343]	map00030 Pentose phosphate pathway; map00480 Glutathione metabolism; map01100 Metabolic pathways; map01200 Carbon metabolism	PF03446; PF00393	NAD binding domain of 6-phosphogluconate dehydrogenase; 6-phosphogluconate dehydrogenase, C-terminal domain	G	KOG2653	6-phosphogluconate dehydrogenase
TGME49_072290	TGME49_272290-t26_1-p1	pyruvate dehydrogenase complex subunit PD-HE1Beta GN=TGME49_272290	TGME49_272290	1		5	extracellular				K00162	PDHB, pdhB; pyruvate dehydrogenase E1 component beta subunit [EC:1.2.4.1]	map00010 Glycolysis / Gluconeogenesis; map00020 Citrate cycle (TCA cycle); map00620 Pyruvate metabolism; map01100 Metabolic pathways; map01200 Carbon metabolism; map04066 HIF-1 signaling pathway; map04922 Glucagon signaling pathway; map05230 Central carbon metabolism in cancer	PF02779; PF02780	Transketolase, pyrimidine binding domain; Transketolase, C-terminal domain	C	KOG0524	Pyruvate dehydrogenase E1, beta subunit
TGME49_045670	TGME49_245670-t26_1-p1	pyruvate dehydrogenase complex subunit PDH-E1Alpha GN=TGME49_245670	TGME49_245670	1		3.46667	cytoplasm				K00161	PDHA, pdhA; pyruvate dehydrogenase E1 component alpha subunit [EC:1.2.4.1]	map00010 Glycolysis / Gluconeogenesis; map00020 Citrate cycle (TCA cycle); map00620 Pyruvate metabolism; map01100 Metabolic pathways; map01200 Carbon metabolism; map04066 HIF-1 signaling pathway; map04922 Glucagon signaling pathway; map05230 Central carbon metabolism in cancer			C	KOG0225	Pyruvate dehydrogenase E1, alpha subunit
TGME49_026910	TGME49_226910-t26_1-p1	Amylo-alpha-1,6-glucosidase GN=TGME49_226910	TGME49_226910	1		3	cytoplasm				K01196	AGL; glycogen debranching enzyme [EC:2.4.1.25 3.2.1.33]	map00500 Starch and sucrose metabolism; map01100 Metabolic pathways	PF06202	Amylo-alpha-1,6-glucosidase	G	KOG3625	Alpha amylase
TGME49_005440	TGME49_205440-t26_1-p1	CCT chaperonin gamma subunit GN=TGME49_205440	TGME49_205440	1		3	mitochondria	GO:0000003 reproduction; GO:0006457 protein folding; GO:0006458 'de novo' protein folding; GO:0006810 transport; GO:0007338 single fertilization; GO:0007339 binding of sperm to zona pellucida; GO:0008037 cell recognition; GO:0009566 fertilization; GO:0009889 regulation of biosynthetic process; GO:0009891 positive regulation of biosynthetic process; GO:0009893 positive regulation of metabolic proc…	GO:0002199 zona pellucida receptor complex; GO:0005622 intracellular; GO:0005623 cell; GO:0005737 cytoplasm; GO:0005829 cytosol; GO:0005832 chaperonin-containing T-complex; GO:0005856 cytoskeleton; GO:0005874 microtubule; GO:0005886 plasma membrane; GO:0015630 microtubule cytoskeleton; GO:0016020 membrane; GO:0032991 macromolecular complex; GO:0043209 myelin sheath; GO:0043226 organelle; GO:00432…	GO:0005488 binding; GO:0005515 protein binding; GO:0044183 protein binding involved in protein folding; GO:0051082 unfolded protein binding;	K09495	CCT3, TRIC5; T-complex protein 1 subunit gamma				O	KOG0364	Chaperonin complex component, TCP-1 gamma subunit (CCT3)
TGME49_029990	TGME49_229990-t26_1-p1	T-complex protein 1 subunit alpha, putative GN=TGME49_229990	TGME49_229990	1		2.4	cytoplasm				K09493	CCT1, TCP1; T-complex protein 1 subunit alpha				O	KOG0360	Chaperonin complex component, TCP-1 alpha subunit (CCT1)
TGME49_072910	TGME49_272910-t26_1-p1	T-complex protein 1 delta subunit GN=TGME49_272910	TGME49_272910	1		6	cytoplasm				K09496	CCT4; T-complex protein 1 subunit delta				O	KOG0358	Chaperonin complex component, TCP-1 delta subunit (CCT4)
TGME49_030450	TGME49_230450-t26_1-p1	bifunctional GMP synthase/glutamine amidotransferase protein GN=TGME49_230450	TGME49_230450	1		1.66667	cytoplasm	GO:0006139 nucleobase-containing compound metabolic process; GO:0006163 purine nucleotide metabolic process; GO:0006164 purine nucleotide biosynthetic process; GO:0006177 GMP biosynthetic process; GO:0006725 cellular aromatic compound metabolic process; GO:0006753 nucleoside phosphate metabolic process; GO:0006793 phosphorus metabolic process; GO:0006796 phosphate-containing compound metabolic pr…	GO:0005622 intracellular; GO:0005623 cell; GO:0005737 cytoplasm; GO:0005829 cytosol; GO:0044424 intracellular part; GO:0044444 cytoplasmic part; GO:0044464 cell part;	GO:0003824 catalytic activity; GO:0003921 GMP synthase activity; GO:0003922 GMP synthase (glutamine-hydrolyzing) activity; GO:0005488 binding; GO:0005515 protein binding; GO:0016874 ligase activity; GO:0016879 ligase activity, forming carbon-nitrogen bonds; GO:0016884 carbon-nitrogen ligase activity, with glutamine as amido-N-donor; GO:0042802 identical protein binding;	K01951	guaA, GMPS; GMP synthase (glutamine-hydrolysing) [EC:6.3.5.2]	map00230 Purine metabolism; map00983 Drug metabolism - other enzymes; map01100 Metabolic pathways	PF00117; PF02540; PF00958	Glutamine amidotransferase class-I; NAD synthase; GMP synthase C terminal domain	F	KOG1622	GMP synthase
TGME49_116520	TGME49_316520-t26_1-p1	1,4-alpha-glucan-branching enzyme GN=TGME49_316520	TGME49_316520	1		3	cytoplasm				K00700	GBE1, glgB; 1,4-alpha-glucan branching enzyme [EC:2.4.1.18]	map00500 Starch and sucrose metabolism; map01100 Metabolic pathways	PF02922; PF00128; PF02806	Carbohydrate-binding module 48 (Isoamylase N-terminal domain); Alpha amylase, catalytic domain; Alpha amylase, C-terminal all-beta domain	G	KOG0470	1,4-alpha-glucan branching enzyme/starch branching enzyme II
TGME49_073950	TGME49_273950-t26_1-p1	replication factor C subunit 5, putative GN=TGME49_273950	TGME49_273950	1		0	nucleus	GO:0000819 sister chromatid segregation; GO:0006139 nucleobase-containing compound metabolic process; GO:0006259 DNA metabolic process; GO:0006260 DNA replication; GO:0006261 DNA-dependent DNA replication; GO:0006271 DNA strand elongation involved in DNA replication; GO:0006272 leading strand elongation; GO:0006281 DNA repair; GO:0006725 cellular aromatic compound metabolic process; GO:0006807 ni…	GO:0005622 intracellular; GO:0005623 cell; GO:0005634 nucleus; GO:0005657 replication fork; GO:0005663 DNA replication factor C complex; GO:0005694 chromosome; GO:0031389 Rad17 RFC-like complex; GO:0031390 Ctf18 RFC-like complex; GO:0031391 Elg1 RFC-like complex; GO:0032991 macromolecular complex; GO:0043226 organelle; GO:0043227 membrane-bounded organelle; GO:0043228 non-membrane-bounded organel…		K10756	RFC3_5; replication factor C subunit 3/5	map03030 DNA replication; map03420 Nucleotide excision repair; map03430 Mismatch repair	PF13177	DNA polymerase III, delta subunit	DL	KOG2035	Replication factor C, subunit RFC3
TGME49_035170	TGME49_235170-t26_1-p1	ATPase, AAA family protein GN=TGME49_235170	TGME49_235170	1		0.666667	nucleus	GO:0000278 mitotic cell cycle; GO:0006139 nucleobase-containing compound metabolic process; GO:0006259 DNA metabolic process; GO:0006260 DNA replication; GO:0006261 DNA-dependent DNA replication; GO:0006271 DNA strand elongation involved in DNA replication; GO:0006272 leading strand elongation; GO:0006281 DNA repair; GO:0006298 mismatch repair; GO:0006725 cellular aromatic compound metabolic proc…	GO:0005622 intracellular; GO:0005623 cell; GO:0005634 nucleus; GO:0005657 replication fork; GO:0005663 DNA replication factor C complex; GO:0005694 chromosome; GO:0032991 macromolecular complex; GO:0043226 organelle; GO:0043227 membrane-bounded organelle; GO:0043228 non-membrane-bounded organelle; GO:0043229 intracellular organelle; GO:0043231 intracellular membrane-bounded organelle; GO:0043232 …		K10754	RFC1; replication factor C subunit 1	map03030 DNA replication; map03420 Nucleotide excision repair; map03430 Mismatch repair	PF00004; PF08519	ATPase family associated with various cellular activities (AAA); Replication factor RFC1 C terminal domain	L	KOG1968	Replication factor C, subunit RFC1 (large subunit)
TGME49_016860	TGME49_216860-t26_1-p1	DEAD (Asp-Glu-Ala-Asp) box polypeptide DDX39 GN=TGME49_216860	TGME49_216860	1		1.66667	nucleus	GO:0000245 spliceosomal complex assembly; GO:0000375 RNA splicing, via transesterification reactions; GO:0000377 RNA splicing, via transesterification reactions with bulged adenosine as nucleophile; GO:0000398 mRNA splicing, via spliceosome; GO:0006139 nucleobase-containing compound metabolic process; GO:0006355 regulation of transcription, DNA-templated; GO:0006396 RNA processing; GO:0006397 mRN…	GO:0000346 transcription export complex; GO:0005622 intracellular; GO:0005623 cell; GO:0005634 nucleus; GO:0005654 nucleoplasm; GO:0005681 spliceosomal complex; GO:0005730 nucleolus; GO:0005737 cytoplasm; GO:0016604 nuclear body; GO:0016607 nuclear speck; GO:0031974 membrane-enclosed lumen; GO:0031981 nuclear lumen; GO:0032991 macromolecular complex; GO:0043226 organelle; GO:0043227 membrane-boun…	GO:0003676 nucleic acid binding; GO:0003723 RNA binding; GO:0003724 RNA helicase activity; GO:0003824 catalytic activity; GO:0004004 ATP-dependent RNA helicase activity; GO:0004386 helicase activity; GO:0005488 binding; GO:0005515 protein binding; GO:0008026 ATP-dependent helicase activity; GO:0008186 RNA-dependent ATPase activity; GO:0016462 pyrophosphatase activity; GO:0016787 hydrolase activit…	K13182	DDX39; ATP-dependent RNA helicase DDX39 [EC:3.6.4.13]		PF00270	DEAD/DEAH box helicase	A	KOG0329	ATP-dependent RNA helicase
TGME49_051930	TGME49_251930-t26_1-p1	enoyl-acyl carrier reductase ENR GN=TGME49_251930	TGME49_251930	1		1.4	extracellular				K13237	DECR2; peroxisomal 2,4-dienoyl-CoA reductase [EC:1.3.1.34]	map04146 Peroxisome	PF13561	Enoyl-(Acyl carrier protein) reductase	Q	KOG0725	Reductases with broad range of substrate specificities
TGME49_094200	TGME49_294200-t26_1-p1	glucose-6-phosphate 1-dehydrogenase GN=TGME49_294200	TGME49_294200	1		6.53333	extracellular	GO:0002262 myeloid cell homeostasis; GO:0002376 immune system process; GO:0002520 immune system development; GO:0005975 carbohydrate metabolic process; GO:0005996 monosaccharide metabolic process; GO:0006066 alcohol metabolic process; GO:0006081 cellular aldehyde metabolic process; GO:0006098 pentose-phosphate shunt; GO:0006139 nucleobase-containing compound metabolic process; GO:0006518 peptide …	GO:0005622 intracellular; GO:0005623 cell; GO:0005737 cytoplasm; GO:0005829 cytosol; GO:0005886 plasma membrane; GO:0009898 cytoplasmic side of plasma membrane; GO:0016020 membrane; GO:0044424 intracellular part; GO:0044425 membrane part; GO:0044444 cytoplasmic part; GO:0044459 plasma membrane part; GO:0044464 cell part; GO:0071944 cell periphery; GO:0098552 side of membrane; GO:0098562 cytoplasm…	GO:0000166 nucleotide binding; GO:0003824 catalytic activity; GO:0004345 glucose-6-phosphate dehydrogenase activity; GO:0005488 binding; GO:0005515 protein binding; GO:0005536 glucose binding; GO:0016491 oxidoreductase activity; GO:0016614 oxidoreductase activity, acting on CH-OH group of donors; GO:0016616 oxidoreductase activity, acting on the CH-OH group of donors, NAD or NADP as acceptor; GO:…	K00036	G6PD, zwf; glucose-6-phosphate 1-dehydrogenase [EC:1.1.1.49 1.1.1.363]	map00030 Pentose phosphate pathway; map00480 Glutathione metabolism; map01100 Metabolic pathways; map01200 Carbon metabolism; map05230 Central carbon metabolism in cancer	PF00479; PF02781	Glucose-6-phosphate dehydrogenase, NAD binding domain; Glucose-6-phosphate dehydrogenase, C-terminal domain	G	KOG0563	Glucose-6-phosphate 1-dehydrogenase
TGME49_023840	TGME49_223840-t26_1-p1	ATP-citrate lyase, putative GN=TGME49_223840	TGME49_223840	1		1.4	cytoplasm				K01648	ACLY; ATP citrate (pro-S)-lyase [EC:2.3.3.8]	map00020 Citrate cycle (TCA cycle); map01100 Metabolic pathways	PF02629; PF00549; PF00285	CoA binding domain; CoA-ligase; Citrate synthase	H	KOG1254	ATP-citrate lyase
TGME49_021320	TGME49_221320-t26_1-p1	acetyl-CoA carboxylase ACC1 GN=TGME49_221320	TGME49_221320	1		1.66667	endoplasmic reticulum				K11262	ACACA; acetyl-CoA carboxylase / biotin carboxylase 1 [EC:6.4.1.2 6.3.4.14 2.1.3.15]	map00061 Fatty acid biosynthesis; map00620 Pyruvate metabolism; map00640 Propanoate metabolism; map01100 Metabolic pathways; map01212 Fatty acid metabolism; map04152 AMPK signaling pathway; map04910 Insulin signaling pathway; map04922 Glucagon signaling pathway	PF00289; PF02786; PF02785; PF00364	Carbamoyl-phosphate synthase L chain, N-terminal domain; Carbamoyl-phosphate synthase L chain, ATP binding domain; Biotin carboxylase C-terminal domain; Biotin-requiring enzyme	I	KOG0368	Acetyl-CoA carboxylase
TGME49_062620	TGME49_262620-t26_1-p1	RNA recognition motif-containing protein GN=TGME49_262620	TGME49_262620	1		0.4	extracellular							PF00076	RNA recognition motif. (a.k.a. RRM, RBD, or RNP domain)	A	KOG4212	RNA-binding protein hnRNP-M
TGME49_091680	TGME49_291680-t26_1-p1	Sec23/Sec24 trunk domain-containing protein GN=TGME49_291680	TGME49_291680	1		1.66667	nucleus	GO:0003400 regulation of COPII vesicle coating; GO:0006914 autophagy; GO:0008152 metabolic process; GO:0009056 catabolic process; GO:0009987 cellular process; GO:0016236 macroautophagy; GO:0032386 regulation of intracellular transport; GO:0032879 regulation of localization; GO:0033043 regulation of organelle organization; GO:0043085 positive regulation of catalytic activity; GO:0043087 regulation…	GO:0005622 intracellular; GO:0005623 cell; GO:0005737 cytoplasm; GO:0005798 Golgi-associated vesicle; GO:0012505 endomembrane system; GO:0012506 vesicle membrane; GO:0012507 ER to Golgi transport vesicle membrane; GO:0016020 membrane; GO:0030117 membrane coat; GO:0030120 vesicle coat; GO:0030127 COPII vesicle coat; GO:0030133 transport vesicle; GO:0030134 ER to Golgi transport vesicle; GO:0030135…	GO:0005096 GTPase activator activity; GO:0008047 enzyme activator activity; GO:0030234 enzyme regulator activity; GO:0030695 GTPase regulator activity; GO:0060589 nucleoside-triphosphatase regulator activity; GO:0098772 molecular function regulator;	K14006	SEC23; protein transport protein SEC23	map04141 Protein processing in endoplasmic reticulum	PF04810; PF04811; PF08033; PF04815; PF00626	Sec23/Sec24 zinc finger; Sec23/Sec24 trunk domain; Sec23/Sec24 beta-sandwich domain; Sec23/Sec24 helical domain; Gelsolin repeat	U	KOG1986	Vesicle coat complex COPII, subunit SEC23
TGME49_015060	TGME49_215060-t26_1-p1	small GTP-binding protein sar1, putative GN=TGME49_215060	TGME49_215060	1		2	cytoplasm	GO:0006810 transport; GO:0006888 ER to Golgi vesicle-mediated transport; GO:0006900 membrane budding; GO:0006996 organelle organization; GO:0009987 cellular process; GO:0016043 cellular component organization; GO:0016050 vesicle organization; GO:0016192 vesicle-mediated transport; GO:0022607 cellular component assembly; GO:0034622 cellular macromolecular complex assembly; GO:0035459 cargo loading…	GO:0005622 intracellular; GO:0005623 cell; GO:0005737 cytoplasm; GO:0005798 Golgi-associated vesicle; GO:0012505 endomembrane system; GO:0012506 vesicle membrane; GO:0012507 ER to Golgi transport vesicle membrane; GO:0016020 membrane; GO:0030117 membrane coat; GO:0030120 vesicle coat; GO:0030127 COPII vesicle coat; GO:0030133 transport vesicle; GO:0030134 ER to Golgi transport vesicle; GO:0030135…		K07953	SAR1; GTP-binding protein SAR1 [EC:3.6.5.-]	map04141 Protein processing in endoplasmic reticulum; map05134 Legionellosis	PF00025	ADP-ribosylation factor family	U	KOG0077	Vesicle coat complex COPII, GTPase subunit SAR1
TGME49_084580	TGME49_284580-t26_1-p1	ribose-phosphate diphosphokinase subfamily protein GN=TGME49_284580	TGME49_284580	1		2	mitochondria				K00948	PRPS, prsA; ribose-phosphate pyrophosphokinase [EC:2.7.6.1]	map00030 Pentose phosphate pathway; map00230 Purine metabolism; map01100 Metabolic pathways; map01200 Carbon metabolism; map01230 Biosynthesis of amino acids	PF13793	N-terminal domain of ribose phosphate pyrophosphokinase	G	KOG1448	Ribose-phosphate pyrophosphokinase
TGME49_066640	TGME49_266640-t26_1-p1	Acetyl-coenzyme A synthetase 2, putative GN=TGME49_266640	TGME49_266640	1		2	cytoplasm				K01895	ACSS1_2, acs; acetyl-CoA synthetase [EC:6.2.1.1]	map00010 Glycolysis / Gluconeogenesis; map00620 Pyruvate metabolism; map00630 Glyoxylate and dicarboxylate metabolism; map00640 Propanoate metabolism; map01100 Metabolic pathways; map01200 Carbon metabolism	PF13193	Domain of unknown function (DUF4009)	I	KOG1175	Acyl-CoA synthetase
TGME49_057680	TGME49_257680-t26_1-p1	myosin light chain MLC1 GN=TGME49_257680	TGME49_257680	1		0	cytoplasm
TGME49_032660	TGME49_232660-t26_1-p1	Hsp70 interacting protein HIP GN=TGME49_232660	TGME49_232660	1		2.7	nucleus				K09560	ST13; suppressor of tumorigenicity protein 13				OT	KOG1308	Hsp70-interacting protein Hip/Transient component of progesterone receptor complexes and an Hsp70-binding protein
TGME49_095350	TGME49_295350-t26_1-p1	nucleoside diphosphate kinase, putative GN=TGME49_295350	TGME49_295350	1		2	cytoplasm	GO:0006139 nucleobase-containing compound metabolic process; GO:0006163 purine nucleotide metabolic process; GO:0006165 nucleoside diphosphate phosphorylation; GO:0006220 pyrimidine nucleotide metabolic process; GO:0006725 cellular aromatic compound metabolic process; GO:0006753 nucleoside phosphate metabolic process; GO:0006793 phosphorus metabolic process; GO:0006796 phosphate-containing compou…	GO:0005622 intracellular; GO:0005623 cell; GO:0044464 cell part;	GO:0003824 catalytic activity; GO:0004550 nucleoside diphosphate kinase activity; GO:0016301 kinase activity; GO:0016740 transferase activity; GO:0016772 transferase activity, transferring phosphorus-containing groups; GO:0016776 phosphotransferase activity, phosphate group as acceptor; GO:0019205 nucleobase-containing compound kinase activity;	K00940	ndk, NME; nucleoside-diphosphate kinase [EC:2.7.4.6]	map00230 Purine metabolism; map00240 Pyrimidine metabolism; map00983 Drug metabolism - other enzymes; map01100 Metabolic pathways	PF00334	Nucleoside diphosphate kinase	F	KOG0888	Nucleoside diphosphate kinase
TGME49_056050	TGME49_256050-t26_1-p1	signal recognition particle 14kd protein GN=TGME49_256050	TGME49_256050	1		8	nucleus				K03104	SRP14; signal recognition particle subunit SRP14	map03060 Protein export	PF02290	Signal recognition particle 14kD protein	U	KOG1761	Signal recognition particle, subunit Srp14
TGME49_073490	TGME49_273490-t26_1-p1	glutamine synthetase, type I, putative GN=TGME49_273490	TGME49_273490	1		2	plasma membrane							PF03951; PF00120	Glutamine synthetase, beta-Grasp domain; Glutamine synthetase, catalytic domain	E	KOG0683	Glutamine synthetase
TGME49_053430	TGME49_253430-t26_1-p1	asparagine synthetase, putative GN=TGME49_253430	TGME49_253430	1		2	extracellular				K01953	asnB, ASNS; asparagine synthase (glutamine-hydrolysing) [EC:6.3.5.4]	map00250 Alanine, aspartate and glutamate metabolism; map01100 Metabolic pathways; map01230 Biosynthesis of amino acids	PF13537; PF00733	Glutamine amidotransferase domain; Asparagine synthase	E	KOG0571	Asparagine synthase (glutamine-hydrolyzing)
TGME49_011680	TGME49_211680-t26_1-p1	protein disulfide isomerase GN=TGME49_211680	TGME49_211680	1		2	extracellular				K09580	PDIA1, P4HB; protein disulfide-isomerase A1 [EC:5.3.4.1]	map04141 Protein processing in endoplasmic reticulum	PF00085; PF13848	Thioredoxin; Thioredoxin-like domain	O	KOG0190	Protein disulfide isomerase (prolyl 4-hydroxylase beta subunit)
TGME49_063470	TGME49_263470-t26_1-p1	ubiquitin carboxyl-terminal hydrolase UCHL3 GN=TGME49_263470	TGME49_263470	1		2	cytoplasm				K05609	UCHL3, YUH1; ubiquitin carboxyl-terminal hydrolase L3 [EC:3.4.19.12]		PF01088	Ubiquitin carboxyl-terminal hydrolase, family 1	O	KOG1415	Ubiquitin C-terminal hydrolase UCHL1
TGME49_033840	TGME49_233838-t26_1-p1	PET112 family, C terminal region domain-containing protein GN=TGME49_233838	TGME49_233838	1		3	extracellular				K02434	gatB, PET112; aspartyl-tRNA(Asn)/glutamyl-tRNA(Gln) amidotransferase subunit B [EC:6.3.5.6 6.3.5.7]	map00970 Aminoacyl-tRNA biosynthesis; map01100 Metabolic pathways	PF02934; PF02637	GatB/GatE catalytic domain; GatB domain	J	KOG2438	Glutamyl-tRNA amidotransferase subunit B
TGME49_089330	TGME49_289330-t26_1-p1	ubiquitin carboxyl-terminal hydrolase family 2 protein GN=TGME49_289330	TGME49_289330	1		2	cytoplasm,nucleus	GO:0006139 nucleobase-containing compound metabolic process; GO:0006259 DNA metabolic process; GO:0006281 DNA repair; GO:0006283 transcription-coupled nucleotide-excision repair; GO:0006289 nucleotide-excision repair; GO:0006325 chromatin organization; GO:0006355 regulation of transcription, DNA-templated; GO:0006464 cellular protein modification process; GO:0006508 proteolysis; GO:0006725 cellul…	GO:0005622 intracellular; GO:0005623 cell; GO:0005634 nucleus; GO:0005654 nucleoplasm; GO:0005737 cytoplasm; GO:0005829 cytosol; GO:0031974 membrane-enclosed lumen; GO:0031981 nuclear lumen; GO:0032991 macromolecular complex; GO:0043226 organelle; GO:0043227 membrane-bounded organelle; GO:0043229 intracellular organelle; GO:0043231 intracellular membrane-bounded organelle; GO:0043233 organelle lu…	GO:0002039 p53 binding; GO:0003824 catalytic activity; GO:0004175 endopeptidase activity; GO:0004197 cysteine-type endopeptidase activity; GO:0004843 thiol-dependent ubiquitin-specific protease activity; GO:0005488 binding; GO:0005515 protein binding; GO:0008022 protein C-terminus binding; GO:0008134 transcription factor binding; GO:0008233 peptidase activity; GO:0008234 cysteine-type peptidase a…	K11838	USP7, UBP15; ubiquitin carboxyl-terminal hydrolase 7 [EC:3.4.19.12]	map04068 FoxO signaling pathway; map05169 Epstein-Barr virus infection; map05203 Viral carcinogenesis			O	KOG1863	Ubiquitin carboxyl-terminal hydrolase
TGME49_025470	TGME49_225470-t26_1-p1	peptide methionine sulfoxide reductase GN=TGME49_225470	TGME49_225470	1		0	mitochondria				K07304	msrA; peptide-methionine (S)-S-oxide reductase [EC:1.8.4.11]				E	KOG1635	Peptide methionine sulfoxide reductase
TGME49_048880	TGME49_248880-t26_1-p1	GTPase RAB7 GN=TGME49_248880	TGME49_248880	1		0.666667	nucleus	GO:0001845 phagolysosome assembly; GO:0001894 tissue homeostasis; GO:0006810 transport; GO:0006873 cellular ion homeostasis; GO:0006885 regulation of pH; GO:0006897 endocytosis; GO:0006906 vesicle fusion; GO:0006909 phagocytosis; GO:0006914 autophagy; GO:0006996 organelle organization; GO:0007033 vacuole organization; GO:0007040 lysosome organization; GO:0008152 metabolic process; GO:0009056 cata…	GO:0000306 extrinsic component of vacuolar membrane; GO:0000323 lytic vacuole; GO:0005622 intracellular; GO:0005623 cell; GO:0005737 cytoplasm; GO:0005764 lysosome; GO:0005765 lysosomal membrane; GO:0005768 endosome; GO:0005770 late endosome; GO:0005773 vacuole; GO:0005774 vacuolar membrane; GO:0005811 lipid particle; GO:0010008 endosome membrane; GO:0012505 endomembrane system; GO:0016020 membra…	GO:0000166 nucleotide binding; GO:0001882 nucleoside binding; GO:0001883 purine nucleoside binding; GO:0003824 catalytic activity; GO:0003924 GTPase activity; GO:0005488 binding; GO:0005515 protein binding; GO:0005525 GTP binding; GO:0016462 pyrophosphatase activity; GO:0016787 hydrolase activity; GO:0016817 hydrolase activity, acting on acid anhydrides; GO:0016818 hydrolase activity, acting on a…	K07897	RAB7A; Ras-related protein Rab-7A	map04137 Mitophagy - animal; map04140 Autophagy - animal; map04144 Endocytosis; map04145 Phagosome; map05132 Salmonella infection; map05146 Amoebiasis; map05152 Tuberculosis	PF00071	Ras family	U	KOG0394	Ras-related GTPase
TGME49_102050	TGME49_302060-t26_1-p1	elongation factor tu, apicoplast, putative GN=TGME49_302060	TGME49_302060	1		3	cytoplasm				K02358	tuf, TUFM; elongation factor Tu		PF00009	Elongation factor Tu GTP binding domain	J	KOG0460	Mitochondrial translation elongation factor Tu
TGME49_108870	TGME49_308870-t26_1-p1	Zinc finger (CCCH type) protein, putative(predict) GN=TGME49_308870	TGME49_308870	1		0	nucleus									A	KOG3702	Nuclear polyadenylated RNA binding protein
TGME49_104760	TGME49_304760-t26_1-p1	RNA recognition motif-containing protein GN=TGME49_304760	TGME49_304760	1		0.5	nucleus	GO:0000184 nuclear-transcribed mRNA catabolic process, nonsense-mediated decay; GO:0000375 RNA splicing, via transesterification reactions; GO:0000377 RNA splicing, via transesterification reactions with bulged adenosine as nucleophile; GO:0000398 mRNA splicing, via spliceosome; GO:0000956 nuclear-transcribed mRNA catabolic process; GO:0006139 nucleobase-containing compound metabolic process; GO:…	GO:0005622 intracellular; GO:0005623 cell; GO:0005634 nucleus; GO:0005681 spliceosomal complex; GO:0005737 cytoplasm; GO:0005829 cytosol; GO:0010494 cytoplasmic stress granule; GO:0032991 macromolecular complex; GO:0035770 ribonucleoprotein granule; GO:0036464 cytoplasmic ribonucleoprotein granule; GO:0043226 organelle; GO:0043227 membrane-bounded organelle; GO:0043228 non-membrane-bounded organe…	GO:0003676 nucleic acid binding; GO:0003723 RNA binding; GO:0003727 single-stranded RNA binding; GO:0003729 mRNA binding; GO:0003730 mRNA 3'-UTR binding; GO:0005488 binding; GO:0005515 protein binding; GO:0008022 protein C-terminus binding; GO:0008143 poly(A) binding; GO:0008187 poly-pyrimidine tract binding; GO:0008266 poly(U) RNA binding; GO:0008494 translation activator activity; GO:0045182 tr…	K12890	SFRS1, ASF, SF2; splicing factor, arginine/serine-rich 1	map03040 Spliceosome; map04657 IL-17 signaling pathway; map05168 Herpes simplex virus 1 infection	PF00076	RNA recognition motif. (a.k.a. RRM, RBD, or RNP domain)	A	KOG0106	Alternative splicing factor SRp55/B52/SRp75 (RRM superfamily)
TGME49_021610	TGME49_221610-t26_1-p1	ubiquitin carboxyl-terminal hydrolase GN=TGME49_221610	TGME49_221610	1		0.666667	nucleus				K11841	USP10, UBP3; ubiquitin carboxyl-terminal hydrolase 10 [EC:3.4.19.12]				O	KOG1871	Ubiquitin-specific protease
TGME49_004400	TGME49_204400-t26_1-p1	ATPase synthase subunit alpha, putative GN=TGME49_204400	TGME49_204400	1		3	mitochondria		GO:0005622 intracellular; GO:0005623 cell; GO:0005737 cytoplasm; GO:0005739 mitochondrion; GO:0005740 mitochondrial envelope; GO:0005743 mitochondrial inner membrane; GO:0005753 mitochondrial proton-transporting ATP synthase complex; GO:0016020 membrane; GO:0016469 proton-transporting two-sector ATPase complex; GO:0019866 organelle inner membrane; GO:0031090 organelle membrane; GO:0031966 mitocho…		K02132	ATPeF1A, ATP5A1, ATP1; F-type H+-transporting ATPase subunit alpha	map00190 Oxidative phosphorylation; map01100 Metabolic pathways; map04714 Thermogenesis; map05010 Alzheimer disease; map05012 Parkinson disease; map05016 Huntington disease	PF02874; PF00006; PF00306	ATP synthase alpha/beta family, beta-barrel domain; ATP synthase alpha/beta family, nucleotide-binding domain; ATP synthase alpha/beta chain, C terminal domain	C	KOG1353	F0F1-type ATP synthase, alpha subunit
TGME49_075690	TGME49_275690-t26_1-p1	ClpB, putative GN=TGME49_275690	TGME49_275690	1		0	mitochondria				K03695	clpB; ATP-dependent Clp protease ATP-binding subunit ClpB	map04213 Longevity regulating pathway - multiple species	PF00004; PF07724; PF10431	ATPase family associated with various cellular activities (AAA); AAA domain (Cdc48 subfamily); C-terminal, D2-small domain, of ClpB protein	O	KOG1051	Chaperone HSP104 and related ATP-dependent Clp proteases
TGME49_086750	TGME49_286750-t26_1-p1	MA3 domain-containing protein GN=TGME49_286750	TGME49_286750	1		0.666667	cytoplasm				K16865	PDCD4; programmed cell death protein 4	map05205 Proteoglycans in cancer; map05206 MicroRNAs in cancer			T	KOG0403	Neoplastic transformation suppressor Pdcd4/MA-3, contains MA3 domain
TGME49_097720	TGME49_297720-t26_1-p1	trehalose-phosphatase GN=TGME49_297720	TGME49_297720	1		3	nucleus				K16055	TPS; trehalose 6-phosphate synthase/phosphatase [EC:2.4.1.15 3.1.3.12]	map00500 Starch and sucrose metabolism; map01100 Metabolic pathways			G	KOG1050	Trehalose-6-phosphate synthase component TPS1 and related subunits
TGME49_017890	TGME49_217890-t26_1-p1	alkyl hydroperoxide reductase/ Thiol specific antioxidant/ Mal allergen, putative GN=TGME49_217890	TGME49_217890	1		2	cytoplasm				K03386	PRDX2_4, ahpC; peroxiredoxin (alkyl hydroperoxide reductase subunit C) [EC:1.11.1.15]	map04214 Apoptosis - fly	PF00578; PF10417	AhpC/TSA family; C-terminal domain of 1-Cys peroxiredoxin	O	KOG0852	Alkyl hydroperoxide reductase, thiol specific antioxidant and related enzymes
TGME49_025050	TGME49_225050-t26_1-p1	adenosylhomocysteinase, putative GN=TGME49_225050	TGME49_225050	1		3	extracellular	GO:0000096 sulfur amino acid metabolic process; GO:0006082 organic acid metabolic process; GO:0006139 nucleobase-containing compound metabolic process; GO:0006520 cellular amino acid metabolic process; GO:0006534 cysteine metabolic process; GO:0006555 methionine metabolic process; GO:0006575 cellular modified amino acid metabolic process; GO:0006725 cellular aromatic compound metabolic process; G…	GO:0005622 intracellular; GO:0005623 cell; GO:0005737 cytoplasm; GO:0005829 cytosol; GO:0044424 intracellular part; GO:0044444 cytoplasmic part; GO:0044464 cell part;	GO:0003824 catalytic activity; GO:0004013 adenosylhomocysteinase activity; GO:0016787 hydrolase activity; GO:0016801 hydrolase activity, acting on ether bonds; GO:0016802 trialkylsulfonium hydrolase activity;	K01251	E3.3.1.1, ahcY; adenosylhomocysteinase [EC:3.3.1.1]	map00270 Cysteine and methionine metabolism; map01100 Metabolic pathways	PF05221; PF00670	S-adenosyl-L-homocysteine hydrolase; S-adenosyl-L-homocysteine hydrolase, NAD binding domain	H	KOG1370	S-adenosylhomocysteine hydrolase
TGME49_078870	TGME49_278870-t26_1-p1	myosin F GN=TGME49_278870	TGME49_278870	1		2	cytoplasm	GO:0000278 mitotic cell cycle; GO:0000281 mitotic cytokinesis; GO:0000302 response to reactive oxygen species; GO:0000910 cytokinesis; GO:0006928 movement of cell or subcellular component; GO:0006935 chemotaxis; GO:0006950 response to stress; GO:0006970 response to osmotic stress; GO:0006971 hypotonic response; GO:0006979 response to oxidative stress; GO:0006996 organelle organization; GO:0007010…	GO:0001891 phagocytic cup; GO:0001931 uropod; GO:0005622 intracellular; GO:0005623 cell; GO:0005737 cytoplasm; GO:0005826 actomyosin contractile ring; GO:0005829 cytosol; GO:0005856 cytoskeleton; GO:0005886 plasma membrane; GO:0005938 cell cortex; GO:0015629 actin cytoskeleton; GO:0016020 membrane; GO:0016459 myosin complex; GO:0016460 myosin II complex; GO:0030139 endocytic vesicle; GO:0030863 c…	GO:0000146 microfilament motor activity; GO:0000166 nucleotide binding; GO:0003774 motor activity; GO:0003779 actin binding; GO:0003824 catalytic activity; GO:0005488 binding; GO:0005515 protein binding; GO:0005524 ATP binding; GO:0008092 cytoskeletal protein binding; GO:0008144 drug binding; GO:0016462 pyrophosphatase activity; GO:0016787 hydrolase activity; GO:0016817 hydrolase activity, acting…	K10357	MYO5; myosin V	map05130 Pathogenic Escherichia coli infection	PF00063	Myosin head (motor domain)	Z	KOG0266	WD40 repeat-containing protein
TGME49_116400	TGME49_316400-t26_1-p1	alpha tubulin TUBA1 GN=TGME49_316400	TGME49_316400	1		0.5	cytoskeleton		GO:0005622 intracellular; GO:0005623 cell; GO:0005856 cytoskeleton; GO:0043226 organelle; GO:0043228 non-membrane-bounded organelle; GO:0043229 intracellular organelle; GO:0043232 intracellular non-membrane-bounded organelle; GO:0044424 intracellular part; GO:0044464 cell part;		K07374	TUBA; tubulin alpha	map04145 Phagosome; map04210 Apoptosis; map04530 Tight junction; map04540 Gap junction; map05130 Pathogenic Escherichia coli infection	PF00091; PF03953	Tubulin/FtsZ family, GTPase domain; Tubulin C-terminal domain	Z	KOG1376	Alpha tubulin
TGME49_027650	TGME49_227650-t26_1-p1	microtubule-associated protein RP/EB family, putative GN=TGME49_227650	TGME49_227650	1		0	nucleus	GO:0000079 regulation of cyclin-dependent protein serine/threonine kinase activity; GO:0001932 regulation of protein phosphorylation; GO:0001934 positive regulation of protein phosphorylation; GO:0006355 regulation of transcription, DNA-templated; GO:0008104 protein localization; GO:0009889 regulation of biosynthetic process; GO:0009891 positive regulation of biosynthetic process; GO:0009893 posi…	GO:0005622 intracellular; GO:0005623 cell; GO:0005737 cytoplasm; GO:0005856 cytoskeleton; GO:0015630 microtubule cytoskeleton; GO:0030496 midbody; GO:0043226 organelle; GO:0043228 non-membrane-bounded organelle; GO:0043229 intracellular organelle; GO:0043232 intracellular non-membrane-bounded organelle; GO:0044424 intracellular part; GO:0044444 cytoplasmic part; GO:0044464 cell part; GO:0048471 p…	GO:0005488 binding; GO:0005515 protein binding; GO:0008017 microtubule binding; GO:0008022 protein C-terminus binding; GO:0008092 cytoskeletal protein binding; GO:0015631 tubulin binding; GO:0019899 enzyme binding; GO:0019900 kinase binding; GO:0019901 protein kinase binding; GO:0042802 identical protein binding;	K10436	MAPRE; microtubule-associated protein, RP/EB family				Z	KOG3000	Microtubule-binding protein involved in cell cycle control
TGME49_044880	TGME49_244880-t26_1-p1	DNA-directed RNA polymerase I RPA1 GN=TGME49_244880	TGME49_244880	1		0.5	cytoplasm				K02999	RPA1, POLR1A; DNA-directed RNA polymerase I subunit RPA1 [EC:2.7.7.6]	map03020 RNA polymerase	PF04997; PF00623; PF04983; PF05000; PF04998	RNA polymerase Rpb1, domain 1; RNA polymerase Rpb1, domain 2; RNA polymerase Rpb1, domain 3; RNA polymerase Rpb1, domain 4; RNA polymerase Rpb1, domain 5	K	KOG0262	RNA polymerase I, large subunit
TGME49_049270	TGME49_249270-t26_1-p1	protein disulfide isomerase-related protein (provisional), putative GN=TGME49_249270	TGME49_249270	1		2	mitochondria	GO:0006457 protein folding; GO:0006464 cellular protein modification process; GO:0006807 nitrogen compound metabolic process; GO:0006810 transport; GO:0006897 endocytosis; GO:0006909 phagocytosis; GO:0006950 response to stress; GO:0006986 response to unfolded protein; GO:0007154 cell communication; GO:0007165 signal transduction; GO:0008152 metabolic process; GO:0009987 cellular process; GO:00100…	GO:0005576 extracellular region; GO:0005615 extracellular space; GO:0005622 intracellular; GO:0005623 cell; GO:0005737 cytoplasm; GO:0005783 endoplasmic reticulum; GO:0005788 endoplasmic reticulum lumen; GO:0005789 endoplasmic reticulum membrane; GO:0005793 endoplasmic reticulum-Golgi intermediate compartment; GO:0005829 cytosol; GO:0012505 endomembrane system; GO:0016020 membrane; GO:0031974 mem…	GO:0003756 protein disulfide isomerase activity; GO:0003824 catalytic activity; GO:0015036 disulfide oxidoreductase activity; GO:0015037 peptide disulfide oxidoreductase activity; GO:0016491 oxidoreductase activity; GO:0016667 oxidoreductase activity, acting on a sulfur group of donors; GO:0016853 isomerase activity; GO:0016860 intramolecular oxidoreductase activity; GO:0016864 intramolecular oxi…	K09584	PDIA6, TXNDC7; protein disulfide-isomerase A6 [EC:5.3.4.1]	map04141 Protein processing in endoplasmic reticulum	PF00085	Thioredoxin	O	KOG0191	Thioredoxin/protein disulfide isomerase
TGME49_089680	TGME49_289680-t26_1-p1	Ras-related protein Rab11 GN=TGME49_289680	TGME49_289680	1		0	cytoplasm	GO:0000902 cell morphogenesis; GO:0000904 cell morphogenesis involved in differentiation; GO:0002790 peptide secretion; GO:0006810 transport; GO:0006886 intracellular protein transport; GO:0006887 exocytosis; GO:0006904 vesicle docking involved in exocytosis; GO:0006906 vesicle fusion; GO:0006996 organelle organization; GO:0007275 multicellular organism development; GO:0007399 nervous system deve…	GO:0005622 intracellular; GO:0005623 cell; GO:0005737 cytoplasm; GO:0005768 endosome; GO:0005798 Golgi-associated vesicle; GO:0005813 centrosome; GO:0005815 microtubule organizing center; GO:0005856 cytoskeleton; GO:0005886 plasma membrane; GO:0005929 cilium; GO:0008021 synaptic vesicle; GO:0010008 endosome membrane; GO:0012505 endomembrane system; GO:0012506 vesicle membrane; GO:0014069 postsyna…	GO:0000166 nucleotide binding; GO:0001882 nucleoside binding; GO:0001883 purine nucleoside binding; GO:0003824 catalytic activity; GO:0003924 GTPase activity; GO:0005488 binding; GO:0005515 protein binding; GO:0005525 GTP binding; GO:0008092 cytoskeletal protein binding; GO:0016462 pyrophosphatase activity; GO:0016787 hydrolase activity; GO:0016817 hydrolase activity, acting on acid anhydrides; G…	K07904	RAB11A; Ras-related protein Rab-11A	map04144 Endocytosis; map04961 Endocrine and other factor-regulated calcium reabsorption; map04962 Vasopressin-regulated water reabsorption; map04972 Pancreatic secretion; map05164 Influenza A	PF00071	Ras family	U	KOG0087	GTPase Rab11/YPT3, small G protein superfamily
TGME49_112600	TGME49_312600-t26_1-p1	heat shock protein HSP21 GN=TGME49_312600	TGME49_312600	1		0	cytoplasm									O	KOG0710	Molecular chaperone (small heat-shock protein Hsp26/Hsp42)
TGME49_057090	TGME49_257090-t26_1-p1	NAC domain-containing protein GN=TGME49_257090	TGME49_257090	1		7	nucleus				K01527	EGD1, BTF3; nascent polypeptide-associated complex subunit beta	map04214 Apoptosis - fly			K	KOG2240	RNA polymerase II general transcription factor BTF3 and related proteins
TGME49_110700	TGME49_310700-t26_1-p1	serine/threonine phosophatase PP1 GN=TGME49_310700	TGME49_310700	1		0	cytoplasm	GO:0006417 regulation of translation; GO:0006446 regulation of translational initiation; GO:0006464 cellular protein modification process; GO:0006470 protein dephosphorylation; GO:0006793 phosphorus metabolic process; GO:0006796 phosphate-containing compound metabolic process; GO:0006807 nitrogen compound metabolic process; GO:0006950 response to stress; GO:0007154 cell communication; GO:0007165 …	GO:0000164 protein phosphatase type 1 complex; GO:0005622 intracellular; GO:0005623 cell; GO:0005737 cytoplasm; GO:0008287 protein serine/threonine phosphatase complex; GO:0032991 macromolecular complex; GO:0044424 intracellular part; GO:0044444 cytoplasmic part; GO:0044464 cell part; GO:0072357 PTW/PP1 phosphatase complex; GO:1902494 catalytic complex; GO:1903293 phosphatase complex;	GO:0003824 catalytic activity; GO:0004721 phosphoprotein phosphatase activity; GO:0004722 protein serine/threonine phosphatase activity; GO:0005488 binding; GO:0008047 enzyme activator activity; GO:0016787 hydrolase activity; GO:0016788 hydrolase activity, acting on ester bonds; GO:0016791 phosphatase activity; GO:0019208 phosphatase regulator activity; GO:0019211 phosphatase activator activity; …	K06269	PPP1C; serine/threonine-protein phosphatase PP1 catalytic subunit [EC:3.1.3.16]	map03015 mRNA surveillance pathway; map04022 cGMP-PKG signaling pathway; map04024 cAMP signaling pathway; map04114 Oocyte meiosis; map04218 Cellular senescence; map04261 Adrenergic signaling in cardiomyocytes; map04270 Vascular smooth muscle contraction; map04390 Hippo signaling pathway; map04510 Focal adhesion; map04611 Platelet activation; map04720 Long-term potentiation; map04728 Dopaminergic …	PF00149	Calcineurin-like phosphoesterase	T	KOG0374	Serine/threonine specific protein phosphatase PP1, catalytic subunit
TGME49_093180	TGME49_293180-t26_1-p1	NADP-specific glutamate dehydrogenase GN=TGME49_293180	TGME49_293180	1		2	plasma membrane				K00261	GLUD1_2, gdhA; glutamate dehydrogenase (NAD(P)+) [EC:1.4.1.3]	map00220 Arginine biosynthesis; map00250 Alanine, aspartate and glutamate metabolism; map00471 D-Glutamine and D-glutamate metabolism; map00910 Nitrogen metabolism; map01100 Metabolic pathways; map01200 Carbon metabolism; map04217 Necroptosis; map04964 Proximal tubule bicarbonate reclamation	PF02812; PF00208	Glu/Leu/Phe/Val dehydrogenase, dimerisation domain; Glutamate/Leucine/Phenylalanine/Valine dehydrogenase	E	KOG2250	Glutamate/leucine/phenylalanine/valine dehydrogenases
TGME49_116540	TGME49_316540-t26_1-p1	IMC sub-compartment protein ISP3 GN=TGME49_316540	TGME49_316540	1		0	cytoplasm
TGME49_097930	TGME49_297925-t26_1-p1	HesB-like domain-containing protein GN=TGME49_297925	TGME49_297925	1		0	nucleus				K22063	ISCA1; iron-sulfur cluster assembly 1				P	KOG1120	Fe-S cluster biosynthesis protein ISA1 (contains a HesB-like domain)
TGME49_071350	TGME49_271350-t26_1-p1	bifunctional protein FolC subfamily protein GN=TGME49_271350	TGME49_271350	1		0	cytoplasm				K01930	FPGS; folylpolyglutamate synthase [EC:6.3.2.17]	map00790 Folate biosynthesis; map01100 Metabolic pathways; map01523 Antifolate resistance	PF08245	Mur ligase middle domain	H	KOG2525	Folylpolyglutamate synthase
TGME49_113560	TGME49_313560-t26_1-p1	60S ribosomal protein L7a, putative GN=TGME49_313560	TGME49_313560	1		3	cytoplasm	GO:0000470 maturation of LSU-rRNA; GO:0000491 small nucleolar ribonucleoprotein complex assembly; GO:0000492 box C/D snoRNP assembly; GO:0006139 nucleobase-containing compound metabolic process; GO:0006364 rRNA processing; GO:0006396 RNA processing; GO:0006412 translation; GO:0006518 peptide metabolic process; GO:0006725 cellular aromatic compound metabolic process; GO:0006807 nitrogen compound m…	GO:0005622 intracellular; GO:0005623 cell; GO:0005732 small nucleolar ribonucleoprotein complex; GO:0005737 cytoplasm; GO:0005829 cytosol; GO:0005840 ribosome; GO:0015934 large ribosomal subunit; GO:0022625 cytosolic large ribosomal subunit; GO:0022626 cytosolic ribosome; GO:0032991 macromolecular complex; GO:0043226 organelle; GO:0043228 non-membrane-bounded organelle; GO:0043229 intracellular o…	GO:0003676 nucleic acid binding; GO:0003723 RNA binding; GO:0005488 binding; GO:0030515 snoRNA binding; GO:0034512 box C/D snoRNA binding; GO:0097159 organic cyclic compound binding; GO:1901363 heterocyclic compound binding;	K11129	NHP2, NOLA2; H/ACA ribonucleoprotein complex subunit 2	map03008 Ribosome biogenesis in eukaryotes	PF01248	Ribosomal protein L7Ae/L30e/S12e/Gadd45 family	J	KOG3167	Box H/ACA snoRNP component, involved in ribosomal RNA pseudouridinylation
TGME49_079330	TGME49_279330-t26_1-p1	DEAD/DEAH box helicase family protein GN=TGME49_279330	TGME49_279330	1		0	nucleus	GO:0006139 nucleobase-containing compound metabolic process; GO:0006412 translation; GO:0006413 translational initiation; GO:0006518 peptide metabolic process; GO:0006725 cellular aromatic compound metabolic process; GO:0006807 nitrogen compound metabolic process; GO:0008152 metabolic process; GO:0009058 biosynthetic process; GO:0009059 macromolecule biosynthetic process; GO:0009987 cellular proc…	GO:0005622 intracellular; GO:0005623 cell; GO:0005737 cytoplasm; GO:0005829 cytosol; GO:0016281 eukaryotic translation initiation factor 4F complex; GO:0032991 macromolecular complex; GO:0044424 intracellular part; GO:0044444 cytoplasmic part; GO:0044464 cell part;	GO:0000339 RNA cap binding; GO:0003676 nucleic acid binding; GO:0003723 RNA binding; GO:0003724 RNA helicase activity; GO:0003725 double-stranded RNA binding; GO:0003729 mRNA binding; GO:0003824 catalytic activity; GO:0004004 ATP-dependent RNA helicase activity; GO:0004386 helicase activity; GO:0005488 binding; GO:0008026 ATP-dependent helicase activity; GO:0008135 translation factor activity, RN…	K14777	DDX47, RRP3; ATP-dependent RNA helicase DDX47/RRP3 [EC:3.6.4.13]		PF00270	DEAD/DEAH box helicase	A	KOG0330	ATP-dependent RNA helicase
TGME49_019310	TGME49_219310-t26_1-p1	DnaK family protein GN=TGME49_219310	TGME49_219310	1		0.666667	nucleus				K09485	HSP110; heat shock protein 110kDa	map04141 Protein processing in endoplasmic reticulum			F	KOG0103	Molecular chaperones HSP105/HSP110/SSE1, HSP70 superfamily
TGME49_079390	TGME49_279390-t26_1-p1	proliferation-associated protein 2G4, putative GN=TGME49_279390	TGME49_279390	1		4.7619	cytoplasm							PF00557	Metallopeptidase family M24	J	KOG2776	Metallopeptidase
TGME49_049900	TGME49_249900-t26_1-p1	adenine nucleotide translocator, putative GN=TGME49_249900	TGME49_249900	1		0.666667	cytoplasm	GO:0006810 transport; GO:0006811 ion transport; GO:0006820 anion transport; GO:0006839 mitochondrial transport; GO:0006855 drug transmembrane transport; GO:0006862 nucleotide transport; GO:0006996 organelle organization; GO:0007005 mitochondrion organization; GO:0007006 mitochondrial membrane organization; GO:0009987 cellular process; GO:0015711 organic anion transport; GO:0015748 organophosphate…	GO:0005622 intracellular; GO:0005623 cell; GO:0005737 cytoplasm; GO:0005739 mitochondrion; GO:0005740 mitochondrial envelope; GO:0005743 mitochondrial inner membrane; GO:0016020 membrane; GO:0016021 integral component of membrane; GO:0019866 organelle inner membrane; GO:0031090 organelle membrane; GO:0031224 intrinsic component of membrane; GO:0031300 intrinsic component of organelle membrane; GO…	GO:0000295 adenine nucleotide transmembrane transporter activity; GO:0005215 transporter activity; GO:0005346 purine ribonucleotide transmembrane transporter activity; GO:0005347 ATP transmembrane transporter activity; GO:0005471 ATP:ADP antiporter activity; GO:0008509 anion transmembrane transporter activity; GO:0008514 organic anion transmembrane transporter activity; GO:0015075 ion transmembra…	K05863	SLC25A4S, ANT; solute carrier family 25 (mitochondrial adenine nucleotide translocator), member 4/5/6/31	map04020 Calcium signaling pathway; map04022 cGMP-PKG signaling pathway; map04217 Necroptosis; map04218 Cellular senescence; map05012 Parkinson disease; map05016 Huntington disease; map05164 Influenza A; map05166 Human T-cell leukemia virus 1 infection			C	KOG0749	Mitochondrial ADP/ATP carrier proteins
TGME49_044130	TGME49_244130-t26_1-p1	RNA polymerase Rpb1 C-terminal repeat-containing protein(predict) GN=TGME49_244130	TGME49_244130	1		0	nucleus
TGME49_120600	TGME49_320600-t26_1-p1	cold-shock DNA-binding domain-containing protein GN=TGME49_320600	TGME49_320600	1		0.666667	nucleus		GO:0005622 intracellular; GO:0005623 cell; GO:0005737 cytoplasm; GO:0044424 intracellular part; GO:0044464 cell part;		K18754	LIN28; protein lin-28		PF00313	'Cold-shock' DNA-binding domain	J	KOG3070	Predicted RNA-binding protein containing PIN domain and invovled in translation or RNA processing
TGME49_088630	TGME49_288630-t26_1-p1	nucleosome assembly protein (NAP), putative GN=TGME49_288630	TGME49_288630	1		0.666667	cytoplasm				K01937	pyrG, CTPS; CTP synthase [EC:6.3.4.2]	map00240 Pyrimidine metabolism; map01100 Metabolic pathways			L	KOG1508	DNA replication factor/protein phosphatase inhibitor SET/SPR-2
TGME49_069650	TGME49_269650-t26_1-p1	FFD and TFG box motifs protein GN=TGME49_269650	TGME49_269650	1		0	nucleus				K18749	LSM14, RAP55, SCD6; protein LSM14		PF12701; PF09532	Scd6-like Sm domain; FDF domain	U	KOG1073	Uncharacterized mRNA-associated protein RAP55
TGME49_090660	TGME49_290660-t26_1-p1	RNA recognition motif-containing protein GN=TGME49_290660	TGME49_290660	1		0	cytoplasm				K13218	PTBP1, PTB; polypyrimidine tract-binding protein 1		PF11835; PF13893; PF00076	Domain of unknown function (DUF3355); RNA recognition motif. (a.k.a. RRM, RBD, or RNP domain); RNA recognition motif. (a.k.a. RRM, RBD, or RNP domain)	A	KOG1190	Polypyrimidine tract-binding protein
TGME49_114890	TGME49_314890-t26_1-p1	ThiF family protein GN=TGME49_314890	TGME49_314890	1		0.666667	plasma membrane				K10698	UBE1L, UBA7; ubiquitin-activating enzyme E1-like [EC:6.2.1.45]	map04120 Ubiquitin mediated proteolysis; map05012 Parkinson disease	PF00899	ThiF family	O	KOG2012	Ubiquitin activating enzyme UBA1
TGME49_033200	TGME49_233200-t26_1-p1	ubiquitin related modifier protein GN=TGME49_233200	TGME49_233200	1		0	nucleus									O	KOG4146	Ubiquitin-like protein
TGME49_093690	TGME49_293690-t26_1-p1	profilin PRF GN=TGME49_293690	TGME49_293690	1		0	cytoplasm							PF00235	Profilin
TGME49_023390	TGME49_223390-t26_1-p1	activating signal cointegrator 1 complex subunit 3 family 1 ASCC3L1, putative GN=TGME49_223390	TGME49_223390	1		0	nucleus				K12854	SNRNP200, BRR2; pre-mRNA-splicing helicase BRR2 [EC:3.6.4.13]	map03040 Spliceosome	PF00270	DEAD/DEAH box helicase	A	KOG0951	RNA helicase BRR2, DEAD-box superfamily
TGME49_064190	TGME49_264190-t26_1-p1	TRUD domain-containing protein(predict) GN=TGME49_264190	TGME49_264190	1		0	nucleus				K06176	truD, PUS7; tRNA pseudouridine13 synthase [EC:5.4.99.27]				S	KOG2339	Uncharacterized conserved protein
TGME49_119870	TGME49_319870-t26_1-p1	ubiquitin-conjugating enzyme subfamily protein GN=TGME49_319870	TGME49_319870	1		0.666667	nucleus	GO:0000209 protein polyubiquitination; GO:0006464 cellular protein modification process; GO:0006508 proteolysis; GO:0006511 ubiquitin-dependent protein catabolic process; GO:0006605 protein targeting; GO:0006625 protein targeting to peroxisome; GO:0006807 nitrogen compound metabolic process; GO:0006810 transport; GO:0006886 intracellular protein transport; GO:0006996 organelle organization; GO:00…	GO:0000151 ubiquitin ligase complex; GO:0005622 intracellular; GO:0005623 cell; GO:0005634 nucleus; GO:0005654 nucleoplasm; GO:0005737 cytoplasm; GO:0005829 cytosol; GO:0031974 membrane-enclosed lumen; GO:0031981 nuclear lumen; GO:0032991 macromolecular complex; GO:0043226 organelle; GO:0043227 membrane-bounded organelle; GO:0043229 intracellular organelle; GO:0043231 intracellular membrane-bound…	GO:0003824 catalytic activity; GO:0004842 ubiquitin-protein transferase activity; GO:0016740 transferase activity; GO:0019787 ubiquitin-like protein transferase activity; GO:0061631 ubiquitin conjugating enzyme activity; GO:0061650 ubiquitin-like protein conjugating enzyme activity;	K06689	UBE2D, UBC4, UBC5; ubiquitin-conjugating enzyme E2 D [EC:2.3.2.23]	map04013 MAPK signaling pathway - fly; map04120 Ubiquitin mediated proteolysis; map04141 Protein processing in endoplasmic reticulum; map04624 Toll and Imd signaling pathway; map05131 Shigellosis	PF00179	Ubiquitin-conjugating enzyme	O	KOG0417	Ubiquitin-protein ligase
TGME49_030420	TGME49_230420-t26_1-p1	sarco/endoplasmic reticulum Ca2+-ATPase GN=TGME49_230420	TGME49_230420	1		0	plasma membrane	GO:0006810 transport; GO:0006811 ion transport; GO:0006812 cation transport; GO:0006816 calcium ion transport; GO:0006937 regulation of muscle contraction; GO:0006942 regulation of striated muscle contraction; GO:0014724 regulation of twitch skeletal muscle contraction; GO:0014819 regulation of skeletal muscle contraction; GO:0030001 metal ion transport; GO:0031446 regulation of fast-twitch skele…	GO:0005622 intracellular; GO:0005623 cell; GO:0005737 cytoplasm; GO:0005783 endoplasmic reticulum; GO:0005789 endoplasmic reticulum membrane; GO:0005793 endoplasmic reticulum-Golgi intermediate compartment; GO:0012505 endomembrane system; GO:0016020 membrane; GO:0016021 integral component of membrane; GO:0016528 sarcoplasm; GO:0016529 sarcoplasmic reticulum; GO:0030016 myofibril; GO:0030017 sarco…	GO:0000166 nucleotide binding; GO:0003824 catalytic activity; GO:0005215 transporter activity; GO:0005388 calcium-transporting ATPase activity; GO:0005488 binding; GO:0005509 calcium ion binding; GO:0005524 ATP binding; GO:0008144 drug binding; GO:0008324 cation transmembrane transporter activity; GO:0015075 ion transmembrane transporter activity; GO:0015085 calcium ion transmembrane transporter …	K05853	ATP2A; P-type Ca2+ transporter type 2A [EC:7.2.2.10]	map04020 Calcium signaling pathway; map04022 cGMP-PKG signaling pathway; map04024 cAMP signaling pathway; map04260 Cardiac muscle contraction; map04261 Adrenergic signaling in cardiomyocytes; map04919 Thyroid hormone signaling pathway; map04972 Pancreatic secretion; map05010 Alzheimer disease; map05410 Hypertrophic cardiomyopathy (HCM); map05412 Arrhythmogenic right ventricular cardiomyopathy (AR…	PF00690; PF00702	Cation transporter/ATPase, N-terminus; haloacid dehalogenase-like hydrolase	P	KOG0202	Ca2+ transporting ATPase
TGME49_109730	TGME49_309730-t26_1-p1	thioredoxin reductase GN=TGME49_309730	TGME49_309730	1		0	mitochondria	GO:0000003 reproduction; GO:0000302 response to reactive oxygen species; GO:0000305 response to oxygen radical; GO:0001890 placenta development; GO:0003006 developmental process involved in reproduction; GO:0006082 organic acid metabolic process; GO:0006139 nucleobase-containing compound metabolic process; GO:0006520 cellular amino acid metabolic process; GO:0006725 cellular aromatic compound met…	GO:0005622 intracellular; GO:0005623 cell; GO:0005737 cytoplasm; GO:0005739 mitochondrion; GO:0005829 cytosol; GO:0036477 somatodendritic compartment; GO:0043025 neuronal cell body; GO:0043226 organelle; GO:0043227 membrane-bounded organelle; GO:0043229 intracellular organelle; GO:0043231 intracellular membrane-bounded organelle; GO:0044297 cell body; GO:0044424 intracellular part; GO:0044444 cyt…	GO:0003824 catalytic activity; GO:0004791 thioredoxin-disulfide reductase activity; GO:0005488 binding; GO:0005515 protein binding; GO:0015036 disulfide oxidoreductase activity; GO:0016174 NAD(P)H oxidase activity; GO:0016209 antioxidant activity; GO:0016491 oxidoreductase activity; GO:0016651 oxidoreductase activity, acting on NAD(P)H; GO:0016667 oxidoreductase activity, acting on a sulfur group…	K22182	TXNRD; thioredoxin reductase (NADPH) [EC:1.8.1.9]	map00450 Selenocompound metabolism; map05200 Pathways in cancer; map05225 Hepatocellular carcinoma	PF07992; PF02852	Pyridine nucleotide-disulphide oxidoreductase; Pyridine nucleotide-disulphide oxidoreductase, dimerisation domain	O	KOG4716	Thioredoxin reductase

## Sheet: Network Information
#node1	node2	node1_string_internal_id	node2_string_internal_id	node1_external_id	node2_external_id	neighborhood_on_chromosome	gene_fusion	phylogenetic_cooccurrence	homology	coexpression	experimentally_determined_interaction	database_annotated	automated_textmining	combined_score
TGME49_089750	TGME49_062690	2505184	2503494	5811.TGME49_089750	5811.TGME49_062690	0	0	0	0	0.974	0.974	0	0.226	0.999
TGME49_062690	TGME49_061570	2503494	2503414	5811.TGME49_062690	5811.TGME49_061570	0.068	0	0	0	0.974	0.974	0	0.385	0.999
TGME49_110490	TGME49_038250	2506239	2501823	5811.TGME49_110490	5811.TGME49_038250	0	0	0	0	0.974	0.974	0	0.787	0.999
TGME49_045460	TGME49_042330	2502282	2502069	5811.TGME49_045460	5811.TGME49_042330	0	0	0	0	0.974	0.974	0	0.714	0.999
TGME49_110670	TGME49_085980	2506257	2504929	5811.TGME49_110670	5811.TGME49_085980	0.436	0	0	0	0.856	0.067	0.9	0.891	0.999
TGME49_061570	TGME49_045460	2503414	2502282	5811.TGME49_061570	5811.TGME49_045460	0	0	0	0	0.974	0.894	0	0.857	0.999
TGME49_045460	TGME49_013350	2502282	2499907	5811.TGME49_045460	5811.TGME49_013350	0	0	0	0	0.974	0.974	0	0.831	0.999
TGME49_042330	TGME49_023050	2502069	2500664	5811.TGME49_042330	5811.TGME49_023050	0.436	0	0	0	0.974	0.974	0	0.777	0.999
TGME49_100140	TGME49_094800	2505768	2505514	5811.TGME49_100140	5811.TGME49_094800	0	0	0	0	0.984	0.894	0	0.909	0.999
TGME49_023050	TGME49_013350	2500664	2499907	5811.TGME49_023050	5811.TGME49_013350	0.436	0	0	0	0.974	0.974	0	0.884	0.999
TGME49_042330	TGME49_013350	2502069	2499907	5811.TGME49_042330	5811.TGME49_013350	0.436	0	0	0	0.974	0.974	0	0.826	0.999
TGME49_100140	TGME49_026410	2505768	2500948	5811.TGME49_100140	5811.TGME49_026410	0	0	0	0	0.984	0.894	0	0.909	0.999
TGME49_089750	TGME49_061570	2505184	2503414	5811.TGME49_089750	5811.TGME49_061570	0.052	0	0	0	0.974	0.974	0	0.226	0.999
TGME49_089750	TGME49_038250	2505184	2501823	5811.TGME49_089750	5811.TGME49_038250	0	0	0	0	0.974	0.974	0	0.415	0.999
TGME49_045460	TGME49_005340	2502282	2499396	5811.TGME49_045460	5811.TGME49_005340	0	0	0	0	0.974	0.974	0	0.209	0.999
TGME49_062690	TGME49_023050	2503494	2500664	5811.TGME49_062690	5811.TGME49_023050	0.231	0	0	0	0.974	0.894	0	0.799	0.999
TGME49_094620	TGME49_073520	2505496	2504352	5811.TGME49_094620	5811.TGME49_073520	0	0	0	0	0.722	0.894	0.8	0.906	0.999
TGME49_061570	TGME49_023050	2503414	2500664	5811.TGME49_061570	5811.TGME49_023050	0.221	0	0	0	0.974	0.894	0	0.663	0.999
TGME49_045460	TGME49_023050	2502282	2500664	5811.TGME49_045460	5811.TGME49_023050	0	0	0	0	0.974	0.974	0	0.535	0.999
TGME49_042330	TGME49_005340	2502069	2499396	5811.TGME49_042330	5811.TGME49_005340	0.221	0	0	0	0.963	0.974	0	0.769	0.999
TGME49_110490	TGME49_042330	2506239	2502069	5811.TGME49_110490	5811.TGME49_042330	0.231	0	0	0	0.974	0.894	0	0.954	0.999
TGME49_110490	TGME49_061570	2506239	2503414	5811.TGME49_110490	5811.TGME49_061570	0.069	0	0	0	0.974	0.974	0	0.612	0.999
TGME49_013350	TGME49_005340	2499907	2499396	5811.TGME49_013350	5811.TGME49_005340	0.22	0	0	0	0.974	0.974	0	0.121	0.999
TGME49_110490	TGME49_045460	2506239	2502282	5811.TGME49_110490	5811.TGME49_045460	0	0	0	0	0.974	0.894	0	0.838	0.999
TGME49_062690	TGME49_038250	2503494	2501823	5811.TGME49_062690	5811.TGME49_038250	0	0	0	0	0.974	0.974	0	0.665	0.999
TGME49_023050	TGME49_005340	2500664	2499396	5811.TGME49_023050	5811.TGME49_005340	0.221	0	0	0	0.974	0.974	0	0.161	0.999
TGME49_042330	TGME49_038250	2502069	2501823	5811.TGME49_042330	5811.TGME49_038250	0	0	0	0	0.943	0.894	0	0.924	0.999
TGME49_094620	TGME49_001680	2505496	2499095	5811.TGME49_094620	5811.TGME49_001680	0	0	0	0	0.974	0.894	0.8	0.906	0.999
TGME49_061570	TGME49_038250	2503414	2501823	5811.TGME49_061570	5811.TGME49_038250	0	0	0	0	0.93	0.974	0	0.669	0.999
TGME49_072290	TGME49_045670	2504261	2502303	5811.TGME49_072290	5811.TGME49_045670	0.049	0.859	0.447	0	0.923	0.894	0	0.981	0.999
TGME49_038250	TGME49_013350	2501823	2499907	5811.TGME49_038250	5811.TGME49_013350	0	0	0	0	0.974	0.894	0	0.883	0.999
TGME49_073520	TGME49_051500	2504352	2502697	5811.TGME49_073520	5811.TGME49_051500	0	0	0	0	0.974	0.894	0.8	0.906	0.999
TGME49_062690	TGME49_013350	2503494	2499907	5811.TGME49_062690	5811.TGME49_013350	0.231	0	0	0	0.974	0.894	0	0.64	0.999
TGME49_110670	TGME49_026910	2506257	2500998	5811.TGME49_110670	5811.TGME49_026910	0.436	0	0	0	0.972	0	0.8	0.945	0.999
TGME49_110490	TGME49_089750	2506239	2505184	5811.TGME49_110490	5811.TGME49_089750	0	0	0	0	0.974	0.974	0	0.165	0.999
TGME49_110490	TGME49_062690	2506239	2503494	5811.TGME49_110490	5811.TGME49_062690	0.13	0	0	0	0.974	0.974	0	0.155	0.999
TGME49_045460	TGME49_038250	2502282	2501823	5811.TGME49_045460	5811.TGME49_038250	0	0	0	0	0.974	0.894	0	0.585	0.998
TGME49_089750	TGME49_045460	2505184	2502282	5811.TGME49_089750	5811.TGME49_045460	0	0	0	0	0.974	0.894	0	0.428	0.998
TGME49_110490	TGME49_013350	2506239	2499907	5811.TGME49_110490	5811.TGME49_013350	0.231	0	0	0	0.974	0.894	0	0.523	0.998
TGME49_089750	TGME49_013350	2505184	2499907	5811.TGME49_089750	5811.TGME49_013350	0	0	0	0	0.974	0.894	0	0.418	0.998
TGME49_062690	TGME49_042330	2503494	2502069	5811.TGME49_062690	5811.TGME49_042330	0.225	0	0	0	0.974	0.894	0	0.413	0.998
TGME49_100140	TGME49_051810	2505768	2502726	5811.TGME49_100140	5811.TGME49_051810	0.05	0	0	0	0.984	0.077	0	0.909	0.998
TGME49_094620	TGME49_051500	2505496	2502697	5811.TGME49_094620	5811.TGME49_051500	0	0	0	0	0.545	0.894	0.8	0.906	0.998
TGME49_100140	TGME49_005470	2505768	2499409	5811.TGME49_100140	5811.TGME49_005470	0	0	0	0	0.984	0.077	0	0.909	0.998
TGME49_100140	TGME49_045460	2505768	2502282	5811.TGME49_100140	5811.TGME49_045460	0	0	0	0	0.984	0	0	0.909	0.998
TGME49_045670	TGME49_006610	2502303	2499473	5811.TGME49_045670	5811.TGME49_006610	0.05	0	0.392	0	0.718	0.571	0	0.976	0.998
TGME49_038250	TGME49_023050	2501823	2500664	5811.TGME49_038250	5811.TGME49_023050	0	0	0	0	0.974	0.894	0	0.394	0.998
TGME49_072290	TGME49_006610	2504261	2499473	5811.TGME49_072290	5811.TGME49_006610	0.145	0	0.36	0	0.731	0.705	0	0.976	0.998
TGME49_062690	TGME49_045460	2503494	2502282	5811.TGME49_062690	5811.TGME49_045460	0	0	0	0	0.974	0.894	0	0.391	0.998
TGME49_051500	TGME49_001680	2502697	2499095	5811.TGME49_051500	5811.TGME49_001680	0	0	0	0	0.366	0.894	0.8	0.875	0.998
TGME49_073520	TGME49_001680	2504352	2499095	5811.TGME49_073520	5811.TGME49_001680	0	0	0	0	0.554	0.894	0.8	0.906	0.998
TGME49_110490	TGME49_023050	2506239	2500664	5811.TGME49_110490	5811.TGME49_023050	0.231	0	0	0	0.974	0.894	0	0.41	0.998
TGME49_061570	TGME49_005340	2503414	2499396	5811.TGME49_061570	5811.TGME49_005340	0	0	0	0	0.974	0.894	0	0.387	0.998
TGME49_089750	TGME49_005340	2505184	2499396	5811.TGME49_089750	5811.TGME49_005340	0.052	0	0	0	0.974	0.894	0	0.226	0.997
TGME49_038250	TGME49_005340	2501823	2499396	5811.TGME49_038250	5811.TGME49_005340	0	0	0	0	0.974	0.894	0	0.15	0.997
TGME49_062690	TGME49_005340	2503494	2499396	5811.TGME49_062690	5811.TGME49_005340	0.068	0	0	0	0.974	0.894	0	0.118	0.997
TGME49_087500	TGME49_005440	2505021	2499406	5811.TGME49_087500	5811.TGME49_005440	0	0	0.392	0.752	0.974	0.894	0	0.906	0.997
TGME49_051500	TGME49_028190	2502697	2501095	5811.TGME49_051500	5811.TGME49_028190	0	0	0	0	0.805	0.894	0	0.906	0.997
TGME49_073520	TGME49_028190	2504352	2501095	5811.TGME49_073520	5811.TGME49_028190	0	0	0	0	0.731	0.894	0	0.906	0.997
TGME49_078050	TGME49_042290	2504562	2502065	5811.TGME49_078050	5811.TGME49_042290	0	0	0	0.695	0.974	0.894	0	0.887	0.997
TGME49_078050	TGME49_058150	2504562	2503164	5811.TGME49_078050	5811.TGME49_058150	0	0	0.36	0.748	0.974	0.894	0	0.875	0.997
TGME49_089750	TGME49_023050	2505184	2500664	5811.TGME49_089750	5811.TGME49_023050	0	0	0	0	0.974	0.894	0	0.087	0.997
TGME49_110490	TGME49_100140	2506239	2505768	5811.TGME49_110490	5811.TGME49_100140	0	0	0	0	0.984	0.079	0	0.859	0.997
TGME49_061570	TGME49_013350	2503414	2499907	5811.TGME49_061570	5811.TGME49_013350	0.22	0	0	0	0.974	0.894	0	0.072	0.997
TGME49_061570	TGME49_042330	2503414	2502069	5811.TGME49_061570	5811.TGME49_042330	0.221	0	0	0	0.974	0.894	0	0.162	0.997
TGME49_045460	TGME49_005470	2502282	2499409	5811.TGME49_045460	5811.TGME49_005470	0	0	0	0	0.974	0.834	0	0.568	0.997
TGME49_110490	TGME49_005340	2506239	2499396	5811.TGME49_110490	5811.TGME49_005340	0.069	0	0	0	0.974	0.894	0	0.099	0.997
TGME49_028190	TGME49_001680	2501095	2499095	5811.TGME49_028190	5811.TGME49_001680	0	0	0	0	0.639	0.894	0	0.906	0.996
TGME49_093590	TGME49_017740	2505426	2500291	5811.TGME49_093590	5811.TGME49_017740	0.094	0	0.38	0	0.116	0.314	0.9	0.907	0.996
TGME49_029990	TGME49_005440	2501214	2499406	5811.TGME49_029990	5811.TGME49_005440	0	0	0.38	0.799	0.974	0.845	0	0.906	0.996
TGME49_072910	TGME49_005440	2504312	2499406	5811.TGME49_072910	5811.TGME49_005440	0	0	0.291	0.809	0.974	0.847	0	0.906	0.996
TGME49_111720	TGME49_026830	2506348	2500990	5811.TGME49_111720	5811.TGME49_026830	0	0	0	0.619	0.984	0.584	0	0.909	0.995
TGME49_118230	TGME49_025930	2506810	2500910	5811.TGME49_118230	5811.TGME49_025930	0.221	0.817	0	0	0.516	0.311	0	0.91	0.994
TGME49_087500	TGME49_072910	2505021	2504312	5811.TGME49_087500	5811.TGME49_072910	0	0	0.305	0.718	0.974	0.703	0	0.906	0.994
TGME49_087500	TGME49_029990	2505021	2501214	5811.TGME49_087500	5811.TGME49_029990	0	0	0.395	0.704	0.974	0.705	0	0.906	0.994
TGME49_063060	TGME49_029950	2503531	2501213	5811.TGME49_063060	5811.TGME49_029950	0	0	0	0	0.54	0.894	0	0.896	0.994
TGME49_072910	TGME49_029990	2504312	2501214	5811.TGME49_072910	5811.TGME49_029990	0	0	0.338	0.836	0.974	0.712	0	0.906	0.993
TGME49_078050	TGME49_029950	2504562	2501213	5811.TGME49_078050	5811.TGME49_029950	0.071	0	0	0	0.695	0.894	0	0.823	0.993
TGME49_094620	TGME49_028190	2505496	2501095	5811.TGME49_094620	5811.TGME49_028190	0	0	0	0	0.513	0.877	0	0.906	0.993
TGME49_089690	TGME49_025930	2505178	2500910	5811.TGME49_089690	5811.TGME49_025930	0.221	0.155	0	0	0.512	0.317	0.9	0.751	0.993
TGME49_025930	TGME49_022020	2500910	2500593	5811.TGME49_025930	5811.TGME49_022020	0.221	0.748	0	0	0.516	0.311	0	0.91	0.993
TGME49_088380	TGME49_073760	2505062	2504376	5811.TGME49_088380	5811.TGME49_073760	0.048	0	0	0	0.284	0.554	0	0.981	0.993
TGME49_013350	TGME49_005470	2499907	2499409	5811.TGME49_013350	5811.TGME49_005470	0.18	0	0	0	0.692	0.807	0	0.864	0.992
TGME49_085980	TGME49_065450	2504929	2503731	5811.TGME49_085980	5811.TGME49_065450	0	0	0	0	0.135	0	0.9	0.905	0.991
TGME49_110490	TGME49_005470	2506239	2499409	5811.TGME49_110490	5811.TGME49_005470	0.086	0	0	0	0.966	0.726	0	0.107	0.991
TGME49_100140	TGME49_068850	2505768	2503977	5811.TGME49_100140	5811.TGME49_068850	0.047	0	0	0	0.984	0.069	0	0.413	0.99
TGME49_118230	TGME49_089690	2506810	2505178	5811.TGME49_118230	5811.TGME49_089690	0.221	0.01	0	0	0.512	0.312	0.9	0.69	0.99
TGME49_058150	TGME49_042290	2503164	2502065	5811.TGME49_058150	5811.TGME49_042290	0	0	0.2	0.7	0.872	0.894	0	0.905	0.99
TGME49_100140	TGME49_061570	2505768	2503414	5811.TGME49_100140	5811.TGME49_061570	0	0	0	0	0.984	0.077	0	0.38	0.99
TGME49_100140	TGME49_029990	2505768	2501214	5811.TGME49_100140	5811.TGME49_029990	0.05	0	0	0	0.984	0.318	0	0.16	0.99
TGME49_089750	TGME49_042330	2505184	2502069	5811.TGME49_089750	5811.TGME49_042330	0	0	0	0	0.901	0.894	0	0.044	0.989
TGME49_062690	TGME49_005470	2503494	2499409	5811.TGME49_062690	5811.TGME49_005470	0.068	0	0	0	0.955	0.743	0	0.056	0.988
TGME49_100140	TGME49_013350	2505768	2499907	5811.TGME49_100140	5811.TGME49_013350	0	0	0	0	0.984	0	0	0.288	0.988
TGME49_063870	TGME49_007640	2503612	2499527	5811.TGME49_063870	5811.TGME49_007640	0.072	0	0	0	0.722	0.591	0	0.906	0.988
TGME49_100140	TGME49_030450	2505768	2501250	5811.TGME49_100140	5811.TGME49_030450	0.051	0	0	0	0.984	0	0	0.222	0.987
TGME49_116520	TGME49_110670	2506761	2506257	5811.TGME49_116520	5811.TGME49_110670	0.231	0	0	0	0.533	0.139	0.9	0.636	0.986
TGME49_118310	TGME49_025930	2506818	2500910	5811.TGME49_118310	5811.TGME49_025930	0.212	0	0	0	0.06	0.137	0.8	0.91	0.986
TGME49_097060	TGME49_068850	2505609	2503977	5811.TGME49_097060	5811.TGME49_068850	0.218	0	0	0	0.502	0.302	0.9	0.539	0.985
TGME49_073950	TGME49_035170	2504395	2501605	5811.TGME49_073950	5811.TGME49_035170	0	0	0	0	0.165	0.859	0	0.884	0.985
TGME49_019850	TGME49_007640	2500447	2499527	5811.TGME49_019850	5811.TGME49_007640	0	0	0	0	0.706	0.591	0	0.891	0.985
TGME49_100140	TGME49_042330	2505768	2502069	5811.TGME49_100140	5811.TGME49_042330	0	0	0	0	0.984	0	0	0.078	0.984
TGME49_116520	TGME49_026910	2506761	2500998	5811.TGME49_116520	5811.TGME49_026910	0.231	0	0	0	0.53	0	0.9	0.621	0.984
TGME49_078050	TGME49_063060	2504562	2503531	5811.TGME49_078050	5811.TGME49_063060	0	0	0	0	0.544	0.885	0	0.719	0.983
TGME49_100140	TGME49_056990	2505768	2503071	5811.TGME49_100140	5811.TGME49_056990	0	0	0	0	0.978	0.138	0	0.133	0.982
TGME49_100140	TGME49_063870	2505768	2503612	5811.TGME49_100140	5811.TGME49_063870	0	0	0	0	0.192	0.894	0	0.813	0.982
TGME49_068850	TGME49_056760	2503977	2503048	5811.TGME49_068850	5811.TGME49_056760	0.221	0	0	0	0.512	0.135	0.9	0.55	0.982
TGME49_061570	TGME49_005470	2503414	2499409	5811.TGME49_061570	5811.TGME49_005470	0.08	0	0	0	0.932	0.727	0	0.1	0.982
TGME49_063870	TGME49_019850	2503612	2500447	5811.TGME49_063870	5811.TGME49_019850	0.22	0.666	0	0	0.534	0.299	0	0.825	0.982
TGME49_100140	TGME49_016860	2505768	2500222	5811.TGME49_100140	5811.TGME49_016860	0.047	0	0	0	0.979	0.085	0	0.163	0.982
TGME49_089750	TGME49_005470	2505184	2499409	5811.TGME49_089750	5811.TGME49_005470	0	0	0	0	0.923	0.749	0	0.086	0.98
TGME49_118230	TGME49_097060	2506810	2505609	5811.TGME49_118230	5811.TGME49_097060	0.047	0	0	0	0.501	0.172	0.9	0.549	0.979
TGME49_089690	TGME49_036040	2505178	2501672	5811.TGME49_089690	5811.TGME49_036040	0.221	0	0	0	0.218	0.287	0.9	0.578	0.978
TGME49_063060	TGME49_058150	2503531	2503164	5811.TGME49_063060	5811.TGME49_058150	0	0	0	0	0.51	0.747	0	0.829	0.976
TGME49_100140	TGME49_094620	2505768	2505496	5811.TGME49_100140	5811.TGME49_094620	0	0	0	0	0.754	0	0	0.909	0.976
TGME49_051680	TGME49_013350	2502715	2499907	5811.TGME49_051680	5811.TGME49_013350	0	0	0	0	0.974	0	0	0.084	0.975
TGME49_093590	TGME49_051930	2505426	2502738	5811.TGME49_093590	5811.TGME49_051930	0.094	0	0	0	0.095	0.314	0.9	0.625	0.975
TGME49_061240	TGME49_039260	2503392	2501872	5811.TGME49_061240	5811.TGME49_039260	0	0.041	0	0	0.229	0.583	0	0.929	0.975
TGME49_051680	TGME49_005340	2502715	2499396	5811.TGME49_051680	5811.TGME49_005340	0	0	0	0	0.974	0	0	0.065	0.974
TGME49_036040	TGME49_025930	2501672	2500910	5811.TGME49_036040	5811.TGME49_025930	0.052	0	0	0	0.237	0	0.9	0.689	0.974
TGME49_051680	TGME49_045460	2502715	2502282	5811.TGME49_051680	5811.TGME49_045460	0	0	0	0	0.974	0	0	0	0.974
TGME49_062690	TGME49_051680	2503494	2502715	5811.TGME49_062690	5811.TGME49_051680	0	0	0	0	0.974	0	0	0	0.974
TGME49_110490	TGME49_051680	2506239	2502715	5811.TGME49_110490	5811.TGME49_051680	0	0	0	0	0.974	0	0	0	0.974
TGME49_094200	TGME49_085980	2505464	2504929	5811.TGME49_094200	5811.TGME49_085980	0.275	0	0	0	0.054	0.314	0.8	0.77	0.974
TGME49_093590	TGME49_025990	2505426	2500916	5811.TGME49_093590	5811.TGME49_025990	0.436	0.141	0.433	0	0.305	0.082	0	0.873	0.972
TGME49_099810	TGME49_007640	2505747	2499527	5811.TGME49_099810	5811.TGME49_007640	0.064	0	0	0	0.715	0	0	0.906	0.972
TGME49_094800	TGME49_073760	2505514	2504376	5811.TGME49_094800	5811.TGME49_073760	0	0.016	0	0	0.17	0.292	0	0.954	0.971
TGME49_100140	TGME49_050770	2505768	2502665	5811.TGME49_100140	5811.TGME49_050770	0.047	0	0	0	0.653	0.172	0	0.909	0.971
TGME49_111240	TGME49_026830	2506310	2500990	5811.TGME49_111240	5811.TGME49_026830	0.066	0	0	0	0.32	0.542	0	0.909	0.969
TGME49_110030	TGME49_020400	2506193	2500483	5811.TGME49_110030	5811.TGME49_020400	0	0	0	0	0.167	0.667	0	0.898	0.969
TGME49_042290	TGME49_029950	2502065	2501213	5811.TGME49_042290	5811.TGME49_029950	0.071	0	0	0	0.524	0.894	0	0.413	0.968
TGME49_085980	TGME49_026910	2504929	2500998	5811.TGME49_085980	5811.TGME49_026910	0	0	0	0	0.503	0	0.9	0.421	0.968
TGME49_100140	TGME49_053290	2505768	2502804	5811.TGME49_100140	5811.TGME49_053290	0.048	0	0	0	0.137	0.614	0	0.909	0.967
TGME49_118310	TGME49_085980	2506818	2504929	5811.TGME49_118310	5811.TGME49_085980	0.259	0	0	0	0.139	0	0.9	0.556	0.967
TGME49_051870	TGME49_039260	2502732	2501872	5811.TGME49_051870	5811.TGME49_039260	0	0.005	0	0	0.38	0.583	0	0.885	0.967
TGME49_023840	TGME49_021320	2500724	2500533	5811.TGME49_023840	5811.TGME49_021320	0.05	0	0	0	0.338	0	0.8	0.771	0.967
TGME49_072290	TGME49_056760	2504261	2503048	5811.TGME49_072290	5811.TGME49_056760	0.074	0	0	0	0.104	0.061	0.9	0.649	0.967
TGME49_042330	TGME49_005470	2502069	2499409	5811.TGME49_042330	5811.TGME49_005470	0.18	0	0	0	0.708	0.788	0	0.413	0.966
TGME49_051680	TGME49_005470	2502715	2499409	5811.TGME49_051680	5811.TGME49_005470	0	0	0	0	0.955	0	0	0.287	0.966
TGME49_065450	TGME49_036040	2503731	2501672	5811.TGME49_065450	5811.TGME49_036040	0	0	0	0	0.065	0	0.8	0.834	0.966
TGME49_105980	TGME49_006610	2505978	2499473	5811.TGME49_105980	5811.TGME49_006610	0.083	0.08	0.216	0	0.505	0.614	0	0.786	0.966
TGME49_051810	TGME49_048340	2502726	2502487	5811.TGME49_051810	5811.TGME49_048340	0	0	0	0	0.518	0.894	0	0.383	0.965
TGME49_111290	TGME49_042380	2506315	2502074	5811.TGME49_111290	5811.TGME49_042380	0	0	0	0	0.054	0.077	0	0.962	0.964
TGME49_051880	TGME49_019540	2502733	2500418	5811.TGME49_051880	5811.TGME49_019540	0.219	0	0	0	0.531	0.077	0	0.906	0.963
TGME49_063060	TGME49_042290	2503531	2502065	5811.TGME49_063060	5811.TGME49_042290	0	0	0	0	0.499	0.889	0	0.402	0.963
TGME49_036040	TGME49_026960	2501672	2501003	5811.TGME49_036040	5811.TGME49_026960	0.047	0	0	0	0.17	0	0.9	0.59	0.963
TGME49_089750	TGME49_051680	2505184	2502715	5811.TGME49_089750	5811.TGME49_051680	0	0	0	0	0.961	0.107	0	0	0.963
TGME49_065450	TGME49_022020	2503731	2500593	5811.TGME49_065450	5811.TGME49_022020	0.067	0	0	0	0.156	0	0	0.956	0.962
TGME49_118230	TGME49_065450	2506810	2503731	5811.TGME49_118230	5811.TGME49_065450	0.067	0	0	0	0.156	0	0	0.956	0.962
TGME49_062620	TGME49_016860	2503487	2500222	5811.TGME49_062620	5811.TGME49_016860	0.061	0	0	0	0.536	0.317	0	0.886	0.961
TGME49_058150	TGME49_029950	2503164	2501213	5811.TGME49_058150	5811.TGME49_029950	0.071	0	0	0	0.73	0.746	0	0.453	0.96
TGME49_025990	TGME49_017740	2500916	2500291	5811.TGME49_025990	5811.TGME49_017740	0.094	0.306	0.354	0	0.13	0	0	0.906	0.96
TGME49_019540	TGME49_007640	2500418	2499527	5811.TGME49_019540	5811.TGME49_007640	0.09	0	0	0	0.514	0.322	0	0.884	0.96
TGME49_089690	TGME49_065450	2505178	2503731	5811.TGME49_089690	5811.TGME49_065450	0.052	0	0	0	0.099	0	0	0.957	0.96
TGME49_091680	TGME49_015060	2505304	2500055	5811.TGME49_091680	5811.TGME49_015060	0	0	0	0	0.13	0.541	0	0.906	0.959
TGME49_099810	TGME49_051880	2505747	2502733	5811.TGME49_099810	5811.TGME49_051880	0.06	0	0	0	0.533	0.136	0	0.906	0.959
TGME49_051930	TGME49_017740	2502738	2500291	5811.TGME49_051930	5811.TGME49_017740	0	0	0	0	0	0.173	0.8	0.772	0.958
TGME49_073760	TGME49_005470	2504376	2499409	5811.TGME49_073760	5811.TGME49_005470	0.061	0	0	0	0.674	0.138	0	0.862	0.958
TGME49_094200	TGME49_065450	2505464	2503731	5811.TGME49_094200	5811.TGME49_065450	0	0	0	0	0.065	0.061	0.8	0.786	0.957
TGME49_100140	TGME49_051500	2505768	2502697	5811.TGME49_100140	5811.TGME49_051500	0	0	0	0	0.704	0	0	0.858	0.956
TGME49_040600	TGME49_026830	2501985	2500990	5811.TGME49_040600	5811.TGME49_026830	0.068	0	0	0	0.532	0.296	0	0.875	0.956
TGME49_118310	TGME49_084580	2506818	2504850	5811.TGME49_118310	5811.TGME49_084580	0.073	0	0	0	0.057	0.062	0.9	0.544	0.955
TGME49_089650	TGME49_056760	2505174	2503048	5811.TGME49_089650	5811.TGME49_056760	0.072	0	0	0	0.062	0	0.9	0.539	0.954
TGME49_118310	TGME49_036040	2506818	2501672	5811.TGME49_118310	5811.TGME49_036040	0.221	0	0	0	0.064	0.091	0.9	0.414	0.954
TGME49_105980	TGME49_072290	2505978	2504261	5811.TGME49_105980	5811.TGME49_072290	0.116	0	0	0	0.557	0.525	0	0.786	0.954
TGME49_107040	TGME49_001380	2506055	2499085	5811.TGME49_107040	5811.TGME49_001380	0.436	0	0	0	0.173	0.077	0	0.906	0.954
TGME49_091680	TGME49_090950	2505304	2505263	5811.TGME49_091680	5811.TGME49_090950	0	0	0	0	0.501	0.075	0	0.906	0.952
TGME49_051810	TGME49_005470	2502726	2499409	5811.TGME49_051810	5811.TGME49_005470	0.065	0	0	0	0.537	0.152	0	0.887	0.952
TGME49_088360	TGME49_051880	2505060	2502733	5811.TGME49_088360	5811.TGME49_051880	0.171	0	0.268	0	0.266	0	0	0.906	0.952
TGME49_039260	TGME49_009910	2501872	2499699	5811.TGME49_039260	5811.TGME49_009910	0	0.157	0	0	0.324	0.583	0	0.82	0.951
TGME49_100140	TGME49_019850	2505768	2500447	5811.TGME49_100140	5811.TGME49_019850	0.051	0	0	0	0.529	0.519	0	0.799	0.951
TGME49_065450	TGME49_026960	2503731	2501003	5811.TGME49_065450	5811.TGME49_026960	0	0	0	0	0.113	0.063	0.9	0.461	0.949
TGME49_118310	TGME49_089690	2506818	2505178	5811.TGME49_118310	5811.TGME49_089690	0.221	0.038	0	0	0.064	0.295	0.8	0.573	0.948
TGME49_094620	TGME49_014270	2505496	2499988	5811.TGME49_094620	5811.TGME49_014270	0	0	0	0	0.512	0.503	0	0.803	0.948
TGME49_110670	TGME49_065450	2506257	2503731	5811.TGME49_110670	5811.TGME49_065450	0	0	0	0	0.165	0.076	0	0.937	0.947
TGME49_094800	TGME49_005470	2505514	2499409	5811.TGME49_094800	5811.TGME49_005470	0.08	0	0.203	0	0.636	0.225	0	0.786	0.947
TGME49_069190	TGME49_025930	2504011	2500910	5811.TGME49_069190	5811.TGME49_025930	0.221	0.078	0	0	0.512	0.317	0	0.813	0.947
TGME49_063870	TGME49_020350	2503612	2500478	5811.TGME49_063870	5811.TGME49_020350	0.145	0	0	0	0.506	0.492	0	0.786	0.947
TGME49_020400	TGME49_009030	2500483	2499622	5811.TGME49_020400	5811.TGME49_009030	0	0	0	0	0.146	0.512	0	0.88	0.946
TGME49_121520	TGME49_073760	2507004	2504376	5811.TGME49_121520	5811.TGME49_073760	0	0	0	0	0.366	0.137	0	0.907	0.944
TGME49_121640	TGME49_085700	2507016	2504902	5811.TGME49_121640	5811.TGME49_085700	0	0	0	0	0.168	0.496	0	0.878	0.944
TGME49_065450	TGME49_040890	2503731	2502014	5811.TGME49_065450	5811.TGME49_040890	0	0	0	0	0.113	0.063	0.9	0.413	0.944
TGME49_099810	TGME49_088360	2505747	2505060	5811.TGME49_099810	5811.TGME49_088360	0.231	0	0	0	0.503	0	0	0.863	0.943
TGME49_023050	TGME49_005470	2500664	2499409	5811.TGME49_023050	5811.TGME49_005470	0.18	0	0	0	0.742	0.712	0	0.173	0.942
TGME49_063870	TGME49_019540	2503612	2500418	5811.TGME49_063870	5811.TGME49_019540	0.144	0	0	0	0.526	0.186	0	0.845	0.941
TGME49_048340	TGME49_029990	2502487	2501214	5811.TGME49_048340	5811.TGME49_029990	0	0	0	0	0.515	0	0	0.884	0.941
TGME49_118310	TGME49_065450	2506818	2503731	5811.TGME49_118310	5811.TGME49_065450	0.049	0	0	0	0.104	0	0.8	0.699	0.941
TGME49_099810	TGME49_019540	2505747	2500418	5811.TGME49_099810	5811.TGME49_019540	0.152	0	0	0	0.544	0	0	0.861	0.941
TGME49_020350	TGME49_007640	2500478	2499527	5811.TGME49_020350	5811.TGME49_007640	0.051	0	0	0	0.513	0.496	0	0.775	0.94
TGME49_066640	TGME49_021320	2503800	2500533	5811.TGME49_066640	5811.TGME49_021320	0.179	0	0	0	0.102	0.111	0.9	0.227	0.94
TGME49_051880	TGME49_007640	2502733	2499527	5811.TGME49_051880	5811.TGME49_007640	0.059	0	0	0	0.354	0.086	0	0.906	0.94
TGME49_056990	TGME49_007640	2503071	2499527	5811.TGME49_056990	5811.TGME49_007640	0.051	0	0	0	0.623	0.316	0	0.786	0.94
TGME49_019850	TGME49_019540	2500447	2500418	5811.TGME49_019850	5811.TGME49_019540	0.052	0	0	0	0.635	0	0	0.838	0.939
TGME49_070510	TGME49_007640	2504116	2499527	5811.TGME49_070510	5811.TGME49_007640	0.051	0	0	0	0.195	0.303	0	0.899	0.939
TGME49_100140	TGME49_026830	2505768	2500990	5811.TGME49_100140	5811.TGME49_026830	0.05	0	0	0	0.532	0.173	0	0.851	0.937
TGME49_057680	TGME49_035470	2503127	2501625	5811.TGME49_057680	5811.TGME49_035470	0	0	0	0	0.145	0.856	0	0.531	0.937
TGME49_040890	TGME49_036040	2502014	2501672	5811.TGME49_040890	5811.TGME49_036040	0.047	0	0	0	0.17	0	0.9	0.289	0.936
TGME49_070510	TGME49_063870	2504116	2503612	5811.TGME49_070510	5811.TGME49_063870	0.067	0	0	0	0.13	0.294	0	0.903	0.936
TGME49_118310	TGME49_056760	2506818	2503048	5811.TGME49_118310	5811.TGME49_056760	0.221	0	0	0	0.151	0.135	0.8	0.533	0.936
TGME49_089650	TGME49_066640	2505174	2503800	5811.TGME49_089650	5811.TGME49_066640	0.05	0	0	0	0.166	0	0.8	0.637	0.934
TGME49_072910	TGME49_005470	2504312	2499409	5811.TGME49_072910	5811.TGME49_005470	0.05	0	0	0	0.51	0.142	0	0.855	0.934
TGME49_100140	TGME49_001680	2505768	2499095	5811.TGME49_100140	5811.TGME49_001680	0	0	0	0	0.516	0	0	0.868	0.933
TGME49_073520	TGME49_005340	2504352	2499396	5811.TGME49_073520	5811.TGME49_005340	0	0	0	0	0.167	0.894	0	0.302	0.932
TGME49_069190	TGME49_065450	2504011	2503731	5811.TGME49_069190	5811.TGME49_065450	0.052	0	0	0	0.099	0	0	0.927	0.932
TGME49_100140	TGME49_051680	2505768	2502715	5811.TGME49_100140	5811.TGME49_051680	0	0	0	0	0.659	0.536	0	0.609	0.932
TGME49_029140	TGME49_017740	2501152	2500291	5811.TGME49_029140	5811.TGME49_017740	0.094	0.485	0	0	0.103	0.077	0	0.853	0.932
TGME49_063870	TGME49_051880	2503612	2502733	5811.TGME49_063870	5811.TGME49_051880	0.145	0	0	0	0.217	0	0	0.906	0.931
TGME49_118310	TGME49_040890	2506818	2502014	5811.TGME49_118310	5811.TGME49_040890	0.072	0	0	0	0.102	0	0.9	0.27	0.931
TGME49_118310	TGME49_026960	2506818	2501003	5811.TGME49_118310	5811.TGME49_026960	0.072	0	0	0	0.102	0	0.9	0.27	0.931
TGME49_099810	TGME49_019850	2505747	2500447	5811.TGME49_099810	5811.TGME49_019850	0.436	0	0	0	0.523	0	0	0.763	0.93
TGME49_121520	TGME49_032660	2507004	2501429	5811.TGME49_121520	5811.TGME49_032660	0	0	0	0	0.185	0	0	0.915	0.928
TGME49_095350	TGME49_024900	2505551	2500818	5811.TGME49_095350	5811.TGME49_024900	0.062	0	0	0	0.083	0.082	0.9	0.226	0.927
TGME49_073520	TGME49_042330	2504352	2502069	5811.TGME49_073520	5811.TGME49_042330	0	0	0	0	0.348	0.894	0	0	0.927
TGME49_100140	TGME49_020350	2505768	2500478	5811.TGME49_100140	5811.TGME49_020350	0	0	0	0	0.549	0.313	0	0.781	0.926
TGME49_014270	TGME49_001680	2499988	2499095	5811.TGME49_014270	5811.TGME49_001680	0	0	0	0	0.543	0.139	0	0.828	0.926
TGME49_052220	TGME49_026830	2502748	2500990	5811.TGME49_052220	5811.TGME49_026830	0.059	0	0	0	0.276	0.295	0	0.864	0.925
TGME49_044560	TGME49_026830	2502251	2500990	5811.TGME49_044560	5811.TGME49_026830	0.048	0	0	0	0.281	0.322	0	0.859	0.925
TGME49_088380	TGME49_026830	2505062	2500990	5811.TGME49_088380	5811.TGME49_026830	0.048	0	0	0	0.281	0.322	0	0.859	0.925
TGME49_056050	TGME49_023050	2503037	2500664	5811.TGME49_056050	5811.TGME49_023050	0	0	0	0	0.123	0.891	0	0.269	0.924
TGME49_089650	TGME49_068850	2505174	2503977	5811.TGME49_089650	5811.TGME49_068850	0.049	0	0	0	0.096	0	0.9	0.226	0.924
TGME49_089650	TGME49_023840	2505174	2500724	5811.TGME49_089650	5811.TGME49_023840	0.048	0	0	0	0.103	0	0.9	0.22	0.924
TGME49_073520	TGME49_023050	2504352	2500664	5811.TGME49_073520	5811.TGME49_023050	0	0	0	0	0.304	0.894	0	0	0.923
TGME49_073490	TGME49_053430	2504349	2502818	5811.TGME49_073490	5811.TGME49_053430	0.275	0	0	0	0.107	0	0	0.891	0.923
TGME49_111720	TGME49_040600	2506348	2501985	5811.TGME49_111720	5811.TGME49_040600	0.068	0	0	0	0.551	0.296	0	0.771	0.923
TGME49_093590	TGME49_026400	2505426	2500947	5811.TGME49_093590	5811.TGME49_026400	0.047	0	0	0	0.063	0.077	0.8	0.609	0.923
TGME49_094620	TGME49_045460	2505496	2502282	5811.TGME49_094620	5811.TGME49_045460	0	0	0	0	0.263	0.668	0	0.714	0.923
TGME49_056760	TGME49_036040	2503048	2501672	5811.TGME49_056760	5811.TGME49_036040	0.212	0.014	0	0	0.174	0.126	0.8	0.413	0.921
TGME49_106630	TGME49_043280	2506033	2502134	5811.TGME49_106630	5811.TGME49_043280	0.108	0	0	0	0.147	0.077	0	0.901	0.921
TGME49_111240	TGME49_073760	2506310	2504376	5811.TGME49_111240	5811.TGME49_073760	0.066	0	0.412	0	0.183	0.315	0	0.781	0.92
TGME49_097060	TGME49_036040	2505609	2501672	5811.TGME49_097060	5811.TGME49_036040	0.187	0	0	0	0.151	0.171	0.8	0.413	0.92
TGME49_020350	TGME49_019850	2500478	2500447	5811.TGME49_020350	5811.TGME49_019850	0	0	0	0	0.349	0.492	0	0.779	0.92
TGME49_073760	TGME49_069190	2504376	2504011	5811.TGME49_073760	5811.TGME49_069190	0.068	0	0	0	0.141	0.293	0	0.876	0.92
TGME49_094200	TGME49_089690	2505464	2505178	5811.TGME49_094200	5811.TGME49_089690	0.171	0	0	0	0.062	0.064	0.8	0.54	0.92
TGME49_089690	TGME49_073760	2505178	2504376	5811.TGME49_089690	5811.TGME49_073760	0.068	0	0	0	0.141	0.293	0	0.876	0.92
TGME49_050770	TGME49_005470	2502665	2499409	5811.TGME49_050770	5811.TGME49_005470	0.051	0	0	0	0.535	0.282	0	0.775	0.919
TGME49_068850	TGME49_036040	2503977	2501672	5811.TGME49_068850	5811.TGME49_036040	0	0	0	0	0.284	0.137	0.8	0.421	0.918
TGME49_005470	TGME49_005340	2499409	2499396	5811.TGME49_005470	5811.TGME49_005340	0.08	0	0	0	0.518	0.824	0	0.079	0.918
TGME49_088360	TGME49_007640	2505060	2499527	5811.TGME49_088360	5811.TGME49_007640	0.175	0	0	0	0.172	0	0	0.889	0.917
TGME49_100140	TGME49_020400	2505768	2500483	5811.TGME49_100140	5811.TGME49_020400	0	0	0	0	0.132	0	0	0.909	0.917
TGME49_051880	TGME49_019850	2502733	2500447	5811.TGME49_051880	5811.TGME49_019850	0.133	0	0	0	0.197	0	0	0.891	0.917
TGME49_099810	TGME49_063870	2505747	2503612	5811.TGME49_099810	5811.TGME49_063870	0.221	0	0	0	0.32	0	0	0.853	0.915
TGME49_118600	TGME49_042880	2506847	2502114	5811.TGME49_118600	5811.TGME49_042880	0	0	0	0	0.045	0.13	0	0.906	0.915
TGME49_026830	TGME49_011680	2500990	2499808	5811.TGME49_026830	5811.TGME49_011680	0.051	0	0	0	0.506	0.305	0	0.771	0.915
TGME49_088360	TGME49_063870	2505060	2503612	5811.TGME49_088360	5811.TGME49_063870	0.137	0	0	0	0.13	0	0	0.896	0.915
TGME49_100140	TGME49_014270	2505768	2499988	5811.TGME49_100140	5811.TGME49_014270	0.049	0	0	0	0.1	0	0	0.909	0.915
TGME49_089750	TGME49_063470	2505184	2503572	5811.TGME49_089750	5811.TGME49_063470	0	0	0	0	0.062	0.702	0	0.722	0.915
TGME49_063870	TGME49_033840	2503612	2501526	5811.TGME49_063870	5811.TGME49_033840	0.215	0	0	0	0.119	0.303	0	0.843	0.914
TGME49_100140	TGME49_073760	2505768	2504376	5811.TGME49_100140	5811.TGME49_073760	0.05	0	0	0	0.501	0.305	0	0.771	0.914
TGME49_058150	TGME49_042890	2503164	2502115	5811.TGME49_058150	5811.TGME49_042890	0	0	0	0	0.069	0.631	0	0.77	0.914
TGME49_085980	TGME49_084580	2504929	2504850	5811.TGME49_085980	5811.TGME49_084580	0	0	0	0	0	0.068	0.9	0.161	0.914
TGME49_089750	TGME49_089330	2505184	2505152	5811.TGME49_089750	5811.TGME49_089330	0	0	0	0	0	0.894	0	0.218	0.913
TGME49_111720	TGME49_111240	2506348	2506310	5811.TGME49_111720	5811.TGME49_111240	0.066	0	0.409	0	0.154	0.3	0	0.774	0.912
TGME49_056760	TGME49_024900	2503048	2500818	5811.TGME49_056760	5811.TGME49_024900	0.064	0	0	0	0.065	0	0.9	0.116	0.912
TGME49_062690	TGME49_056050	2503494	2503037	5811.TGME49_062690	5811.TGME49_056050	0	0	0	0	0.185	0.885	0	0.137	0.912
TGME49_100140	TGME49_025470	2505768	2500874	5811.TGME49_100140	5811.TGME49_025470	0.073	0	0	0	0	0	0	0.909	0.912
TGME49_073760	TGME49_065450	2504376	2503731	5811.TGME49_073760	5811.TGME49_065450	0	0	0	0	0.056	0.287	0	0.878	0.911
TGME49_121520	TGME49_026830	2507004	2500990	5811.TGME49_121520	5811.TGME49_026830	0	0	0	0	0.192	0.137	0	0.883	0.911
TGME49_045460	TGME49_028190	2502282	2501095	5811.TGME49_045460	5811.TGME49_028190	0.051	0	0	0	0.736	0.49	0	0.387	0.911
TGME49_070510	TGME49_033840	2504116	2501526	5811.TGME49_070510	5811.TGME49_033840	0.231	0.003	0	0	0.16	0.307	0	0.824	0.91
TGME49_051500	TGME49_045460	2502697	2502282	5811.TGME49_051500	5811.TGME49_045460	0	0	0	0	0.736	0.49	0	0.389	0.91
TGME49_056990	TGME49_019540	2503071	2500418	5811.TGME49_056990	5811.TGME49_019540	0.196	0	0	0	0.322	0.316	0	0.786	0.909
TGME49_094200	TGME49_025930	2505464	2500910	5811.TGME49_094200	5811.TGME49_025930	0.051	0	0	0	0.066	0	0.8	0.549	0.909
TGME49_121520	TGME49_088380	2507004	2505062	5811.TGME49_121520	5811.TGME49_088380	0	0	0	0	0.386	0.493	0	0.733	0.909
TGME49_094200	TGME49_056760	2505464	2503048	5811.TGME49_094200	5811.TGME49_056760	0.221	0	0	0	0.1	0	0.8	0.422	0.908
TGME49_118230	TGME49_069190	2506810	2504011	5811.TGME49_118230	5811.TGME49_069190	0.221	0.005	0	0	0.512	0.312	0	0.69	0.908
TGME49_069190	TGME49_022020	2504011	2500593	5811.TGME49_069190	5811.TGME49_022020	0.221	0.009	0	0	0.512	0.312	0	0.691	0.908
TGME49_089690	TGME49_022020	2505178	2500593	5811.TGME49_089690	5811.TGME49_022020	0.221	0.019	0	0	0.512	0.312	0	0.691	0.908
TGME49_118310	TGME49_068850	2506818	2503977	5811.TGME49_118310	5811.TGME49_068850	0.064	0	0	0	0.172	0.138	0.8	0.413	0.907
TGME49_095350	TGME49_056760	2505551	2503048	5811.TGME49_095350	5811.TGME49_056760	0	0	0	0	0.056	0	0.9	0.098	0.907
TGME49_118230	TGME49_068850	2506810	2503977	5811.TGME49_118230	5811.TGME49_068850	0.221	0	0	0	0.515	0.314	0	0.683	0.906
TGME49_088360	TGME49_070510	2505060	2504116	5811.TGME49_088360	5811.TGME49_070510	0.18	0	0	0	0.105	0	0	0.882	0.905
TGME49_094800	TGME49_042330	2505514	2502069	5811.TGME49_094800	5811.TGME49_042330	0.221	0	0	0	0.538	0.63	0	0.374	0.905
TGME49_026400	TGME49_006610	2500947	2499473	5811.TGME49_026400	5811.TGME49_006610	0.221	0	0	0	0.099	0.062	0	0.872	0.904
TGME49_073760	TGME49_052220	2504376	2502748	5811.TGME49_073760	5811.TGME49_052220	0.059	0.006	0	0	0.187	0.512	0	0.774	0.904
TGME49_090950	TGME49_048880	2505263	2502540	5811.TGME49_090950	5811.TGME49_048880	0	0	0	0	0.053	0	0	0.902	0.904
TGME49_089750	TGME49_039260	2505184	2501872	5811.TGME49_089750	5811.TGME49_039260	0	0	0	0	0.099	0.894	0	0.069	0.903
TGME49_089750	TGME49_078050	2505184	2504562	5811.TGME49_089750	5811.TGME49_078050	0	0	0	0	0.054	0.894	0	0.098	0.901
TGME49_085980	TGME49_025930	2504929	2500910	5811.TGME49_085980	5811.TGME49_025930	0	0	0	0	0.546	0.139	0	0.769	0.901
TGME49_014270	TGME49_005470	2499988	2499409	5811.TGME49_014270	5811.TGME49_005470	0.05	0	0.244	0	0.13	0	0	0.86	0.9
TGME49_089750	TGME49_042290	2505184	2502065	5811.TGME49_089750	5811.TGME49_042290	0	0	0	0	0	0.894	0	0.098	0.9
TGME49_049390	TGME49_023840	2502579	2500724	5811.TGME49_049390	5811.TGME49_023840	0.087	0	0	0	0.167	0	0.8	0.409	0.898
TGME49_063870	TGME49_056990	2503612	2503071	5811.TGME49_063870	5811.TGME49_056990	0.145	0	0	0	0.532	0.317	0	0.672	0.898
TGME49_089750	TGME49_029950	2505184	2501213	5811.TGME49_089750	5811.TGME49_029950	0	0	0	0	0.053	0.894	0	0.048	0.896
TGME49_072290	TGME49_066640	2504261	2503800	5811.TGME49_072290	5811.TGME49_066640	0.177	0	0	0	0.053	0	0.8	0.413	0.896
TGME49_056050	TGME49_013350	2503037	2499907	5811.TGME49_056050	5811.TGME49_013350	0	0	0	0	0.068	0.894	0	0	0.896
TGME49_056050	TGME49_042330	2503037	2502069	5811.TGME49_056050	5811.TGME49_042330	0	0	0	0	0.058	0.894	0	0	0.895
TGME49_023840	TGME49_006610	2500724	2499473	5811.TGME49_023840	5811.TGME49_006610	0.145	0	0	0	0.181	0.142	0	0.846	0.895
TGME49_089750	TGME49_056050	2505184	2503037	5811.TGME49_089750	5811.TGME49_056050	0	0	0	0	0.052	0.894	0	0	0.895
TGME49_097060	TGME49_094200	2505609	2505464	5811.TGME49_097060	5811.TGME49_094200	0.052	0	0	0	0.101	0.289	0.8	0.264	0.894
TGME49_070510	TGME49_019540	2504116	2500418	5811.TGME49_070510	5811.TGME49_019540	0.15	0	0	0	0.13	0.262	0	0.829	0.894
TGME49_073760	TGME49_009030	2504376	2499622	5811.TGME49_073760	5811.TGME49_009030	0	0	0	0	0.052	0.14	0	0.88	0.894
TGME49_089650	TGME49_072290	2505174	2504261	5811.TGME49_089650	5811.TGME49_072290	0.048	0	0	0	0.116	0	0.8	0.446	0.894
TGME49_073760	TGME49_025930	2504376	2500910	5811.TGME49_073760	5811.TGME49_025930	0.068	0	0	0	0.099	0.144	0	0.866	0.891
TGME49_105980	TGME49_045670	2505978	2502303	5811.TGME49_105980	5811.TGME49_045670	0.048	0	0	0	0.308	0.317	0	0.785	0.89
TGME49_031480	TGME49_005470	2501333	2499409	5811.TGME49_031480	5811.TGME49_005470	0	0	0	0	0.253	0	0	0.859	0.89
TGME49_051930	TGME49_021320	2502738	2500533	5811.TGME49_051930	5811.TGME49_021320	0.08	0	0	0	0.053	0.087	0	0.877	0.889
TGME49_118310	TGME49_097060	2506818	2505609	5811.TGME49_118310	5811.TGME49_097060	0	0	0	0	0.055	0.133	0.8	0.401	0.888
TGME49_088360	TGME49_019850	2505060	2500447	5811.TGME49_088360	5811.TGME49_019850	0.05	0	0	0	0.181	0	0	0.868	0.888
TGME49_069190	TGME49_068850	2504011	2503977	5811.TGME49_069190	5811.TGME49_068850	0.221	0	0	0	0.514	0.323	0	0.617	0.888
TGME49_089690	TGME49_068850	2505178	2503977	5811.TGME49_089690	5811.TGME49_068850	0.221	0	0	0	0.514	0.323	0	0.616	0.888
TGME49_035470	TGME49_009030	2501625	2499622	5811.TGME49_035470	5811.TGME49_009030	0	0	0	0	0.099	0.298	0	0.836	0.887
TGME49_094200	TGME49_036040	2505464	2501672	5811.TGME49_094200	5811.TGME49_036040	0.051	0	0	0	0.099	0	0.8	0.413	0.886
TGME49_063060	TGME49_042890	2503531	2502115	5811.TGME49_063060	5811.TGME49_042890	0	0	0	0	0.114	0.139	0	0.863	0.886
TGME49_089330	TGME49_030450	2505152	2501250	5811.TGME49_089330	5811.TGME49_030450	0	0	0	0	0.1	0.313	0	0.828	0.884
TGME49_085980	TGME49_036040	2504929	2501672	5811.TGME49_085980	5811.TGME49_036040	0.05	0	0	0	0.205	0.073	0.8	0.303	0.884
TGME49_042330	TGME49_028190	2502069	2501095	5811.TGME49_042330	5811.TGME49_028190	0	0	0	0	0.779	0.49	0	0.052	0.883
TGME49_094200	TGME49_068850	2505464	2503977	5811.TGME49_094200	5811.TGME49_068850	0.066	0	0	0	0.099	0	0.8	0.387	0.883
TGME49_072290	TGME49_036040	2504261	2501672	5811.TGME49_072290	5811.TGME49_036040	0.065	0	0	0	0.099	0	0.8	0.392	0.883
TGME49_099810	TGME49_070510	2505747	2504116	5811.TGME49_099810	5811.TGME49_070510	0	0	0	0	0.151	0	0	0.867	0.882
TGME49_056990	TGME49_019850	2503071	2500447	5811.TGME49_056990	5811.TGME49_019850	0	0	0	0	0.525	0.317	0	0.663	0.881
TGME49_045460	TGME49_001680	2502282	2499095	5811.TGME49_045460	5811.TGME49_001680	0	0	0	0	0.282	0.655	0	0.561	0.881
TGME49_051930	TGME49_026400	2502738	2500947	5811.TGME49_051930	5811.TGME49_026400	0.051	0	0	0	0.053	0	0.8	0.413	0.88
TGME49_070510	TGME49_051880	2504116	2502733	5811.TGME49_070510	5811.TGME49_051880	0.069	0	0	0	0.13	0	0	0.863	0.879
TGME49_118230	TGME49_073490	2506810	2504349	5811.TGME49_118230	5811.TGME49_073490	0.229	0.552	0	0	0.117	0	0	0.65	0.879
TGME49_065450	TGME49_025930	2503731	2500910	5811.TGME49_065450	5811.TGME49_025930	0.053	0	0	0	0.055	0	0	0.875	0.878
TGME49_028190	TGME49_013350	2501095	2499907	5811.TGME49_028190	5811.TGME49_013350	0	0	0	0	0.716	0.49	0	0.231	0.878
TGME49_056050	TGME49_005340	2503037	2499396	5811.TGME49_056050	5811.TGME49_005340	0	0	0	0	0.063	0.876	0	0	0.878
TGME49_089330	TGME49_063470	2505152	2503572	5811.TGME49_089330	5811.TGME49_063470	0	0	0	0	0	0.288	0	0.836	0.878
TGME49_102050	TGME49_042330	2505843	2502069	5811.TGME49_102050	5811.TGME49_042330	0.275	0	0	0	0.508	0.518	0	0.362	0.875
TGME49_051680	TGME49_038250	2502715	2501823	5811.TGME49_051680	5811.TGME49_038250	0	0	0	0	0.799	0.08	0	0.376	0.874
TGME49_038250	TGME49_005470	2501823	2499409	5811.TGME49_038250	5811.TGME49_005470	0	0	0	0	0.271	0.834	0	0	0.873
TGME49_050770	TGME49_016650	2502665	2500201	5811.TGME49_050770	5811.TGME49_016650	0	0	0	0	0	0	0	0.873	0.873
TGME49_108870	TGME49_104760	2506101	2505887	5811.TGME49_108870	5811.TGME49_104760	0	0	0	0	0.052	0.139	0	0.856	0.872
TGME49_053430	TGME49_051880	2502818	2502733	5811.TGME49_053430	5811.TGME49_051880	0.048	0	0	0	0.138	0	0	0.855	0.87
TGME49_089690	TGME49_009030	2505178	2499622	5811.TGME49_089690	5811.TGME49_009030	0	0	0	0	0.099	0.083	0	0.854	0.869
TGME49_069190	TGME49_009030	2504011	2499622	5811.TGME49_069190	5811.TGME49_009030	0	0	0	0	0.099	0.083	0	0.854	0.869
TGME49_089650	TGME49_049390	2505174	2502579	5811.TGME49_089650	5811.TGME49_049390	0.061	0	0	0	0.21	0	0.8	0.222	0.869
TGME49_030450	TGME49_015260	2501250	2500073	5811.TGME49_030450	5811.TGME49_015260	0.093	0	0	0	0.501	0	0	0.732	0.868
TGME49_073760	TGME49_040600	2504376	2501985	5811.TGME49_073760	5811.TGME49_040600	0.068	0	0	0	0.192	0.296	0	0.781	0.868
TGME49_089330	TGME49_021610	2505152	2500562	5811.TGME49_089330	5811.TGME49_021610	0	0	0	0	0.054	0.138	0	0.852	0.868
TGME49_068850	TGME49_022020	2503977	2500593	5811.TGME49_068850	5811.TGME49_022020	0.221	0	0	0	0.515	0.314	0	0.549	0.867
TGME49_121520	TGME49_052220	2507004	2502748	5811.TGME49_121520	5811.TGME49_052220	0	0	0	0	0.512	0.307	0	0.641	0.867
TGME49_073760	TGME49_032660	2504376	2501429	5811.TGME49_073760	5811.TGME49_032660	0	0	0	0	0.152	0.137	0	0.832	0.867
TGME49_032660	TGME49_026830	2501429	2500990	5811.TGME49_032660	5811.TGME49_026830	0	0	0	0	0.13	0.133	0	0.838	0.867
TGME49_094200	TGME49_030450	2505464	2501250	5811.TGME49_094200	5811.TGME49_030450	0.05	0	0	0	0.098	0	0	0.856	0.866
TGME49_068850	TGME49_025930	2503977	2500910	5811.TGME49_068850	5811.TGME49_025930	0.221	0	0	0	0.516	0.306	0	0.55	0.866
TGME49_102050	TGME49_004400	2505843	2499343	5811.TGME49_102050	5811.TGME49_004400	0.082	0	0	0	0.374	0	0	0.784	0.865
TGME49_051680	TGME49_023050	2502715	2500664	5811.TGME49_051680	5811.TGME49_023050	0	0	0	0	0.858	0	0	0.083	0.864
TGME49_070510	TGME49_005470	2504116	2499409	5811.TGME49_070510	5811.TGME49_005470	0.05	0	0	0	0.106	0.067	0	0.849	0.864
TGME49_056990	TGME49_051880	2503071	2502733	5811.TGME49_056990	5811.TGME49_051880	0.221	0	0	0	0.257	0	0	0.783	0.863
TGME49_094800	TGME49_045460	2505514	2502282	5811.TGME49_094800	5811.TGME49_045460	0	0	0	0	0.545	0.622	0	0.264	0.862
TGME49_094800	TGME49_023050	2505514	2500664	5811.TGME49_094800	5811.TGME49_023050	0.221	0	0	0	0.511	0.629	0	0.142	0.862
TGME49_085980	TGME49_068850	2504929	2503977	5811.TGME49_085980	5811.TGME49_068850	0.051	0	0	0	0.548	0.135	0	0.674	0.862
TGME49_051930	TGME49_015260	2502738	2500073	5811.TGME49_051930	5811.TGME49_015260	0.065	0	0	0	0	0	0	0.858	0.862
TGME49_042890	TGME49_021610	2502115	2500562	5811.TGME49_042890	5811.TGME49_021610	0	0	0	0	0	0.138	0	0.846	0.861
TGME49_051810	TGME49_013350	2502726	2499907	5811.TGME49_051810	5811.TGME49_013350	0	0	0	0	0.676	0.52	0	0.18	0.861
TGME49_075690	TGME49_026830	2504451	2500990	5811.TGME49_075690	5811.TGME49_026830	0.074	0	0	0	0.17	0.281	0	0.777	0.86
TGME49_094800	TGME49_048340	2505514	2502487	5811.TGME49_094800	5811.TGME49_048340	0	0	0	0	0.186	0	0.8	0.212	0.86
TGME49_094800	TGME49_024850	2505514	2500813	5811.TGME49_094800	5811.TGME49_024850	0	0	0	0	0.17	0.313	0	0.773	0.859
TGME49_118310	TGME49_072290	2506818	2504261	5811.TGME49_118310	5811.TGME49_072290	0.06	0	0	0	0.101	0	0.8	0.265	0.859
TGME49_086750	TGME49_050770	2504995	2502665	5811.TGME49_086750	5811.TGME49_050770	0	0	0	0	0.095	0.586	0	0.654	0.859
TGME49_097720	TGME49_065450	2505665	2503731	5811.TGME49_097720	5811.TGME49_065450	0	0	0	0	0.1	0.162	0	0.827	0.858
TGME49_087500	TGME49_073760	2505021	2504376	5811.TGME49_087500	5811.TGME49_073760	0	0	0	0	0.136	0.066	0	0.837	0.856
TGME49_051880	TGME49_020350	2502733	2500478	5811.TGME49_051880	5811.TGME49_020350	0.21	0	0	0	0.218	0	0	0.786	0.856
TGME49_073520	TGME49_045460	2504352	2502282	5811.TGME49_073520	5811.TGME49_045460	0	0	0	0	0.684	0.494	0	0.165	0.854
TGME49_051810	TGME49_023050	2502726	2500664	5811.TGME49_051810	5811.TGME49_023050	0.042	0	0	0	0.705	0.52	0	0.053	0.854
TGME49_088380	TGME49_009030	2505062	2499622	5811.TGME49_088380	5811.TGME49_009030	0	0	0	0	0.053	0.144	0	0.834	0.854
TGME49_017890	TGME49_011680	2500306	2499808	5811.TGME49_017890	5811.TGME49_011680	0.066	0	0	0	0.057	0.296	0	0.789	0.852
TGME49_023050	TGME49_001680	2500664	2499095	5811.TGME49_023050	5811.TGME49_001680	0	0	0	0	0.174	0.498	0	0.67	0.851
TGME49_029950	TGME49_005470	2501213	2499409	5811.TGME49_029950	5811.TGME49_005470	0.05	0	0	0	0.101	0.062	0	0.837	0.851
TGME49_065450	TGME49_056760	2503731	2503048	5811.TGME49_065450	5811.TGME49_056760	0.048	0	0	0	0.152	0.13	0	0.812	0.85
TGME49_088360	TGME49_020350	2505060	2500478	5811.TGME49_088360	5811.TGME49_020350	0.221	0	0	0	0.172	0	0	0.786	0.849
TGME49_090950	TGME49_019850	2505263	2500447	5811.TGME49_090950	5811.TGME49_019850	0	0	0	0	0.11	0.169	0	0.811	0.848
TGME49_061240	TGME49_009910	2503392	2499699	5811.TGME49_061240	5811.TGME49_009910	0	0.005	0	0	0.23	0.492	0	0.642	0.848
TGME49_073490	TGME49_025050	2504349	2500832	5811.TGME49_073490	5811.TGME49_025050	0.074	0	0	0	0	0	0	0.84	0.845
TGME49_078870	TGME49_009030	2504644	2499622	5811.TGME49_078870	5811.TGME49_009030	0	0	0	0	0.054	0.298	0	0.784	0.844
TGME49_069190	TGME49_056760	2504011	2503048	5811.TGME49_069190	5811.TGME49_056760	0.221	0	0	0	0.509	0.136	0	0.584	0.844
TGME49_121520	TGME49_044560	2507004	2502251	5811.TGME49_121520	5811.TGME49_044560	0	0	0	0	0.386	0.493	0	0.54	0.844
TGME49_061240	TGME49_051870	2503392	2502732	5811.TGME49_061240	5811.TGME49_051870	0	0.005	0	0	0.23	0.492	0	0.633	0.844
TGME49_116400	TGME49_027650	2506751	2501052	5811.TGME49_116400	5811.TGME49_027650	0	0	0	0	0.06	0.583	0	0.632	0.843
TGME49_044880	TGME49_035170	2502273	2501605	5811.TGME49_044880	5811.TGME49_035170	0	0	0	0	0.058	0.062	0	0.837	0.843
TGME49_089690	TGME49_056760	2505178	2503048	5811.TGME49_089690	5811.TGME49_056760	0.221	0	0	0	0.509	0.136	0	0.583	0.843
TGME49_100140	TGME49_025050	2505768	2500832	5811.TGME49_100140	5811.TGME49_025050	0.049	0	0	0	0.655	0	0	0.557	0.841
TGME49_094800	TGME49_062690	2505514	2503494	5811.TGME49_094800	5811.TGME49_062690	0	0	0	0	0.53	0.63	0	0.161	0.841
TGME49_073760	TGME49_044560	2504376	2502251	5811.TGME49_073760	5811.TGME49_044560	0.048	0	0	0	0.284	0.554	0	0.54	0.841
TGME49_110670	TGME49_073490	2506257	2504349	5811.TGME49_110670	5811.TGME49_073490	0.049	0	0	0	0.053	0	0	0.838	0.841
TGME49_020350	TGME49_019540	2500478	2500418	5811.TGME49_020350	5811.TGME49_019540	0.153	0	0	0	0.198	0	0	0.785	0.841
TGME49_111720	TGME49_091680	2506348	2505304	5811.TGME49_111720	5811.TGME49_091680	0	0	0	0	0.551	0.079	0	0.644	0.839
TGME49_110490	TGME49_094800	2506239	2505514	5811.TGME49_110490	5811.TGME49_094800	0	0	0	0	0.517	0.613	0	0.211	0.839
TGME49_099810	TGME49_053430	2505747	2502818	5811.TGME49_099810	5811.TGME49_053430	0.047	0	0	0	0.098	0	0	0.826	0.837
TGME49_053290	TGME49_019540	2502804	2500418	5811.TGME49_053290	5811.TGME49_019540	0.096	0	0	0	0.276	0	0	0.772	0.837
TGME49_049270	TGME49_026830	2502567	2500990	5811.TGME49_049270	5811.TGME49_026830	0.051	0	0	0	0.276	0.262	0	0.716	0.836
TGME49_051810	TGME49_014270	2502726	2499988	5811.TGME49_051810	5811.TGME49_014270	0.051	0	0	0	0.053	0	0	0.832	0.835
TGME49_042890	TGME49_029950	2502115	2501213	5811.TGME49_042890	5811.TGME49_029950	0	0	0	0	0.06	0.292	0	0.772	0.835
TGME49_056050	TGME49_038250	2503037	2501823	5811.TGME49_056050	5811.TGME49_038250	0	0	0	0	0.1	0.714	0	0.413	0.835
TGME49_090950	TGME49_089680	2505263	2505177	5811.TGME49_090950	5811.TGME49_089680	0	0	0	0	0.052	0.144	0	0.812	0.834
TGME49_072290	TGME49_068850	2504261	2503977	5811.TGME49_072290	5811.TGME49_068850	0.221	0	0	0	0.152	0	0	0.77	0.834
TGME49_094800	TGME49_022020	2505514	2500593	5811.TGME49_094800	5811.TGME49_022020	0	0	0	0	0.501	0.134	0	0.645	0.833
TGME49_085980	TGME49_022020	2504929	2500593	5811.TGME49_085980	5811.TGME49_022020	0	0	0	0	0.513	0	0	0.669	0.831
TGME49_118230	TGME49_085980	2506810	2504929	5811.TGME49_118230	5811.TGME49_085980	0	0	0	0	0.513	0	0	0.669	0.831
TGME49_025990	TGME49_021320	2500916	2500533	5811.TGME49_025990	5811.TGME49_021320	0.275	0	0	0	0.259	0.144	0	0.674	0.83
TGME49_073760	TGME49_022020	2504376	2500593	5811.TGME49_073760	5811.TGME49_022020	0.065	0	0	0	0.167	0.169	0	0.767	0.829
TGME49_118230	TGME49_056760	2506810	2503048	5811.TGME49_118230	5811.TGME49_056760	0.221	0	0	0	0.505	0.134	0	0.55	0.829
TGME49_056760	TGME49_022020	2503048	2500593	5811.TGME49_056760	5811.TGME49_022020	0.221	0	0	0	0.505	0.134	0	0.55	0.829
TGME49_088380	TGME49_052220	2505062	2502748	5811.TGME49_088380	5811.TGME49_052220	0.075	0	0	0	0.315	0.324	0	0.646	0.828
TGME49_094800	TGME49_061570	2505514	2503414	5811.TGME49_094800	5811.TGME49_061570	0.048	0	0	0	0.538	0.622	0	0.091	0.828
TGME49_031640	TGME49_009030	2501339	2499622	5811.TGME49_031640	5811.TGME49_009030	0	0	0	0	0	0	0	0.828	0.828
TGME49_090950	TGME49_073760	2505263	2504376	5811.TGME49_090950	5811.TGME49_073760	0	0	0	0	0.099	0.144	0	0.795	0.828
TGME49_110670	TGME49_025930	2506257	2500910	5811.TGME49_110670	5811.TGME49_025930	0.048	0	0	0	0.506	0	0	0.662	0.827
TGME49_097060	TGME49_025930	2505609	2500910	5811.TGME49_097060	5811.TGME49_025930	0.221	0	0	0	0.501	0.133	0	0.549	0.827
TGME49_110150	TGME49_047760	2506205	2502449	5811.TGME49_110150	5811.TGME49_047760	0	0	0.448	0.699	0.052	0	0.8	0	0.827
TGME49_112600	TGME49_026830	2506426	2500990	5811.TGME49_112600	5811.TGME49_026830	0.08	0	0	0	0.12	0.08	0	0.796	0.827
TGME49_094200	TGME49_072290	2505464	2504261	5811.TGME49_094200	5811.TGME49_072290	0.05	0	0	0	0.051	0	0.8	0.155	0.827
TGME49_051810	TGME49_042330	2502726	2502069	5811.TGME49_051810	5811.TGME49_042330	0.059	0	0	0	0.514	0.52	0	0.302	0.826
TGME49_110150	TGME49_043800	2506205	2502185	5811.TGME49_110150	5811.TGME49_043800	0	0	0.448	0.692	0	0	0.8	0	0.826
TGME49_116400	TGME49_100140	2506751	2505768	5811.TGME49_116400	5811.TGME49_100140	0	0	0	0	0.144	0	0	0.806	0.826
TGME49_088360	TGME49_019540	2505060	2500418	5811.TGME49_088360	5811.TGME49_019540	0.093	0	0	0	0.204	0.077	0	0.771	0.826
TGME49_110670	TGME49_089690	2506257	2505178	5811.TGME49_110670	5811.TGME49_089690	0.229	0	0	0	0.168	0.271	0	0.67	0.825
TGME49_110670	TGME49_069190	2506257	2504011	5811.TGME49_110670	5811.TGME49_069190	0.229	0	0	0	0.168	0.271	0	0.67	0.825
TGME49_088360	TGME49_053290	2505060	2502804	5811.TGME49_088360	5811.TGME49_053290	0.189	0	0	0	0.137	0	0	0.771	0.825
TGME49_063870	TGME49_053290	2503612	2502804	5811.TGME49_063870	5811.TGME49_053290	0.051	0	0	0	0.197	0.069	0	0.782	0.824
TGME49_091680	TGME49_066990	2505304	2503835	5811.TGME49_091680	5811.TGME49_066990	0	0	0	0	0.705	0.062	0	0.413	0.823
TGME49_078050	TGME49_066990	2504562	2503835	5811.TGME49_078050	5811.TGME49_066990	0	0	0	0	0.102	0	0	0.81	0.822
TGME49_099810	TGME49_056990	2505747	2503071	5811.TGME49_099810	5811.TGME49_056990	0.22	0	0	0	0.33	0.077	0	0.673	0.821
TGME49_111720	TGME49_052220	2506348	2502748	5811.TGME49_111720	5811.TGME49_052220	0.059	0.005	0	0	0.189	0.288	0	0.709	0.821
TGME49_057090	TGME49_023050	2503081	2500664	5811.TGME49_057090	5811.TGME49_023050	0	0	0	0	0.713	0	0	0.404	0.821
TGME49_039820	TGME49_005700	2501927	2499432	5811.TGME49_039820	5811.TGME49_005700	0.068	0	0	0	0.053	0	0	0.813	0.82
TGME49_110700	TGME49_011680	2506260	2499808	5811.TGME49_110700	5811.TGME49_011680	0.05	0	0	0	0.054	0.066	0	0.811	0.82
TGME49_063870	TGME49_049390	2503612	2502579	5811.TGME49_063870	5811.TGME49_049390	0.056	0	0	0	0.059	0	0.8	0.107	0.82
TGME49_047760	TGME49_043800	2502449	2502185	5811.TGME49_047760	5811.TGME49_043800	0	0	0.449	0.792	0.052	0	0.8	0	0.819
TGME49_042330	TGME49_004400	2502069	2499343	5811.TGME49_042330	5811.TGME49_004400	0.064	0	0	0	0.5	0	0	0.643	0.818
TGME49_068850	TGME49_065450	2503977	2503731	5811.TGME49_068850	5811.TGME49_065450	0.05	0	0	0	0.101	0.068	0	0.798	0.818
TGME49_118230	TGME49_094800	2506810	2505514	5811.TGME49_118230	5811.TGME49_094800	0	0	0	0	0.501	0.134	0	0.612	0.818
TGME49_118230	TGME49_073760	2506810	2504376	5811.TGME49_118230	5811.TGME49_073760	0.065	0	0	0	0.167	0.169	0	0.753	0.818
TGME49_057090	TGME49_025050	2503081	2500832	5811.TGME49_057090	5811.TGME49_025050	0	0	0	0	0.052	0	0	0.816	0.818
TGME49_100140	TGME49_073490	2505768	2504349	5811.TGME49_100140	5811.TGME49_073490	0.048	0	0	0	0.051	0.137	0	0.792	0.816
TGME49_094800	TGME49_031480	2505514	2501333	5811.TGME49_094800	5811.TGME49_031480	0	0	0	0	0.128	0.141	0	0.775	0.816
TGME49_106540	TGME49_056980	2506024	2503070	5811.TGME49_106540	5811.TGME49_056980	0.049	0	0	0	0.054	0	0	0.812	0.816
TGME49_102050	TGME49_023050	2505843	2500664	5811.TGME49_102050	5811.TGME49_023050	0.275	0	0	0	0.344	0.52	0	0.289	0.815
TGME49_040890	TGME49_026960	2502014	2501003	5811.TGME49_040890	5811.TGME49_026960	0	0	0.448	0.816	0	0	0.8	0	0.815
TGME49_051810	TGME49_050770	2502726	2502665	5811.TGME49_051810	5811.TGME49_050770	0.065	0	0	0	0.17	0.083	0	0.771	0.815
TGME49_105980	TGME49_004400	2505978	2499343	5811.TGME49_105980	5811.TGME49_004400	0.2	0.001	0	0	0.511	0	0	0.565	0.814
TGME49_027620	TGME49_003310	2501049	2499244	5811.TGME49_027620	5811.TGME49_003310	0	0	0	0	0	0	0	0.813	0.813
TGME49_021320	TGME49_016900	2500533	2500226	5811.TGME49_021320	5811.TGME49_016900	0	0	0	0	0	0	0	0.813	0.813
TGME49_027620	TGME49_027280	2501049	2501025	5811.TGME49_027620	5811.TGME49_027280	0	0	0	0	0	0	0	0.813	0.813
TGME49_027280	TGME49_003310	2501025	2499244	5811.TGME49_027280	5811.TGME49_003310	0	0	0	0	0	0	0	0.813	0.813
TGME49_072660	TGME49_057380	2504297	2503099	5811.TGME49_072660	5811.TGME49_057380	0	0	0	0	0	0	0	0.813	0.813
TGME49_088360	TGME49_056990	2505060	2503071	5811.TGME49_088360	5811.TGME49_056990	0.048	0	0	0	0.217	0	0	0.77	0.813
TGME49_110030	TGME49_016650	2506193	2500201	5811.TGME49_110030	5811.TGME49_016650	0	0	0	0	0	0	0	0.813	0.813
TGME49_068950	TGME49_005340	2503987	2499396	5811.TGME49_068950	5811.TGME49_005340	0	0	0	0	0	0	0	0.812	0.812
TGME49_026410	TGME49_005470	2500948	2499409	5811.TGME49_026410	5811.TGME49_005470	0	0	0	0	0.312	0	0	0.739	0.812
TGME49_090950	TGME49_004400	2505263	2499343	5811.TGME49_090950	5811.TGME49_004400	0	0	0	0	0.099	0.077	0	0.793	0.812
TGME49_050770	TGME49_014270	2502665	2499988	5811.TGME49_050770	5811.TGME49_014270	0.051	0	0	0	0.057	0.17	0	0.777	0.812
TGME49_102050	TGME49_013350	2505843	2499907	5811.TGME49_102050	5811.TGME49_013350	0.275	0	0	0	0.154	0.513	0	0.442	0.811
TGME49_093180	TGME49_049390	2505385	2502579	5811.TGME49_093180	5811.TGME49_049390	0	0	0	0	0.048	0	0	0.81	0.811
TGME49_116540	TGME49_031640	2506763	2501339	5811.TGME49_116540	5811.TGME49_031640	0	0	0	0	0	0	0	0.81	0.81
TGME49_094620	TGME49_005470	2505496	2499409	5811.TGME49_094620	5811.TGME49_005470	0	0	0	0	0.533	0	0	0.61	0.81
TGME49_111720	TGME49_015060	2506348	2500055	5811.TGME49_111720	5811.TGME49_015060	0	0	0	0	0.197	0	0	0.771	0.808
TGME49_056760	TGME49_025930	2503048	2500910	5811.TGME49_056760	5811.TGME49_025930	0.199	0	0	0	0.512	0	0	0.55	0.808
TGME49_099810	TGME49_053290	2505747	2502804	5811.TGME49_099810	5811.TGME49_053290	0.209	0	0	0	0.328	0	0	0.669	0.808
TGME49_030450	TGME49_019850	2501250	2500447	5811.TGME49_030450	5811.TGME49_019850	0.351	0	0	0	0.716	0	0	0	0.807
TGME49_094800	TGME49_026410	2505514	2500948	5811.TGME49_094800	5811.TGME49_026410	0	0	0	0	0.151	0.543	0	0.537	0.804
TGME49_045670	TGME49_025050	2502303	2500832	5811.TGME49_045670	5811.TGME49_025050	0.065	0	0	0	0.152	0	0	0.773	0.804
TGME49_057090	TGME49_045460	2503081	2502282	5811.TGME49_057090	5811.TGME49_045460	0	0	0	0	0.742	0.269	0	0.044	0.803
TGME49_073490	TGME49_049390	2504349	2502579	5811.TGME49_073490	5811.TGME49_049390	0.095	0	0	0	0.061	0	0	0.786	0.802
TGME49_093180	TGME49_073490	2505385	2504349	5811.TGME49_093180	5811.TGME49_073490	0.095	0	0	0	0.061	0	0	0.786	0.802
TGME49_110490	TGME49_051810	2506239	2502726	5811.TGME49_110490	5811.TGME49_051810	0.049	0	0	0	0.71	0.321	0	0.067	0.801
TGME49_087500	TGME49_040600	2505021	2501985	5811.TGME49_087500	5811.TGME49_040600	0	0	0	0	0.201	0.317	0	0.666	0.801
TGME49_100140	TGME49_099810	2505768	2505747	5811.TGME49_100140	5811.TGME49_099810	0.048	0	0	0	0.163	0.705	0	0.25	0.8
TGME49_100140	TGME49_073520	2505768	2504352	5811.TGME49_100140	5811.TGME49_073520	0	0	0	0	0.511	0	0	0.609	0.8
TGME49_097060	TGME49_065450	2505609	2503731	5811.TGME49_097060	5811.TGME49_065450	0	0	0	0	0.101	0.095	0	0.772	0.798
TGME49_097930	TGME49_026400	2505686	2500947	5811.TGME49_097930	5811.TGME49_026400	0.084	0	0	0	0.099	0	0	0.775	0.798
TGME49_048340	TGME49_015060	2502487	2500055	5811.TGME49_048340	5811.TGME49_015060	0	0	0	0	0.104	0	0	0.784	0.798
TGME49_058150	TGME49_005440	2503164	2499406	5811.TGME49_058150	5811.TGME49_005440	0.047	0	0.216	0	0.716	0.14	0	0.066	0.798
TGME49_097060	TGME49_022020	2505609	2500593	5811.TGME49_097060	5811.TGME49_022020	0.047	0	0	0	0.501	0.172	0	0.549	0.798
TGME49_056050	TGME49_019540	2503037	2500418	5811.TGME49_056050	5811.TGME49_019540	0	0	0	0	0	0	0	0.798	0.798
TGME49_121520	TGME49_100140	2507004	2505768	5811.TGME49_121520	5811.TGME49_100140	0	0	0	0	0.722	0.267	0	0.087	0.797
TGME49_071350	TGME49_070510	2504200	2504116	5811.TGME49_071350	5811.TGME49_070510	0.051	0	0	0	0.054	0	0	0.793	0.797
TGME49_051810	TGME49_045460	2502726	2502282	5811.TGME49_051810	5811.TGME49_045460	0.049	0	0	0	0.713	0.315	0	0	0.796
TGME49_113560	TGME49_079330	2506511	2504663	5811.TGME49_113560	5811.TGME49_079330	0	0	0	0	0.718	0.289	0	0.061	0.795
TGME49_069190	TGME49_045670	2504011	2502303	5811.TGME49_069190	5811.TGME49_045670	0.117	0	0	0	0.102	0	0	0.763	0.795
TGME49_069190	TGME49_036040	2504011	2501672	5811.TGME49_069190	5811.TGME49_036040	0.221	0	0	0	0.218	0.287	0	0.583	0.794
TGME49_111240	TGME49_019310	2506310	2500405	5811.TGME49_111240	5811.TGME49_019310	0.066	0	0.389	0	0.268	0.304	0	0.402	0.794
TGME49_053290	TGME49_051880	2502804	2502733	5811.TGME49_053290	5811.TGME49_051880	0	0	0	0	0.134	0	0	0.772	0.794
TGME49_051500	TGME49_042330	2502697	2502069	5811.TGME49_051500	5811.TGME49_042330	0	0	0	0	0.509	0.598	0	0	0.794
TGME49_111720	TGME49_049270	2506348	2502567	5811.TGME49_111720	5811.TGME49_049270	0.051	0	0	0	0.323	0.296	0	0.598	0.793
TGME49_111720	TGME49_088380	2506348	2505062	5811.TGME49_111720	5811.TGME49_088380	0.048	0	0	0	0.331	0.308	0	0.585	0.792
TGME49_089690	TGME49_045670	2505178	2502303	5811.TGME49_089690	5811.TGME49_045670	0.117	0	0	0	0.102	0	0	0.757	0.79
TGME49_100140	TGME49_072910	2505768	2504312	5811.TGME49_100140	5811.TGME49_072910	0.05	0	0	0	0.706	0.212	0	0.16	0.79
TGME49_100140	TGME49_031480	2505768	2501333	5811.TGME49_100140	5811.TGME49_031480	0	0	0	0	0.169	0.317	0	0.659	0.789
TGME49_073760	TGME49_017890	2504376	2500306	5811.TGME49_073760	5811.TGME49_017890	0.047	0	0	0	0.054	0.166	0	0.751	0.787
TGME49_025930	TGME49_025050	2500910	2500832	5811.TGME49_025930	5811.TGME49_025050	0.05	0	0	0	0.155	0.174	0	0.713	0.784
TGME49_014270	TGME49_013350	2499988	2499907	5811.TGME49_014270	5811.TGME49_013350	0.049	0	0	0	0.162	0.69	0	0.226	0.783
TGME49_023050	TGME49_014270	2500664	2499988	5811.TGME49_023050	5811.TGME49_014270	0.049	0	0	0	0.14	0.685	0	0.258	0.783
TGME49_099810	TGME49_020350	2505747	2500478	5811.TGME49_099810	5811.TGME49_020350	0.189	0	0	0	0.166	0.077	0	0.693	0.782
TGME49_079390	TGME49_045460	2504669	2502282	5811.TGME49_079390	5811.TGME49_045460	0.047	0	0	0	0.69	0.288	0	0.083	0.781
TGME49_065450	TGME49_032350	2503731	2501399	5811.TGME49_065450	5811.TGME49_032350	0	0	0	0	0.063	0	0	0.775	0.78
TGME49_100140	TGME49_062690	2505768	2503494	5811.TGME49_100140	5811.TGME49_062690	0	0	0	0	0.727	0	0	0.226	0.779
TGME49_005440	TGME49_005340	2499406	2499396	5811.TGME49_005440	5811.TGME49_005340	0	0	0	0	0.138	0	0	0.754	0.778
TGME49_100140	TGME49_023050	2505768	2500664	5811.TGME49_100140	5811.TGME49_023050	0	0	0	0	0.766	0	0	0.087	0.777
TGME49_056760	TGME49_032350	2503048	2501399	5811.TGME49_056760	5811.TGME49_032350	0.152	0	0	0	0.137	0.281	0	0.626	0.777
TGME49_079390	TGME49_061570	2504669	2503414	5811.TGME49_079390	5811.TGME49_061570	0.077	0	0	0	0.549	0.497	0	0.061	0.777
TGME49_079390	TGME49_062690	2504669	2503494	5811.TGME49_079390	5811.TGME49_062690	0.089	0	0	0	0.533	0.501	0	0.07	0.776
TGME49_094800	TGME49_069190	2505514	2504011	5811.TGME49_094800	5811.TGME49_069190	0	0	0	0	0.156	0.137	0	0.717	0.776
TGME49_118230	TGME49_032350	2506810	2501399	5811.TGME49_118230	5811.TGME49_032350	0.09	0	0	0	0.171	0.133	0	0.696	0.775
TGME49_111720	TGME49_044560	2506348	2502251	5811.TGME49_111720	5811.TGME49_044560	0.048	0	0	0	0.331	0.308	0	0.548	0.774
TGME49_110670	TGME49_097720	2506257	2505665	5811.TGME49_110670	5811.TGME49_097720	0.048	0	0	0	0.185	0	0	0.733	0.774
TGME49_061570	TGME49_051680	2503414	2502715	5811.TGME49_061570	5811.TGME49_051680	0	0	0	0	0.634	0	0	0.407	0.773
TGME49_051500	TGME49_013350	2502697	2499907	5811.TGME49_051500	5811.TGME49_013350	0	0	0	0	0.548	0.49	0	0.098	0.773
TGME49_042330	TGME49_014270	2502069	2499988	5811.TGME49_042330	5811.TGME49_014270	0.05	0	0	0	0.155	0.324	0	0.631	0.772
TGME49_049900	TGME49_044130	2502628	2502208	5811.TGME49_049900	5811.TGME49_044130	0	0	0	0	0	0	0	0.772	0.772
TGME49_070510	TGME49_056990	2504116	2503071	5811.TGME49_070510	5811.TGME49_056990	0.064	0	0	0	0.175	0.27	0	0.642	0.771
TGME49_040600	TGME49_032660	2501985	2501429	5811.TGME49_040600	5811.TGME49_032660	0	0	0	0	0.51	0	0	0.546	0.768
TGME49_116520	TGME49_085980	2506761	2504929	5811.TGME49_116520	5811.TGME49_085980	0.231	0	0	0	0.519	0	0	0.424	0.768
TGME49_045670	TGME49_004400	2502303	2499343	5811.TGME49_045670	5811.TGME49_004400	0.052	0	0	0	0.153	0.064	0	0.728	0.768
TGME49_051810	TGME49_051680	2502726	2502715	5811.TGME49_051810	5811.TGME49_051680	0	0	0	0	0.3	0	0	0.683	0.768
TGME49_073490	TGME49_022020	2504349	2500593	5811.TGME49_073490	5811.TGME49_022020	0.229	0.138	0	0	0.117	0	0	0.65	0.767
TGME49_120600	TGME49_062620	2506965	2503487	5811.TGME49_120600	5811.TGME49_062620	0.128	0.031	0	0	0.054	0.288	0	0.651	0.767
TGME49_113560	TGME49_042330	2506511	2502069	5811.TGME49_113560	5811.TGME49_042330	0.221	0	0	0	0.53	0.324	0	0.162	0.764
TGME49_100140	TGME49_017890	2505768	2500306	5811.TGME49_100140	5811.TGME49_017890	0.05	0	0	0	0.311	0.141	0	0.63	0.764
TGME49_088360	TGME49_062690	2505060	2503494	5811.TGME49_088360	5811.TGME49_062690	0.048	0.741	0	0	0.112	0	0	0	0.762
TGME49_118310	TGME49_022020	2506818	2500593	5811.TGME49_118310	5811.TGME49_022020	0.221	0.096	0	0	0.13	0.126	0	0.624	0.762
TGME49_088630	TGME49_039260	2505087	2501872	5811.TGME49_088630	5811.TGME49_039260	0	0	0	0	0.065	0.299	0	0.665	0.761
TGME49_107850	TGME49_085980	2506077	2504929	5811.TGME49_107850	5811.TGME49_085980	0.153	0	0	0	0.061	0	0	0.723	0.76
TGME49_072290	TGME49_004400	2504261	2499343	5811.TGME49_072290	5811.TGME49_004400	0.048	0	0	0	0.523	0	0	0.513	0.759
TGME49_053290	TGME49_007640	2502804	2499527	5811.TGME49_053290	5811.TGME49_007640	0.18	0	0	0.572	0.533	0.077	0	0.879	0.759
TGME49_078050	TGME49_028190	2504562	2501095	5811.TGME49_078050	5811.TGME49_028190	0	0	0	0	0.653	0.301	0	0.08	0.757
TGME49_094800	TGME49_089690	2505514	2505178	5811.TGME49_094800	5811.TGME49_089690	0	0	0	0	0.156	0.137	0	0.693	0.757
TGME49_073760	TGME49_063090	2504376	2503534	5811.TGME49_073760	5811.TGME49_063090	0	0	0	0	0.09	0.271	0	0.662	0.756
TGME49_120600	TGME49_069650	2506965	2504045	5811.TGME49_120600	5811.TGME49_069650	0	0	0	0	0.06	0.306	0	0.657	0.756
TGME49_073490	TGME49_069190	2504349	2504011	5811.TGME49_073490	5811.TGME49_069190	0.241	0	0	0	0.099	0	0	0.671	0.755
TGME49_089690	TGME49_073490	2505178	2504349	5811.TGME49_089690	5811.TGME49_073490	0.241	0	0	0	0.099	0	0	0.671	0.755
TGME49_111720	TGME49_069190	2506348	2504011	5811.TGME49_111720	5811.TGME49_069190	0.068	0	0	0	0.099	0.167	0	0.689	0.754
TGME49_111720	TGME49_089690	2506348	2505178	5811.TGME49_111720	5811.TGME49_089690	0.068	0	0	0	0.099	0.167	0	0.689	0.754
TGME49_104760	TGME49_100140	2505887	2505768	5811.TGME49_104760	5811.TGME49_100140	0	0	0	0	0.645	0.307	0	0.078	0.753
TGME49_113560	TGME49_044880	2506511	2502273	5811.TGME49_113560	5811.TGME49_044880	0.08	0	0	0	0.725	0.063	0	0.081	0.752
TGME49_073490	TGME49_015260	2504349	2500073	5811.TGME49_073490	5811.TGME49_015260	0.25	0	0	0	0.102	0.061	0	0.654	0.751
TGME49_118310	TGME49_069190	2506818	2504011	5811.TGME49_118310	5811.TGME49_069190	0.221	0.019	0	0	0.064	0.295	0	0.574	0.751
TGME49_025050	TGME49_005470	2500832	2499409	5811.TGME49_025050	5811.TGME49_005470	0.048	0	0	0	0.353	0	0	0.629	0.751
TGME49_073520	TGME49_061570	2504352	2503414	5811.TGME49_073520	5811.TGME49_061570	0	0	0	0	0.637	0.324	0	0.069	0.751
TGME49_079390	TGME49_030450	2504669	2501250	5811.TGME49_079390	5811.TGME49_030450	0.055	0	0	0	0.735	0	0	0.087	0.751
TGME49_089750	TGME49_051810	2505184	2502726	5811.TGME49_089750	5811.TGME49_051810	0	0.292	0	0	0.5	0.32	0	0.086	0.75
TGME49_028190	TGME49_023050	2501095	2500664	5811.TGME49_028190	5811.TGME49_023050	0.047	0	0	0	0.522	0.49	0	0.05	0.749
TGME49_107850	TGME49_094200	2506077	2505464	5811.TGME49_107850	5811.TGME49_094200	0.221	0	0	0	0.318	0.077	0	0.55	0.749
TGME49_118230	TGME49_036040	2506810	2501672	5811.TGME49_118230	5811.TGME49_036040	0.221	0	0	0	0.173	0.169	0	0.587	0.749
TGME49_090660	TGME49_062620	2505244	2503487	5811.TGME49_090660	5811.TGME49_062620	0	0	0	0	0.173	0.225	0	0.641	0.749
TGME49_036040	TGME49_022020	2501672	2500593	5811.TGME49_036040	5811.TGME49_022020	0.221	0	0	0	0.173	0.169	0	0.587	0.749
TGME49_048340	TGME49_016860	2502487	2500222	5811.TGME49_048340	5811.TGME49_016860	0	0	0	0	0.722	0.135	0	0	0.749
TGME49_072910	TGME49_045460	2504312	2502282	5811.TGME49_072910	5811.TGME49_045460	0.05	0	0	0	0.712	0.133	0	0.065	0.748
TGME49_110490	TGME49_057090	2506239	2503081	5811.TGME49_110490	5811.TGME49_057090	0	0	0	0	0.747	0	0	0	0.747
TGME49_072910	TGME49_023050	2504312	2500664	5811.TGME49_072910	5811.TGME49_023050	0.05	0	0	0	0.705	0.074	0	0.138	0.746
TGME49_097720	TGME49_085980	2505665	2504929	5811.TGME49_097720	5811.TGME49_085980	0.048	0	0	0	0.178	0.172	0	0.655	0.746
TGME49_114890	TGME49_033200	2506623	2501473	5811.TGME49_114890	5811.TGME49_033200	0	0	0	0	0.052	0.263	0	0.666	0.746
TGME49_111720	TGME49_005470	2506348	2499409	5811.TGME49_111720	5811.TGME49_005470	0.061	0	0	0	0.152	0.138	0	0.674	0.746
TGME49_073760	TGME49_068850	2504376	2503977	5811.TGME49_073760	5811.TGME49_068850	0.059	0	0	0	0.142	0.136	0	0.679	0.746
TGME49_118310	TGME49_118230	2506818	2506810	5811.TGME49_118310	5811.TGME49_118230	0.221	0.051	0	0	0.13	0.126	0	0.618	0.746
TGME49_057090	TGME49_013350	2503081	2499907	5811.TGME49_057090	5811.TGME49_013350	0	0	0	0	0.745	0	0	0	0.745
TGME49_014270	TGME49_005340	2499988	2499396	5811.TGME49_014270	5811.TGME49_005340	0.088	0	0	0	0.064	0.708	0	0.099	0.745
TGME49_110670	TGME49_094200	2506257	2505464	5811.TGME49_110670	5811.TGME49_094200	0.23	0	0	0	0.099	0	0	0.661	0.744
TGME49_110490	TGME49_079390	2506239	2504669	5811.TGME49_110490	5811.TGME49_079390	0.089	0	0	0	0.448	0.511	0	0.084	0.744
TGME49_111720	TGME49_100140	2506348	2505768	5811.TGME49_111720	5811.TGME49_100140	0.05	0	0	0	0.17	0.173	0	0.655	0.744
TGME49_061570	TGME49_028190	2503414	2501095	5811.TGME49_061570	5811.TGME49_028190	0.046	0	0	0	0.702	0.17	0	0	0.743
TGME49_068850	TGME49_045670	2503977	2502303	5811.TGME49_068850	5811.TGME49_045670	0.168	0	0	0	0.13	0	0	0.673	0.742
TGME49_100140	TGME49_090670	2505768	2505245	5811.TGME49_100140	5811.TGME49_090670	0.048	0	0	0	0.641	0.139	0	0.227	0.742
TGME49_029990	TGME49_026830	2501214	2500990	5811.TGME49_029990	5811.TGME49_026830	0.068	0	0	0	0.424	0.296	0	0.4	0.742
TGME49_063060	TGME49_045460	2503531	2502282	5811.TGME49_063060	5811.TGME49_045460	0	0	0	0	0.311	0.077	0	0.628	0.742
TGME49_093690	TGME49_020400	2505436	2500483	5811.TGME49_093690	5811.TGME49_020400	0	0	0	0	0.174	0	0	0.699	0.741
TGME49_099810	TGME49_051690	2505747	2502716	5811.TGME49_099810	5811.TGME49_051690	0.211	0	0.231	0	0.179	0	0	0.542	0.741
TGME49_078050	TGME49_042890	2504562	2502115	5811.TGME49_078050	5811.TGME49_042890	0	0	0	0	0.053	0.712	0	0.129	0.741
TGME49_086750	TGME49_030450	2504995	2501250	5811.TGME49_086750	5811.TGME49_030450	0	0	0	0	0.741	0	0	0	0.741
TGME49_073760	TGME49_072910	2504376	2504312	5811.TGME49_073760	5811.TGME49_072910	0.068	0	0	0	0.171	0.296	0	0.58	0.74
TGME49_100140	TGME49_079390	2505768	2504669	5811.TGME49_100140	5811.TGME49_079390	0.049	0	0	0	0.738	0	0	0	0.74
TGME49_093590	TGME49_021320	2505426	2500533	5811.TGME49_093590	5811.TGME49_021320	0.275	0	0	0	0.13	0	0	0.62	0.739
TGME49_062690	TGME49_057090	2503494	2503081	5811.TGME49_062690	5811.TGME49_057090	0	0	0	0	0.714	0	0	0.125	0.739
TGME49_094800	TGME49_051810	2505514	2502726	5811.TGME49_094800	5811.TGME49_051810	0	0	0	0	0.18	0.122	0	0.666	0.738
TGME49_032350	TGME49_025930	2501399	2500910	5811.TGME49_032350	5811.TGME49_025930	0.07	0	0	0	0.178	0.136	0	0.65	0.738
TGME49_089690	TGME49_032350	2505178	2501399	5811.TGME49_089690	5811.TGME49_032350	0.163	0	0	0	0.156	0.077	0	0.646	0.738
TGME49_079390	TGME49_072910	2504669	2504312	5811.TGME49_079390	5811.TGME49_072910	0.068	0	0	0	0.714	0.061	0	0.078	0.738
TGME49_062690	TGME49_028190	2503494	2501095	5811.TGME49_062690	5811.TGME49_028190	0	0	0	0	0.735	0	0	0.055	0.738
TGME49_104760	TGME49_062620	2505887	2503487	5811.TGME49_104760	5811.TGME49_062620	0	0	0	0.587	0.174	0.536	0	0.835	0.737
TGME49_069190	TGME49_032350	2504011	2501399	5811.TGME49_069190	5811.TGME49_032350	0.163	0	0	0	0.156	0.077	0	0.644	0.737
TGME49_056050	TGME49_045460	2503037	2502282	5811.TGME49_056050	5811.TGME49_045460	0	0	0	0	0.119	0.713	0	0	0.736
TGME49_094620	TGME49_013350	2505496	2499907	5811.TGME49_094620	5811.TGME49_013350	0	0	0	0	0.189	0.668	0	0.099	0.736
TGME49_023390	TGME49_016860	2500679	2500222	5811.TGME49_023390	5811.TGME49_016860	0	0	0	0	0.129	0.29	0	0.606	0.735
TGME49_111240	TGME49_088380	2506310	2505062	5811.TGME49_111240	5811.TGME49_088380	0.051	0	0	0	0.267	0.311	0	0.512	0.734
TGME49_118310	TGME49_107850	2506818	2506077	5811.TGME49_118310	5811.TGME49_107850	0.215	0	0	0	0.217	0.173	0	0.539	0.734
TGME49_089690	TGME49_085980	2505178	2504929	5811.TGME49_089690	5811.TGME49_085980	0.164	0	0	0	0.211	0	0	0.628	0.733
TGME49_032350	TGME49_022020	2501399	2500593	5811.TGME49_032350	5811.TGME49_022020	0.09	0	0	0	0.171	0.133	0	0.64	0.733
TGME49_085980	TGME49_069190	2504929	2504011	5811.TGME49_085980	5811.TGME49_069190	0.164	0	0	0	0.211	0	0	0.628	0.733
TGME49_057090	TGME49_042330	2503081	2502069	5811.TGME49_057090	5811.TGME49_042330	0	0	0	0	0.733	0	0	0	0.733
TGME49_051680	TGME49_042330	2502715	2502069	5811.TGME49_051680	5811.TGME49_042330	0	0	0	0	0.727	0	0	0.06	0.732
TGME49_100140	TGME49_005340	2505768	2499396	5811.TGME49_100140	5811.TGME49_005340	0	0	0	0	0.695	0.077	0	0.127	0.732
TGME49_049900	TGME49_004400	2502628	2499343	5811.TGME49_049900	5811.TGME49_004400	0	0	0	0	0.546	0.138	0	0.372	0.732
TGME49_113560	TGME49_064190	2506511	2503634	5811.TGME49_113560	5811.TGME49_064190	0.108	0	0	0	0.16	0.081	0	0.656	0.731
TGME49_061570	TGME49_014270	2503414	2499988	5811.TGME49_061570	5811.TGME49_014270	0.088	0	0	0	0.109	0.676	0	0.099	0.731
TGME49_110670	TGME49_068850	2506257	2503977	5811.TGME49_110670	5811.TGME49_068850	0.121	0	0	0	0.551	0.061	0	0.362	0.731
TGME49_094620	TGME49_079390	2505496	2504669	5811.TGME49_094620	5811.TGME49_079390	0	0	0	0	0.724	0	0	0.062	0.73
TGME49_094800	TGME49_005340	2505514	2499396	5811.TGME49_094800	5811.TGME49_005340	0.048	0	0	0	0.259	0.63	0	0.091	0.73
TGME49_119870	TGME49_089750	2506902	2505184	5811.TGME49_119870	5811.TGME49_089750	0	0	0	0	0.052	0.583	0	0.374	0.73
TGME49_111720	TGME49_025930	2506348	2500910	5811.TGME49_111720	5811.TGME49_025930	0.068	0	0	0	0.102	0.133	0	0.671	0.729
TGME49_072910	TGME49_062690	2504312	2503494	5811.TGME49_072910	5811.TGME49_062690	0.048	0	0	0	0.715	0.077	0	0.044	0.728
TGME49_100140	TGME49_042290	2505768	2502065	5811.TGME49_100140	5811.TGME49_042290	0	0	0	0	0.304	0	0	0.626	0.728
TGME49_051680	TGME49_048340	2502715	2502487	5811.TGME49_051680	5811.TGME49_048340	0	0	0	0	0.179	0.064	0	0.673	0.726
TGME49_051680	TGME49_026410	2502715	2500948	5811.TGME49_051680	5811.TGME49_026410	0	0	0	0	0.526	0.321	0	0.218	0.726
TGME49_057090	TGME49_038250	2503081	2501823	5811.TGME49_057090	5811.TGME49_038250	0	0	0	0	0.723	0	0	0.05	0.725
TGME49_073520	TGME49_013350	2504352	2499907	5811.TGME49_073520	5811.TGME49_013350	0	0	0	0	0.359	0.49	0	0.227	0.725
TGME49_033840	TGME49_007640	2501526	2499527	5811.TGME49_033840	5811.TGME49_007640	0.094	0	0	0	0.17	0	0	0.663	0.724
TGME49_062690	TGME49_014270	2503494	2499988	5811.TGME49_062690	5811.TGME49_014270	0	0	0	0	0.099	0.692	0	0.088	0.724
TGME49_110030	TGME49_009030	2506193	2499622	5811.TGME49_110030	5811.TGME49_009030	0	0	0	0	0.17	0.509	0	0.377	0.723
TGME49_111720	TGME49_011680	2506348	2499808	5811.TGME49_111720	5811.TGME49_011680	0.051	0	0	0	0.383	0.314	0	0.391	0.722
TGME49_078870	TGME49_020400	2504644	2500483	5811.TGME49_078870	5811.TGME49_020400	0	0	0	0	0.099	0.172	0	0.657	0.721
TGME49_065450	TGME49_025050	2503731	2500832	5811.TGME49_065450	5811.TGME49_025050	0	0	0	0	0.066	0.076	0	0.701	0.72
TGME49_118310	TGME49_025050	2506818	2500832	5811.TGME49_118310	5811.TGME49_025050	0.274	0	0	0	0.155	0.077	0	0.564	0.72
TGME49_073760	TGME49_026830	2504376	2500990	5811.TGME49_073760	5811.TGME49_026830	0	0	0	0.597	0.377	0.323	0	0.909	0.72
TGME49_042330	TGME49_029990	2502069	2501214	5811.TGME49_042330	5811.TGME49_029990	0.051	0	0	0	0.687	0	0	0.132	0.719
TGME49_094620	TGME49_044880	2505496	2502273	5811.TGME49_094620	5811.TGME49_044880	0	0	0	0	0.712	0	0	0.066	0.719
TGME49_070510	TGME49_020350	2504116	2500478	5811.TGME49_070510	5811.TGME49_020350	0.071	0	0	0	0.159	0.295	0	0.551	0.719
TGME49_094800	TGME49_050770	2505514	2502665	5811.TGME49_094800	5811.TGME49_050770	0	0	0	0	0.52	0.08	0	0.413	0.718
TGME49_110490	TGME49_072910	2506239	2504312	5811.TGME49_110490	5811.TGME49_072910	0.05	0	0	0	0.711	0	0	0.058	0.718
TGME49_025930	TGME49_005470	2500910	2499409	5811.TGME49_025930	5811.TGME49_005470	0.051	0	0	0	0.171	0	0	0.67	0.717
TGME49_073520	TGME49_005470	2504352	2499409	5811.TGME49_073520	5811.TGME49_005470	0	0	0	0	0.703	0	0	0.089	0.717
TGME49_118230	TGME49_100140	2506810	2505768	5811.TGME49_118230	5811.TGME49_100140	0.048	0	0	0	0.548	0	0	0.397	0.717
TGME49_042330	TGME49_001680	2502069	2499095	5811.TGME49_042330	5811.TGME49_001680	0	0	0	0	0.222	0.652	0	0	0.717
TGME49_094800	TGME49_013350	2505514	2499907	5811.TGME49_094800	5811.TGME49_013350	0	0	0	0	0.505	0.321	0	0.226	0.717
TGME49_100140	TGME49_022020	2505768	2500593	5811.TGME49_100140	5811.TGME49_022020	0.048	0	0	0	0.548	0	0	0.397	0.717
TGME49_068850	TGME49_006610	2503977	2499473	5811.TGME49_068850	5811.TGME49_006610	0.136	0	0	0	0.127	0	0	0.656	0.717
TGME49_062690	TGME49_051810	2503494	2502726	5811.TGME49_062690	5811.TGME49_051810	0	0	0	0	0.555	0.315	0	0.147	0.717
TGME49_030420	TGME49_004400	2501247	2499343	5811.TGME49_030420	5811.TGME49_004400	0.05	0	0	0	0.223	0.076	0	0.633	0.716
TGME49_065450	TGME49_009030	2503731	2499622	5811.TGME49_065450	5811.TGME49_009030	0	0	0	0	0.052	0.181	0	0.663	0.715
TGME49_038250	TGME49_014270	2501823	2499988	5811.TGME49_038250	5811.TGME49_014270	0	0	0	0	0.108	0.693	0	0	0.714
TGME49_100140	TGME49_048340	2505768	2502487	5811.TGME49_100140	5811.TGME49_048340	0	0	0	0	0.709	0	0	0.055	0.713
TGME49_053430	TGME49_030450	2502818	2501250	5811.TGME49_053430	5811.TGME49_030450	0.093	0	0	0	0.15	0	0	0.658	0.713
TGME49_045670	TGME49_022020	2502303	2500593	5811.TGME49_045670	5811.TGME49_022020	0.111	0	0	0	0.138	0	0	0.656	0.713
TGME49_118230	TGME49_045670	2506810	2502303	5811.TGME49_118230	5811.TGME49_045670	0.111	0	0	0	0.138	0	0	0.656	0.713
TGME49_118230	TGME49_111720	2506810	2506348	5811.TGME49_118230	5811.TGME49_111720	0.065	0	0	0	0.121	0.145	0	0.64	0.713
TGME49_111720	TGME49_022020	2506348	2500593	5811.TGME49_111720	5811.TGME49_022020	0.065	0	0	0	0.121	0.145	0	0.64	0.713
TGME49_072290	TGME49_023840	2504261	2500724	5811.TGME49_072290	5811.TGME49_023840	0.051	0	0	0	0.145	0.06	0	0.668	0.712
TGME49_070510	TGME49_053290	2504116	2502804	5811.TGME49_070510	5811.TGME49_053290	0.051	0	0	0	0.171	0	0	0.664	0.712
TGME49_110670	TGME49_036040	2506257	2501672	5811.TGME49_110670	5811.TGME49_036040	0.081	0	0	0	0.182	0.077	0	0.635	0.712
TGME49_073760	TGME49_004400	2504376	2499343	5811.TGME49_073760	5811.TGME49_004400	0.05	0	0	0	0.052	0.31	0	0.592	0.712
TGME49_068850	TGME49_032350	2503977	2501399	5811.TGME49_068850	5811.TGME49_032350	0.13	0	0	0	0.21	0.086	0	0.595	0.712
TGME49_113560	TGME49_062690	2506511	2503494	5811.TGME49_113560	5811.TGME49_062690	0.068	0	0	0	0.549	0.315	0	0.118	0.712
TGME49_087500	TGME49_045460	2505021	2502282	5811.TGME49_087500	5811.TGME49_045460	0	0	0	0	0.703	0	0	0.065	0.71
TGME49_051810	TGME49_005340	2502726	2499396	5811.TGME49_051810	5811.TGME49_005340	0.048	0	0	0	0.32	0.321	0	0.42	0.71
TGME49_110670	TGME49_026960	2506257	2501003	5811.TGME49_110670	5811.TGME49_026960	0.164	0	0	0	0.502	0.134	0	0.293	0.71
TGME49_110670	TGME49_040890	2506257	2502014	5811.TGME49_110670	5811.TGME49_040890	0.164	0	0	0	0.502	0.134	0	0.293	0.71
TGME49_050770	TGME49_001680	2502665	2499095	5811.TGME49_050770	5811.TGME49_001680	0	0	0	0	0.112	0.308	0	0.565	0.709
TGME49_073760	TGME49_036040	2504376	2501672	5811.TGME49_073760	5811.TGME49_036040	0	0	0	0	0.063	0.135	0	0.669	0.708
TGME49_079390	TGME49_029990	2504669	2501214	5811.TGME49_079390	5811.TGME49_029990	0.068	0	0	0	0.681	0.061	0	0.078	0.708
TGME49_094800	TGME49_088380	2505514	2505062	5811.TGME49_094800	5811.TGME49_088380	0	0	0	0	0.186	0.089	0	0.638	0.708
TGME49_087500	TGME49_023050	2505021	2500664	5811.TGME49_087500	5811.TGME49_023050	0	0	0	0	0.708	0	0	0	0.708
TGME49_094620	TGME49_042330	2505496	2502069	5811.TGME49_094620	5811.TGME49_042330	0	0	0	0	0.191	0.652	0	0.045	0.707
TGME49_029990	TGME49_019850	2501214	2500447	5811.TGME49_029990	5811.TGME49_019850	0.065	0	0	0	0.172	0.142	0	0.612	0.707
TGME49_118310	TGME49_094200	2506818	2505464	5811.TGME49_118310	5811.TGME49_094200	0.221	0	0	0	0.112	0.173	0	0.548	0.706
TGME49_013350	TGME49_001680	2499907	2499095	5811.TGME49_013350	5811.TGME49_001680	0	0	0	0	0.152	0.668	0	0	0.706
TGME49_094800	TGME49_051880	2505514	2502733	5811.TGME49_094800	5811.TGME49_051880	0	0	0	0	0.06	0.139	0	0.666	0.706
TGME49_016860	TGME49_005470	2500222	2499409	5811.TGME49_016860	5811.TGME49_005470	0.051	0	0	0	0.529	0.282	0	0.192	0.705
TGME49_113560	TGME49_061570	2506511	2503414	5811.TGME49_113560	5811.TGME49_061570	0	0	0	0	0.507	0.063	0	0.413	0.705
TGME49_091680	TGME49_026830	2505304	2500990	5811.TGME49_091680	5811.TGME49_026830	0	0	0	0	0.51	0.078	0	0.401	0.705
TGME49_118310	TGME49_073760	2506818	2504376	5811.TGME49_118310	5811.TGME49_073760	0.068	0	0	0	0.098	0.172	0	0.625	0.704
TGME49_109730	TGME49_017890	2506164	2500306	5811.TGME49_109730	5811.TGME49_017890	0.051	0	0	0	0.065	0.079	0	0.681	0.704
TGME49_087500	TGME49_079390	2505021	2504669	5811.TGME49_087500	5811.TGME49_079390	0	0	0	0	0.702	0	0	0.047	0.703
TGME49_100140	TGME49_019310	2505768	2500405	5811.TGME49_100140	5811.TGME49_019310	0.05	0	0	0	0.525	0.173	0	0.3	0.703
TGME49_116400	TGME49_048880	2506751	2502540	5811.TGME49_116400	5811.TGME49_048880	0	0	0	0	0.053	0	0.6	0.28	0.703
TGME49_099810	TGME49_014270	2505747	2499988	5811.TGME49_099810	5811.TGME49_014270	0.208	0	0	0	0.122	0	0	0.608	0.703
TGME49_113560	TGME49_088630	2506511	2505087	5811.TGME49_113560	5811.TGME49_088630	0	0	0	0	0.506	0.079	0	0.398	0.702
TGME49_072910	TGME49_028190	2504312	2501095	5811.TGME49_072910	5811.TGME49_028190	0	0	0	0	0.684	0.061	0	0.075	0.701
TGME49_119870	TGME49_114890	2506902	2506623	5811.TGME49_119870	5811.TGME49_114890	0.066	0	0	0	0.05	0.503	0	0.403	0.701
TGME49_094200	TGME49_093590	2505464	2505426	5811.TGME49_094200	5811.TGME49_093590	0.079	0	0	0	0.055	0	0	0.683	0.7
